# Supplementary material for: Characterization of the Transcriptional Complexity of the Receptive and Pre-receptive Endometria of Dairy Goats
Source: Sci Rep. 2015 Sep 16;5:14244. doi: 10.1038/srep14244 (PMC4571617; doi:10.1038/srep14244)
Supplement: Table S1 [file srep14244-s1.xls]

## Sheet: Table S1 
gene	Length	Definition	swiss_prot_des	swiss_prot_evalue	nr_des	nr_evalue	Pfam_des	Pfam_evalue	KOG_des	KEGG_des	KEGG_evalue	GO	KO	EC	Pathway
comp0_c0_seq1	230	-	-	-	-	-	-	-	-	-	-	-	-	-	-
comp100000_c0_seq1	218	-	-	-	-	-	-	-	-	-	-	-	-	-	-
comp100001_c0_seq1	373	SCAN domain-containing zinc finger protein	sp|P17040|ZSC20_HUMAN Zinc finger and SCAN domain-containing protein 20 OS=Homo sapiens GN=ZSCAN20 PE=2 SV=3	2e-48	-	-	-	-	[R] General function prediction only	bta:538651	4e-51	GO:0005739(mitochondrion);GO:0005634(nucleus);GO:0003677(DNA binding);GO:0003700(sequence-specific DNA binding transcription factor activity);GO:0008270(zinc ion binding);GO:0016032(viral reproduction)	K09230	-	-
comp100002_c0_seq1	290	-	-	-	-	-	-	-	-	-	-	-	-	-	-
comp100003_c0_seq1	300	-	-	-	-	-	-	-	-	-	-	-	-	-	-
comp100004_c0_seq1	263	-	sp|Q0V8J4|VWA7_BOVIN von Willebrand factor A domain-containing protein 7 OS=Bos taurus GN=VWA7 PE=2 SV=1	1e-55	-	-	-	-	[R] General function prediction only ;[P] Inorganic ion transport and metabolism	-	-	GO:0005576(extracellular region)	-	-	-
comp100007_c0_seq1	255	-	sp|Q0VCU7|SGCG_BOVIN Gamma-sarcoglycan OS=Bos taurus GN=SGCG PE=2 SV=1	5e-54	-	-	SGCG_BOVIN/23-284 Q0VCU7.1 PF04790.8;Sarcoglycan_1;	4e-43	[Z] Cytoskeleton	-	-	GO:0005737(cytoplasm);GO:0005856(cytoskeleton);GO:0016021(integral to membrane);GO:0042383(sarcolemma);GO:0007010(cytoskeleton organization)	-	-	-
comp100008_c0_seq1	312	-	-	-	-	-	-	-	-	-	-	-	-	-	-
comp100010_c0_seq1	223	-	-	-	-	-	-	-	-	-	-	-	-	-	-
comp100011_c0_seq1	212	-	-	-	-	-	-	-	-	-	-	-	-	-	-
comp100012_c0_seq1	226	-	-	-	-	-	-	-	-	-	-	-	-	-	-
comp100013_c0_seq1	304	-	sp|Q9NUJ3|T11L1_HUMAN T-complex protein 11-like protein 1 OS=Homo sapiens GN=TCP11L1 PE=1 SV=1	8e-59	-	-	F1MQ24_BOVIN/77-505 F1MQ24.1 PF05794.8;Tcp11;	2e-49	[T] Signal transduction mechanisms	-	-	-	-	-	-
comp100014_c0_seq1	334	-	-	-	-	-	-	-	-	-	-	-	-	-	-
comp100015_c0_seq1	208	-	-	-	-	-	-	-	-	-	-	-	-	-	-
comp100017_c0_seq1	262	-	-	-	-	-	-	-	-	-	-	-	-	-	-
comp10001_c0_seq1	2744	-	-	-	-	-	-	-	-	-	-	-	-	-	-
comp100020_c0_seq1	216	-	-	-	-	-	-	-	-	-	-	-	-	-	-
comp100021_c0_seq1	223	-	-	-	-	-	-	-	-	-	-	-	-	-	-
comp100022_c0_seq1	264	WNT inhibitory factor 1	sp|Q9WUA1|WIF1_MOUSE Wnt inhibitory factor 1 OS=Mus musculus GN=Wif1 PE=2 SV=1	2e-55	-	-	G7PIY7_MACFA/38-173 G7PIY7.1 PF02019.13;WIF;	5e-45	[T] Signal transduction mechanisms ;[W] Extracellular structures	bta:533672	4e-45	GO:0005576(extracellular region);GO:0004713(protein tyrosine kinase activity);GO:0007275(multicellular organismal development);GO:0045600(positive regulation of fat cell differentiation);GO:0016055(Wnt receptor signaling pathway)	K01691	-	ko04310(Wnt signaling pathway)
comp100023_c0_seq1	236	-	-	-	-	-	-	-	-	-	-	-	-	-	-
comp100024_c0_seq1	244	-	-	-	-	-	-	-	-	-	-	-	-	-	-
comp100025_c0_seq1	280	-	sp|Q2M1Z3|RHG31_HUMAN Rho GTPase-activating protein 31 OS=Homo sapiens GN=ARHGAP31 PE=1 SV=2	2e-45	-	-	-	-	[T] Signal transduction mechanisms	-	-	GO:0005829(cytosol);GO:0005925(focal adhesion);GO:0030027(lamellipodium);GO:0005096(GTPase activator activity);GO:0051056(regulation of small GTPase mediated signal transduction);GO:0007264(small GTPase mediated signal transduction)	-	-	-
comp100026_c0_seq1	261	-	-	-	-	-	-	-	-	-	-	-	-	-	-
comp100027_c0_seq1	230	-	-	-	-	-	-	-	-	-	-	-	-	-	-
comp100028_c0_seq1	244	-	sp|Q96MD2|CL066_HUMAN UPF0536 protein C12orf66 OS=Homo sapiens GN=C12orf66 PE=2 SV=4	1e-33	-	-	H2Q6E0_PANTR/1-445 H2Q6E0.1 PF09404.5;DUF2003;	3e-28	-	-	-	-	-	-	-
comp10002_c0_seq1	373	-	-	-	-	-	-	-	-	-	-	-	-	-	-
comp100030_c0_seq1	217	-	-	-	-	-	-	-	-	-	-	-	-	-	-
comp100031_c0_seq1	232	-	-	-	-	-	-	-	-	-	-	-	-	-	-
comp100032_c0_seq1	240	-	-	-	-	-	-	-	-	-	-	-	-	-	-
comp100033_c0_seq1	303	-	sp|Q32LP9|COR2A_BOVIN Coronin-2A OS=Bos taurus GN=CORO2A PE=2 SV=1	2e-63	-	-	-	-	[Z] Cytoskeleton	-	-	GO:0015629(actin cytoskeleton);GO:0017053(transcriptional repressor complex);GO:0051015(actin filament binding);GO:0030036(actin cytoskeleton organization)	-	-	-
comp100034_c0_seq1	214	Arf-GAP with coiled-coil, ANK repeat and PH domain-containing protein	sp|Q6ZQK5|ACAP2_MOUSE Arf-GAP with coiled-coil, ANK repeat and PH domain-containing protein 2 OS=Mus musculus GN=Acap2 PE=1 SV=2	5e-41	-	-	-	-	[T] Signal transduction mechanisms	ecb:100069317	4e-34	GO:0008060(ARF GTPase activator activity);GO:0008270(zinc ion binding);GO:0032312(regulation of ARF GTPase activity)	K12489	-	ko04144(Endocytosis)
comp100035_c0_seq1	304	-	-	-	-	-	-	-	-	-	-	-	-	-	-
comp100036_c0_seq1	209	-	-	-	-	-	-	-	-	-	-	-	-	-	-
comp100037_c0_seq1	271	-	-	-	-	-	-	-	-	-	-	-	-	-	-
comp100038_c0_seq1	236	-	-	-	-	-	-	-	-	-	-	-	-	-	-
comp100039_c0_seq1	234	-	-	-	-	-	-	-	-	-	-	-	-	-	-
comp100040_c0_seq1	311	-	-	-	-	-	-	-	-	-	-	-	-	-	-
comp100041_c0_seq1	270	-	-	-	-	-	-	-	-	-	-	-	-	-	-
comp100042_c0_seq1	210	-	-	-	-	-	-	-	-	-	-	-	-	-	-
comp100043_c0_seq1	394	-	-	-	-	-	-	-	-	-	-	-	-	-	-
comp100044_c0_seq1	265	-	sp|Q6UX40|TM107_HUMAN Transmembrane protein 107 OS=Homo sapiens GN=TMEM107 PE=2 SV=1	1e-46	-	-	E2QZM6_CANFA/7-131 E2QZM6.1 PF14995.1;TMEM107;	3e-33	-	-	-	GO:0016021(integral to membrane)	-	-	-
comp100045_c0_seq1	409	-	-	-	-	-	-	-	-	-	-	-	-	-	-
comp100047_c0_seq1	408	-	sp|Q9BY89|K1671_HUMAN Uncharacterized protein KIAA1671 OS=Homo sapiens GN=KIAA1671 PE=1 SV=2	7e-22	-	-	-	-	-	-	-	-	-	-	-
comp100048_c0_seq1	283	-	-	-	-	-	-	-	-	-	-	-	-	-	-
comp10004_c0_seq1	988	-	-	-	-	-	-	-	-	-	-	-	-	-	-
comp100050_c0_seq1	261	-	-	-	-	-	-	-	-	-	-	-	-	-	-
comp100051_c0_seq1	235	-	-	-	-	-	-	-	-	-	-	-	-	-	-
comp100053_c0_seq1	230	-	-	-	-	-	-	-	-	-	-	-	-	-	-
comp100054_c0_seq1	394	lactase-phlorizin hydrolase	sp|P09848|LPH_HUMAN Lactase-phlorizin hydrolase OS=Homo sapiens GN=LCT PE=1 SV=3	2e-21	-	-	E1BK89_BOVIN/1374-1842 E1BK89.2 PF00232.13;Glyco_hydro_1;	8e-21	[G] Carbohydrate transport and metabolism	bta:514332	4e-20	GO:0016324(apical plasma membrane);GO:0005887(integral to plasma membrane);GO:0005624(membrane fraction);GO:0043169(cation binding);GO:0017042(glycosylceramidase activity);GO:0000016(lactase activity);GO:0005975(carbohydrate metabolic process);GO:0044245(polysaccharide digestion)	K01229	EC:3.2.1.108 3.2.1.62	ko00052(Galactose metabolism)
comp100055_c0_seq1	289	-	-	-	-	-	-	-	-	-	-	-	-	-	-
comp100056_c0_seq1	334	-	-	-	-	-	-	-	-	-	-	-	-	-	-
comp100058_c0_seq1	340	-	-	-	-	-	-	-	-	-	-	-	-	-	-
comp100059_c0_seq1	522	-	-	-	-	-	-	-	-	-	-	-	-	-	-
comp100060_c0_seq1	467	-	-	-	-	-	-	-	-	-	-	-	-	-	-
comp100061_c0_seq1	239	-	-	-	-	-	-	-	-	-	-	-	-	-	-
comp100063_c0_seq1	446	-	-	-	-	-	-	-	-	-	-	-	-	-	-
comp100066_c0_seq1	319	-	sp|Q76N32|CEP68_HUMAN Centrosomal protein of 68 kDa OS=Homo sapiens GN=CEP68 PE=1 SV=2	1e-54	-	-	-	-	-	-	-	GO:0005813(centrosome);GO:0051297(centrosome organization)	-	-	-
comp100067_c0_seq1	273	-	sp|Q8MI28|LBN_BOVIN Limbin OS=Bos taurus GN=EVC2 PE=2 SV=1	1e-49	-	-	LBN_BOVIN/137-561 Q8MI28.1 PF12297.3;EVC2_like;	1e-24	-	-	-	GO:0016021(integral to membrane)	-	-	-
comp100068_c0_seq1	246	-	-	-	-	-	-	-	-	-	-	-	-	-	-
comp100070_c0_seq1	249	-	-	-	-	-	-	-	-	-	-	-	-	-	-
comp100072_c0_seq1	253	-	-	-	-	-	-	-	-	-	-	-	-	-	-
comp100073_c0_seq1	431	-	sp|Q8NCI6|GLBL3_HUMAN Beta-galactosidase-1-like protein 3 OS=Homo sapiens GN=GLB1L3 PE=2 SV=3	3e-47	-	-	E1BGB7_BOVIN/57-370 E1BGB7.2 PF01301.14;Glyco_hydro_35;	4e-76	[G] Carbohydrate transport and metabolism	-	-	GO:0043169(cation binding);GO:0004553(hydrolase activity, hydrolyzing O-glycosyl compounds);GO:0005975(carbohydrate metabolic process)	-	-	-
comp100074_c0_seq1	209	E3 ubiquitin-protein ligase UBR3	sp|Q5U430|UBR3_MOUSE E3 ubiquitin-protein ligase UBR3 OS=Mus musculus GN=Ubr3 PE=1 SV=3	9e-40	-	-	-	-	[O] Posttranslational modification, protein turnover, chaperones	cfa:609071	4e-33	GO:0016021(integral to membrane);GO:0005515(protein binding);GO:0004842(ubiquitin-protein ligase activity);GO:0008270(zinc ion binding);GO:0001701(in utero embryonic development);GO:0042048(olfactory behavior);GO:0007608(sensory perception of smell);GO:0001967(suckling behavior);GO:0006511(ubiquitin-dependent protein catabolic process)	K11978	EC:6.3.2.19	-
comp100075_c0_seq1	461	-	-	-	-	-	-	-	-	-	-	-	-	-	-
comp100076_c0_seq1	233	-	sp|Q3SYV7|ZN345_BOVIN Zinc finger protein 345 OS=Bos taurus GN=ZNF345 PE=2 SV=1	4e-41	-	-	-	-	[R] General function prediction only	-	-	GO:0005634(nucleus);GO:0003677(DNA binding);GO:0008270(zinc ion binding);GO:0006355(regulation of transcription, DNA-dependent);GO:0006351(transcription, DNA-dependent)	-	-	-
comp100077_c0_seq1	239	-	-	-	-	-	-	-	-	-	-	-	-	-	-
comp100078_c0_seq1	463	-	sp|Q94JV4|SUI12_ARATH Protein translation factor SUI1 homolog 2 OS=Arabidopsis thaliana GN=At1g54290 PE=3 SV=1	6e-50	-	-	A9NTS5_PICSI/24-105 A9NTS5.1 PF01253.17;SUI1;	6e-35	[J] Translation, ribosomal structure and biogenesis	-	-	GO:0003743(translation initiation factor activity);GO:0006417(regulation of translation)	-	-	-
comp100079_c0_seq1	243	-	-	-	-	-	-	-	-	-	-	-	-	-	-
comp100081_c0_seq1	515	-	-	-	-	-	-	-	-	-	-	-	-	-	-
comp100082_c0_seq1	237	-	-	-	-	-	-	-	-	-	-	-	-	-	-
comp100083_c0_seq1	394	MFS transporter, MCP family, solute carrier family 16 (monocarboxylic acid transporters), member 12	sp|Q6ZSM3|MOT12_HUMAN Monocarboxylate transporter 12 OS=Homo sapiens GN=SLC16A12 PE=2 SV=2	6e-55	-	-	E1BJJ0_BOVIN/25-329 E1BJJ0.1 PF07690.11;MFS_1;	2e-47	-	bta:538469	1e-46	GO:0016021(integral to membrane);GO:0005886(plasma membrane);GO:0015293(symporter activity)	K11810	-	-
comp100084_c0_seq1	466	-	sp|Q8WWT9|S13A3_HUMAN Solute carrier family 13 member 3 OS=Homo sapiens GN=SLC13A3 PE=1 SV=1	2e-76	-	-	F6PU14_HORSE/1-537 F6PU14.1 PF00939.14;Na_sulph_symp;	2e-58	[P] Inorganic ion transport and metabolism	-	-	-	-	-	-
comp100086_c0_seq1	215	protein tyrosine phosphatase, receptor type, F	sp|A7MBJ4|PTPRF_BOVIN Receptor-type tyrosine-protein phosphatase F OS=Bos taurus GN=PTPRF PE=2 SV=1	1e-41	-	-	G3V8P4_RAT/135-225 G3V8P4.1 PF07679.11;I-set;	4e-35	[T] Signal transduction mechanisms	ptr:456828	8e-35	GO:0016021(integral to membrane);GO:0004725(protein tyrosine phosphatase activity);GO:0004872(receptor activity);GO:0007155(cell adhesion)	K05695	EC:3.1.3.48	ko04514(Cell adhesion molecules (CAMs));ko04520(Adherens junction);ko04910(Insulin signaling pathway)
comp100087_c0_seq1	313	-	-	-	-	-	-	-	-	-	-	-	-	-	-
comp100088_c0_seq1	292	-	-	-	-	-	-	-	-	-	-	-	-	-	-
comp100089_c0_seq1	566	-	-	-	-	-	-	-	-	-	-	-	-	-	-
comp100091_c0_seq1	343	-	-	-	-	-	-	-	-	-	-	-	-	-	-
comp100092_c0_seq1	228	-	-	-	-	-	-	-	-	-	-	-	-	-	-
comp100093_c0_seq1	475	-	-	-	-	-	-	-	-	-	-	-	-	-	-
comp100094_c0_seq1	372	-	sp|Q9H0K6|PUS7L_HUMAN Pseudouridylate synthase 7 homolog-like protein OS=Homo sapiens GN=PUS7L PE=1 SV=1	6e-73	-	-	E1BGT6_BOVIN/290-697 E1BGT6.2 PF01142.13;TruD;	8e-65	[S] Function unknown	-	-	GO:0009982(pseudouridine synthase activity);GO:0003723(RNA binding);GO:0001522(pseudouridine synthesis);GO:0008033(tRNA processing)	-	-	-
comp100095_c0_seq1	599	-	-	-	-	-	-	-	-	-	-	-	-	-	-
comp100096_c0_seq1	317	-	-	-	-	-	-	-	-	-	-	-	-	-	-
comp100097_c0_seq1	283	-	sp|Q5R8P3|BBS10_PONAB Bardet-Biedl syndrome 10 protein homolog OS=Pongo abelii GN=BBS10 PE=2 SV=1	1e-36	-	-	F1MTM5_BOVIN/140-427 F1MTM5.2 PF00118.19;Cpn60_TCP1;	9e-37	-	-	-	GO:0005929(cilium);GO:0005524(ATP binding);GO:0044267(cellular protein metabolic process)	-	-	-
comp100099_c0_seq1	319	-	-	-	-	-	-	-	-	-	-	-	-	-	-
comp1000_c0_seq1	340	-	-	-	-	-	-	-	-	-	-	-	-	-	-
comp1000_c1_seq1	202	-	-	-	-	-	-	-	-	-	-	-	-	-	-
comp100101_c0_seq1	230	IQ motif containing GTPase activating protein	sp|P46940|IQGA1_HUMAN Ras GTPase-activating-like protein IQGAP1 OS=Homo sapiens GN=IQGAP1 PE=1 SV=1	3e-36	-	-	-	-	[T] Signal transduction mechanisms	bta:532715	2e-35	GO:0005884(actin filament);GO:0005737(cytoplasm);GO:0030496(midbody);GO:0005634(nucleus);GO:0005886(plasma membrane);GO:0005516(calmodulin binding);GO:0005095(GTPase inhibitor activity);GO:0019903(protein phosphatase binding);GO:0005099(Ras GTPase activator activity);GO:0006112(energy reserve metabolic process);GO:0050796(regulation of insulin secretion);GO:0007264(small GTPase mediated signal tr…	K05767	-	ko04810(Regulation of actin cytoskeleton)
comp100102_c0_seq1	269	-	-	-	-	-	-	-	-	-	-	-	-	-	-
comp100103_c0_seq1	223	-	-	-	-	-	-	-	-	-	-	-	-	-	-
comp100104_c0_seq1	203	-	-	-	-	-	-	-	-	-	-	-	-	-	-
comp100107_c0_seq1	245	-	-	-	-	-	-	-	-	-	-	-	-	-	-
comp100108_c0_seq1	295	-	-	-	-	-	-	-	-	-	-	-	-	-	-
comp100109_c0_seq1	399	-	-	-	-	-	-	-	-	-	-	-	-	-	-
comp10010_c0_seq1	1507	thrombospondin	sp|Q05895|TSP3_MOUSE Thrombospondin-3 OS=Mus musculus GN=Thbs3 PE=1 SV=2	0	-	-	H9FLX8_MACMU/127-248 H9FLX8.1 PF05735.7;TSP_C;	6e-37	-	ecb:100063449	0	GO:0005576(extracellular region);GO:0005509(calcium ion binding);GO:0005198(structural molecule activity);GO:0060346(bone trabecula formation);GO:0007155(cell adhesion);GO:0003417(growth plate cartilage development);GO:0043931(ossification involved in bone maturation)	K04659	-	ko04145(Phagosome);ko04350(TGF-beta signaling pathway);ko04510(Focal adhesion);ko04512(ECM-receptor interaction);ko05144(Malaria)
comp100110_c0_seq1	372	-	sp|Q9D9P2|CC103_MOUSE Coiled-coil domain-containing protein 103 OS=Mus musculus GN=Ccdc103 PE=2 SV=1	7e-65	-	-	G3MZT1_BOVIN/93-186 G3MZT1.1 PF13877.1;RPAP3_C;	2e-43	-	-	-	-	-	-	-
comp100111_c0_seq1	229	-	-	-	-	-	E1BL83_BOVIN/9-189 E1BL83.1 PF07837.7;FTCD_N;	3e-39	-	-	-	-	-	-	-
comp100112_c0_seq1	425	-	-	-	-	-	-	-	-	-	-	-	-	-	-
comp100113_c0_seq1	303	-	-	-	-	-	-	-	-	-	-	-	-	-	-
comp100114_c0_seq1	251	-	-	-	-	-	-	-	-	-	-	-	-	-	-
comp100115_c0_seq1	423	-	-	-	-	-	-	-	-	-	-	-	-	-	-
comp100116_c0_seq1	248	-	-	-	-	-	-	-	-	-	-	-	-	-	-
comp100117_c0_seq1	293	-	-	-	-	-	-	-	-	-	-	-	-	-	-
comp100118_c0_seq1	334	-	-	-	-	-	-	-	-	-	-	-	-	-	-
comp100119_c0_seq1	233	-	sp|Q7TPM9|MTMRA_MOUSE Myotubularin-related protein 10 OS=Mus musculus GN=Mtmr10 PE=2 SV=2	4e-19	-	-	G3WW69_SARHA/241-423 G3WW69.1 PF06602.9;Myotub-related;	7e-16	[R] General function prediction only	-	-	GO:0016791(phosphatase activity)	-	-	-
comp100121_c0_seq1	374	-	sp|Q8BTI8|SRRM2_MOUSE Serine/arginine repetitive matrix protein 2 OS=Mus musculus GN=Srrm2 PE=1 SV=3	6e-24	-	-	-	-	[A] RNA processing and modification	-	-	GO:0016607(nuclear speck);GO:0005681(spliceosomal complex);GO:0006397(mRNA processing);GO:0008380(RNA splicing)	-	-	-
comp100122_c0_seq1	224	-	-	-	-	-	-	-	-	-	-	-	-	-	-
comp100123_c0_seq1	226	-	-	-	-	-	-	-	-	-	-	-	-	-	-
comp100124_c0_seq1	351	-	-	-	-	-	-	-	-	-	-	-	-	-	-
comp100125_c0_seq1	238	-	-	-	-	-	-	-	-	-	-	-	-	-	-
comp100126_c0_seq1	263	-	-	-	-	-	-	-	-	-	-	-	-	-	-
comp100127_c0_seq1	318	-	-	-	-	-	-	-	-	-	-	-	-	-	-
comp100128_c0_seq1	226	-	-	-	-	-	-	-	-	-	-	-	-	-	-
comp100129_c0_seq1	236	-	-	-	-	-	-	-	-	-	-	-	-	-	-
comp100130_c0_seq1	207	-	-	-	-	-	-	-	-	-	-	-	-	-	-
comp100131_c0_seq1	303	-	-	-	-	-	-	-	-	-	-	-	-	-	-
comp100132_c0_seq1	254	-	-	-	-	-	-	-	-	-	-	-	-	-	-
comp100133_c0_seq1	214	-	-	-	-	-	-	-	-	-	-	-	-	-	-
comp100134_c0_seq1	360	-	-	-	-	-	-	-	-	-	-	-	-	-	-
comp100135_c0_seq1	249	-	-	-	-	-	-	-	-	-	-	-	-	-	-
comp100136_c0_seq1	237	cytochrome P450, family 46, subfamily A (cholesterol 24(S)-hydroxylase)	sp|Q9WVK8|CP46A_MOUSE Cholesterol 24-hydroxylase OS=Mus musculus GN=Cyp46a1 PE=2 SV=1	9e-44	-	-	F1PBD7_CANFA/7-450 F1PBD7.1 PF00067.17;p450;	2e-39	[Q] Secondary metabolites biosynthesis, transport and catabolism ;[I] Lipid transport and metabolism	bta:506438	3e-40	GO:0005789(endoplasmic reticulum membrane);GO:0016021(integral to membrane);GO:0005792(microsome);GO:0033781(cholesterol 24-hydroxylase activity);GO:0009055(electron carrier activity);GO:0020037(heme binding);GO:0008203(cholesterol metabolic process)	K07440	EC:1.14.13.98	ko00120(Primary bile acid biosynthesis)
comp100137_c0_seq1	294	-	-	-	-	-	-	-	-	-	-	-	-	-	-
comp100138_c0_seq1	312	-	-	-	-	-	-	-	-	-	-	-	-	-	-
comp100139_c0_seq1	263	potassium voltage-gated channel, KQT-like subfamily, member 4	sp|P56696|KCNQ4_HUMAN Potassium voltage-gated channel subfamily KQT member 4 OS=Homo sapiens GN=KCNQ4 PE=1 SV=2	2e-34	-	-	F1SF76_PIG/458-654 F1SF76.1 PF03520.9;KCNQ_channel;	5e-16	[P] Inorganic ion transport and metabolism	bta:528741	2e-29	GO:0009925(basal plasma membrane);GO:0008076(voltage-gated potassium channel complex);GO:0007605(sensory perception of sound);GO:0007268(synaptic transmission)	K04929	-	-
comp100143_c0_seq1	237	-	-	-	-	-	-	-	-	-	-	-	-	-	-
comp100144_c0_seq1	239	-	-	-	-	-	-	-	-	-	-	-	-	-	-
comp100145_c0_seq1	201	-	-	-	-	-	-	-	-	-	-	-	-	-	-
comp100146_c0_seq1	211	-	-	-	-	-	-	-	-	-	-	-	-	-	-
comp100147_c0_seq1	330	-	-	-	-	-	-	-	-	-	-	-	-	-	-
comp100148_c0_seq1	203	-	-	-	-	-	-	-	-	-	-	-	-	-	-
comp100149_c0_seq1	305	-	-	-	-	-	-	-	-	-	-	-	-	-	-
comp10014_c0_seq1	2747	beta-adrenergic-receptor kinase	sp|P26818|ARBK2_BOVIN Beta-adrenergic receptor kinase 2 OS=Bos taurus GN=ADRBK2 PE=2 SV=1	0	-	-	G1PBU7_MYOLU/506-599 G1PBU7.1 PF00169.24;PH;	2e-48	[T] Signal transduction mechanisms	bta:282136	0	GO:0005524(ATP binding);GO:0047696(beta-adrenergic receptor kinase activity);GO:0004703(G-protein coupled receptor kinase activity);GO:0004871(signal transducer activity)	K00910	EC:2.7.11.15	ko04062(Chemokine signaling pathway);ko04144(Endocytosis);ko04745(Phototransduction - fly)
comp100150_c0_seq1	224	-	-	-	-	-	-	-	-	-	-	-	-	-	-
comp100151_c0_seq1	306	-	-	-	-	-	-	-	-	-	-	-	-	-	-
comp100152_c0_seq1	364	-	sp|Q5VZP5|DUS27_HUMAN Inactive dual specificity phosphatase 27 OS=Homo sapiens GN=DUSP27 PE=2 SV=1	3e-21	-	-	G7MF86_MACMU/257-393 G7MF86.1 PF00782.15;DSPc;	4e-18	-	-	-	GO:0008138(protein tyrosine/serine/threonine phosphatase activity);GO:0006470(protein dephosphorylation)	-	-	-
comp100154_c0_seq1	281	-	-	-	-	-	-	-	-	-	-	-	-	-	-
comp100155_c0_seq1	204	-	-	-	-	-	-	-	-	-	-	-	-	-	-
comp100157_c0_seq1	233	-	-	-	-	-	-	-	-	-	-	-	-	-	-
comp100158_c0_seq1	331	-	-	-	-	-	-	-	-	-	-	-	-	-	-
comp100159_c0_seq1	209	-	sp|Q502W6|VWA3B_HUMAN von Willebrand factor A domain-containing protein 3B OS=Homo sapiens GN=VWA3B PE=2 SV=3	3e-32	-	-	E1BB22_BOVIN/140-279 E1BB22.2 PF13768.1;VWA_3;	2e-30	-	-	-	-	-	-	-
comp100160_c0_seq1	289	-	-	-	-	-	-	-	-	-	-	-	-	-	-
comp100161_c0_seq1	237	-	-	-	-	-	-	-	-	-	-	-	-	-	-
comp100162_c0_seq1	315	CX3C chemokine receptor 1	sp|A6QNL7|CX3C1_BOVIN CX3C chemokine receptor 1 OS=Bos taurus GN=CX3CR1 PE=2 SV=1	2e-52	-	-	D9ZDE8_BOVIN/49-294 D9ZDE8.1 PF00001.16;7tm_1;	3e-42	-	bta:100124525	4e-42	GO:0016021(integral to membrane);GO:0005886(plasma membrane);GO:0004950(chemokine receptor activity)	K04192	-	ko04060(Cytokine-cytokine receptor interaction);ko04062(Chemokine signaling pathway)
comp100164_c0_seq1	349	-	-	-	-	-	-	-	-	-	-	-	-	-	-
comp100165_c0_seq1	228	-	-	-	-	-	-	-	-	-	-	-	-	-	-
comp100166_c0_seq1	294	-	-	-	-	-	-	-	-	-	-	-	-	-	-
comp100167_c0_seq1	231	-	-	-	-	-	-	-	-	-	-	-	-	-	-
comp100168_c0_seq1	206	-	sp|Q96ME1|FXL18_HUMAN F-box/LRR-repeat protein 18 OS=Homo sapiens GN=FBXL18 PE=1 SV=2	2e-36	-	-	-	-	-	-	-	-	-	-	-
comp100169_c0_seq1	347	-	-	-	-	-	-	-	-	-	-	-	-	-	-
comp100170_c0_seq1	246	-	-	-	-	-	-	-	-	-	-	-	-	-	-
comp100171_c0_seq1	407	arylsulfatase D/E/F/H	sp|Q60HH5|ARSE_MACFA Arylsulfatase E OS=Macaca fascicularis GN=ARSE PE=2 SV=1	2e-36	-	-	A5D7J7_BOVIN/34-421 A5D7J7.1 PF00884.18;Sulfatase;	5e-34	[R] General function prediction only	bta:505899	1e-37	GO:0005795(Golgi stack);GO:0046872(metal ion binding);GO:0008484(sulfuric ester hydrolase activity)	K12374	EC:3.1.6.-	-
comp100172_c0_seq1	403	kinesin family member 1/13/14	sp|P33173|KIF1A_MOUSE Kinesin-like protein KIF1A OS=Mus musculus GN=Kif1a PE=1 SV=2	2e-57	-	-	Q05BP4_MOUSE/11-300 Q05BP4.1 PF00225.18;Kinesin;	7e-47	[Z] Cytoskeleton	ecb:100057836	2e-49	GO:0005737(cytoplasm);GO:0005874(microtubule);GO:0005524(ATP binding);GO:0003777(microtubule motor activity);GO:0007018(microtubule-based movement)	K10392	-	-
comp100173_c0_seq1	226	inhibitor of nuclear factor kappa-B kinase alpha subunit	sp|Q95KV1|IKKA_BOVIN Inhibitor of nuclear factor kappa-B kinase subunit alpha OS=Bos taurus GN=CHUK PE=1 SV=1	1e-25	-	-	G1LK22_AILME/15-297 G1LK22.1 PF00069.20;Pkinase;	2e-21	[T] Signal transduction mechanisms	mcc:709511	5e-21	GO:0005634(nucleus);GO:0005524(ATP binding);GO:0008384(IkappaB kinase activity)	K04467	EC:2.7.11.10	ko04010(MAPK signaling pathway);ko04062(Chemokine signaling pathway);ko04210(Apoptosis);ko04620(Toll-like receptor signaling pathway);ko04621(NOD-like receptor signaling pathway);ko04622(RIG-I-like receptor signaling pathway);ko04623(Cytosolic DNA-sensing pathway);ko04660(T cell receptor signaling pathway);ko04662(B cell receptor signaling pathway);ko04920(Adipocytokine signaling pathway);ko05120…
comp100174_c0_seq1	329	-	-	-	-	-	-	-	-	-	-	-	-	-	-
comp100175_c0_seq1	316	-	-	-	-	-	-	-	-	-	-	-	-	-	-
comp100176_c0_seq1	339	-	sp|Q8TEM1|PO210_HUMAN Nuclear pore membrane glycoprotein 210 OS=Homo sapiens GN=NUP210 PE=1 SV=3	1e-59	-	-	-	-	[Y] Nuclear structure ;[U] Intracellular trafficking, secretion, and vesicular transport	-	-	GO:0005789(endoplasmic reticulum membrane);GO:0031965(nuclear membrane);GO:0005643(nuclear pore);GO:0005975(carbohydrate metabolic process);GO:0015758(glucose transport);GO:0051028(mRNA transport);GO:0015031(protein transport);GO:0010827(regulation of glucose transport);GO:0055085(transmembrane transport);GO:0016032(viral reproduction)	-	-	-
comp100177_c0_seq1	517	-	sp|Q8IVT5|KSR1_HUMAN Kinase suppressor of Ras 1 OS=Homo sapiens GN=KSR1 PE=1 SV=2	6e-98	-	-	D3ZHL1_RAT/41-168 D3ZHL1.1 PF13543.1;KSR1-SAM;	3e-57	-	-	-	GO:0005737(cytoplasm);GO:0016020(membrane);GO:0005524(ATP binding);GO:0046872(metal ion binding);GO:0005515(protein binding);GO:0004674(protein serine/threonine kinase activity);GO:0007265(Ras protein signal transduction)	-	-	-
comp100178_c0_seq1	260	-	-	-	-	-	-	-	-	-	-	-	-	-	-
comp100179_c0_seq1	248	-	-	-	-	-	-	-	-	-	-	-	-	-	-
comp100180_c0_seq1	228	-	-	-	-	-	-	-	-	-	-	-	-	-	-
comp100181_c0_seq1	298	-	-	-	-	-	-	-	-	-	-	-	-	-	-
comp100182_c0_seq1	254	-	-	-	-	-	-	-	-	-	-	-	-	-	-
comp100183_c0_seq1	210	-	-	-	-	-	-	-	-	-	-	-	-	-	-
comp100184_c0_seq1	299	myeloid/lymphoid or mixed-lineage leukemia protein 1/4	sp|Q03164|MLL1_HUMAN Histone-lysine N-methyltransferase MLL OS=Homo sapiens GN=MLL PE=1 SV=5	2e-60	-	-	H0YP75_TAEGU/3523-3606 H0YP75.1 PF05965.9;FYRC;	3e-41	[K] Transcription	bta:508330	1e-51	-	K09186	-	-
comp100186_c0_seq1	245	-	-	-	-	-	-	-	-	-	-	-	-	-	-
comp100187_c0_seq1	312	-	-	-	-	-	-	-	-	-	-	-	-	-	-
comp100188_c0_seq1	250	-	-	-	-	-	-	-	-	-	-	-	-	-	-
comp100189_c0_seq1	206	-	-	-	-	-	-	-	-	-	-	-	-	-	-
comp10018_c0_seq1	1255	follistatin	sp|P50291|FST_BOVIN Follistatin OS=Bos taurus GN=FST PE=2 SV=2	0	-	-	FST_HUMAN/91-164 P19883.2 PF00050.16;Kazal_1;	2e-42	[R] General function prediction only	bta:327681	0	GO:0005576(extracellular region)	K04661	-	ko04350(TGF-beta signaling pathway)
comp100190_c0_seq1	514	-	sp|Q8C0V9|FRMD6_MOUSE FERM domain-containing protein 6 OS=Mus musculus GN=Frmd6 PE=1 SV=2	9e-43	-	-	F1MQ02_BOVIN/192-285 F1MQ02.2 PF09380.5;FERM_C;	1e-36	[T] Signal transduction mechanisms	-	-	GO:0005737(cytoplasm);GO:0005856(cytoskeleton);GO:0005886(plasma membrane);GO:0005488(binding)	-	-	-
comp100192_c0_seq1	360	-	-	-	-	-	-	-	-	-	-	-	-	-	-
comp100193_c0_seq1	314	-	-	-	-	-	-	-	-	-	-	-	-	-	-
comp100194_c0_seq1	237	-	-	-	-	-	-	-	-	-	-	-	-	-	-
comp100195_c0_seq1	252	-	-	-	-	-	-	-	-	-	-	-	-	-	-
comp100196_c0_seq1	276	-	sp|P59240|NPHP4_MOUSE Nephrocystin-4 OS=Mus musculus GN=Nphp4 PE=1 SV=2	3e-43	-	-	-	-	-	-	-	GO:0005929(cilium);GO:0005932(microtubule basal body);GO:0005923(tight junction);GO:0060041(retina development in camera-type eye)	-	-	-
comp100197_c0_seq1	301	kelch-like protein 8	sp|P59280|KLHL8_MOUSE Kelch-like protein 8 OS=Mus musculus GN=Klhl8 PE=2 SV=2	4e-63	-	-	H9ESN6_MACMU/169-271 H9ESN6.1 PF07707.10;BACK;	3e-51	[T] Signal transduction mechanisms ;[R] General function prediction only	bta:532960	1e-52	-	K10446	-	-
comp100198_c0_seq1	206	-	-	-	-	-	-	-	-	-	-	-	-	-	-
comp100199_c0_seq1	252	-	-	-	-	-	-	-	-	-	-	-	-	-	-
comp1001_c0_seq1	267	-	-	-	-	-	-	-	-	-	-	-	-	-	-
comp1001_c1_seq1	356	-	-	-	-	-	-	-	-	-	-	-	-	-	-
comp100200_c0_seq1	507	-	-	-	-	-	-	-	-	-	-	-	-	-	-
comp100201_c0_seq1	320	-	-	-	-	-	-	-	-	-	-	-	-	-	-
comp100202_c0_seq1	232	-	-	-	-	-	-	-	-	-	-	-	-	-	-
comp100203_c0_seq1	281	-	-	-	-	-	-	-	-	-	-	-	-	-	-
comp100204_c0_seq1	240	integrin alpha L	sp|P61625|ITAL_BOVIN Integrin alpha-L OS=Bos taurus GN=ITGAL PE=2 SV=1	2e-44	-	-	F1MYQ6_BOVIN/153-328 F1MYQ6.2 PF00092.23;VWA;	6e-38	[W] Extracellular structures	bta:281874	3e-37	GO:0008305(integrin complex);GO:0004872(receptor activity);GO:0007155(cell adhesion);GO:0007229(integrin-mediated signaling pathway)	K05718	-	ko04514(Cell adhesion molecules (CAMs));ko04650(Natural killer cell mediated cytotoxicity);ko04670(Leukocyte transendothelial migration);ko04810(Regulation of actin cytoskeleton);ko05144(Malaria);ko05416(Viral myocarditis)
comp100205_c0_seq1	215	-	-	-	-	-	-	-	-	-	-	-	-	-	-
comp100206_c0_seq1	261	-	-	-	-	-	-	-	-	-	-	-	-	-	-
comp100208_c0_seq1	345	-	sp|Q9NUV7|SPTC3_HUMAN Serine palmitoyltransferase 3 OS=Homo sapiens GN=SPTLC3 PE=1 SV=3	4e-53	-	-	Q8N2H1_HUMAN/3-102 Q8N2H1.1 PF00155.16;Aminotran_1_2;	2e-27	[O] Posttranslational modification, protein turnover, chaperones	-	-	GO:0016021(integral to membrane);GO:0017059(serine C-palmitoyltransferase complex);GO:0030170(pyridoxal phosphate binding);GO:0004758(serine C-palmitoyltransferase activity);GO:0016769(transferase activity, transferring nitrogenous groups);GO:0046520(sphingoid biosynthetic process)	-	-	-
comp10020_c0_seq1	1191	-	-	-	-	-	-	-	-	-	-	-	-	-	-
comp100210_c0_seq1	357	-	-	-	-	-	-	-	-	-	-	-	-	-	-
comp100211_c0_seq1	214	-	sp|Q04680|ATNG_SHEEP Sodium/potassium-transporting ATPase subunit gamma (Fragment) OS=Ovis aries GN=FXYD2 PE=1 SV=2	2e-26	-	-	ATNG_SHEEP/1-49 Q04680.2 PF02038.11;ATP1G1_PLM_MAT8;	1e-19	-	-	-	GO:0016021(integral to membrane);GO:0005216(ion channel activity);GO:0006813(potassium ion transport);GO:0006814(sodium ion transport)	-	-	-
comp100214_c0_seq1	249	-	-	-	-	-	-	-	-	-	-	-	-	-	-
comp100215_c0_seq1	368	-	-	-	-	-	-	-	-	-	-	-	-	-	-
comp100217_c0_seq1	280	-	-	-	-	-	-	-	-	-	-	-	-	-	-
comp100218_c0_seq1	211	KRAB domain-containing zinc finger protein	sp|Q60493|ZN664_CAVPO Zinc finger protein 664 OS=Cavia porcellus GN=ZNF664 PE=2 SV=1	2e-28	-	-	-	-	[R] General function prediction only	rno:366954	1e-23	GO:0005634(nucleus);GO:0003677(DNA binding);GO:0008270(zinc ion binding);GO:0006355(regulation of transcription, DNA-dependent);GO:0006351(transcription, DNA-dependent)	K09228	-	-
comp10021_c0_seq1	1960	-	-	-	-	-	-	-	-	-	-	-	-	-	-
comp100220_c0_seq1	209	-	-	-	-	-	-	-	-	-	-	-	-	-	-
comp100221_c0_seq1	352	-	sp|Q920I9|WDR7_MOUSE WD repeat-containing protein 7 OS=Mus musculus GN=Wdr7 PE=1 SV=3	2e-76	-	-	-	-	[R] General function prediction only	-	-	-	-	-	-
comp100222_c0_seq1	470	-	-	-	-	-	-	-	-	-	-	-	-	-	-
comp100223_c0_seq1	230	-	-	-	-	-	-	-	-	-	-	-	-	-	-
comp100224_c0_seq1	288	-	sp|Q8ND83|SLAI1_HUMAN SLAIN motif-containing protein 1 OS=Homo sapiens GN=SLAIN1 PE=1 SV=3	8e-30	-	-	F6V9T4_MOUSE/19-212 F6V9T4.1 PF15301.1;SLAIN;	4e-24	-	-	-	-	-	-	-
comp100225_c0_seq1	334	-	sp|Q9UPS8|ANR26_HUMAN Ankyrin repeat domain-containing protein 26 OS=Homo sapiens GN=ANKRD26 PE=1 SV=3	8e-30	-	-	F1MX15_BOVIN/47-140 F1MX15.2 PF12796.2;Ank_2;	9e-23	-	-	-	GO:0005813(centrosome)	-	-	-
comp100226_c0_seq1	231	PH-interacting protein	sp|Q8VDD9|PHIP_MOUSE PH-interacting protein OS=Mus musculus GN=Phip PE=1 SV=2	7e-26	-	-	-	-	[R] General function prediction only	bta:523186	4e-24	GO:0005634(nucleus);GO:0005515(protein binding);GO:0043066(negative regulation of apoptosis);GO:0008284(positive regulation of cell proliferation);GO:0043568(positive regulation of insulin-like growth factor receptor signaling pathway);GO:0045840(positive regulation of mitosis);GO:0045893(positive regulation of transcription, DNA-dependent);GO:0001932(regulation of protein phosphorylation)	K11797	-	-
comp100227_c0_seq1	201	-	-	-	-	-	-	-	-	-	-	-	-	-	-
comp100228_c0_seq1	201	-	-	-	-	-	-	-	-	-	-	-	-	-	-
comp100229_c0_seq1	223	-	-	-	-	-	-	-	-	-	-	-	-	-	-
comp100230_c0_seq1	272	-	-	-	-	-	-	-	-	-	-	-	-	-	-
comp100231_c0_seq1	220	-	-	-	-	-	-	-	-	-	-	-	-	-	-
comp100232_c0_seq1	316	-	-	-	-	-	-	-	-	-	-	-	-	-	-
comp100233_c0_seq1	225	-	-	-	-	-	-	-	-	-	-	-	-	-	-
comp100234_c0_seq1	327	-	-	-	-	-	-	-	-	-	-	-	-	-	-
comp100235_c0_seq1	379	-	sp|Q86VR7|VS10L_HUMAN V-set and immunoglobulin domain-containing protein 10-like OS=Homo sapiens GN=VSIG10L PE=2 SV=2	2e-59	-	-	-	-	-	-	-	GO:0016021(integral to membrane)	-	-	-
comp100236_c0_seq1	210	-	-	-	-	-	-	-	-	-	-	-	-	-	-
comp100237_c0_seq1	319	-	-	-	-	-	-	-	-	-	-	-	-	-	-
comp100238_c0_seq1	294	-	-	-	-	-	-	-	-	-	-	-	-	-	-
comp100239_c0_seq1	340	-	-	-	-	-	-	-	-	-	-	-	-	-	-
comp10023_c0_seq1	224	KRAB domain-containing zinc finger protein	sp|Q9BUY5|ZN426_HUMAN Zinc finger protein 426 OS=Homo sapiens GN=ZNF426 PE=2 SV=1	7e-16	-	-	A6QNY8_BOVIN/14-54 A6QNY8.1 PF01352.22;KRAB;	3e-13	[R] General function prediction only	bta:509250	8e-26	GO:0005634(nucleus);GO:0003677(DNA binding);GO:0008270(zinc ion binding);GO:0006355(regulation of transcription, DNA-dependent);GO:0006351(transcription, DNA-dependent)	K09228	-	-
comp10023_c0_seq2	306	KRAB domain-containing zinc finger protein	sp|Q9BUY5|ZN426_HUMAN Zinc finger protein 426 OS=Homo sapiens GN=ZNF426 PE=2 SV=1	8e-19	-	-	A6QNY8_BOVIN/14-54 A6QNY8.1 PF01352.22;KRAB;	3e-13	[R] General function prediction only	bta:509250	7e-27	GO:0005634(nucleus);GO:0003677(DNA binding);GO:0008270(zinc ion binding);GO:0006355(regulation of transcription, DNA-dependent);GO:0006351(transcription, DNA-dependent)	K09228	-	-
comp100240_c0_seq1	344	-	-	-	-	-	-	-	-	-	-	-	-	-	-
comp100241_c0_seq1	213	-	-	-	-	-	-	-	-	-	-	-	-	-	-
comp100242_c0_seq1	231	-	-	-	-	-	-	-	-	-	-	-	-	-	-
comp100243_c0_seq1	292	-	-	-	-	-	-	-	-	-	-	-	-	-	-
comp100245_c0_seq1	457	-	-	-	-	-	-	-	-	-	-	-	-	-	-
comp100246_c0_seq1	244	-	-	-	-	-	-	-	-	-	-	-	-	-	-
comp100247_c0_seq1	321	-	-	-	-	-	-	-	-	-	-	-	-	-	-
comp100248_c0_seq1	242	-	-	-	-	-	-	-	-	-	-	-	-	-	-
comp100249_c0_seq1	320	-	-	-	-	-	-	-	-	-	-	-	-	-	-
comp10024_c0_seq1	665	-	-	-	-	-	-	-	-	-	-	-	-	-	-
comp100250_c0_seq1	274	MAX-like protein X	sp|Q9NP71|MLXPL_HUMAN Carbohydrate-responsive element-binding protein OS=Homo sapiens GN=MLXIPL PE=1 SV=1	3e-46	-	-	-	-	[K] Transcription	bta:788534	1e-45	-	K09113	-	-
comp100251_c0_seq1	227	-	sp|Q8NHH1|TTL11_HUMAN Tubulin polyglutamylase TTLL11 OS=Homo sapiens GN=TTLL11 PE=2 SV=1	3e-42	-	-	A7E2Z5_BOVIN/1-249 A7E2Z5.1 PF03133.10;TTL;	1e-37	[O] Posttranslational modification, protein turnover, chaperones	-	-	GO:0005929(cilium);GO:0005932(microtubule basal body);GO:0004835(tubulin-tyrosine ligase activity);GO:0006464(protein modification process)	-	-	-
comp100252_c0_seq1	221	-	-	-	-	-	-	-	-	-	-	-	-	-	-
comp100253_c0_seq1	202	-	-	-	-	-	-	-	-	-	-	-	-	-	-
comp100254_c0_seq1	209	senataxin	sp|A2AKX3|SETX_MOUSE Probable helicase senataxin OS=Mus musculus GN=Setx PE=2 SV=1	4e-33	-	-	-	-	-	cfa:480691	3e-28	-	K10706	EC:3.6.1.-	-
comp100255_c0_seq1	235	-	-	-	-	-	-	-	-	-	-	-	-	-	-
comp100256_c0_seq1	227	-	-	-	-	-	-	-	-	-	-	-	-	-	-
comp100257_c0_seq1	404	-	-	-	-	-	-	-	-	-	-	-	-	-	-
comp100258_c0_seq1	283	-	-	-	-	-	-	-	-	-	-	-	-	-	-
comp100259_c0_seq1	360	-	-	-	-	-	-	-	-	-	-	-	-	-	-
comp10025_c0_seq1	812	-	-	-	-	-	-	-	-	-	-	-	-	-	-
comp100260_c0_seq1	267	-	-	-	-	-	-	-	-	-	-	-	-	-	-
comp100261_c0_seq1	219	-	-	-	-	-	-	-	-	-	-	-	-	-	-
comp100262_c0_seq1	280	-	-	-	-	-	-	-	-	-	-	-	-	-	-
comp100264_c0_seq1	229	-	-	-	-	-	-	-	-	-	-	-	-	-	-
comp100265_c0_seq1	203	-	-	-	-	-	-	-	-	-	-	-	-	-	-
comp100266_c0_seq1	300	fanconi anemia group M protein	sp|Q8IYD8|FANCM_HUMAN Fanconi anemia group M protein OS=Homo sapiens GN=FANCM PE=1 SV=2	3e-43	-	-	-	-	[L] Replication, recombination and repair	cfa:480307	2e-38	GO:0043240(Fanconi anaemia nuclear complex);GO:0005524(ATP binding);GO:0008026(ATP-dependent helicase activity);GO:0003682(chromatin binding);GO:0003677(DNA binding);GO:0004518(nuclease activity);GO:0005515(protein binding);GO:0006281(DNA repair)	K10896	EC:3.6.1.-	-
comp100267_c0_seq1	283	-	-	-	-	-	-	-	-	-	-	-	-	-	-
comp100268_c0_seq1	346	-	-	-	-	-	-	-	-	-	-	-	-	-	-
comp100270_c0_seq1	303	-	-	-	-	-	-	-	-	-	-	-	-	-	-
comp100271_c0_seq1	379	-	-	-	-	-	-	-	-	-	-	-	-	-	-
comp100272_c0_seq1	232	-	-	-	-	-	-	-	-	-	-	-	-	-	-
comp100273_c0_seq1	219	-	-	-	-	-	-	-	-	-	-	-	-	-	-
comp100274_c0_seq1	227	major histocompatibility complex, class II	sp|P01920|DQB1_HUMAN HLA class II histocompatibility antigen, DQ beta 1 chain OS=Homo sapiens GN=HLA-DQB1 PE=1 SV=2	2e-32	-	-	F8LFX5_HUMAN/97-180 F8LFX5.1 PF07654.10;C1-set;	5e-23	-	bta:282498	2e-35	-	K06752	-	ko04145(Phagosome);ko04514(Cell adhesion molecules (CAMs));ko04612(Antigen processing and presentation);ko04672(Intestinal immune network for IgA production);ko04940(Type I diabetes mellitus);ko05140(Leishmaniasis);ko05310(Asthma);ko05320(Autoimmune thyroid disease);ko05322(Systemic lupus erythematosus);ko05330(Allograft rejection);ko05332(Graft-versus-host disease);ko05416(Viral myocarditis)
comp100275_c0_seq1	237	-	-	-	-	-	-	-	-	-	-	-	-	-	-
comp100276_c0_seq1	254	histone acetyltransferase MYST4	sp|Q8WYB5|KAT6B_HUMAN Histone acetyltransferase KAT6B OS=Homo sapiens GN=KAT6B PE=1 SV=3	1e-57	-	-	-	-	[B] Chromatin structure and dynamics	ssc:100156636	1e-48	GO:0070776(MOZ/MORF histone acetyltransferase complex);GO:0000786(nucleosome);GO:0003677(DNA binding);GO:0004402(histone acetyltransferase activity);GO:0008134(transcription factor binding);GO:0008270(zinc ion binding);GO:0043966(histone H3 acetylation);GO:0045892(negative regulation of transcription, DNA-dependent);GO:0006334(nucleosome assembly);GO:0045893(positive regulation of transcription, …	K11306	EC:2.3.1.48	-
comp100278_c0_seq1	413	-	-	-	-	-	-	-	-	-	-	-	-	-	-
comp100279_c0_seq1	347	-	sp|P24043|LAMA2_HUMAN Laminin subunit alpha-2 OS=Homo sapiens GN=LAMA2 PE=1 SV=4	3e-68	-	-	F7H3A8_MACMU/2001-2137 F7H3A8.1 PF06009.7;Laminin_II;	5e-58	[W] Extracellular structures	-	-	GO:0005606(laminin-1 complex);GO:0005102(receptor binding);GO:0005198(structural molecule activity);GO:0007155(cell adhesion);GO:0007517(muscle organ development);GO:0030155(regulation of cell adhesion);GO:0030334(regulation of cell migration);GO:0045995(regulation of embryonic development)	-	-	-
comp100281_c0_seq1	208	-	-	-	-	-	-	-	-	-	-	-	-	-	-
comp100282_c0_seq1	252	-	-	-	-	-	-	-	-	-	-	-	-	-	-
comp100283_c0_seq1	335	-	-	-	-	-	-	-	-	-	-	-	-	-	-
comp100284_c0_seq1	265	-	-	-	-	-	-	-	-	-	-	-	-	-	-
comp100285_c0_seq1	238	-	-	-	-	-	-	-	-	-	-	-	-	-	-
comp100286_c0_seq1	291	-	-	-	-	-	-	-	-	-	-	-	-	-	-
comp100287_c0_seq1	279	-	-	-	-	-	-	-	-	-	-	-	-	-	-
comp100288_c0_seq1	251	-	-	-	-	-	-	-	-	-	-	-	-	-	-
comp10028_c0_seq1	430	-	-	-	-	-	-	-	-	-	-	-	-	-	-
comp100290_c0_seq1	204	-	-	-	-	-	-	-	-	-	-	-	-	-	-
comp100291_c0_seq1	271	-	-	-	-	-	-	-	-	-	-	-	-	-	-
comp100292_c0_seq1	295	-	-	-	-	-	-	-	-	-	-	-	-	-	-
comp100293_c0_seq1	269	-	-	-	-	-	-	-	-	-	-	-	-	-	-
comp100294_c0_seq1	356	adrenergic receptor, beta 1	sp|Q28927|ADRB1_SHEEP Beta-1 adrenergic receptor OS=Ovis aries GN=ADRB1 PE=2 SV=2	3e-82	-	-	Q0ZCB3_BOVIN/75-364 Q0ZCB3.1 PF00001.16;7tm_1;	6e-67	[R] General function prediction only	bta:281604	8e-65	GO:0016021(integral to membrane);GO:0005886(plasma membrane);GO:0004940(beta1-adrenergic receptor activity)	K04141	-	ko04020(Calcium signaling pathway);ko04080(Neuroactive ligand-receptor interaction);ko04144(Endocytosis);ko04540(Gap junction);ko05414(Dilated cardiomyopathy)
comp100295_c0_seq1	231	-	-	-	-	-	-	-	-	-	-	-	-	-	-
comp100296_c0_seq1	487	-	-	-	-	-	-	-	-	-	-	-	-	-	-
comp100297_c0_seq1	202	-	-	-	-	-	-	-	-	-	-	-	-	-	-
comp100298_c0_seq1	225	-	-	-	-	-	-	-	-	-	-	-	-	-	-
comp100299_c0_seq1	272	-	-	-	-	-	-	-	-	-	-	-	-	-	-
comp10029_c0_seq1	1160	-	sp|A4FV27|LAMP5_BOVIN Lysosome-associated membrane glycoprotein 5 OS=Bos taurus GN=LAMP5 PE=2 SV=1	3e-70	-	-	G5BAR6_HETGA/37-268 G5BAR6.1 PF01299.12;Lamp;	5e-62	-	-	-	GO:0016021(integral to membrane)	-	-	-
comp1002_c0_seq1	399	-	-	-	-	-	-	-	-	-	-	-	-	-	-
comp1002_c1_seq1	205	-	-	-	-	-	-	-	-	-	-	-	-	-	-
comp100300_c0_seq1	216	-	-	-	-	-	-	-	-	-	-	-	-	-	-
comp100301_c0_seq1	201	-	-	-	-	-	-	-	-	-	-	-	-	-	-
comp100303_c0_seq1	203	-	-	-	-	-	-	-	-	-	-	-	-	-	-
comp100305_c0_seq1	297	-	-	-	-	-	-	-	-	-	-	-	-	-	-
comp100307_c0_seq1	286	-	-	-	-	-	-	-	-	-	-	-	-	-	-
comp100308_c0_seq1	202	-	-	-	-	-	-	-	-	-	-	-	-	-	-
comp100309_c0_seq1	264	-	-	-	-	-	-	-	-	-	-	-	-	-	-
comp10030_c0_seq1	1642	-	-	-	-	-	-	-	-	-	-	-	-	-	-
comp10030_c0_seq2	695	-	-	-	-	-	-	-	-	-	-	-	-	-	-
comp100310_c0_seq1	231	-	-	-	-	-	-	-	-	-	-	-	-	-	-
comp100311_c0_seq1	227	-	-	-	-	-	-	-	-	-	-	-	-	-	-
comp100312_c0_seq1	201	-	-	-	-	-	-	-	-	-	-	-	-	-	-
comp100314_c0_seq1	208	-	-	-	-	-	-	-	-	-	-	-	-	-	-
comp100315_c0_seq1	459	-	-	-	-	-	-	-	-	-	-	-	-	-	-
comp100316_c0_seq1	256	-	-	-	-	-	-	-	-	-	-	-	-	-	-
comp100317_c0_seq1	293	-	-	-	-	-	-	-	-	-	-	-	-	-	-
comp100318_c0_seq1	310	-	-	-	-	-	-	-	-	-	-	-	-	-	-
comp100319_c0_seq1	232	-	-	-	-	-	-	-	-	-	-	-	-	-	-
comp10031_c0_seq1	288	-	-	-	-	-	-	-	-	-	-	-	-	-	-
comp100321_c0_seq1	215	-	-	-	-	-	-	-	-	-	-	-	-	-	-
comp100323_c0_seq1	312	-	-	-	-	-	-	-	-	-	-	-	-	-	-
comp100325_c0_seq1	234	phospholipid-translocating ATPase	sp|Q8K2X1|AT10D_MOUSE Probable phospholipid-transporting ATPase VD OS=Mus musculus GN=Atp10d PE=2 SV=2	6e-26	-	-	A7Z029_BOVIN/435-1064 A7Z029.1 PF12710.2;HAD;	2e-28	-	bta:536495	9e-28	GO:0016021(integral to membrane);GO:0005739(mitochondrion);GO:0005524(ATP binding);GO:0015662(ATPase activity, coupled to transmembrane movement of ions, phosphorylative mechanism);GO:0000287(magnesium ion binding);GO:0004012(phospholipid-translocating ATPase activity);GO:0006754(ATP biosynthetic process);GO:0006812(cation transport)	K01530	EC:3.6.3.1	-
comp100326_c0_seq1	238	-	sp|Q8TEV9|SMCR8_HUMAN Smith-Magenis syndrome chromosomal region candidate gene 8 protein OS=Homo sapiens GN=SMCR8 PE=1 SV=2	3e-46	-	-	-	-	-	-	-	-	-	-	-
comp100327_c0_seq1	263	-	-	-	-	-	-	-	-	-	-	-	-	-	-
comp100328_c0_seq1	202	-	-	-	-	-	-	-	-	-	-	-	-	-	-
comp100329_c0_seq1	209	-	-	-	-	-	-	-	-	-	-	-	-	-	-
comp100331_c0_seq1	233	-	-	-	-	-	-	-	-	-	-	-	-	-	-
comp100332_c0_seq1	282	-	-	-	-	-	-	-	-	-	-	-	-	-	-
comp100334_c0_seq1	248	-	sp|Q8IYM0|F186B_HUMAN Protein FAM186B OS=Homo sapiens GN=FAM186B PE=2 SV=2	3e-15	-	-	-	-	-	-	-	GO:0043234(protein complex)	-	-	-
comp100335_c0_seq1	220	diaphanous 3	sp|Q9NSV4|DIAP3_HUMAN Protein diaphanous homolog 3 OS=Homo sapiens GN=DIAPH3 PE=1 SV=4	5e-21	-	-	-	-	-	bta:525628	9e-23	-	K05745	-	ko04810(Regulation of actin cytoskeleton)
comp100337_c0_seq1	227	-	sp|Q9H6R0|DHX33_HUMAN Putative ATP-dependent RNA helicase DHX33 OS=Homo sapiens GN=DHX33 PE=1 SV=2	2e-43	-	-	G3UAH3_LOXAF/307-397 G3UAH3.1 PF00271.26;Helicase_C;	1e-16	[A] RNA processing and modification	-	-	GO:0005730(nucleolus);GO:0005524(ATP binding);GO:0008026(ATP-dependent helicase activity);GO:0003676(nucleic acid binding)	-	-	-
comp100339_c0_seq1	383	-	-	-	-	-	-	-	-	-	-	-	-	-	-
comp100340_c0_seq1	335	-	-	-	-	-	-	-	-	-	-	-	-	-	-
comp100342_c0_seq1	218	-	-	-	-	-	-	-	-	-	-	-	-	-	-
comp100343_c0_seq1	301	-	sp|Q6ZPJ0|TEX2_MOUSE Testis-expressed sequence 2 protein OS=Mus musculus GN=Tex2 PE=1 SV=2	1e-61	-	-	-	-	-	-	-	GO:0016021(integral to membrane)	-	-	-
comp100345_c0_seq1	241	-	-	-	-	-	-	-	-	-	-	-	-	-	-
comp100346_c0_seq1	246	-	-	-	-	-	-	-	-	-	-	-	-	-	-
comp100347_c0_seq1	216	-	-	-	-	-	-	-	-	-	-	-	-	-	-
comp100348_c0_seq1	271	-	-	-	-	-	-	-	-	-	-	-	-	-	-
comp100349_c0_seq1	233	-	sp|Q6PJW8|CNST_HUMAN Consortin OS=Homo sapiens GN=CNST PE=1 SV=3	5e-32	-	-	-	-	-	-	-	GO:0016021(integral to membrane);GO:0005886(plasma membrane);GO:0043234(protein complex);GO:0005802(trans-Golgi network);GO:0030133(transport vesicle);GO:0071253(connexin binding);GO:0042998(positive regulation of Golgi to plasma membrane protein transport)	-	-	-
comp100350_c0_seq1	228	-	-	-	-	-	-	-	-	-	-	-	-	-	-
comp100352_c0_seq1	212	-	-	-	-	-	-	-	-	-	-	-	-	-	-
comp100353_c0_seq1	390	-	-	-	-	-	-	-	-	-	-	-	-	-	-
comp100354_c0_seq1	298	-	-	-	-	-	-	-	-	-	-	-	-	-	-
comp100356_c0_seq1	225	-	sp|Q810B8|SLIK4_MOUSE SLIT and NTRK-like protein 4 OS=Mus musculus GN=Slitrk4 PE=2 SV=2	4e-42	-	-	-	-	-	-	-	GO:0016021(integral to membrane);GO:0007409(axonogenesis)	-	-	-
comp100357_c0_seq1	220	-	-	-	-	-	-	-	-	-	-	-	-	-	-
comp100358_c0_seq1	395	-	-	-	-	-	-	-	-	-	-	-	-	-	-
comp100359_c0_seq1	432	-	-	-	-	-	-	-	-	-	-	-	-	-	-
comp10035_c0_seq1	1454	-	-	-	-	-	-	-	-	-	-	-	-	-	-
comp100360_c0_seq1	261	-	sp|Q96PB1|CASD1_HUMAN CAS1 domain-containing protein 1 OS=Homo sapiens GN=CASD1 PE=2 SV=1	2e-51	-	-	H2PMW6_PONAB/293-783 H2PMW6.1 PF07779.7;Cas1_AcylT;	2e-19	[R] General function prediction only	-	-	GO:0016021(integral to membrane)	-	-	-
comp100361_c0_seq1	291	-	-	-	-	-	-	-	-	-	-	-	-	-	-
comp100362_c0_seq1	209	-	-	-	-	-	-	-	-	-	-	-	-	-	-
comp100363_c0_seq1	224	-	-	-	-	-	-	-	-	-	-	-	-	-	-
comp100364_c0_seq1	274	-	sp|Q32PH0|TPPC9_BOVIN Trafficking protein particle complex subunit 9 OS=Bos taurus GN=TRAPPC9 PE=2 SV=1	5e-30	-	-	F1RSJ3_PIG/1-803 F1RSJ3.1 PF08626.6;TRAPPC9-Trs120;	3e-25	-	-	-	GO:0005783(endoplasmic reticulum);GO:0005794(Golgi apparatus);GO:0030154(cell differentiation)	-	-	-
comp100365_c0_seq1	519	-	sp|A6NGB9|WIPF3_HUMAN WAS/WASL-interacting protein family member 3 OS=Homo sapiens GN=WIPF3 PE=2 SV=3	1e-40	-	-	-	-	-	-	-	GO:0005737(cytoplasm);GO:0003779(actin binding);GO:0030154(cell differentiation);GO:0007275(multicellular organismal development);GO:0007283(spermatogenesis)	-	-	-
comp100367_c0_seq1	254	-	-	-	-	-	-	-	-	-	-	-	-	-	-
comp100368_c0_seq1	250	-	-	-	-	-	-	-	-	-	-	-	-	-	-
comp100369_c0_seq1	338	-	-	-	-	-	-	-	-	-	-	-	-	-	-
comp100371_c0_seq1	293	-	-	-	-	-	-	-	-	-	-	-	-	-	-
comp100372_c0_seq1	369	-	-	-	-	-	-	-	-	-	-	-	-	-	-
comp100373_c0_seq1	241	-	-	-	-	-	-	-	-	-	-	-	-	-	-
comp100374_c0_seq1	205	-	-	-	-	-	-	-	-	-	-	-	-	-	-
comp100375_c0_seq1	698	-	-	-	-	-	-	-	-	-	-	-	-	-	-
comp100376_c0_seq1	237	-	-	-	-	-	-	-	-	-	-	-	-	-	-
comp100377_c0_seq1	219	complement component 7	sp|Q29RQ1|CO7_BOVIN Complement component C7 OS=Bos taurus GN=C7 PE=2 SV=1	3e-44	-	-	-	-	-	bta:507339	5e-37	GO:0005576(extracellular region);GO:0005579(membrane attack complex);GO:0006957(complement activation, alternative pathway);GO:0006958(complement activation, classical pathway);GO:0019835(cytolysis)	K03996	-	ko04610(Complement and coagulation cascades);ko05020(Prion diseases);ko05322(Systemic lupus erythematosus)
comp100378_c0_seq1	234	-	-	-	-	-	-	-	-	-	-	-	-	-	-
comp100379_c0_seq1	301	-	-	-	-	-	-	-	-	-	-	-	-	-	-
comp10037_c0_seq1	748	-	sp|B1ARI9|CQ072_MOUSE Uncharacterized protein C17orf72 homolog OS=Mus musculus PE=2 SV=1	3e-35	-	-	F7AB59_HORSE/39-112 F7AB59.1 PF15248.1;DUF4587;	3e-11	-	-	-	-	-	-	-
comp100381_c0_seq1	217	-	-	-	-	-	-	-	-	-	-	-	-	-	-
comp100382_c0_seq1	251	-	-	-	-	-	-	-	-	-	-	-	-	-	-
comp100383_c0_seq1	210	-	-	-	-	-	-	-	-	-	-	-	-	-	-
comp100384_c0_seq1	293	Kell blood group glycoprotein	-	-	-	-	F1N2Q4_BOVIN/99-479 F1N2Q4.1 PF05649.8;Peptidase_M13_N;	5e-34	-	bta:529060	3e-33	-	K06577	EC:3.4.24.-	-
comp100385_c0_seq1	213	-	-	-	-	-	-	-	-	-	-	-	-	-	-
comp100386_c0_seq1	372	-	-	-	-	-	-	-	-	-	-	-	-	-	-
comp100387_c0_seq1	233	-	-	-	-	-	-	-	-	-	-	-	-	-	-
comp100388_c0_seq1	229	-	sp|E1B7X9|SMRCD_BOVIN SWI/SNF-related matrix-associated actin-dependent regulator of chromatin subfamily A containing DEAD/H box 1 OS=Bos taurus GN=SMARCAD1 PE=3 SV=2	1e-46	-	-	-	-	[B] Chromatin structure and dynamics	-	-	-	-	-	-
comp100389_c0_seq1	223	-	-	-	-	-	-	-	-	-	-	-	-	-	-
comp100390_c0_seq1	247	-	-	-	-	-	-	-	-	-	-	-	-	-	-
comp100391_c0_seq1	302	-	-	-	-	-	-	-	-	-	-	-	-	-	-
comp100392_c0_seq1	214	-	-	-	-	-	-	-	-	-	-	-	-	-	-
comp100393_c0_seq1	482	-	-	-	-	-	-	-	-	-	-	-	-	-	-
comp100394_c0_seq1	206	-	-	-	-	-	-	-	-	-	-	-	-	-	-
comp100395_c0_seq1	399	-	-	-	-	-	-	-	-	-	-	-	-	-	-
comp100396_c0_seq1	246	-	-	-	-	-	-	-	-	-	-	-	-	-	-
comp100397_c0_seq1	349	-	-	-	-	-	-	-	-	-	-	-	-	-	-
comp100398_c0_seq1	245	-	-	-	-	-	-	-	-	-	-	-	-	-	-
comp100399_c0_seq1	302	-	-	-	-	-	-	-	-	-	-	-	-	-	-
comp10039_c0_seq1	1124	-	sp|Q96J86|CYYR1_HUMAN Cysteine and tyrosine-rich protein 1 OS=Homo sapiens GN=CYYR1 PE=1 SV=1	2e-45	-	-	G1T6J0_RABIT/1-155 G1T6J0.1 PF10873.3;DUF2668;	3e-46	-	-	-	GO:0016021(integral to membrane)	-	-	-
comp100400_c0_seq1	235	-	-	-	-	-	-	-	-	-	-	-	-	-	-
comp100401_c0_seq1	206	-	-	-	-	-	-	-	-	-	-	-	-	-	-
comp100402_c0_seq1	438	-	-	-	-	-	-	-	-	-	-	-	-	-	-
comp100403_c0_seq1	373	-	sp|Q8N8A2|ANR44_HUMAN Serine/threonine-protein phosphatase 6 regulatory ankyrin repeat subunit B OS=Homo sapiens GN=ANKRD44 PE=1 SV=3	8e-76	-	-	H7C209_HUMAN/386-479 H7C209.1 PF12796.2;Ank_2;	1e-48	[R] General function prediction only	-	-	GO:0005515(protein binding)	-	-	-
comp100404_c0_seq1	236	-	-	-	-	-	-	-	-	-	-	-	-	-	-
comp100405_c0_seq1	305	-	-	-	-	-	-	-	-	-	-	-	-	-	-
comp100406_c0_seq1	202	-	-	-	-	-	-	-	-	-	-	-	-	-	-
comp100407_c0_seq1	324	-	-	-	-	-	-	-	-	-	-	-	-	-	-
comp100408_c0_seq1	337	DNA repair and recombination protein RAD54B	sp|Q6PFE3|RA54B_MOUSE DNA repair and recombination protein RAD54B OS=Mus musculus GN=Rad54b PE=2 SV=1	6e-67	-	-	H0VJN1_CAVPO/577-657 H0VJN1.1 PF00271.26;Helicase_C;	1e-32	[L] Replication, recombination and repair	bta:533414	1e-59	GO:0005634(nucleus);GO:0005524(ATP binding);GO:0003677(DNA binding);GO:0004386(helicase activity);GO:0000724(double-strand break repair via homologous recombination);GO:0042493(response to drug);GO:0010212(response to ionizing radiation)	K10877	EC:3.6.1.-	ko03440(Homologous recombination)
comp100409_c0_seq1	216	-	-	-	-	-	-	-	-	-	-	-	-	-	-
comp10040_c0_seq1	1194	-	-	-	-	-	-	-	-	-	-	-	-	-	-
comp100410_c0_seq1	314	-	-	-	-	-	-	-	-	-	-	-	-	-	-
comp100411_c0_seq1	268	-	-	-	-	-	-	-	-	-	-	-	-	-	-
comp100412_c0_seq1	256	-	-	-	-	-	-	-	-	-	-	-	-	-	-
comp100413_c0_seq1	215	-	-	-	-	-	-	-	-	-	-	-	-	-	-
comp100414_c0_seq1	221	-	-	-	-	-	-	-	-	-	-	-	-	-	-
comp100415_c0_seq1	386	-	-	-	-	-	-	-	-	-	-	-	-	-	-
comp100416_c0_seq1	259	-	-	-	-	-	-	-	-	-	-	-	-	-	-
comp100417_c0_seq1	221	-	-	-	-	-	-	-	-	-	-	-	-	-	-
comp100418_c0_seq1	420	-	-	-	-	-	-	-	-	-	-	-	-	-	-
comp100419_c0_seq1	259	-	-	-	-	-	-	-	-	-	-	-	-	-	-
comp10041_c0_seq1	285	-	-	-	-	-	-	-	-	-	-	-	-	-	-
comp100420_c0_seq1	363	-	-	-	-	-	-	-	-	-	-	-	-	-	-
comp100421_c0_seq1	230	-	-	-	-	-	-	-	-	-	-	-	-	-	-
comp100422_c0_seq1	276	-	-	-	-	-	-	-	-	-	-	-	-	-	-
comp100423_c0_seq1	259	-	-	-	-	-	-	-	-	-	-	-	-	-	-
comp100424_c0_seq1	237	-	-	-	-	-	-	-	-	-	-	-	-	-	-
comp100426_c0_seq1	221	-	-	-	-	-	-	-	-	-	-	-	-	-	-
comp100428_c0_seq1	269	-	-	-	-	-	-	-	-	-	-	-	-	-	-
comp100429_c0_seq1	250	-	-	-	-	-	-	-	-	-	-	-	-	-	-
comp10042_c0_seq1	1328	-	sp|Q9DBE9|SPB1_MOUSE pre-rRNA processing protein FTSJ3 OS=Mus musculus GN=Ftsj3 PE=1 SV=1	0	-	-	G3SS10_LOXAF/24-200 G3SS10.1 PF01728.14;FtsJ;	4e-97	[A] RNA processing and modification ;[R] General function prediction only	-	-	GO:0005730(nucleolus);GO:0008168(methyltransferase activity);GO:0003676(nucleic acid binding);GO:0001510(RNA methylation);GO:0006364(rRNA processing)	-	-	-
comp100432_c0_seq1	268	-	-	-	-	-	-	-	-	-	-	-	-	-	-
comp100434_c0_seq1	305	-	-	-	-	-	-	-	-	-	-	-	-	-	-
comp100437_c0_seq1	329	-	-	-	-	-	-	-	-	-	-	-	-	-	-
comp100438_c0_seq1	254	chondroitin sulfate proteoglycan 2 (versican)	sp|P81282|CSPG2_BOVIN Versican core protein OS=Bos taurus GN=VCAN PE=1 SV=2	4e-48	-	-	-	-	-	bta:282662	2e-40	GO:0005578(proteinaceous extracellular matrix);GO:0005509(calcium ion binding);GO:0005540(hyaluronic acid binding);GO:0005529(sugar binding);GO:0007155(cell adhesion)	K06793	-	ko04514(Cell adhesion molecules (CAMs))
comp100439_c0_seq1	309	-	-	-	-	-	-	-	-	-	-	-	-	-	-
comp100440_c0_seq1	229	-	-	-	-	-	-	-	-	-	-	-	-	-	-
comp100441_c0_seq1	278	-	-	-	-	-	-	-	-	-	-	-	-	-	-
comp100443_c0_seq1	260	-	-	-	-	-	-	-	-	-	-	-	-	-	-
comp100445_c0_seq1	233	-	-	-	-	-	-	-	-	-	-	-	-	-	-
comp100446_c0_seq1	232	-	-	-	-	-	-	-	-	-	-	-	-	-	-
comp100447_c0_seq1	240	-	-	-	-	-	-	-	-	-	-	-	-	-	-
comp100448_c0_seq1	309	-	-	-	-	-	-	-	-	-	-	-	-	-	-
comp100449_c0_seq1	293	-	-	-	-	-	-	-	-	-	-	-	-	-	-
comp10044_c0_seq1	1331	phosphatidylinositol-3,4,5-trisphosphate 3-phosphatase	sp|P60483|PTEN_CANFA Phosphatidylinositol 3,4,5-trisphosphate 3-phosphatase and dual-specificity protein phosphatase PTEN OS=Canis familiaris GN=PTEN PE=2 SV=1	0	-	-	F6KD02_HUMAN/188-349 F6KD02.1 PF10409.4;PTEN_C2;	2e-84	[T] Signal transduction mechanisms ;[R] General function prediction only	cfa:403832	0	GO:0016605(PML body);GO:0051717(inositol-1,3,4,5-tetrakisphosphate 3-phosphatase activity);GO:0000287(magnesium ion binding);GO:0030165(PDZ domain binding);GO:0016314(phosphatidylinositol-3,4,5-trisphosphate 3-phosphatase activity);GO:0051800(phosphatidylinositol-3,4-bisphosphate 3-phosphatase activity);GO:0004438(phosphatidylinositol-3-phosphatase activity);GO:0004722(protein serine/threonine ph…	K01110	EC:3.1.3.67	ko00562(Inositol phosphate metabolism);ko04070(Phosphatidylinositol signaling system);ko04115(p53 signaling pathway);ko04510(Focal adhesion);ko04530(Tight junction);ko05200(Pathways in cancer);ko05213(Endometrial cancer);ko05214(Glioma);ko05215(Prostate cancer);ko05218(Melanoma);ko05222(Small cell lung cancer)
comp100450_c0_seq1	328	-	sp|Q8BGZ2|F168A_MOUSE Protein FAM168A OS=Mus musculus GN=Fam168a PE=2 SV=1	5e-49	-	-	G3R442_GORGO/1-217 G3R442.1 PF14944.1;TCRP1;	3e-39	-	-	-	-	-	-	-
comp100451_c0_seq1	216	-	-	-	-	-	-	-	-	-	-	-	-	-	-
comp100454_c0_seq1	236	-	-	-	-	-	-	-	-	-	-	-	-	-	-
comp100455_c0_seq1	255	-	-	-	-	-	-	-	-	-	-	-	-	-	-
comp100456_c0_seq1	339	tripartite motif-containing protein 2/3	sp|D3ZQG6|TRIM2_RAT Tripartite motif-containing protein 2 OS=Rattus norvegicus GN=Trim2 PE=1 SV=2	6e-73	-	-	-	-	[O] Posttranslational modification, protein turnover, chaperones	mcc:696517	6e-61	GO:0008270(zinc ion binding)	K11997	-	-
comp100457_c0_seq1	351	-	-	-	-	-	-	-	-	-	-	-	-	-	-
comp100458_c0_seq1	216	nucleoprotein TPR	sp|P12270|TPR_HUMAN Nucleoprotein TPR OS=Homo sapiens GN=TPR PE=1 SV=3	4e-37	-	-	-	-	[S] Function unknown	cfa:480045	2e-32	GO:0000777(condensed chromosome kinetochore);GO:0005737(cytoplasm);GO:0031965(nuclear membrane);GO:0005643(nuclear pore);GO:0005654(nucleoplasm);GO:0005524(ATP binding);GO:0005515(protein binding);GO:0004828(serine-tRNA ligase activity);GO:0005975(carbohydrate metabolic process);GO:0015758(glucose transport);GO:0007094(mitotic cell cycle spindle assembly checkpoint);GO:0051028(mRNA transport);GO:…	K09291	-	ko04011(MAPK signaling pathway - yeast);ko05200(Pathways in cancer);ko05216(Thyroid cancer)
comp100459_c0_seq1	626	-	-	-	-	-	-	-	-	-	-	-	-	-	-
comp10045_c0_seq2	381	-	-	-	-	-	-	-	-	-	-	-	-	-	-
comp100460_c0_seq1	244	-	-	-	-	-	-	-	-	-	-	-	-	-	-
comp100461_c0_seq1	460	-	-	-	-	-	-	-	-	-	-	-	-	-	-
comp100462_c0_seq1	248	-	sp|Q9NY15|STAB1_HUMAN Stabilin-1 OS=Homo sapiens GN=STAB1 PE=1 SV=3	2e-54	-	-	-	-	[T] Signal transduction mechanisms	-	-	GO:0005887(integral to plasma membrane);GO:0051635(bacterial cell surface binding);GO:0005540(hyaluronic acid binding);GO:0005041(low-density lipoprotein receptor activity);GO:0015035(protein disulfide oxidoreductase activity);GO:0005044(scavenger receptor activity);GO:0007155(cell adhesion);GO:0007267(cell-cell signaling);GO:0042742(defense response to bacterium);GO:0006954(inflammatory response…	-	-	-
comp100464_c0_seq1	246	-	-	-	-	-	-	-	-	-	-	-	-	-	-
comp100466_c0_seq1	244	-	-	-	-	-	-	-	-	-	-	-	-	-	-
comp100467_c0_seq1	305	receptor tyrosine kinase-like orphan receptor 1	sp|Q01973|ROR1_HUMAN Tyrosine-protein kinase transmembrane receptor ROR1 OS=Homo sapiens GN=ROR1 PE=1 SV=2	3e-23	-	-	-	-	[T] Signal transduction mechanisms ;[U] Intracellular trafficking, secretion, and vesicular transport	cfa:489557	1e-20	GO:0005737(cytoplasm);GO:0005887(integral to plasma membrane);GO:0005524(ATP binding);GO:0004714(transmembrane receptor protein tyrosine kinase activity);GO:0017147(Wnt-protein binding);GO:0007169(transmembrane receptor protein tyrosine kinase signaling pathway)	K05122	EC:2.7.10.1	-
comp100468_c0_seq1	202	supervillin	sp|O46385|SVIL_BOVIN Supervillin OS=Bos taurus GN=SVIL PE=1 SV=2	2e-17	-	-	-	-	-	bta:281509	6e-14	GO:0030054(cell junction);GO:0005737(cytoplasm);GO:0071437(invadopodium);GO:0005886(plasma membrane);GO:0002102(podosome);GO:0003779(actin binding);GO:0007010(cytoskeleton organization)	K10369	-	-
comp100469_c0_seq1	276	-	sp|Q8WXE9|STON2_HUMAN Stonin-2 OS=Homo sapiens GN=STON2 PE=1 SV=1	8e-53	-	-	F1MYF1_BOVIN/368-687 F1MYF1.1 PF00928.16;Adap_comp_sub;	8e-46	[U] Intracellular trafficking, secretion, and vesicular transport	-	-	GO:0030131(clathrin adaptor complex);GO:0005730(nucleolus);GO:0005515(protein binding);GO:0006897(endocytosis);GO:0006886(intracellular protein transport);GO:0030100(regulation of endocytosis)	-	-	-
comp10046_c0_seq1	2098	-	-	-	-	-	-	-	-	-	-	-	-	-	-
comp100470_c0_seq1	207	-	sp|Q9P2D6|F135A_HUMAN Protein FAM135A OS=Homo sapiens GN=FAM135A PE=2 SV=2	2e-26	-	-	-	-	-	-	-	-	-	-	-
comp100471_c0_seq1	202	-	-	-	-	-	-	-	-	-	-	-	-	-	-
comp100472_c0_seq1	242	-	-	-	-	-	-	-	-	-	-	-	-	-	-
comp100473_c0_seq1	330	-	-	-	-	-	-	-	-	-	-	-	-	-	-
comp100474_c0_seq1	289	-	-	-	-	-	-	-	-	-	-	-	-	-	-
comp100476_c0_seq1	247	-	-	-	-	-	-	-	-	-	-	-	-	-	-
comp100477_c0_seq1	250	-	-	-	-	-	-	-	-	-	-	-	-	-	-
comp100478_c0_seq1	245	-	-	-	-	-	-	-	-	-	-	-	-	-	-
comp100479_c0_seq1	289	-	sp|A6H8Z2|F221B_HUMAN Protein FAM221B OS=Homo sapiens GN=FAM221B PE=2 SV=2	1e-14	-	-	-	-	-	-	-	-	-	-	-
comp10047_c0_seq1	484	-	-	-	-	-	-	-	-	-	-	-	-	-	-
comp100480_c0_seq1	318	-	-	-	-	-	-	-	-	-	-	-	-	-	-
comp100481_c0_seq1	226	-	-	-	-	-	-	-	-	-	-	-	-	-	-
comp100482_c0_seq1	266	-	-	-	-	-	-	-	-	-	-	-	-	-	-
comp100483_c0_seq1	263	-	-	-	-	-	-	-	-	-	-	-	-	-	-
comp100484_c0_seq1	242	-	-	-	-	-	-	-	-	-	-	-	-	-	-
comp100485_c0_seq1	296	pyruvate dehydrogenase phosphatase	sp|Q9P2J9|PDP2_HUMAN [Pyruvate dehydrogenase [acetyl-transferring]]-phosphatase 2, mitochondrial OS=Homo sapiens GN=PDP2 PE=2 SV=2	3e-58	-	-	H0W9E7_CAVPO/117-482 H0W9E7.1 PF00481.16;PP2C;	5e-48	[T] Signal transduction mechanisms	ecb:100065629	8e-49	GO:0005759(mitochondrial matrix);GO:0008287(protein serine/threonine phosphatase complex);GO:0004741([pyruvate dehydrogenase (lipoamide)] phosphatase activity);GO:0046872(metal ion binding);GO:0006090(pyruvate metabolic process);GO:0010510(regulation of acetyl-CoA biosynthetic process from pyruvate)	K01102	EC:3.1.3.43	-
comp100486_c0_seq1	246	-	-	-	-	-	-	-	-	-	-	-	-	-	-
comp100487_c0_seq1	366	-	sp|Q149N8|SHPRH_HUMAN E3 ubiquitin-protein ligase SHPRH OS=Homo sapiens GN=SHPRH PE=1 SV=2	4e-26	-	-	-	-	-	-	-	-	-	-	-
comp100488_c0_seq1	221	-	-	-	-	-	-	-	-	-	-	-	-	-	-
comp100489_c0_seq1	258	-	-	-	-	-	-	-	-	-	-	-	-	-	-
comp10048_c0_seq1	609	-	sp|A2VE23|DMKN_BOVIN Dermokine OS=Bos taurus GN=DMKN PE=2 SV=1	5e-26	-	-	-	-	-	-	-	GO:0005576(extracellular region)	-	-	-
comp100491_c0_seq1	309	-	sp|P60853|LZTS1_MOUSE Leucine zipper putative tumor suppressor 1 OS=Mus musculus GN=Lzts1 PE=2 SV=3	3e-46	-	-	E1BHA0_BOVIN/407-597 E1BHA0.2 PF06818.10;Fez1;	7e-26	-	-	-	GO:0030054(cell junction);GO:0005737(cytoplasm);GO:0005886(plasma membrane);GO:0014069(postsynaptic density);GO:0045211(postsynaptic membrane);GO:0007049(cell cycle)	-	-	-
comp100492_c0_seq1	319	-	-	-	-	-	-	-	-	-	-	-	-	-	-
comp100493_c0_seq1	221	-	sp|Q6ZUX7|LHPL2_HUMAN Lipoma HMGIC fusion partner-like 2 protein OS=Homo sapiens GN=LHFPL2 PE=2 SV=2	4e-36	-	-	H2PFY3_PONAB/9-204 H2PFY3.1 PF10242.4;L_HGMIC_fpl;	1e-28	[S] Function unknown	-	-	GO:0016021(integral to membrane)	-	-	-
comp100494_c0_seq1	220	-	-	-	-	-	-	-	-	-	-	-	-	-	-
comp100495_c0_seq1	220	-	-	-	-	-	-	-	-	-	-	-	-	-	-
comp100496_c0_seq1	283	-	sp|Q96DR7|ARHGQ_HUMAN Rho guanine nucleotide exchange factor 26 OS=Homo sapiens GN=ARHGEF26 PE=1 SV=4	1e-57	-	-	B3KVP8_HUMAN/443-622 B3KVP8.1 PF00621.15;RhoGEF;	3e-49	[T] Signal transduction mechanisms	-	-	-	-	-	-
comp100497_c0_seq1	343	-	sp|Q5R4Q5|CB5D1_PONAB Cytochrome b5 domain-containing protein 1 OS=Pongo abelii GN=CYB5D1 PE=2 SV=1	1e-69	-	-	F7BDJ4_HORSE/19-167 F7BDJ4.1 PF00173.23;Cyt-b5;	2e-59	[C] Energy production and conversion	-	-	GO:0020037(heme binding)	-	-	-
comp100498_c0_seq1	279	-	-	-	-	-	-	-	-	-	-	-	-	-	-
comp100499_c0_seq1	340	-	sp|A7E379|PTPC1_BOVIN Protein tyrosine phosphatase domain-containing protein 1 OS=Bos taurus GN=PTPDC1 PE=2 SV=2	8e-74	-	-	D3ZT75_RAT/160-303 D3ZT75.1 PF00782.15;DSPc;	2e-59	[V] Defense mechanisms	-	-	GO:0004725(protein tyrosine phosphatase activity);GO:0008138(protein tyrosine/serine/threonine phosphatase activity)	-	-	-
comp1004_c0_seq1	339	-	-	-	-	-	-	-	-	-	-	-	-	-	-
comp100501_c0_seq1	330	bromodomain adjacent to zinc finger domain protein 1A	sp|Q9NRL2|BAZ1A_HUMAN Bromodomain adjacent to zinc finger domain protein 1A OS=Homo sapiens GN=BAZ1A PE=1 SV=2	2e-44	-	-	F1M4U9_RAT/555-603 F1M4U9.1 PF15612.1;WHIM1;	8e-22	[B] Chromatin structure and dynamics	hsa:11177	1e-37	GO:0016590(ACF complex);GO:0008623(chromatin accessibility complex);GO:0005515(protein binding);GO:0008270(zinc ion binding);GO:0006338(chromatin remodeling);GO:0006261(DNA-dependent DNA replication);GO:0006355(regulation of transcription, DNA-dependent);GO:0006351(transcription, DNA-dependent)	K11655	-	-
comp100502_c0_seq1	259	-	-	-	-	-	-	-	-	-	-	-	-	-	-
comp100503_c0_seq1	223	-	-	-	-	-	-	-	-	-	-	-	-	-	-
comp100505_c0_seq1	205	-	-	-	-	-	-	-	-	-	-	-	-	-	-
comp100506_c0_seq1	219	-	-	-	-	-	-	-	-	-	-	-	-	-	-
comp100508_c0_seq1	318	-	-	-	-	-	-	-	-	-	-	-	-	-	-
comp100509_c0_seq1	261	-	sp|Q3V6T2|GRDN_HUMAN Girdin OS=Homo sapiens GN=CCDC88A PE=1 SV=2	2e-14	-	-	-	-	-	-	-	GO:0016023(cytoplasmic membrane-bounded vesicle);GO:0005829(cytosol);GO:0005783(endoplasmic reticulum);GO:0005794(Golgi apparatus);GO:0030027(lamellipodium);GO:0005886(plasma membrane);GO:0003779(actin binding);GO:0008017(microtubule binding);GO:0035091(phosphatidylinositol binding);GO:0042803(protein homodimerization activity);GO:0043422(protein kinase B binding);GO:0032148(activation of protein…	-	-	-
comp100510_c0_seq1	288	-	-	-	-	-	-	-	-	-	-	-	-	-	-
comp100511_c0_seq1	388	-	-	-	-	-	-	-	-	-	-	-	-	-	-
comp100514_c0_seq1	248	-	-	-	-	-	-	-	-	-	-	-	-	-	-
comp100515_c0_seq1	203	laminin, alpha 5	sp|O15230|LAMA5_HUMAN Laminin subunit alpha-5 OS=Homo sapiens GN=LAMA5 PE=1 SV=8	1e-41	-	-	F1MC13_BOVIN/570-614 F1MC13.2 PF00053.19;Laminin_EGF;	2e-24	[W] Extracellular structures	bta:506751	1e-39	GO:0005615(extracellular space);GO:0005606(laminin-1 complex);GO:0043259(laminin-10 complex);GO:0043260(laminin-11 complex);GO:0005178(integrin binding);GO:0005198(structural molecule activity);GO:0001525(angiogenesis);GO:0008283(cell proliferation);GO:0008037(cell recognition);GO:0007010(cytoskeleton organization);GO:0045446(endothelial cell differentiation);GO:0048041(focal adhesion assembly);G…	K06242	-	ko04510(Focal adhesion);ko04512(ECM-receptor interaction);ko05200(Pathways in cancer);ko05222(Small cell lung cancer)
comp100516_c0_seq1	250	-	-	-	-	-	-	-	-	-	-	-	-	-	-
comp100517_c0_seq1	315	-	sp|Q1XFL1|ZAR1L_BOVIN ZAR1-like protein OS=Bos taurus GN=ZAR1L PE=2 SV=3	6e-21	-	-	-	-	-	-	-	GO:0016020(membrane);GO:0008508(bile acid:sodium symporter activity)	-	-	-
comp100518_c0_seq1	264	-	-	-	-	-	-	-	-	-	-	-	-	-	-
comp100519_c0_seq1	325	-	sp|D4A929|WDR81_RAT WD repeat-containing protein 81 OS=Rattus norvegicus GN=Wdr81 PE=1 SV=1	2e-45	-	-	D4A929_RAT/345-587 D4A929.1 PF02138.13;Beach;	3e-28	[T] Signal transduction mechanisms ;[U] Intracellular trafficking, secretion, and vesicular transport	-	-	-	-	-	-
comp10051_c0_seq1	661	-	-	-	-	-	-	-	-	-	-	-	-	-	-
comp100520_c0_seq1	221	-	-	-	-	-	-	-	-	-	-	-	-	-	-
comp100521_c0_seq1	247	-	-	-	-	-	-	-	-	-	-	-	-	-	-
comp100522_c0_seq1	322	lemur tyrosine kinase 2	sp|Q8IWU2|LMTK2_HUMAN Serine/threonine-protein kinase LMTK2 OS=Homo sapiens GN=LMTK2 PE=1 SV=2	1e-31	-	-	-	-	-	cfa:608946	2e-30	GO:0005769(early endosome);GO:0005794(Golgi apparatus);GO:0016021(integral to membrane);GO:0048471(perinuclear region of cytoplasm);GO:0055037(recycling endosome);GO:0005524(ATP binding);GO:0070853(myosin VI binding);GO:0004864(protein phosphatase inhibitor activity);GO:0004674(protein serine/threonine kinase activity);GO:0004713(protein tyrosine kinase activity);GO:0045022(early endosome to late…	K08898	EC:2.7.10.1	-
comp100523_c0_seq1	228	laminin, alpha 2	sp|P24043|LAMA2_HUMAN Laminin subunit alpha-2 OS=Homo sapiens GN=LAMA2 PE=1 SV=4	7e-38	-	-	F7H3A8_MACMU/2138-2278 F7H3A8.1 PF00054.18;Laminin_G_1;	3e-30	[W] Extracellular structures	ssc:100154420	2e-32	GO:0005606(laminin-1 complex);GO:0005102(receptor binding);GO:0005198(structural molecule activity);GO:0007155(cell adhesion);GO:0007517(muscle organ development);GO:0030155(regulation of cell adhesion);GO:0030334(regulation of cell migration);GO:0045995(regulation of embryonic development)	K06239	-	ko04510(Focal adhesion);ko04512(ECM-receptor interaction);ko05200(Pathways in cancer);ko05222(Small cell lung cancer);ko05410(Hypertrophic cardiomyopathy (HCM));ko05412(Arrhythmogenic right ventricular cardiomyopathy (ARVC));ko05414(Dilated cardiomyopathy);ko05416(Viral myocarditis)
comp100524_c0_seq1	230	-	-	-	-	-	-	-	-	-	-	-	-	-	-
comp100525_c0_seq1	299	-	-	-	-	-	-	-	-	-	-	-	-	-	-
comp100526_c0_seq1	223	cell division cycle 14	sp|Q9UNH5|CC14A_HUMAN Dual specificity protein phosphatase CDC14A OS=Homo sapiens GN=CDC14A PE=1 SV=1	6e-48	-	-	B4DY86_HUMAN/149-271 B4DY86.1 PF00782.15;DSPc;	3e-40	[V] Defense mechanisms	mmu:636856	1e-39	GO:0005813(centrosome);GO:0005634(nucleus);GO:0005819(spindle);GO:0005515(protein binding);GO:0004725(protein tyrosine phosphatase activity);GO:0008138(protein tyrosine/serine/threonine phosphatase activity);GO:0007049(cell cycle);GO:0051301(cell division);GO:0008283(cell proliferation)	K06639	EC:3.1.3.48	ko04110(Cell cycle);ko04111(Cell cycle - yeast);ko04113(Meiosis - yeast)
comp100527_c0_seq1	244	-	-	-	-	-	-	-	-	-	-	-	-	-	-
comp100528_c0_seq1	202	-	-	-	-	-	-	-	-	-	-	-	-	-	-
comp10052_c0_seq1	1248	-	-	-	-	-	-	-	-	-	-	-	-	-	-
comp100530_c0_seq1	218	kelch-like protein 32	sp|Q96NJ5|KLH32_HUMAN Kelch-like protein 32 OS=Homo sapiens GN=KLHL32 PE=2 SV=2	2e-45	-	-	H0WPM4_OTOGA/435-481 H0WPM4.1 PF01344.20;Kelch_1;	2e-23	[R] General function prediction only	hsa:114792	1e-37	-	K10468	-	-
comp100531_c0_seq1	210	-	-	-	-	-	-	-	-	-	-	-	-	-	-
comp100532_c0_seq1	251	-	-	-	-	-	-	-	-	-	-	-	-	-	-
comp100533_c0_seq1	217	-	-	-	-	-	-	-	-	-	-	-	-	-	-
comp100534_c0_seq1	402	-	-	-	-	-	-	-	-	-	-	-	-	-	-
comp100535_c0_seq1	238	-	-	-	-	-	-	-	-	-	-	-	-	-	-
comp100536_c0_seq1	291	-	-	-	-	-	-	-	-	-	-	-	-	-	-
comp100537_c0_seq1	320	-	-	-	-	-	-	-	-	-	-	-	-	-	-
comp10053_c0_seq1	735	-	sp|Q99JZ0|SDCB2_MOUSE Syntenin-2 OS=Mus musculus GN=Sdcbp2 PE=2 SV=1	3e-108	-	-	E1BPA9_BOVIN/91-168 E1BPA9.2 PF00595.19;PDZ;	1e-38	-	-	-	GO:0005737(cytoplasm);GO:0008022(protein C-terminus binding);GO:0046982(protein heterodimerization activity);GO:0042803(protein homodimerization activity)	-	-	-
comp100541_c0_seq1	412	-	-	-	-	-	-	-	-	-	-	-	-	-	-
comp100542_c0_seq1	268	-	-	-	-	-	-	-	-	-	-	-	-	-	-
comp100543_c0_seq1	428	-	-	-	-	-	-	-	-	-	-	-	-	-	-
comp100544_c0_seq1	318	-	-	-	-	-	-	-	-	-	-	-	-	-	-
comp100545_c0_seq1	251	-	sp|Q7Z6M2|FBX33_HUMAN F-box only protein 33 OS=Homo sapiens GN=FBXO33 PE=2 SV=1	9e-12	-	-	-	-	-	-	-	-	-	-	-
comp100546_c0_seq1	283	-	-	-	-	-	-	-	-	-	-	-	-	-	-
comp100548_c0_seq1	260	-	-	-	-	-	-	-	-	-	-	-	-	-	-
comp100549_c0_seq1	230	-	-	-	-	-	-	-	-	-	-	-	-	-	-
comp10054_c0_seq1	836	-	-	-	-	-	-	-	-	-	-	-	-	-	-
comp100550_c0_seq1	260	beta-1,3-N-acetylglucosaminyltransferase 8	sp|Q7Z7M8|B3GN8_HUMAN UDP-GlcNAc:betaGal beta-1,3-N-acetylglucosaminyltransferase 8 OS=Homo sapiens GN=B3GNT8 PE=1 SV=1	5e-15	-	-	-	-	[G] Carbohydrate transport and metabolism	cfa:484487	7e-18	GO:0000139(Golgi membrane);GO:0016021(integral to membrane);GO:0008378(galactosyltransferase activity);GO:0016262(protein N-acetylglucosaminyltransferase activity);GO:0030311(poly-N-acetyllactosamine biosynthetic process);GO:0006486(protein glycosylation)	K09665	EC:2.4.1.-	-
comp100551_c0_seq1	379	-	-	-	-	-	-	-	-	-	-	-	-	-	-
comp100552_c0_seq1	247	-	sp|Q8N145|LGI3_HUMAN Leucine-rich repeat LGI family member 3 OS=Homo sapiens GN=LGI3 PE=2 SV=1	1e-52	-	-	F1PG83_CANFA/88-145 F1PG83.1 PF13855.1;LRR_8;	1e-13	-	-	-	GO:0030054(cell junction);GO:0005576(extracellular region);GO:0008021(synaptic vesicle);GO:0019717(synaptosome);GO:0006887(exocytosis)	-	-	-
comp100555_c0_seq1	698	-	sp|Q68CZ2|TENS3_HUMAN Tensin-3 OS=Homo sapiens GN=TNS3 PE=1 SV=2	3e-131	-	-	-	-	[T] Signal transduction mechanisms ;[R] General function prediction only	-	-	GO:0005925(focal adhesion);GO:0005515(protein binding)	-	-	-
comp100556_c0_seq1	314	-	-	-	-	-	-	-	-	-	-	-	-	-	-
comp100557_c0_seq1	247	-	-	-	-	-	-	-	-	-	-	-	-	-	-
comp100558_c0_seq1	362	-	-	-	-	-	-	-	-	-	-	-	-	-	-
comp100559_c0_seq1	201	-	-	-	-	-	-	-	-	-	-	-	-	-	-
comp10055_c0_seq1	671	-	-	-	-	-	-	-	-	-	-	-	-	-	-
comp100561_c0_seq1	318	-	-	-	-	-	-	-	-	-	-	-	-	-	-
comp100563_c0_seq1	233	-	-	-	-	-	-	-	-	-	-	-	-	-	-
comp100564_c0_seq1	209	-	sp|Q5TEJ8|THMS2_HUMAN Protein THEMIS2 OS=Homo sapiens GN=THEMIS2 PE=2 SV=1	7e-31	-	-	E1BN78_BOVIN/18-250 E1BN78.1 PF12736.2;CABIT;	7e-31	-	-	-	-	-	-	-
comp100565_c0_seq1	220	-	-	-	-	-	-	-	-	-	-	-	-	-	-
comp100566_c0_seq1	201	-	sp|Q6GYQ0|RGPA1_HUMAN Ral GTPase-activating protein subunit alpha-1 OS=Homo sapiens GN=RALGAPA1 PE=1 SV=1	1e-41	-	-	-	-	-	-	-	-	-	-	-
comp100567_c0_seq1	266	beta-1,3-galactosyltransferase 2	sp|Q5R5Y3|B3GT2_PONAB Beta-1,3-galactosyltransferase 2 OS=Pongo abelii GN=B3GALT2 PE=2 SV=1	2e-58	-	-	-	-	[G] Carbohydrate transport and metabolism	bta:539815	5e-48	GO:0000139(Golgi membrane);GO:0016021(integral to membrane);GO:0008378(galactosyltransferase activity);GO:0006486(protein glycosylation)	K07820	EC:2.4.1.-	ko00601(Glycosphingolipid biosynthesis - lacto and neolacto series)
comp100568_c0_seq1	337	-	-	-	-	-	-	-	-	-	-	-	-	-	-
comp100569_c0_seq1	274	-	-	-	-	-	-	-	-	-	-	-	-	-	-
comp100570_c0_seq1	344	-	-	-	-	-	-	-	-	-	-	-	-	-	-
comp100571_c0_seq1	253	-	-	-	-	-	-	-	-	-	-	-	-	-	-
comp100572_c0_seq1	442	-	-	-	-	-	-	-	-	-	-	-	-	-	-
comp100573_c0_seq1	428	-	sp|Q9Y2D5|AKAP2_HUMAN A-kinase anchor protein 2 OS=Homo sapiens GN=AKAP2 PE=1 SV=3	4e-64	-	-	-	-	-	-	-	GO:0019899(enzyme binding)	-	-	-
comp100574_c0_seq1	331	-	-	-	-	-	-	-	-	-	-	-	-	-	-
comp100577_c0_seq1	331	kinesin family member 2/24	sp|Q5R9Y9|KIF2A_PONAB Kinesin-like protein KIF2A OS=Pongo abelii GN=KIF2A PE=2 SV=1	8e-53	-	-	-	-	[Z] Cytoskeleton	cfa:478071	1e-44	GO:0005874(microtubule);GO:0005815(microtubule organizing center);GO:0000922(spindle pole);GO:0005524(ATP binding);GO:0003777(microtubule motor activity);GO:0030154(cell differentiation);GO:0051301(cell division);GO:0007018(microtubule-based movement);GO:0007067(mitosis);GO:0007052(mitotic spindle organization);GO:0007399(nervous system development)	K10393	-	-
comp100578_c0_seq1	244	-	-	-	-	-	-	-	-	-	-	-	-	-	-
comp100579_c0_seq1	214	-	-	-	-	-	-	-	-	-	-	-	-	-	-
comp100580_c0_seq1	228	-	-	-	-	-	-	-	-	-	-	-	-	-	-
comp100581_c0_seq1	333	-	-	-	-	-	-	-	-	-	-	-	-	-	-
comp100582_c0_seq1	306	-	sp|Q9Y468|LMBL1_HUMAN Lethal(3)malignant brain tumor-like protein 1 OS=Homo sapiens GN=L3MBTL1 PE=1 SV=3	2e-25	-	-	-	-	[K] Transcription	-	-	-	-	-	-
comp100584_c0_seq1	215	-	-	-	-	-	-	-	-	-	-	-	-	-	-
comp100585_c0_seq1	233	-	-	-	-	-	-	-	-	-	-	-	-	-	-
comp100586_c0_seq1	226	-	-	-	-	-	-	-	-	-	-	-	-	-	-
comp100587_c0_seq1	303	-	-	-	-	-	-	-	-	-	-	-	-	-	-
comp100588_c0_seq1	202	-	-	-	-	-	-	-	-	-	-	-	-	-	-
comp100589_c0_seq1	333	-	sp|Q8NFQ6|BPIFC_HUMAN BPI fold-containing family C protein OS=Homo sapiens GN=BPIFC PE=1 SV=1	7e-51	-	-	E1BP08_BOVIN/244-480 E1BP08.1 PF02886.12;LBP_BPI_CETP_C;	3e-53	[V] Defense mechanisms	-	-	GO:0005576(extracellular region);GO:0001530(lipopolysaccharide binding);GO:0005543(phospholipid binding)	-	-	-
comp10058_c0_seq1	623	-	-	-	-	-	-	-	-	-	-	-	-	-	-
comp100590_c0_seq1	219	-	-	-	-	-	-	-	-	-	-	-	-	-	-
comp100591_c0_seq1	243	-	-	-	-	-	-	-	-	-	-	-	-	-	-
comp100592_c0_seq1	379	-	-	-	-	-	-	-	-	-	-	-	-	-	-
comp100593_c0_seq1	357	-	-	-	-	-	-	-	-	-	-	-	-	-	-
comp100594_c0_seq1	375	-	-	-	-	-	-	-	-	-	-	-	-	-	-
comp100595_c0_seq1	356	-	sp|Q2WGJ6|KLH38_HUMAN Kelch-like protein 38 OS=Homo sapiens GN=KLHL38 PE=1 SV=3	7e-74	-	-	G3IMV2_CRIGR/43-86 G3IMV2.1 PF13964.1;Kelch_6;	2e-19	[T] Signal transduction mechanisms ;[R] General function prediction only	-	-	-	-	-	-
comp100596_c0_seq1	244	-	-	-	-	-	-	-	-	-	-	-	-	-	-
comp100597_c0_seq1	293	-	-	-	-	-	-	-	-	-	-	-	-	-	-
comp100598_c0_seq1	276	slingshot	sp|Q8WYL5|SSH1_HUMAN Protein phosphatase Slingshot homolog 1 OS=Homo sapiens GN=SSH1 PE=1 SV=2	3e-52	-	-	-	-	-	bta:538233	4e-46	GO:0032154(cleavage furrow);GO:0005737(cytoplasm);GO:0005856(cytoskeleton);GO:0030027(lamellipodium);GO:0030496(midbody);GO:0005886(plasma membrane);GO:0003779(actin binding);GO:0004725(protein tyrosine phosphatase activity);GO:0008138(protein tyrosine/serine/threonine phosphatase activity);GO:0030036(actin cytoskeleton organization);GO:0000902(cell morphogenesis);GO:0071318(cellular response to …	K05766	-	ko04810(Regulation of actin cytoskeleton)
comp100599_c0_seq1	245	-	sp|Q9C0D5|TANC1_HUMAN Protein TANC1 OS=Homo sapiens GN=TANC1 PE=1 SV=3	6e-47	-	-	-	-	[R] General function prediction only	-	-	GO:0030054(cell junction);GO:0005886(plasma membrane);GO:0014069(postsynaptic density);GO:0045211(postsynaptic membrane);GO:0005488(binding)	-	-	-
comp100600_c0_seq1	267	-	-	-	-	-	-	-	-	-	-	-	-	-	-
comp100601_c0_seq1	232	-	-	-	-	-	-	-	-	-	-	-	-	-	-
comp100602_c0_seq1	243	-	-	-	-	-	-	-	-	-	-	-	-	-	-
comp100603_c0_seq1	483	-	-	-	-	-	-	-	-	-	-	-	-	-	-
comp100605_c0_seq1	272	-	-	-	-	-	-	-	-	-	-	-	-	-	-
comp100606_c0_seq1	228	-	-	-	-	-	-	-	-	-	-	-	-	-	-
comp100607_c0_seq1	251	-	-	-	-	-	-	-	-	-	-	-	-	-	-
comp100608_c0_seq1	289	-	-	-	-	-	-	-	-	-	-	-	-	-	-
comp100609_c0_seq1	304	-	-	-	-	-	-	-	-	-	-	-	-	-	-
comp100613_c0_seq1	225	-	sp|Q29RT4|CDCA2_BOVIN Cell division cycle-associated protein 2 OS=Bos taurus GN=CDCA2 PE=2 SV=1	3e-38	-	-	-	-	-	-	-	GO:0005634(nucleus);GO:0051301(cell division);GO:0007067(mitosis)	-	-	-
comp100614_c0_seq1	351	-	-	-	-	-	-	-	-	-	-	-	-	-	-
comp100615_c0_seq1	273	-	-	-	-	-	-	-	-	-	-	-	-	-	-
comp100616_c0_seq1	243	-	-	-	-	-	-	-	-	-	-	-	-	-	-
comp100617_c0_seq1	215	-	-	-	-	-	-	-	-	-	-	-	-	-	-
comp100619_c0_seq1	256	-	-	-	-	-	-	-	-	-	-	-	-	-	-
comp100622_c0_seq1	231	-	-	-	-	-	-	-	-	-	-	-	-	-	-
comp100623_c0_seq1	293	-	-	-	-	-	-	-	-	-	-	-	-	-	-
comp100624_c0_seq1	245	-	-	-	-	-	-	-	-	-	-	-	-	-	-
comp100626_c0_seq1	236	-	-	-	-	-	-	-	-	-	-	-	-	-	-
comp100627_c0_seq1	255	-	sp|P12790|CP2B9_MOUSE Cytochrome P450 2B9 OS=Mus musculus GN=Cyp2b9 PE=2 SV=1	4e-31	-	-	F6ZQB3_HORSE/31-488 F6ZQB3.1 PF00067.17;p450;	3e-27	[Q] Secondary metabolites biosynthesis, transport and catabolism	-	-	GO:0005789(endoplasmic reticulum membrane);GO:0005792(microsome);GO:0070330(aromatase activity);GO:0009055(electron carrier activity);GO:0020037(heme binding);GO:0035634(response to stilbenoid)	-	-	-
comp100628_c0_seq1	204	-	-	-	-	-	-	-	-	-	-	-	-	-	-
comp100629_c0_seq1	399	-	sp|A3KMH1|VWA8_HUMAN von Willebrand factor A domain-containing protein 8 OS=Homo sapiens GN=VWA8 PE=1 SV=2	2e-69	-	-	Q6PAY7_XENLA/9-165 Q6PAY7.1 PF07728.9;AAA_5;	4e-50	-	-	-	GO:0005576(extracellular region);GO:0005524(ATP binding);GO:0016887(ATPase activity)	-	-	-
comp100630_c0_seq1	258	-	sp|Q5M775|CYTSB_HUMAN Cytospin-B OS=Homo sapiens GN=SPECC1 PE=1 SV=1	2e-38	-	-	-	-	[R] General function prediction only	-	-	-	-	-	-
comp100631_c0_seq1	250	-	-	-	-	-	-	-	-	-	-	-	-	-	-
comp100632_c0_seq1	309	-	-	-	-	-	-	-	-	-	-	-	-	-	-
comp100633_c0_seq1	224	-	-	-	-	-	-	-	-	-	-	-	-	-	-
comp100634_c0_seq1	221	-	-	-	-	-	-	-	-	-	-	-	-	-	-
comp100635_c0_seq1	210	-	-	-	-	-	-	-	-	-	-	-	-	-	-
comp100636_c0_seq1	282	-	sp|Q8IZQ1|WDFY3_HUMAN WD repeat and FYVE domain-containing protein 3 OS=Homo sapiens GN=WDFY3 PE=1 SV=2	2e-44	-	-	-	-	[T] Signal transduction mechanisms ;[U] Intracellular trafficking, secretion, and vesicular transport	-	-	-	-	-	-
comp100637_c0_seq1	265	-	-	-	-	-	-	-	-	-	-	-	-	-	-
comp100638_c0_seq1	264	-	-	-	-	-	-	-	-	-	-	-	-	-	-
comp100639_c0_seq1	218	-	-	-	-	-	-	-	-	-	-	-	-	-	-
comp100640_c0_seq1	520	-	-	-	-	-	-	-	-	-	-	-	-	-	-
comp100641_c0_seq1	245	-	-	-	-	-	-	-	-	-	-	-	-	-	-
comp100643_c0_seq1	237	-	-	-	-	-	-	-	-	-	-	-	-	-	-
comp100644_c0_seq1	206	-	-	-	-	-	-	-	-	-	-	-	-	-	-
comp100645_c0_seq1	377	-	-	-	-	-	-	-	-	-	-	-	-	-	-
comp100646_c0_seq1	316	-	-	-	-	-	-	-	-	-	-	-	-	-	-
comp100649_c0_seq1	236	-	-	-	-	-	-	-	-	-	-	-	-	-	-
comp100650_c0_seq1	225	-	-	-	-	-	-	-	-	-	-	-	-	-	-
comp100651_c0_seq1	498	-	-	-	-	-	-	-	-	-	-	-	-	-	-
comp100652_c0_seq1	229	-	-	-	-	-	-	-	-	-	-	-	-	-	-
comp100653_c0_seq1	231	-	-	-	-	-	-	-	-	-	-	-	-	-	-
comp100654_c0_seq1	289	-	-	-	-	-	-	-	-	-	-	-	-	-	-
comp100655_c0_seq1	349	-	sp|P49418|AMPH_HUMAN Amphiphysin OS=Homo sapiens GN=AMPH PE=1 SV=1	2e-73	-	-	F6ZFV7_HORSE/1-210 F6ZFV7.1 PF03114.13;BAR;	1e-43	[U] Intracellular trafficking, secretion, and vesicular transport	-	-	GO:0015629(actin cytoskeleton);GO:0030054(cell junction);GO:0030672(synaptic vesicle membrane)	-	-	-
comp100656_c0_seq1	257	-	-	-	-	-	-	-	-	-	-	-	-	-	-
comp100657_c0_seq1	207	-	-	-	-	-	-	-	-	-	-	-	-	-	-
comp100659_c0_seq1	411	-	-	-	-	-	-	-	-	-	-	-	-	-	-
comp10065_c0_seq1	785	-	-	-	-	-	-	-	-	-	-	-	-	-	-
comp100660_c0_seq1	323	-	-	-	-	-	-	-	-	-	-	-	-	-	-
comp100661_c0_seq1	245	-	-	-	-	-	-	-	-	-	-	-	-	-	-
comp100662_c0_seq1	225	-	sp|Q0IIM8|TBC8B_HUMAN TBC1 domain family member 8B OS=Homo sapiens GN=TBC1D8B PE=1 SV=2	7e-28	-	-	-	-	[R] General function prediction only	-	-	GO:0005622(intracellular);GO:0005509(calcium ion binding);GO:0005097(Rab GTPase activator activity)	-	-	-
comp100663_c0_seq1	272	-	-	-	-	-	-	-	-	-	-	-	-	-	-
comp100665_c0_seq1	230	-	-	-	-	-	-	-	-	-	-	-	-	-	-
comp100666_c0_seq1	202	Rap guanine nucleotide exchange factor (GEF) 4	sp|Q8WZA2|RPGF4_HUMAN Rap guanine nucleotide exchange factor 4 OS=Homo sapiens GN=RAPGEF4 PE=1 SV=1	9e-38	-	-	-	-	[T] Signal transduction mechanisms	bta:537312	1e-31	GO:0005952(cAMP-dependent protein kinase complex);GO:0005624(membrane fraction);GO:0030552(cAMP binding);GO:0008603(cAMP-dependent protein kinase regulator activity);GO:0017016(Ras GTPase binding);GO:0005088(Ras guanyl-nucleotide exchange factor activity);GO:0007596(blood coagulation);GO:0006112(energy reserve metabolic process);GO:0007186(G-protein coupled receptor protein signaling pathway);GO:…	K04351	-	ko04670(Leukocyte transendothelial migration)
comp100667_c0_seq1	309	-	-	-	-	-	-	-	-	-	-	-	-	-	-
comp100668_c0_seq1	243	-	-	-	-	-	-	-	-	-	-	-	-	-	-
comp100669_c0_seq1	241	-	-	-	-	-	-	-	-	-	-	-	-	-	-
comp10066_c0_seq1	541	-	sp|Q0W9P9|D103A_HORSE Beta-defensin 103A OS=Equus caballus GN=DEFB103A PE=3 SV=1	6e-15	-	-	-	-	-	-	-	GO:0005576(extracellular region);GO:0042742(defense response to bacterium)	-	-	-
comp100670_c0_seq1	388	-	-	-	-	-	-	-	-	-	-	-	-	-	-
comp100674_c0_seq1	281	-	-	-	-	-	-	-	-	-	-	-	-	-	-
comp100675_c0_seq1	273	phospholipase C, delta	sp|P21671|PLCD4_BOVIN 1-phosphatidylinositol 4,5-bisphosphate phosphodiesterase delta-4 OS=Bos taurus GN=PLCD4 PE=1 SV=2	1e-58	-	-	F1SRY6_PIG/519-636 F1SRY6.1 PF00387.14;PI-PLC-Y;	8e-46	[T] Signal transduction mechanisms	bta:540771	3e-49	GO:0005783(endoplasmic reticulum);GO:0016020(membrane);GO:0005634(nucleus);GO:0005509(calcium ion binding);GO:0004435(phosphatidylinositol phospholipase C activity);GO:0004871(signal transducer activity);GO:0035556(intracellular signal transduction);GO:0016042(lipid catabolic process)	K05857	EC:3.1.4.11	ko00562(Inositol phosphate metabolism);ko04020(Calcium signaling pathway);ko04070(Phosphatidylinositol signaling system)
comp100676_c0_seq1	254	-	sp|Q8N7Z5|ANR31_HUMAN Putative ankyrin repeat domain-containing protein 31 OS=Homo sapiens GN=ANKRD31 PE=5 SV=2	2e-44	-	-	-	-	-	-	-	-	-	-	-
comp100677_c0_seq1	313	-	-	-	-	-	-	-	-	-	-	-	-	-	-
comp100678_c0_seq1	387	-	-	-	-	-	-	-	-	-	-	-	-	-	-
comp100681_c0_seq1	436	-	-	-	-	-	-	-	-	-	-	-	-	-	-
comp100682_c0_seq1	266	-	-	-	-	-	-	-	-	-	-	-	-	-	-
comp100683_c0_seq1	332	-	-	-	-	-	-	-	-	-	-	-	-	-	-
comp100684_c0_seq1	224	-	-	-	-	-	-	-	-	-	-	-	-	-	-
comp100685_c0_seq1	216	-	-	-	-	-	-	-	-	-	-	-	-	-	-
comp100686_c0_seq1	244	phospholipase D	sp|Q13393|PLD1_HUMAN Phospholipase D1 OS=Homo sapiens GN=PLD1 PE=1 SV=1	5e-50	-	-	G3VZC2_SARHA/638-815 G3VZC2.1 PF13091.1;PLDc_2;	2e-43	[I] Lipid transport and metabolism	ecb:100057774	3e-42	GO:0005789(endoplasmic reticulum membrane);GO:0000139(Golgi membrane);GO:0031902(late endosome membrane);GO:0048471(perinuclear region of cytoplasm);GO:0070290(NAPE-specific phospholipase D activity);GO:0035091(phosphatidylinositol binding);GO:0004630(phospholipase D activity);GO:0006935(chemotaxis);GO:0007265(Ras protein signal transduction)	K01115	EC:3.1.4.4	ko00564(Glycerophospholipid metabolism);ko00565(Ether lipid metabolism);ko04144(Endocytosis);ko04666(Fc gamma R-mediated phagocytosis);ko04912(GnRH signaling pathway)
comp100687_c0_seq1	224	-	-	-	-	-	-	-	-	-	-	-	-	-	-
comp100688_c0_seq1	241	-	-	-	-	-	-	-	-	-	-	-	-	-	-
comp100689_c0_seq1	270	amyotrophic lateral sclerosis 2 (juvenile)	sp|Q96Q42|ALS2_HUMAN Alsin OS=Homo sapiens GN=ALS2 PE=1 SV=2	1e-48	-	-	-	-	[S] Function unknown	cfa:478872	8e-41	GO:0005813(centrosome);GO:0005829(cytosol);GO:0030425(dendrite);GO:0005769(early endosome);GO:0030426(growth cone);GO:0030027(lamellipodium);GO:0043234(protein complex);GO:0001726(ruffle);GO:0042803(protein homodimerization activity);GO:0043539(protein serine/threonine kinase activator activity);GO:0017137(Rab GTPase binding);GO:0017112(Rab guanyl-nucleotide exchange factor activity);GO:0030676(R…	K04575	-	ko05014(Amyotrophic lateral sclerosis (ALS))
comp10068_c0_seq1	1411	-	-	-	-	-	-	-	-	-	-	-	-	-	-
comp100690_c0_seq1	396	-	-	-	-	-	-	-	-	-	-	-	-	-	-
comp100692_c0_seq1	236	-	sp|Q9NXC5|MIO_HUMAN WD repeat-containing protein mio OS=Homo sapiens GN=MIOS PE=1 SV=2	2e-50	-	-	C3Z8N1_BRAFL/114-153 C3Z8N1.1 PF00400.27;WD40;	3e-13	[S] Function unknown	-	-	-	-	-	-
comp100693_c0_seq1	238	-	-	-	-	-	-	-	-	-	-	-	-	-	-
comp100694_c0_seq1	617	-	-	-	-	-	-	-	-	-	-	-	-	-	-
comp100696_c0_seq1	260	-	sp|O35344|IMA3_MOUSE Importin subunit alpha-3 OS=Mus musculus GN=Kpna3 PE=1 SV=1	8e-53	-	-	G1PMS5_MYOLU/194-235 G1PMS5.1 PF00514.18;Arm;	2e-18	[U] Intracellular trafficking, secretion, and vesicular transport	-	-	GO:0005737(cytoplasm);GO:0005643(nuclear pore);GO:0008022(protein C-terminus binding);GO:0008565(protein transporter activity);GO:0006606(protein import into nucleus)	-	-	-
comp100697_c0_seq1	241	-	-	-	-	-	-	-	-	-	-	-	-	-	-
comp100698_c0_seq1	222	-	-	-	-	-	-	-	-	-	-	-	-	-	-
comp100699_c0_seq1	240	-	-	-	-	-	-	-	-	-	-	-	-	-	-
comp10069_c0_seq1	2361	lysophospholipase III	sp|Q8WMP9|PAG15_BOVIN Group XV phospholipase A2 OS=Bos taurus GN=PLA2G15 PE=1 SV=1	5e-122	-	-	PAG15_BOVIN/67-394 Q8WMP9.1 PF02450.10;LCAT;	2e-115	[I] Lipid transport and metabolism	bta:282271	2e-145	GO:0008374(O-acyltransferase activity)	K06129	EC:3.1.1.5	ko00564(Glycerophospholipid metabolism);ko04142(Lysosome)
comp100700_c0_seq1	303	-	-	-	-	-	-	-	-	-	-	-	-	-	-
comp100701_c0_seq1	611	-	-	-	-	-	-	-	-	-	-	-	-	-	-
comp100702_c0_seq1	240	dermatan/chondrotin sulfate uronyl 2-O-sulfotransferase UST	sp|Q9Y2C2|UST_HUMAN Uronyl 2-sulfotransferase OS=Homo sapiens GN=UST PE=2 SV=1	5e-37	-	-	-	-	[O] Posttranslational modification, protein turnover, chaperones	cfa:476238	3e-30	GO:0000139(Golgi membrane);GO:0016021(integral to membrane);GO:0008146(sulfotransferase activity);GO:0006477(protein sulfation)	K03193	EC:2.8.2.-	ko00532(Glycosaminoglycan biosynthesis - chondroitin sulfate)
comp100703_c0_seq1	202	-	-	-	-	-	-	-	-	-	-	-	-	-	-
comp100704_c0_seq1	294	-	-	-	-	-	-	-	-	-	-	-	-	-	-
comp100705_c0_seq1	270	-	-	-	-	-	-	-	-	-	-	-	-	-	-
comp100706_c0_seq1	203	-	-	-	-	-	-	-	-	-	-	-	-	-	-
comp100707_c0_seq1	458	-	-	-	-	-	-	-	-	-	-	-	-	-	-
comp100708_c0_seq1	224	-	-	-	-	-	-	-	-	-	-	-	-	-	-
comp100709_c0_seq1	219	-	-	-	-	-	-	-	-	-	-	-	-	-	-
comp100710_c0_seq1	289	adrenergic receptor, beta 1	sp|Q28927|ADRB1_SHEEP Beta-1 adrenergic receptor OS=Ovis aries GN=ADRB1 PE=2 SV=2	9e-64	-	-	Q0ZCB3_BOVIN/75-364 Q0ZCB3.1 PF00001.16;7tm_1;	2e-52	[R] General function prediction only	bta:281604	1e-50	GO:0016021(integral to membrane);GO:0005886(plasma membrane);GO:0004940(beta1-adrenergic receptor activity)	K04141	-	ko04020(Calcium signaling pathway);ko04080(Neuroactive ligand-receptor interaction);ko04144(Endocytosis);ko04540(Gap junction);ko05414(Dilated cardiomyopathy)
comp100711_c0_seq1	269	-	-	-	-	-	-	-	-	-	-	-	-	-	-
comp100712_c0_seq1	259	-	sp|P98169|ZXDB_HUMAN Zinc finger X-linked protein ZXDB OS=Homo sapiens GN=ZXDB PE=2 SV=2	4e-54	-	-	-	-	-	-	-	GO:0005634(nucleus);GO:0003676(nucleic acid binding);GO:0008270(zinc ion binding);GO:0006355(regulation of transcription, DNA-dependent);GO:0006351(transcription, DNA-dependent)	-	-	-
comp100713_c0_seq1	291	-	-	-	-	-	-	-	-	-	-	-	-	-	-
comp100714_c0_seq1	211	-	-	-	-	-	-	-	-	-	-	-	-	-	-
comp100715_c0_seq1	327	-	-	-	-	-	-	-	-	-	-	-	-	-	-
comp100717_c0_seq1	360	-	-	-	-	-	-	-	-	-	-	-	-	-	-
comp100718_c0_seq1	380	-	sp|Q811U3|RB6I2_RAT ELKS/Rab6-interacting/CAST family member 1 OS=Rattus norvegicus GN=Erc1 PE=1 SV=1	2e-78	-	-	E2QZA9_CANFA/154-931 E2QZA9.1 PF10174.4;Cast;	1e-66	[U] Intracellular trafficking, secretion, and vesicular transport	-	-	GO:0000139(Golgi membrane);GO:0030165(PDZ domain binding);GO:0015031(protein transport)	-	-	-
comp10071_c0_seq1	1181	KRAB domain-containing zinc finger protein	sp|A6NFI3|ZN316_HUMAN Zinc finger protein 316 OS=Homo sapiens GN=ZNF316 PE=1 SV=1	4e-161	-	-	G3TGJ3_LOXAF/340-365 G3TGJ3.1 PF13465.1;zf-H2C2_2;	8e-11	[R] General function prediction only	bta:618217	0	GO:0005634(nucleus);GO:0003677(DNA binding);GO:0008270(zinc ion binding);GO:0006355(regulation of transcription, DNA-dependent);GO:0006351(transcription, DNA-dependent)	K09228	-	-
comp100720_c0_seq1	288	-	sp|Q58CX7|DIA1R_BOVIN Deleted in autism-related protein 1 homolog OS=Bos taurus PE=2 SV=1	2e-62	-	-	G1T826_RABIT/211-392 G1T826.1 PF12260.3;PIP49_C;	1e-18	-	-	-	GO:0005576(extracellular region)	-	-	-
comp100721_c0_seq1	213	-	-	-	-	-	-	-	-	-	-	-	-	-	-
comp100722_c0_seq1	264	-	-	-	-	-	-	-	-	-	-	-	-	-	-
comp100723_c0_seq1	258	-	sp|Q96ME1|FXL18_HUMAN F-box/LRR-repeat protein 18 OS=Homo sapiens GN=FBXL18 PE=1 SV=2	1e-37	-	-	-	-	-	-	-	-	-	-	-
comp100724_c0_seq1	217	-	-	-	-	-	-	-	-	-	-	-	-	-	-
comp100726_c0_seq1	217	-	-	-	-	-	-	-	-	-	-	-	-	-	-
comp100727_c0_seq1	339	-	-	-	-	-	-	-	-	-	-	-	-	-	-
comp100728_c0_seq1	383	-	sp|Q5VU43|MYOME_HUMAN Myomegalin OS=Homo sapiens GN=PDE4DIP PE=1 SV=1	2e-41	-	-	F1MQ84_BOVIN/1557-1627 F1MQ84.2 PF06758.8;DUF1220;	2e-13	-	-	-	-	-	-	-
comp100730_c0_seq1	360	-	-	-	-	-	-	-	-	-	-	-	-	-	-
comp100731_c0_seq1	213	-	-	-	-	-	-	-	-	-	-	-	-	-	-
comp100732_c0_seq1	201	-	-	-	-	-	-	-	-	-	-	-	-	-	-
comp100734_c0_seq1	330	-	-	-	-	-	-	-	-	-	-	-	-	-	-
comp100735_c0_seq1	489	-	-	-	-	-	-	-	-	-	-	-	-	-	-
comp100736_c0_seq1	229	-	-	-	-	-	-	-	-	-	-	-	-	-	-
comp100737_c0_seq1	260	-	-	-	-	-	-	-	-	-	-	-	-	-	-
comp100738_c0_seq1	444	-	-	-	-	-	-	-	-	-	-	-	-	-	-
comp100739_c0_seq1	207	-	-	-	-	-	-	-	-	-	-	-	-	-	-
comp10073_c0_seq3	598	-	-	-	-	-	-	-	-	-	-	-	-	-	-
comp100740_c0_seq1	232	-	-	-	-	-	-	-	-	-	-	-	-	-	-
comp100741_c0_seq1	248	-	-	-	-	-	-	-	-	-	-	-	-	-	-
comp100742_c0_seq1	296	-	sp|Q0P561|SNTAN_BOVIN Sentan OS=Bos taurus GN=SNTN PE=2 SV=1	3e-47	-	-	-	-	-	-	-	GO:0005929(cilium);GO:0005509(calcium ion binding)	-	-	-
comp100743_c0_seq1	655	-	sp|Q8MJ24|LOXL4_BOVIN Lysyl oxidase homolog 4 OS=Bos taurus GN=LOXL4 PE=2 SV=1	1e-155	-	-	LOXL4_BOVIN/171-288 Q8MJ24.1 PF00530.13;SRCR;	3e-69	-	bta:281904	3e-126	GO:0005615(extracellular space);GO:0016020(membrane);GO:0005507(copper ion binding);GO:0016641(oxidoreductase activity, acting on the CH-NH2 group of donors, oxygen as acceptor);GO:0005044(scavenger receptor activity)	K00280	-	-
comp100744_c0_seq1	295	-	-	-	-	-	-	-	-	-	-	-	-	-	-
comp100746_c0_seq1	250	-	-	-	-	-	-	-	-	-	-	-	-	-	-
comp100747_c0_seq1	228	-	-	-	-	-	-	-	-	-	-	-	-	-	-
comp100748_c0_seq1	308	glutamate carboxypeptidase II	sp|Q9CZR2|NALD2_MOUSE N-acetylated-alpha-linked acidic dipeptidase 2 OS=Mus musculus GN=Naalad2 PE=1 SV=2	2e-60	-	-	F1MGS8_BOVIN/155-252 F1MGS8.2 PF02225.17;PA;	2e-46	[O] Posttranslational modification, protein turnover, chaperones ;[P] Inorganic ion transport and metabolism ;[R] General function prediction only	bta:536439	2e-55	GO:0016021(integral to membrane);GO:0004180(carboxypeptidase activity);GO:0016805(dipeptidase activity);GO:0046872(metal ion binding);GO:0008237(metallopeptidase activity);GO:0042135(neurotransmitter catabolic process);GO:0006508(proteolysis)	K01301	EC:3.4.17.21	-
comp100750_c0_seq1	327	-	sp|P81265|PIGR_BOVIN Polymeric immunoglobulin receptor OS=Bos taurus GN=PIGR PE=2 SV=1	5e-56	-	-	F6PQI6_BOVIN/124-239 F6PQI6.1 PF07686.12;V-set;	1e-25	-	-	-	GO:0005576(extracellular region);GO:0016021(integral to membrane);GO:0005886(plasma membrane)	-	-	-
comp100751_c0_seq1	367	-	-	-	-	-	-	-	-	-	-	-	-	-	-
comp100753_c0_seq1	302	-	sp|Q5R9Q3|GPM6A_PONAB Neuronal membrane glycoprotein M6-a OS=Pongo abelii GN=GPM6A PE=2 SV=1	7e-54	-	-	G5BY03_HETGA/37-278 G5BY03.1 PF01275.14;Myelin_PLP;	5e-32	[J] Translation, ribosomal structure and biogenesis	-	-	GO:0016021(integral to membrane)	-	-	-
comp100755_c0_seq1	229	-	-	-	-	-	-	-	-	-	-	-	-	-	-
comp100756_c0_seq1	252	-	-	-	-	-	-	-	-	-	-	-	-	-	-
comp100757_c0_seq1	218	-	-	-	-	-	-	-	-	-	-	-	-	-	-
comp100758_c0_seq1	239	-	-	-	-	-	-	-	-	-	-	-	-	-	-
comp100759_c0_seq1	232	-	-	-	-	-	-	-	-	-	-	-	-	-	-
comp10075_c0_seq1	982	-	-	-	-	-	-	-	-	-	-	-	-	-	-
comp100760_c0_seq1	461	-	sp|P00370|DHE4_ECOLI NADP-specific glutamate dehydrogenase OS=Escherichia coli (strain K12) GN=gdhA PE=1 SV=1	4e-35	-	-	B7G3X3_PHATC/202-447 B7G3X3.1 PF00208.16;ELFV_dehydrog;	4e-75	[E] Amino acid transport and metabolism	-	-	GO:0005737(cytoplasm);GO:0005488(binding);GO:0004354(glutamate dehydrogenase (NADP+) activity);GO:0006537(glutamate biosynthetic process)	-	-	-
comp100762_c0_seq1	224	-	-	-	-	-	-	-	-	-	-	-	-	-	-
comp100763_c0_seq1	219	-	-	-	-	-	-	-	-	-	-	-	-	-	-
comp100764_c0_seq1	378	-	-	-	-	-	-	-	-	-	-	-	-	-	-
comp100765_c0_seq1	255	-	-	-	-	-	-	-	-	-	-	-	-	-	-
comp100766_c0_seq1	343	-	sp|Q6UXN8|CLC9A_HUMAN C-type lectin domain family 9 member A OS=Homo sapiens GN=CLEC9A PE=1 SV=1	2e-35	-	-	E1BKB0_BOVIN/157-261 E1BKB0.2 PF00059.16;Lectin_C;	3e-38	-	-	-	GO:0009986(cell surface);GO:0016021(integral to membrane);GO:0004872(receptor activity);GO:0005529(sugar binding);GO:0050715(positive regulation of cytokine secretion);GO:0006898(receptor-mediated endocytosis)	-	-	-
comp100767_c0_seq1	216	-	-	-	-	-	-	-	-	-	-	-	-	-	-
comp100768_c0_seq1	332	-	-	-	-	-	-	-	-	-	-	-	-	-	-
comp100769_c0_seq1	443	-	sp|Q8C0R7|ZMY15_MOUSE Zinc finger MYND domain-containing protein 15 OS=Mus musculus GN=Zmynd15 PE=1 SV=1	8e-69	-	-	-	-	[B] Chromatin structure and dynamics	-	-	-	-	-	-
comp100770_c0_seq1	307	-	-	-	-	-	-	-	-	-	-	-	-	-	-
comp100771_c0_seq1	261	-	-	-	-	-	-	-	-	-	-	-	-	-	-
comp100772_c0_seq1	267	-	-	-	-	-	-	-	-	-	-	-	-	-	-
comp100774_c0_seq1	301	-	sp|Q6Q4G3|AMPQ_HUMAN Aminopeptidase Q OS=Homo sapiens GN=AQPEP PE=1 SV=4	4e-50	-	-	E1BM61_BOVIN/646-968 E1BM61.1 PF11838.3;ERAP1_C;	1e-53	-	-	-	GO:0016021(integral to membrane);GO:0008237(metallopeptidase activity);GO:0008270(zinc ion binding);GO:0006508(proteolysis)	-	-	-
comp100775_c0_seq1	209	-	-	-	-	-	-	-	-	-	-	-	-	-	-
comp100776_c0_seq1	291	-	-	-	-	-	-	-	-	-	-	-	-	-	-
comp100777_c0_seq1	209	-	-	-	-	-	-	-	-	-	-	-	-	-	-
comp100779_c0_seq1	272	-	-	-	-	-	-	-	-	-	-	-	-	-	-
comp100780_c0_seq1	224	-	-	-	-	-	-	-	-	-	-	-	-	-	-
comp100782_c0_seq1	241	-	-	-	-	-	-	-	-	-	-	-	-	-	-
comp100783_c0_seq1	215	-	-	-	-	-	-	-	-	-	-	-	-	-	-
comp100784_c0_seq1	299	-	-	-	-	-	-	-	-	-	-	-	-	-	-
comp100785_c0_seq1	246	-	-	-	-	-	-	-	-	-	-	-	-	-	-
comp100786_c0_seq1	262	ADAM metallopeptidase with thrombospondin type 1 motif, 13	sp|Q769J6|ATS13_MOUSE A disintegrin and metalloproteinase with thrombospondin motifs 13 OS=Mus musculus GN=Adamts13 PE=2 SV=1	1e-35	-	-	-	-	[O] Posttranslational modification, protein turnover, chaperones	bta:532272	6e-43	GO:0005615(extracellular space);GO:0005578(proteinaceous extracellular matrix);GO:0004222(metalloendopeptidase activity);GO:0008270(zinc ion binding);GO:0007596(blood coagulation);GO:0006508(proteolysis)	K08627	EC:3.4.24.-	-
comp100787_c0_seq1	203	-	-	-	-	-	-	-	-	-	-	-	-	-	-
comp100788_c0_seq1	249	-	-	-	-	-	-	-	-	-	-	-	-	-	-
comp100789_c0_seq1	395	-	-	-	-	-	-	-	-	-	-	-	-	-	-
comp100790_c0_seq1	203	-	-	-	-	-	-	-	-	-	-	-	-	-	-
comp100791_c0_seq1	391	-	-	-	-	-	-	-	-	-	-	-	-	-	-
comp100792_c0_seq1	432	-	-	-	-	-	-	-	-	-	-	-	-	-	-
comp100793_c0_seq1	211	latent transforming growth factor beta binding protein	sp|Q28019|LTBP2_BOVIN Latent-transforming growth factor beta-binding protein 2 OS=Bos taurus GN=LTBP2 PE=2 SV=2	4e-48	-	-	G3SNW3_LOXAF/932-970 G3SNW3.1 PF07645.10;EGF_CA;	2e-20	[T] Signal transduction mechanisms	bta:281905	4e-40	GO:0005578(proteinaceous extracellular matrix);GO:0005509(calcium ion binding);GO:0019838(growth factor binding)	K08023	-	-
comp100794_c0_seq1	274	-	-	-	-	-	-	-	-	-	-	-	-	-	-
comp100796_c0_seq1	323	-	-	-	-	-	-	-	-	-	-	-	-	-	-
comp100797_c0_seq1	235	-	-	-	-	-	-	-	-	-	-	-	-	-	-
comp100798_c0_seq1	286	hyaluronan synthase	sp|O97711|HAS2_BOVIN Hyaluronan synthase 2 OS=Bos taurus GN=HAS2 PE=2 SV=1	2e-65	-	-	F1N1R2_BOVIN/160-357 F1N1R2.1 PF13641.1;Glyco_tranf_2_3;	3e-54	[M] Cell wall/membrane/envelope biogenesis	ssc:397120	2e-53	GO:0016021(integral to membrane);GO:0050501(hyaluronan synthase activity)	K00752	EC:2.4.1.212	-
comp100799_c0_seq1	235	separase	sp|Q14674|ESPL1_HUMAN Separin OS=Homo sapiens GN=ESPL1 PE=1 SV=3	4e-35	-	-	F1MW01_BOVIN/1705-2058 F1MW01.2 PF03568.12;Peptidase_C50;	8e-38	[D] Cell cycle control, cell division, chromosome partitioning	bta:506740	4e-37	GO:0005813(centrosome);GO:0005634(nucleus);GO:0008234(cysteine-type peptidase activity);GO:0005515(protein binding);GO:0006915(apoptosis);GO:0000910(cytokinesis);GO:0040001(establishment of mitotic spindle localization);GO:0000070(mitotic sister chromatid segregation);GO:0045875(negative regulation of sister chromatid cohesion);GO:0045842(positive regulation of mitotic metaphase/anaphase transiti…	K02365	EC:3.4.22.49	ko04110(Cell cycle);ko04111(Cell cycle - yeast);ko04113(Meiosis - yeast);ko04114(Oocyte meiosis)
comp100800_c0_seq1	205	-	-	-	-	-	-	-	-	-	-	-	-	-	-
comp100801_c0_seq1	297	-	-	-	-	-	-	-	-	-	-	-	-	-	-
comp100802_c0_seq1	298	-	-	-	-	-	-	-	-	-	-	-	-	-	-
comp100803_c0_seq1	289	-	sp|P29374|ARI4A_HUMAN AT-rich interactive domain-containing protein 4A OS=Homo sapiens GN=ARID4A PE=1 SV=3	8e-20	-	-	-	-	[K] Transcription	-	-	GO:0017053(transcriptional repressor complex);GO:0003677(DNA binding);GO:0003700(sequence-specific DNA binding transcription factor activity);GO:0045892(negative regulation of transcription, DNA-dependent);GO:0006366(transcription from RNA polymerase II promoter)	-	-	-
comp100804_c0_seq1	236	-	-	-	-	-	-	-	-	-	-	-	-	-	-
comp100805_c0_seq1	241	-	-	-	-	-	-	-	-	-	-	-	-	-	-
comp100807_c0_seq1	336	-	-	-	-	-	-	-	-	-	-	-	-	-	-
comp100808_c0_seq1	540	-	-	-	-	-	-	-	-	-	-	-	-	-	-
comp100809_c0_seq1	296	-	-	-	-	-	-	-	-	-	-	-	-	-	-
comp10080_c0_seq1	712	-	-	-	-	-	-	-	-	-	-	-	-	-	-
comp100812_c0_seq1	241	-	-	-	-	-	-	-	-	-	-	-	-	-	-
comp100813_c0_seq1	302	-	-	-	-	-	-	-	-	-	-	-	-	-	-
comp100814_c0_seq1	249	-	-	-	-	-	-	-	-	-	-	-	-	-	-
comp100815_c0_seq1	351	-	sp|Q14008|CKAP5_HUMAN Cytoskeleton-associated protein 5 OS=Homo sapiens GN=CKAP5 PE=1 SV=3	6e-48	-	-	F6Q6R4_MACMU/275-483 F6Q6R4.1 PF12348.3;CLASP_N;	1e-34	[Z] Cytoskeleton	-	-	GO:0005813(centrosome);GO:0005829(cytosol);GO:0005515(protein binding);GO:0051301(cell division);GO:0051297(centrosome organization);GO:0030951(establishment or maintenance of microtubule cytoskeleton polarity);GO:0000086(G2/M transition of mitotic cell cycle);GO:0000236(mitotic prometaphase);GO:0050658(RNA transport);GO:0007051(spindle organization)	-	-	-
comp100816_c0_seq1	222	-	-	-	-	-	-	-	-	-	-	-	-	-	-
comp100817_c0_seq1	202	-	-	-	-	-	-	-	-	-	-	-	-	-	-
comp100819_c0_seq1	209	-	-	-	-	-	-	-	-	-	-	-	-	-	-
comp100820_c0_seq1	491	-	-	-	-	-	-	-	-	-	-	-	-	-	-
comp100821_c0_seq1	334	platelet-derived growth factor receptor, alpha polypeptide	sp|P16234|PGFRA_HUMAN Platelet-derived growth factor receptor alpha OS=Homo sapiens GN=PDGFRA PE=1 SV=1	3e-48	-	-	-	-	[T] Signal transduction mechanisms	bta:282301	1e-42	GO:0005737(cytoplasm);GO:0005887(integral to plasma membrane);GO:0005634(nucleus);GO:0005524(ATP binding);GO:0005018(platelet-derived growth factor alpha-receptor activity);GO:0048407(platelet-derived growth factor binding);GO:0005161(platelet-derived growth factor receptor binding);GO:0042803(protein homodimerization activity);GO:0005021(vascular endothelial growth factor-activated receptor acti…	K04363	EC:2.7.10.1	ko04010(MAPK signaling pathway);ko04020(Calcium signaling pathway);ko04060(Cytokine-cytokine receptor interaction);ko04144(Endocytosis);ko04510(Focal adhesion);ko04540(Gap junction);ko04810(Regulation of actin cytoskeleton);ko05200(Pathways in cancer);ko05214(Glioma);ko05215(Prostate cancer);ko05218(Melanoma)
comp100822_c0_seq1	349	-	sp|Q8NG08|HELB_HUMAN DNA helicase B OS=Homo sapiens GN=HELB PE=1 SV=2	5e-66	-	-	F1MFY4_BOVIN/762-914 F1MFY4.2 PF13538.1;UvrD_C_2;	2e-58	-	-	-	GO:0005524(ATP binding);GO:0043141(ATP-dependent 5'-3' DNA helicase activity);GO:0017116(single-stranded DNA-dependent ATP-dependent DNA helicase activity);GO:0006269(DNA replication, synthesis of RNA primer)	-	-	-
comp100823_c0_seq1	318	-	-	-	-	-	-	-	-	-	-	-	-	-	-
comp100824_c0_seq1	208	-	-	-	-	-	-	-	-	-	-	-	-	-	-
comp100825_c0_seq1	253	-	sp|Q0VBY1|ODF2L_BOVIN Outer dense fiber protein 2-like OS=Bos taurus GN=ODF2L PE=2 SV=1	1e-46	-	-	-	-	-	-	-	-	-	-	-
comp100826_c0_seq1	356	-	-	-	-	-	-	-	-	-	-	-	-	-	-
comp100827_c0_seq1	240	-	-	-	-	-	-	-	-	-	-	-	-	-	-
comp100828_c0_seq1	203	PAS domain containing serine/threonine kinase	sp|Q8CEE6|PASK_MOUSE PAS domain-containing serine/threonine-protein kinase OS=Mus musculus GN=Pask PE=2 SV=3	2e-34	-	-	-	-	-	bta:512154	2e-32	GO:0005737(cytoplasm);GO:0005524(ATP binding);GO:0004674(protein serine/threonine kinase activity);GO:0004871(signal transducer activity);GO:0006355(regulation of transcription, DNA-dependent)	K08801	EC:2.7.11.1	-
comp100829_c0_seq1	209	-	-	-	-	-	-	-	-	-	-	-	-	-	-
comp100830_c0_seq1	320	-	-	-	-	-	-	-	-	-	-	-	-	-	-
comp100831_c0_seq1	230	-	-	-	-	-	-	-	-	-	-	-	-	-	-
comp100832_c0_seq1	262	-	-	-	-	-	-	-	-	-	-	-	-	-	-
comp100833_c0_seq1	282	-	-	-	-	-	-	-	-	-	-	-	-	-	-
comp100834_c0_seq1	341	-	-	-	-	-	-	-	-	-	-	-	-	-	-
comp100835_c0_seq1	349	-	-	-	-	-	-	-	-	-	-	-	-	-	-
comp100836_c0_seq1	210	-	sp|Q12888|TP53B_HUMAN Tumor suppressor p53-binding protein 1 OS=Homo sapiens GN=TP53BP1 PE=1 SV=2	2e-33	-	-	-	-	[L] Replication, recombination and repair	-	-	GO:0000777(condensed chromosome kinetochore);GO:0005737(cytoplasm);GO:0005654(nucleoplasm);GO:0002039(p53 binding);GO:0001102(RNA polymerase II activating transcription factor binding);GO:0001104(RNA polymerase II transcription cofactor activity);GO:0000724(double-strand break repair via homologous recombination);GO:0051091(positive regulation of sequence-specific DNA binding transcription factor…	-	-	-
comp100837_c0_seq1	301	-	-	-	-	-	-	-	-	-	-	-	-	-	-
comp100838_c0_seq1	415	-	-	-	-	-	-	-	-	-	-	-	-	-	-
comp100839_c0_seq1	379	-	-	-	-	-	-	-	-	-	-	-	-	-	-
comp10083_c0_seq1	832	-	-	-	-	-	-	-	-	-	-	-	-	-	-
comp100840_c0_seq1	474	-	-	-	-	-	-	-	-	-	-	-	-	-	-
comp100841_c0_seq1	281	-	-	-	-	-	Q2KIK5_BOVIN/140-391 Q2KIK5.1 PF15310.1;VAD1-2;	2e-22	-	-	-	-	-	-	-
comp100842_c0_seq1	322	-	-	-	-	-	-	-	-	-	-	-	-	-	-
comp100843_c0_seq1	403	-	-	-	-	-	-	-	-	-	-	-	-	-	-
comp100844_c0_seq1	240	-	-	-	-	-	-	-	-	-	-	-	-	-	-
comp100845_c0_seq1	205	-	-	-	-	-	-	-	-	-	-	-	-	-	-
comp100846_c0_seq1	271	Ras-like, estrogen-regulated, growth inhibitor	sp|Q96A58|RERG_HUMAN Ras-related and estrogen-regulated growth inhibitor OS=Homo sapiens GN=RERG PE=1 SV=1	6e-61	-	-	G3RXH1_GORGO/16-167 G3RXH1.1 PF00071.17;Ras;	3e-46	[R] General function prediction only	cfa:486665	5e-47	GO:0005829(cytosol);GO:0016020(membrane);GO:0005634(nucleus);GO:0030331(estrogen receptor binding);GO:0019003(GDP binding);GO:0005525(GTP binding);GO:0003924(GTPase activity);GO:0030308(negative regulation of cell growth);GO:0008285(negative regulation of cell proliferation);GO:0009725(response to hormone stimulus);GO:0007264(small GTPase mediated signal transduction)	K07855	-	-
comp100847_c0_seq1	203	-	-	-	-	-	-	-	-	-	-	-	-	-	-
comp100849_c0_seq1	230	-	-	-	-	-	-	-	-	-	-	-	-	-	-
comp100850_c0_seq1	256	-	-	-	-	-	-	-	-	-	-	-	-	-	-
comp100851_c0_seq1	316	-	-	-	-	-	-	-	-	-	-	-	-	-	-
comp100852_c0_seq1	296	calcium channel, voltage-dependent, T type, alpha 1H subunit	sp|O88427|CAC1H_MOUSE Voltage-dependent T-type calcium channel subunit alpha-1H OS=Mus musculus GN=Cacna1h PE=2 SV=3	3e-57	-	-	G1PH91_MYOLU/38-317 G1PH91.1 PF00520.26;Ion_trans;	2e-50	[P] Inorganic ion transport and metabolism ;[T] Signal transduction mechanisms	bta:282412	2e-56	GO:0016021(integral to membrane);GO:0005886(plasma membrane);GO:0005245(voltage-gated calcium channel activity)	K04855	-	ko04010(MAPK signaling pathway);ko04020(Calcium signaling pathway)
comp100853_c0_seq1	339	-	sp|Q8R1B0|STAC2_MOUSE SH3 and cysteine-rich domain-containing protein 2 OS=Mus musculus GN=Stac2 PE=2 SV=1	3e-40	-	-	-	-	-	-	-	GO:0046872(metal ion binding);GO:0035556(intracellular signal transduction)	-	-	-
comp100854_c0_seq1	212	-	-	-	-	-	-	-	-	-	-	-	-	-	-
comp100856_c0_seq1	387	-	-	-	-	-	-	-	-	-	-	-	-	-	-
comp100857_c0_seq1	261	-	-	-	-	-	-	-	-	-	-	-	-	-	-
comp100858_c0_seq1	280	-	-	-	-	-	-	-	-	-	-	-	-	-	-
comp100860_c0_seq1	354	-	-	-	-	-	-	-	-	-	-	-	-	-	-
comp100862_c0_seq1	236	-	-	-	-	-	-	-	-	-	-	-	-	-	-
comp100864_c0_seq1	311	-	-	-	-	-	-	-	-	-	-	-	-	-	-
comp100865_c0_seq1	212	-	-	-	-	-	-	-	-	-	-	-	-	-	-
comp100866_c0_seq1	221	bloom syndrome protein	sp|P54132|BLM_HUMAN Bloom syndrome protein OS=Homo sapiens GN=BLM PE=1 SV=1	2e-26	-	-	-	-	[L] Replication, recombination and repair	bta:534148	4e-24	GO:0005737(cytoplasm);GO:0000800(lateral element);GO:0016363(nuclear matrix);GO:0005730(nucleolus);GO:0016605(PML body);GO:0005524(ATP binding);GO:0000405(bubble DNA binding);GO:0000739(DNA strand annealing activity);GO:0009378(four-way junction helicase activity);GO:0051880(G-quadruplex DNA binding);GO:0002039(p53 binding);GO:0000724(double-strand break repair via homologous recombination);GO:00…	K10901	EC:3.6.1.-	ko03440(Homologous recombination)
comp100867_c0_seq1	254	-	sp|Q0P5W1|VPS8_MOUSE Vacuolar protein sorting-associated protein 8 homolog OS=Mus musculus GN=Vps8 PE=2 SV=1	4e-48	-	-	-	-	-	-	-	GO:0008270(zinc ion binding)	-	-	-
comp100868_c0_seq1	223	-	-	-	-	-	-	-	-	-	-	-	-	-	-
comp100869_c0_seq1	385	-	-	-	-	-	-	-	-	-	-	-	-	-	-
comp100870_c0_seq1	292	-	sp|O75179|ANR17_HUMAN Ankyrin repeat domain-containing protein 17 OS=Homo sapiens GN=ANKRD17 PE=1 SV=3	5e-29	-	-	-	-	-	-	-	-	-	-	-
comp100871_c0_seq1	257	-	-	-	-	-	-	-	-	-	-	-	-	-	-
comp100872_c0_seq1	357	-	-	-	-	-	-	-	-	-	-	-	-	-	-
comp100873_c0_seq1	225	-	-	-	-	-	-	-	-	-	-	-	-	-	-
comp100874_c0_seq1	224	-	-	-	-	-	-	-	-	-	-	-	-	-	-
comp100875_c0_seq1	237	-	-	-	-	-	-	-	-	-	-	-	-	-	-
comp100879_c0_seq1	256	-	-	-	-	-	-	-	-	-	-	-	-	-	-
comp10087_c0_seq1	1132	-	-	-	-	-	-	-	-	-	-	-	-	-	-
comp100880_c0_seq1	285	-	-	-	-	-	-	-	-	-	-	-	-	-	-
comp100881_c0_seq1	293	-	-	-	-	-	-	-	-	-	-	-	-	-	-
comp100883_c0_seq1	251	-	-	-	-	-	-	-	-	-	-	-	-	-	-
comp100884_c0_seq1	241	-	-	-	-	-	-	-	-	-	-	-	-	-	-
comp100885_c0_seq1	235	-	-	-	-	-	-	-	-	-	-	-	-	-	-
comp100886_c0_seq1	238	-	-	-	-	-	-	-	-	-	-	-	-	-	-
comp100887_c0_seq1	329	-	-	-	-	-	-	-	-	-	-	-	-	-	-
comp100888_c0_seq1	448	-	-	-	-	-	-	-	-	-	-	-	-	-	-
comp100889_c0_seq1	239	-	-	-	-	-	-	-	-	-	-	-	-	-	-
comp100890_c0_seq1	225	-	-	-	-	-	-	-	-	-	-	-	-	-	-
comp100893_c0_seq1	291	-	sp|Q7Z3U7|MON2_HUMAN Protein MON2 homolog OS=Homo sapiens GN=MON2 PE=1 SV=2	8e-49	-	-	-	-	-	-	-	GO:0005737(cytoplasm);GO:0005086(ARF guanyl-nucleotide exchange factor activity);GO:0005488(binding);GO:0006895(Golgi to endosome transport);GO:0015031(protein transport)	-	-	-
comp100894_c0_seq1	304	-	-	-	-	-	-	-	-	-	-	-	-	-	-
comp100895_c0_seq1	377	-	-	-	-	-	-	-	-	-	-	-	-	-	-
comp100896_c0_seq1	308	-	-	-	-	-	-	-	-	-	-	-	-	-	-
comp100897_c0_seq1	251	-	-	-	-	-	-	-	-	-	-	-	-	-	-
comp100898_c0_seq1	342	-	-	-	-	-	-	-	-	-	-	-	-	-	-
comp100899_c0_seq1	353	-	sp|Q9NVH0|EXD2_HUMAN Exonuclease 3'-5' domain-containing protein 2 OS=Homo sapiens GN=EXD2 PE=1 SV=2	2e-60	-	-	G1PJ71_MYOLU/9-148 G1PJ71.1 PF01612.15;DNA_pol_A_exo1;	2e-50	[R] General function prediction only	-	-	GO:0005622(intracellular);GO:0008408(3'-5' exonuclease activity);GO:0003676(nucleic acid binding);GO:0006139(nucleobase, nucleoside, nucleotide and nucleic acid metabolic process)	-	-	-
comp1008_c0_seq1	296	-	-	-	-	-	-	-	-	-	-	-	-	-	-
comp1008_c0_seq2	255	-	-	-	-	-	-	-	-	-	-	-	-	-	-
comp100900_c0_seq1	320	-	-	-	-	-	-	-	-	-	-	-	-	-	-
comp100904_c0_seq1	252	-	-	-	-	-	-	-	-	-	-	-	-	-	-
comp100906_c0_seq1	230	-	-	-	-	-	-	-	-	-	-	-	-	-	-
comp100907_c0_seq1	300	-	-	-	-	-	-	-	-	-	-	-	-	-	-
comp100908_c0_seq1	278	-	-	-	-	-	-	-	-	-	-	-	-	-	-
comp100911_c0_seq1	202	-	sp|Q5VSG8|MANEL_HUMAN Glycoprotein endo-alpha-1,2-mannosidase-like protein OS=Homo sapiens GN=MANEAL PE=2 SV=1	4e-42	-	-	-	-	-	-	-	GO:0000139(Golgi membrane);GO:0016021(integral to membrane);GO:0016787(hydrolase activity)	-	-	-
comp100912_c0_seq1	255	-	-	-	-	-	-	-	-	-	-	-	-	-	-
comp100913_c0_seq1	316	-	-	-	-	-	-	-	-	-	-	-	-	-	-
comp100914_c0_seq1	203	-	-	-	-	-	-	-	-	-	-	-	-	-	-
comp100915_c0_seq1	234	-	-	-	-	-	-	-	-	-	-	-	-	-	-
comp100916_c0_seq1	286	-	-	-	-	-	-	-	-	-	-	-	-	-	-
comp100917_c0_seq1	248	-	-	-	-	-	-	-	-	-	-	-	-	-	-
comp100918_c0_seq1	336	transient receptor potential cation channel, subfamily V, member 4	sp|Q9EPK8|TRPV4_MOUSE Transient receptor potential cation channel subfamily V member 4 OS=Mus musculus GN=Trpv4 PE=1 SV=1	5e-15	-	-	-	-	-	bta:540259	2e-14	GO:0005929(cilium);GO:0016021(integral to membrane);GO:0005262(calcium channel activity);GO:0005516(calmodulin binding);GO:0005034(osmosensor activity);GO:0042169(SH2 domain binding);GO:0070509(calcium ion import);GO:0007043(cell-cell junction assembly);GO:0071476(cellular hypotonic response);GO:0042538(hyperosmotic salinity response);GO:0007231(osmosensory signaling pathway);GO:0047484(regulatio…	K04973	-	-
comp100919_c0_seq1	266	-	-	-	-	-	-	-	-	-	-	-	-	-	-
comp10091_c0_seq1	862	-	-	-	-	-	-	-	-	-	-	-	-	-	-
comp100921_c0_seq1	439	-	sp|Q86WG5|MTMRD_HUMAN Myotubularin-related protein 13 OS=Homo sapiens GN=SBF2 PE=1 SV=1	2e-78	-	-	E9Q305_MOUSE/869-955 E9Q305.1 PF02893.15;GRAM;	3e-19	[R] General function prediction only	-	-	-	-	-	-
comp100922_c0_seq1	316	-	sp|Q8IVF4|DYH10_HUMAN Dynein heavy chain 10, axonemal OS=Homo sapiens GN=DNAH10 PE=1 SV=4	2e-65	-	-	H0VPU7_CAVPO/3750-4464 H0VPU7.1 PF03028.10;Dynein_heavy;	1e-56	[Z] Cytoskeleton	-	-	GO:0035085(cilium axoneme);GO:0005737(cytoplasm);GO:0030286(dynein complex);GO:0005874(microtubule);GO:0005524(ATP binding);GO:0016887(ATPase activity);GO:0003777(microtubule motor activity);GO:0007018(microtubule-based movement)	-	-	-
comp100923_c0_seq1	248	-	-	-	-	-	-	-	-	-	-	-	-	-	-
comp100924_c0_seq1	349	-	-	-	-	-	-	-	-	-	-	-	-	-	-
comp100925_c0_seq1	350	-	-	-	-	-	-	-	-	-	-	-	-	-	-
comp100926_c0_seq1	302	-	sp|Q96RY5|CRML_HUMAN Protein cramped-like OS=Homo sapiens GN=CRAMP1L PE=1 SV=3	4e-43	-	-	-	-	-	-	-	GO:0005634(nucleus);GO:0003677(DNA binding)	-	-	-
comp100927_c0_seq1	339	-	sp|Q6UVW9|CLC2A_HUMAN C-type lectin domain family 2 member A OS=Homo sapiens GN=CLEC2A PE=1 SV=2	2e-61	-	-	G3N0Y6_BOVIN/39-133 G3N0Y6.1 PF00059.16;Lectin_C;	2e-52	[T] Signal transduction mechanisms ;[V] Defense mechanisms	-	-	GO:0016021(integral to membrane);GO:0005886(plasma membrane);GO:0042803(protein homodimerization activity);GO:0004872(receptor activity);GO:0005529(sugar binding);GO:0042267(natural killer cell mediated cytotoxicity)	-	-	-
comp100929_c0_seq1	239	-	-	-	-	-	-	-	-	-	-	-	-	-	-
comp10092_c0_seq1	604	-	-	-	-	-	-	-	-	-	-	-	-	-	-
comp100930_c0_seq1	225	-	-	-	-	-	-	-	-	-	-	-	-	-	-
comp100931_c0_seq1	255	-	-	-	-	-	-	-	-	-	-	-	-	-	-
comp100932_c0_seq1	359	-	sp|Q9P1Y5|CAMP3_HUMAN Calmodulin-regulated spectrin-associated protein 3 OS=Homo sapiens GN=CAMSAP3 PE=1 SV=2	3e-36	-	-	-	-	-	-	-	GO:0005737(cytoplasm);GO:0005874(microtubule);GO:0005915(zonula adherens);GO:0051011(microtubule minus-end binding);GO:0090136(epithelial cell-cell adhesion);GO:0034453(microtubule anchoring);GO:0070507(regulation of microtubule cytoskeleton organization);GO:0045218(zonula adherens maintenance)	-	-	-
comp100933_c0_seq1	210	-	-	-	-	-	-	-	-	-	-	-	-	-	-
comp100934_c0_seq1	263	-	-	-	-	-	-	-	-	-	-	-	-	-	-
comp100935_c0_seq1	247	-	-	-	-	-	-	-	-	-	-	-	-	-	-
comp100936_c0_seq1	236	-	-	-	-	-	-	-	-	-	-	-	-	-	-
comp100937_c0_seq1	261	-	-	-	-	-	-	-	-	-	-	-	-	-	-
comp100939_c0_seq1	299	membrane dipeptidase	sp|Q3SZM7|DPEP1_BOVIN Dipeptidase 1 OS=Bos taurus GN=DPEP1 PE=2 SV=1	3e-49	-	-	DPEP1_SHEEP/25-352 P43477.1 PF01244.16;Peptidase_M19;	5e-39	[O] Posttranslational modification, protein turnover, chaperones	bta:514685	6e-40	GO:0031225(anchored to membrane);GO:0016324(apical plasma membrane);GO:0016805(dipeptidase activity);GO:0008239(dipeptidyl-peptidase activity);GO:0046872(metal ion binding);GO:0008235(metalloexopeptidase activity);GO:0006508(proteolysis)	K01273	EC:3.4.13.19	-
comp100940_c0_seq1	213	SCAN domain-containing zinc finger protein	sp|P49910|ZN165_HUMAN Zinc finger protein 165 OS=Homo sapiens GN=ZNF165 PE=1 SV=1	2e-26	-	-	-	-	[R] General function prediction only	bta:506398	4e-32	GO:0005634(nucleus);GO:0003677(DNA binding);GO:0005515(protein binding);GO:0003700(sequence-specific DNA binding transcription factor activity);GO:0008270(zinc ion binding);GO:0016032(viral reproduction)	K09230	-	-
comp100941_c0_seq1	236	-	-	-	-	-	-	-	-	-	-	-	-	-	-
comp100942_c0_seq1	256	-	-	-	-	-	-	-	-	-	-	-	-	-	-
comp100943_c0_seq1	347	-	-	-	-	-	-	-	-	-	-	-	-	-	-
comp100945_c0_seq1	236	-	-	-	-	-	-	-	-	-	-	-	-	-	-
comp100947_c0_seq1	283	-	-	-	-	-	-	-	-	-	-	-	-	-	-
comp100948_c0_seq1	275	-	sp|Q5R8N9|D19L4_PONAB Protein dpy-19 homolog 4 OS=Pongo abelii GN=DPY19L4 PE=2 SV=2	6e-56	-	-	F7GYW3_CALJA/58-714 F7GYW3.1 PF10034.4;Dpy19;	2e-47	-	-	-	GO:0016021(integral to membrane)	-	-	-
comp100949_c0_seq1	243	-	-	-	-	-	-	-	-	-	-	-	-	-	-
comp10094_c0_seq1	1173	-	-	-	-	-	-	-	-	-	-	-	-	-	-
comp100950_c0_seq1	238	-	-	-	-	-	-	-	-	-	-	-	-	-	-
comp100951_c0_seq1	308	-	-	-	-	-	-	-	-	-	-	-	-	-	-
comp100952_c0_seq1	274	-	-	-	-	-	-	-	-	-	-	-	-	-	-
comp100953_c0_seq1	259	-	-	-	-	-	-	-	-	-	-	-	-	-	-
comp100957_c0_seq1	392	-	-	-	-	-	-	-	-	-	-	-	-	-	-
comp100959_c0_seq1	336	-	-	-	-	-	-	-	-	-	-	-	-	-	-
comp100960_c0_seq1	338	cytochrome P450, family 2, subfamily T	-	-	-	-	E2RJ51_CANFA/35-492 E2RJ51.1 PF00067.17;p450;	3e-26	-	cfa:476453	2e-25	-	K07421	-	-
comp100962_c0_seq1	293	-	-	-	-	-	-	-	-	-	-	-	-	-	-
comp100963_c0_seq1	317	-	-	-	-	-	-	-	-	-	-	-	-	-	-
comp100964_c0_seq1	239	-	-	-	-	-	-	-	-	-	-	-	-	-	-
comp100965_c0_seq1	216	-	-	-	-	-	-	-	-	-	-	-	-	-	-
comp100966_c0_seq1	351	-	-	-	-	-	-	-	-	-	-	-	-	-	-
comp100967_c0_seq1	316	-	-	-	-	-	-	-	-	-	-	-	-	-	-
comp100968_c0_seq1	464	-	-	-	-	-	-	-	-	-	-	-	-	-	-
comp100969_c0_seq1	252	-	-	-	-	-	-	-	-	-	-	-	-	-	-
comp10096_c0_seq1	1577	-	sp|Q08DR9|SPDLY_BOVIN Protein Spindly OS=Bos taurus GN=SPDL1 PE=2 SV=1	0	-	-	-	-	-	-	-	GO:0000940(condensed chromosome outer kinetochore);GO:0005815(microtubule organizing center);GO:0005634(nucleus);GO:0000922(spindle pole);GO:0043515(kinetochore binding);GO:0051301(cell division);GO:0000132(establishment of mitotic spindle orientation);GO:0007080(mitotic metaphase plate congression);GO:0034501(protein localization to kinetochore)	-	-	-
comp100970_c0_seq1	227	-	-	-	-	-	-	-	-	-	-	-	-	-	-
comp100971_c0_seq1	349	-	-	-	-	-	-	-	-	-	-	-	-	-	-
comp100973_c0_seq1	630	-	-	-	-	-	-	-	-	-	-	-	-	-	-
comp100974_c0_seq1	302	-	-	-	-	-	-	-	-	-	-	-	-	-	-
comp100975_c0_seq1	258	-	-	-	-	-	-	-	-	-	-	-	-	-	-
comp100976_c0_seq1	277	-	-	-	-	-	-	-	-	-	-	-	-	-	-
comp100977_c0_seq1	432	3',5'-cyclic-nucleotide phosphodiesterase	sp|Q08493|PDE4C_HUMAN cAMP-specific 3',5'-cyclic phosphodiesterase 4C OS=Homo sapiens GN=PDE4C PE=1 SV=2	2e-88	-	-	F1S918_PIG/73-316 F1S918.1 PF00233.14;PDEase_I;	3e-69	[T] Signal transduction mechanisms	bta:524624	2e-75	GO:0005829(cytosol);GO:0004115(3',5'-cyclic-AMP phosphodiesterase activity);GO:0046872(metal ion binding);GO:0007165(signal transduction)	K01120	EC:3.1.4.17	ko00230(Purine metabolism)
comp100979_c0_seq1	223	-	-	-	-	-	-	-	-	-	-	-	-	-	-
comp100980_c0_seq1	616	-	-	-	-	-	-	-	-	-	-	-	-	-	-
comp100981_c0_seq1	231	-	-	-	-	-	-	-	-	-	-	-	-	-	-
comp100982_c0_seq1	224	-	-	-	-	-	-	-	-	-	-	-	-	-	-
comp100983_c0_seq1	249	remodeling and spacing factor 1	sp|Q96T23|RSF1_HUMAN Remodeling and spacing factor 1 OS=Homo sapiens GN=RSF1 PE=1 SV=2	4e-53	-	-	G3SRW4_LOXAF/102-152 G3SRW4.1 PF15612.1;WHIM1;	3e-20	-	mmu:233532	1e-44	GO:0005654(nucleoplasm);GO:0031213(RSF complex);GO:0042393(histone binding);GO:0008270(zinc ion binding);GO:0034080(CenH3-containing nucleosome assembly at centromere);GO:0043392(negative regulation of DNA binding);GO:0045892(negative regulation of transcription, DNA-dependent);GO:0016584(nucleosome positioning);GO:0045893(positive regulation of transcription, DNA-dependent);GO:0050434(positive r…	K11657	-	-
comp100984_c0_seq1	208	-	-	-	-	-	-	-	-	-	-	-	-	-	-
comp100985_c0_seq1	241	-	-	-	-	-	-	-	-	-	-	-	-	-	-
comp100986_c0_seq1	257	trypsin	sp|Q29463|TRY2_BOVIN Anionic trypsin OS=Bos taurus PE=2 SV=1	3e-57	-	-	A5PJB4_BOVIN/24-239 A5PJB4.1 PF00089.21;Trypsin;	5e-47	[E] Amino acid transport and metabolism	bta:282603	4e-45	GO:0005615(extracellular space);GO:0005509(calcium ion binding);GO:0004252(serine-type endopeptidase activity);GO:0030574(collagen catabolic process);GO:0007586(digestion);GO:0006508(proteolysis)	K01312	EC:3.4.21.4	ko04080(Neuroactive ligand-receptor interaction)
comp100987_c0_seq1	357	-	-	-	-	-	-	-	-	-	-	-	-	-	-
comp100988_c0_seq1	232	-	-	-	-	-	-	-	-	-	-	-	-	-	-
comp100989_c0_seq1	296	-	-	-	-	-	-	-	-	-	-	-	-	-	-
comp100990_c0_seq1	333	-	-	-	-	-	-	-	-	-	-	-	-	-	-
comp100992_c0_seq1	255	-	-	-	-	-	-	-	-	-	-	-	-	-	-
comp100993_c0_seq1	230	-	-	-	-	-	-	-	-	-	-	-	-	-	-
comp100996_c0_seq1	342	-	-	-	-	-	-	-	-	-	-	-	-	-	-
comp100997_c0_seq1	298	-	-	-	-	-	-	-	-	-	-	-	-	-	-
comp100998_c0_seq1	271	-	sp|Q8BZN6|DOC10_MOUSE Dedicator of cytokinesis protein 10 OS=Mus musculus GN=Dock10 PE=1 SV=3	4e-54	-	-	-	-	[T] Signal transduction mechanisms	-	-	GO:0005525(GTP binding);GO:0051020(GTPase binding);GO:0005085(guanyl-nucleotide exchange factor activity)	-	-	-
comp100999_c0_seq1	295	-	-	-	-	-	-	-	-	-	-	-	-	-	-
comp10099_c0_seq1	1328	-	-	-	-	-	-	-	-	-	-	-	-	-	-
comp1009_c1_seq1	281	-	-	-	-	-	-	-	-	-	-	-	-	-	-
comp100_c0_seq1	219	-	-	-	-	-	-	-	-	-	-	-	-	-	-
comp101000_c0_seq1	395	-	-	-	-	-	-	-	-	-	-	-	-	-	-
comp101001_c0_seq1	237	-	-	-	-	-	-	-	-	-	-	-	-	-	-
comp101002_c0_seq1	325	-	sp|Q91XS1|MTMR4_MOUSE Myotubularin-related protein 4 OS=Mus musculus GN=Mtmr4 PE=1 SV=1	2e-64	-	-	F1PMP3_CANFA/126-521 F1PMP3.1 PF06602.9;Myotub-related;	9e-55	[I] Lipid transport and metabolism ;[U] Intracellular trafficking, secretion, and vesicular transport	-	-	GO:0005737(cytoplasm);GO:0016020(membrane);GO:0046872(metal ion binding);GO:0004725(protein tyrosine phosphatase activity)	-	-	-
comp101003_c0_seq1	221	-	-	-	-	-	-	-	-	-	-	-	-	-	-
comp101004_c0_seq1	242	-	-	-	-	-	-	-	-	-	-	-	-	-	-
comp101005_c0_seq1	238	-	-	-	-	-	-	-	-	-	-	-	-	-	-
comp101006_c0_seq1	358	-	-	-	-	-	-	-	-	-	-	-	-	-	-
comp101007_c0_seq1	241	-	sp|Q9ULM3|YETS2_HUMAN YEATS domain-containing protein 2 OS=Homo sapiens GN=YEATS2 PE=1 SV=2	4e-47	-	-	-	-	-	-	-	GO:0005671(Ada2/Gcn5/Ada3 transcription activator complex);GO:0017025(TBP-class protein binding);GO:0043966(histone H3 acetylation);GO:0000122(negative regulation of transcription from RNA polymerase II promoter)	-	-	-
comp101008_c0_seq1	250	-	-	-	-	-	-	-	-	-	-	-	-	-	-
comp101009_c0_seq1	218	histone deacetylase 6/10	sp|Q9UBN7|HDAC6_HUMAN Histone deacetylase 6 OS=Homo sapiens GN=HDAC6 PE=1 SV=2	1e-35	-	-	-	-	[B] Chromatin structure and dynamics	bta:513602	7e-36	GO:0016235(aggresome);GO:0005901(caveola);GO:0031252(cell leading edge);GO:0005829(cytosol);GO:0000118(histone deacetylase complex);GO:0005875(microtubule associated complex);GO:0048471(perinuclear region of cytoplasm);GO:0003779(actin binding);GO:0043014(alpha-tubulin binding);GO:0008013(beta-catenin binding);GO:0070840(dynein complex binding);GO:0034739(histone deacetylase activity (H3-K16 spec…	K11407	EC:3.5.1.98	-
comp101010_c0_seq1	205	-	-	-	-	-	-	-	-	-	-	-	-	-	-
comp101011_c0_seq1	283	-	-	-	-	-	-	-	-	-	-	-	-	-	-
comp101012_c0_seq1	226	-	-	-	-	-	-	-	-	-	-	-	-	-	-
comp101013_c0_seq1	220	-	-	-	-	-	-	-	-	-	-	-	-	-	-
comp101014_c0_seq1	263	-	sp|Q8TF42|UBS3B_HUMAN Ubiquitin-associated and SH3 domain-containing protein B OS=Homo sapiens GN=UBASH3B PE=1 SV=2	6e-53	-	-	-	-	[G] Carbohydrate transport and metabolism	-	-	GO:0005737(cytoplasm);GO:0005634(nucleus);GO:0004725(protein tyrosine phosphatase activity)	-	-	-
comp101015_c0_seq1	284	-	-	-	-	-	-	-	-	-	-	-	-	-	-
comp101016_c0_seq1	290	-	-	-	-	-	-	-	-	-	-	-	-	-	-
comp101017_c0_seq1	257	nuclear factor of activated T-cells, cytoplasmic, calcineurin-dependent	sp|P97305|NFAC3_MOUSE Nuclear factor of activated T-cells, cytoplasmic 3 OS=Mus musculus GN=Nfatc3 PE=2 SV=1	6e-57	-	-	-	-	-	cfa:479678	4e-48	GO:0005737(cytoplasm);GO:0005634(nucleus);GO:0003677(DNA binding);GO:0003700(sequence-specific DNA binding transcription factor activity)	K04446	-	ko04310(Wnt signaling pathway);ko04360(Axon guidance);ko04370(VEGF signaling pathway);ko04650(Natural killer cell mediated cytotoxicity);ko04660(T cell receptor signaling pathway);ko04662(B cell receptor signaling pathway)
comp101018_c0_seq1	346	-	-	-	-	-	H0YWR1_TAEGU/31-156 H0YWR1.1 PF02014.11;Reeler;	4e-35	-	-	-	-	-	-	-
comp101019_c0_seq1	203	-	-	-	-	-	-	-	-	-	-	-	-	-	-
comp101020_c0_seq1	277	-	-	-	-	-	-	-	-	-	-	-	-	-	-
comp101021_c0_seq1	226	-	-	-	-	-	-	-	-	-	-	-	-	-	-
comp101022_c0_seq1	202	-	-	-	-	-	-	-	-	-	-	-	-	-	-
comp101023_c0_seq1	204	-	-	-	-	-	-	-	-	-	-	-	-	-	-
comp101026_c0_seq1	329	-	-	-	-	-	-	-	-	-	-	-	-	-	-
comp101028_c0_seq1	274	-	-	-	-	-	-	-	-	-	-	-	-	-	-
comp101029_c0_seq1	228	-	-	-	-	-	-	-	-	-	-	-	-	-	-
comp101030_c0_seq1	210	-	-	-	-	-	-	-	-	-	-	-	-	-	-
comp101031_c0_seq1	296	-	-	-	-	-	-	-	-	-	-	-	-	-	-
comp101033_c0_seq1	292	-	-	-	-	-	-	-	-	-	-	-	-	-	-
comp101036_c0_seq1	350	hyaluronan-mediated motility receptor	sp|O75330|HMMR_HUMAN Hyaluronan mediated motility receptor OS=Homo sapiens GN=HMMR PE=1 SV=2	2e-60	-	-	-	-	-	bta:281227	5e-59	GO:0009986(cell surface);GO:0005737(cytoplasm);GO:0005540(hyaluronic acid binding)	K06267	-	ko04512(ECM-receptor interaction)
comp101038_c0_seq1	249	-	-	-	-	-	-	-	-	-	-	-	-	-	-
comp101039_c0_seq1	284	-	-	-	-	-	-	-	-	-	-	-	-	-	-
comp10103_c0_seq1	312	-	-	-	-	-	-	-	-	-	-	-	-	-	-
comp101040_c0_seq1	338	ankyrin	sp|Q12955|ANK3_HUMAN Ankyrin-3 OS=Homo sapiens GN=ANK3 PE=1 SV=3	2e-69	-	-	G3TQ10_LOXAF/981-1085 G3TQ10.1 PF00791.15;ZU5;	2e-19	[M] Cell wall/membrane/envelope biogenesis	bta:511203	7e-60	GO:0016323(basolateral plasma membrane);GO:0005737(cytoplasm);GO:0005856(cytoskeleton);GO:0005515(protein binding);GO:0045184(establishment of protein localization);GO:0007165(signal transduction)	K10380	-	-
comp101043_c0_seq1	262	-	-	-	-	-	-	-	-	-	-	-	-	-	-
comp101044_c0_seq1	278	-	-	-	-	-	-	-	-	-	-	-	-	-	-
comp101045_c0_seq1	230	-	-	-	-	-	-	-	-	-	-	-	-	-	-
comp101046_c0_seq1	309	-	sp|Q9H4F8|SMOC1_HUMAN SPARC-related modular calcium-binding protein 1 OS=Homo sapiens GN=SMOC1 PE=1 SV=1	9e-21	-	-	G1T446_RABIT/280-394 G1T446.1 PF10591.4;SPARC_Ca_bdg;	2e-12	[R] General function prediction only	-	-	GO:0005604(basement membrane);GO:0005509(calcium ion binding);GO:0030154(cell differentiation);GO:0001654(eye development);GO:0060173(limb development);GO:0045667(regulation of osteoblast differentiation);GO:0007165(signal transduction)	-	-	-
comp101047_c0_seq1	211	-	-	-	-	-	-	-	-	-	-	-	-	-	-
comp101048_c0_seq1	242	-	-	-	-	-	-	-	-	-	-	-	-	-	-
comp101049_c0_seq1	333	-	-	-	-	-	-	-	-	-	-	-	-	-	-
comp10104_c0_seq1	744	-	-	-	-	-	-	-	-	-	-	-	-	-	-
comp101050_c0_seq1	546	-	-	-	-	-	-	-	-	-	-	-	-	-	-
comp101051_c0_seq1	206	-	-	-	-	-	-	-	-	-	-	-	-	-	-
comp101052_c0_seq1	262	-	-	-	-	-	-	-	-	-	-	-	-	-	-
comp101053_c0_seq1	277	-	-	-	-	-	-	-	-	-	-	-	-	-	-
comp101054_c0_seq1	225	-	-	-	-	-	-	-	-	-	-	-	-	-	-
comp101055_c0_seq1	243	-	-	-	-	-	-	-	-	-	-	-	-	-	-
comp101056_c0_seq1	224	-	sp|P51825|AFF1_HUMAN AF4/FMR2 family member 1 OS=Homo sapiens GN=AFF1 PE=1 SV=1	6e-17	-	-	G3TW31_LOXAF/4-358 G3TW31.1 PF05110.8;AF-4;	1e-14	-	-	-	GO:0005634(nucleus);GO:0003700(sequence-specific DNA binding transcription factor activity)	-	-	-
comp101057_c0_seq1	284	-	sp|Q9BVI0|PHF20_HUMAN PHD finger protein 20 OS=Homo sapiens GN=PHF20 PE=1 SV=2	2e-51	-	-	-	-	[R] General function prediction only	-	-	-	-	-	-
comp101058_c0_seq1	318	-	-	-	-	-	-	-	-	-	-	-	-	-	-
comp101059_c0_seq1	255	-	-	-	-	-	-	-	-	-	-	-	-	-	-
comp10105_c0_seq1	1307	-	-	-	-	-	-	-	-	-	-	-	-	-	-
comp101060_c0_seq1	215	-	-	-	-	-	-	-	-	-	-	-	-	-	-
comp101061_c0_seq1	223	-	-	-	-	-	-	-	-	-	-	-	-	-	-
comp101062_c0_seq1	227	-	-	-	-	-	-	-	-	-	-	-	-	-	-
comp101063_c0_seq1	286	-	-	-	-	-	-	-	-	-	-	-	-	-	-
comp101064_c0_seq1	420	-	-	-	-	-	-	-	-	-	-	-	-	-	-
comp101065_c0_seq1	253	-	-	-	-	-	-	-	-	-	-	-	-	-	-
comp101066_c0_seq1	235	-	-	-	-	-	-	-	-	-	-	-	-	-	-
comp101067_c0_seq1	369	-	-	-	-	-	-	-	-	-	-	-	-	-	-
comp101068_c0_seq1	262	-	-	-	-	-	-	-	-	-	-	-	-	-	-
comp101069_c0_seq1	321	-	-	-	-	-	-	-	-	-	-	-	-	-	-
comp10106_c0_seq1	1324	-	-	-	-	-	-	-	-	-	-	-	-	-	-
comp101071_c0_seq1	213	condensin complex subunit 1	sp|Q15021|CND1_HUMAN Condensin complex subunit 1 OS=Homo sapiens GN=NCAPD2 PE=1 SV=3	2e-20	-	-	F1N3G4_BOVIN/73-241 F1N3G4.2 PF12922.2;Cnd1_N;	1e-17	[B] Chromatin structure and dynamics ;[D] Cell cycle control, cell division, chromosome partitioning	bta:509171	6e-17	GO:0000797(condensin core heterodimer);GO:0005737(cytoplasm);GO:0042393(histone binding);GO:0051301(cell division);GO:0007076(mitotic chromosome condensation)	K06677	-	ko04111(Cell cycle - yeast)
comp101072_c0_seq1	254	-	-	-	-	-	-	-	-	-	-	-	-	-	-
comp101074_c0_seq1	224	-	-	-	-	-	-	-	-	-	-	-	-	-	-
comp101075_c0_seq1	230	-	-	-	-	-	-	-	-	-	-	-	-	-	-
comp101076_c0_seq1	335	-	-	-	-	-	-	-	-	-	-	-	-	-	-
comp101077_c0_seq1	457	-	-	-	-	-	-	-	-	-	-	-	-	-	-
comp101078_c0_seq1	336	-	-	-	-	-	-	-	-	-	-	-	-	-	-
comp101079_c0_seq1	470	fucose-1-phosphate guanylyltransferase	sp|O14772|FPGT_HUMAN Fucose-1-phosphate guanylyltransferase OS=Homo sapiens GN=FPGT PE=1 SV=2	3e-84	-	-	E1B9U5_BOVIN/114-535 E1B9U5.2 PF07959.7;Fucokinase;	3e-84	-	bta:100138313	2e-83	GO:0005737(cytoplasm);GO:0047341(fucose-1-phosphate guanylyltransferase activity);GO:0005525(GTP binding);GO:0006004(fucose metabolic process)	K00976	EC:2.7.7.30	ko00051(Fructose and mannose metabolism);ko00520(Amino sugar and nucleotide sugar metabolism)
comp101080_c0_seq1	282	-	-	-	-	-	-	-	-	-	-	-	-	-	-
comp101081_c0_seq1	227	-	-	-	-	-	-	-	-	-	-	-	-	-	-
comp101082_c0_seq1	227	-	-	-	-	-	-	-	-	-	-	-	-	-	-
comp101083_c0_seq1	277	-	-	-	-	-	-	-	-	-	-	-	-	-	-
comp101084_c0_seq1	306	-	-	-	-	-	-	-	-	-	-	-	-	-	-
comp101085_c0_seq1	247	-	-	-	-	-	-	-	-	-	-	-	-	-	-
comp101086_c0_seq1	237	-	-	-	-	-	-	-	-	-	-	-	-	-	-
comp101087_c0_seq1	258	-	-	-	-	-	-	-	-	-	-	-	-	-	-
comp101088_c0_seq1	359	-	-	-	-	-	-	-	-	-	-	-	-	-	-
comp101089_c0_seq1	533	-	-	-	-	-	-	-	-	-	-	-	-	-	-
comp101090_c0_seq1	251	-	-	-	-	-	-	-	-	-	-	-	-	-	-
comp101091_c0_seq1	237	-	-	-	-	-	-	-	-	-	-	-	-	-	-
comp101092_c0_seq1	451	-	-	-	-	-	-	-	-	-	-	-	-	-	-
comp101094_c0_seq1	324	-	-	-	-	-	-	-	-	-	-	-	-	-	-
comp101095_c0_seq1	246	-	-	-	-	-	-	-	-	-	-	-	-	-	-
comp101096_c0_seq1	266	-	-	-	-	-	-	-	-	-	-	-	-	-	-
comp101097_c0_seq1	207	-	sp|Q9H6R0|DHX33_HUMAN Putative ATP-dependent RNA helicase DHX33 OS=Homo sapiens GN=DHX33 PE=1 SV=2	2e-36	-	-	F1MWZ4_BOVIN/76-247 F1MWZ4.2 PF00270.24;DEAD;	4e-31	[A] RNA processing and modification	-	-	GO:0005730(nucleolus);GO:0005524(ATP binding);GO:0008026(ATP-dependent helicase activity);GO:0003676(nucleic acid binding)	-	-	-
comp101098_c0_seq1	463	protein tyrosine phosphatase, receptor type, B	sp|P23467|PTPRB_HUMAN Receptor-type tyrosine-protein phosphatase beta OS=Homo sapiens GN=PTPRB PE=1 SV=3	3e-76	-	-	E1BFE2_BOVIN/663-744 E1BFE2.2 PF00041.16;fn3;	4e-40	[T] Signal transduction mechanisms	bta:505696	7e-75	GO:0005887(integral to plasma membrane);GO:0005515(protein binding);GO:0005001(transmembrane receptor protein tyrosine phosphatase activity);GO:0001525(angiogenesis)	K05694	EC:3.1.3.48	ko04520(Adherens junction)
comp1010_c0_seq1	232	-	-	-	-	-	-	-	-	-	-	-	-	-	-
comp1010_c1_seq1	384	-	sp|Q7Z5N4|SDK1_HUMAN Protein sidekick-1 OS=Homo sapiens GN=SDK1 PE=1 SV=3	6e-65	-	-	F1MNR1_BOVIN/260-346 F1MNR1.1 PF00041.16;fn3;	6e-44	[T] Signal transduction mechanisms	-	-	GO:0016021(integral to membrane);GO:0007155(cell adhesion)	-	-	-
comp101100_c0_seq1	375	-	-	-	-	-	-	-	-	-	-	-	-	-	-
comp101101_c0_seq1	234	-	-	-	-	-	-	-	-	-	-	-	-	-	-
comp101102_c0_seq1	214	-	-	-	-	-	-	-	-	-	-	-	-	-	-
comp101103_c0_seq1	233	-	-	-	-	-	-	-	-	-	-	-	-	-	-
comp101104_c0_seq1	211	-	sp|Q4R9C4|G2E3_MACFA G2/M phase-specific E3 ubiquitin-protein ligase OS=Macaca fascicularis GN=G2E3 PE=2 SV=2	6e-34	-	-	F1N5U1_BOVIN/407-694 F1N5U1.1 PF00632.20;HECT;	9e-34	[K] Transcription	-	-	GO:0005737(cytoplasm);GO:0005730(nucleolus);GO:0016881(acid-amino acid ligase activity);GO:0008270(zinc ion binding);GO:0006915(apoptosis);GO:0007275(multicellular organismal development);GO:0006464(protein modification process)	-	-	-
comp101105_c0_seq1	245	-	-	-	-	-	-	-	-	-	-	-	-	-	-
comp101106_c0_seq1	302	-	sp|Q9P265|DIP2B_HUMAN Disco-interacting protein 2 homolog B OS=Homo sapiens GN=DIP2B PE=1 SV=3	2e-64	-	-	F1M8R8_RAT/309-784 F1M8R8.1 PF00501.23;AMP-binding;	5e-55	[R] General function prediction only	-	-	GO:0005634(nucleus);GO:0003824(catalytic activity);GO:0008134(transcription factor binding)	-	-	-
comp101108_c0_seq1	257	-	-	-	-	-	-	-	-	-	-	-	-	-	-
comp101109_c0_seq1	232	-	-	-	-	-	-	-	-	-	-	-	-	-	-
comp10110_c0_seq1	808	KRAB domain-containing zinc finger protein	sp|Q96CS4|ZN689_HUMAN Zinc finger protein 689 OS=Homo sapiens GN=ZNF689 PE=1 SV=1	1e-20	-	-	-	-	[R] General function prediction only	bta:539836	7e-27	GO:0005634(nucleus);GO:0003677(DNA binding);GO:0008270(zinc ion binding);GO:0006355(regulation of transcription, DNA-dependent);GO:0006351(transcription, DNA-dependent)	K09228	-	-
comp101110_c0_seq1	345	-	-	-	-	-	-	-	-	-	-	-	-	-	-
comp101112_c0_seq1	244	-	-	-	-	-	-	-	-	-	-	-	-	-	-
comp101113_c0_seq1	212	-	-	-	-	-	-	-	-	-	-	-	-	-	-
comp101114_c0_seq1	233	-	-	-	-	-	-	-	-	-	-	-	-	-	-
comp101115_c0_seq1	201	-	-	-	-	-	-	-	-	-	-	-	-	-	-
comp101116_c0_seq1	323	-	-	-	-	-	-	-	-	-	-	-	-	-	-
comp101117_c0_seq1	294	-	-	-	-	-	-	-	-	-	-	-	-	-	-
comp101118_c0_seq1	390	-	-	-	-	-	-	-	-	-	-	-	-	-	-
comp101119_c0_seq1	351	-	-	-	-	-	-	-	-	-	-	-	-	-	-
comp101120_c0_seq1	238	-	-	-	-	-	-	-	-	-	-	-	-	-	-
comp101122_c0_seq1	392	-	-	-	-	-	-	-	-	-	-	-	-	-	-
comp101123_c0_seq1	217	-	-	-	-	-	-	-	-	-	-	-	-	-	-
comp101125_c0_seq1	477	-	-	-	-	-	-	-	-	-	-	-	-	-	-
comp101126_c0_seq1	306	poly(ADP-ribose) glycohydrolase	sp|O02776|PARG_BOVIN Poly(ADP-ribose) glycohydrolase OS=Bos taurus GN=PARG PE=1 SV=1	2e-49	-	-	-	-	[T] Signal transduction mechanisms	bta:281377	7e-42	GO:0005634(nucleus);GO:0004649(poly(ADP-ribose) glycohydrolase activity);GO:0005975(carbohydrate metabolic process)	K07759	EC:3.2.1.143	-
comp101127_c0_seq1	201	-	-	-	-	-	-	-	-	-	-	-	-	-	-
comp101128_c0_seq1	289	-	-	-	-	-	-	-	-	-	-	-	-	-	-
comp101129_c0_seq1	231	-	-	-	-	-	-	-	-	-	-	-	-	-	-
comp10112_c0_seq1	673	-	-	-	-	-	-	-	-	-	-	-	-	-	-
comp101130_c0_seq1	358	-	-	-	-	-	-	-	-	-	-	-	-	-	-
comp101133_c0_seq1	296	-	-	-	-	-	-	-	-	-	-	-	-	-	-
comp101134_c0_seq1	267	-	-	-	-	-	-	-	-	-	-	-	-	-	-
comp101135_c0_seq1	294	-	-	-	-	-	-	-	-	-	-	-	-	-	-
comp101136_c0_seq1	260	-	-	-	-	-	-	-	-	-	-	-	-	-	-
comp101137_c0_seq1	208	-	sp|P11369|POL2_MOUSE Retrovirus-related Pol polyprotein LINE-1 OS=Mus musculus GN=Pol PE=1 SV=2	6e-21	-	-	-	-	-	-	-	GO:0004519(endonuclease activity);GO:0003723(RNA binding);GO:0003964(RNA-directed DNA polymerase activity);GO:0006278(RNA-dependent DNA replication)	-	-	-
comp101138_c0_seq1	245	-	-	-	-	-	-	-	-	-	-	-	-	-	-
comp101139_c0_seq1	251	-	-	-	-	-	-	-	-	-	-	-	-	-	-
comp101141_c0_seq1	270	polo-like kinase 4	sp|A2VDZ4|PLK4_BOVIN Serine/threonine-protein kinase PLK4 OS=Bos taurus GN=PLK4 PE=2 SV=1	2e-50	-	-	-	-	[D] Cell cycle control, cell division, chromosome partitioning	bta:514405	2e-42	GO:0005814(centriole);GO:0005730(nucleolus);GO:0005524(ATP binding);GO:0004674(protein serine/threonine kinase activity);GO:0004713(protein tyrosine kinase activity);GO:0046601(positive regulation of centriole replication);GO:0060707(trophoblast giant cell differentiation)	K08863	EC:2.7.11.21	-
comp101142_c0_seq1	227	-	-	-	-	-	-	-	-	-	-	-	-	-	-
comp101143_c0_seq1	247	-	-	-	-	-	-	-	-	-	-	-	-	-	-
comp101145_c0_seq1	219	-	-	-	-	-	-	-	-	-	-	-	-	-	-
comp101146_c0_seq1	315	-	-	-	-	-	-	-	-	-	-	-	-	-	-
comp101147_c0_seq1	355	-	-	-	-	-	-	-	-	-	-	-	-	-	-
comp101148_c0_seq1	206	-	-	-	-	-	-	-	-	-	-	-	-	-	-
comp101149_c0_seq1	230	-	sp|Q86VS8|HOOK3_HUMAN Protein Hook homolog 3 OS=Homo sapiens GN=HOOK3 PE=1 SV=2	2e-35	-	-	G7PBS5_MACFA/1-701 G7PBS5.1 PF05622.7;HOOK;	5e-30	-	-	-	GO:0005801(cis-Golgi network);GO:0070695(FHF complex);GO:0005874(microtubule);GO:0000242(pericentriolar material);GO:0042802(identical protein binding);GO:0008017(microtubule binding);GO:0031122(cytoplasmic microtubule organization);GO:0045022(early endosome to late endosome transport);GO:0007032(endosome organization);GO:0008333(endosome to lysosome transport);GO:0051645(Golgi localization);GO:0…	-	-	-
comp101150_c0_seq1	237	-	-	-	-	-	-	-	-	-	-	-	-	-	-
comp101151_c0_seq1	292	-	-	-	-	-	-	-	-	-	-	-	-	-	-
comp101152_c0_seq1	246	-	sp|Q8IZJ3|CPMD8_HUMAN C3 and PZP-like alpha-2-macroglobulin domain-containing protein 8 OS=Homo sapiens GN=CPAMD8 PE=1 SV=2	9e-48	-	-	G1PPU5_MYOLU/128-220 G1PPU5.1 PF01835.14;A2M_N;	5e-26	[O] Posttranslational modification, protein turnover, chaperones	-	-	GO:0005615(extracellular space);GO:0005886(plasma membrane);GO:0004867(serine-type endopeptidase inhibitor activity)	-	-	-
comp101153_c0_seq1	315	-	sp|Q6ZNC8|MBOA1_HUMAN Lysophospholipid acyltransferase 1 OS=Homo sapiens GN=MBOAT1 PE=1 SV=1	4e-65	-	-	F1RUH2_PIG/122-444 F1RUH2.1 PF03062.14;MBOAT;	4e-55	[S] Function unknown	-	-	GO:0016021(integral to membrane);GO:0016747(transferase activity, transferring acyl groups other than amino-acyl groups);GO:0008654(phospholipid biosynthetic process)	-	-	-
comp101154_c0_seq1	220	-	sp|Q8IZU8|DSEL_HUMAN Dermatan-sulfate epimerase-like protein OS=Homo sapiens GN=DSEL PE=2 SV=2	1e-46	-	-	-	-	-	-	-	GO:0016021(integral to membrane);GO:0016853(isomerase activity);GO:0008146(sulfotransferase activity)	-	-	-
comp101155_c0_seq1	260	-	-	-	-	-	-	-	-	-	-	-	-	-	-
comp101156_c0_seq1	369	-	sp|A2AGH6|MED12_MOUSE Mediator of RNA polymerase II transcription subunit 12 OS=Mus musculus GN=Med12 PE=2 SV=1	3e-78	-	-	-	-	[K] Transcription	-	-	GO:0016592(mediator complex);GO:0008013(beta-catenin binding);GO:0001104(RNA polymerase II transcription cofactor activity)	-	-	-
comp101157_c0_seq1	242	-	-	-	-	-	-	-	-	-	-	-	-	-	-
comp101158_c0_seq1	294	-	-	-	-	-	-	-	-	-	-	-	-	-	-
comp101159_c0_seq1	226	-	-	-	-	-	-	-	-	-	-	-	-	-	-
comp101160_c0_seq1	201	-	-	-	-	-	-	-	-	-	-	-	-	-	-
comp101161_c0_seq1	301	-	sp|O15014|ZN609_HUMAN Zinc finger protein 609 OS=Homo sapiens GN=ZNF609 PE=1 SV=2	2e-39	-	-	-	-	-	-	-	GO:0005634(nucleus);GO:0008270(zinc ion binding)	-	-	-
comp101162_c0_seq1	456	SWI/SNF-related matrix-associated actin-dependent regulator of chromatin subfamily A member 2/4	sp|A7Z019|SMCA4_BOVIN Transcription activator BRG1 OS=Bos taurus GN=SMARCA4 PE=2 SV=1	5e-43	-	-	-	-	[B] Chromatin structure and dynamics ;[K] Transcription	cfa:476710	8e-40	GO:0071565(nBAF complex);GO:0071564(npBAF complex);GO:0005524(ATP binding);GO:0003677(DNA binding);GO:0004386(helicase activity);GO:0006351(transcription, DNA-dependent)	K11647	EC:3.6.1.-	-
comp101163_c0_seq1	236	-	-	-	-	-	-	-	-	-	-	-	-	-	-
comp101164_c0_seq1	297	mitogen-activated protein kinase kinase kinase kinase 5	sp|Q9Y4K4|M4K5_HUMAN Mitogen-activated protein kinase kinase kinase kinase 5 OS=Homo sapiens GN=MAP4K5 PE=1 SV=1	3e-60	-	-	-	-	[T] Signal transduction mechanisms	cfa:490685	3e-52	GO:0005737(cytoplasm);GO:0005524(ATP binding);GO:0005515(protein binding);GO:0004674(protein serine/threonine kinase activity);GO:0005083(small GTPase regulator activity);GO:0007257(activation of JUN kinase activity)	K08833	EC:2.7.11.1	-
comp101165_c0_seq1	233	-	-	-	-	-	-	-	-	-	-	-	-	-	-
comp101166_c0_seq1	246	-	-	-	-	-	-	-	-	-	-	-	-	-	-
comp101167_c0_seq1	264	-	-	-	-	-	-	-	-	-	-	-	-	-	-
comp101169_c0_seq1	267	-	-	-	-	-	-	-	-	-	-	-	-	-	-
comp10116_c0_seq1	1066	-	-	-	-	-	-	-	-	-	-	-	-	-	-
comp10116_c0_seq2	1162	-	-	-	-	-	-	-	-	-	-	-	-	-	-
comp101170_c0_seq1	264	-	-	-	-	-	-	-	-	-	-	-	-	-	-
comp101171_c0_seq1	509	-	-	-	-	-	-	-	-	-	-	-	-	-	-
comp101172_c0_seq1	243	-	sp|B3VKQ2|IREB2_PIG Iron-responsive element-binding protein 2 OS=Sus scrofa GN=IREB2 PE=2 SV=1	2e-45	-	-	F6T5R8_CALJA/210-648 F6T5R8.1 PF00330.15;Aconitase;	3e-38	[A] RNA processing and modification ;[J] Translation, ribosomal structure and biogenesis	-	-	GO:0005737(cytoplasm);GO:0051539(4 iron, 4 sulfur cluster binding);GO:0046872(metal ion binding);GO:0003723(RNA binding);GO:0008152(metabolic process)	-	-	-
comp101173_c0_seq1	399	-	sp|Q5XHH9|TT39B_XENLA Tetratricopeptide repeat protein 39B OS=Xenopus laevis GN=ttc39b PE=2 SV=1	2e-22	-	-	-	-	[S] Function unknown	-	-	GO:0005488(binding)	-	-	-
comp101174_c0_seq1	341	-	-	-	-	-	-	-	-	-	-	-	-	-	-
comp101175_c0_seq1	341	-	-	-	-	-	-	-	-	-	-	-	-	-	-
comp101176_c0_seq1	313	-	-	-	-	-	-	-	-	-	-	-	-	-	-
comp101177_c0_seq1	249	-	-	-	-	-	-	-	-	-	-	-	-	-	-
comp101179_c0_seq1	239	-	-	-	-	-	-	-	-	-	-	-	-	-	-
comp101180_c0_seq1	264	-	-	-	-	-	-	-	-	-	-	-	-	-	-
comp101181_c0_seq1	234	-	-	-	-	-	-	-	-	-	-	-	-	-	-
comp101183_c0_seq1	287	-	-	-	-	-	-	-	-	-	-	-	-	-	-
comp101184_c0_seq1	247	-	-	-	-	-	-	-	-	-	-	-	-	-	-
comp101186_c0_seq1	379	-	-	-	-	-	-	-	-	-	-	-	-	-	-
comp101187_c0_seq1	201	-	-	-	-	-	-	-	-	-	-	-	-	-	-
comp101188_c0_seq1	234	-	-	-	-	-	-	-	-	-	-	-	-	-	-
comp101189_c0_seq1	481	-	-	-	-	-	-	-	-	-	-	-	-	-	-
comp10118_c0_seq1	1083	-	-	-	-	-	-	-	-	-	-	-	-	-	-
comp101190_c0_seq1	219	-	-	-	-	-	-	-	-	-	-	-	-	-	-
comp101191_c0_seq1	246	-	-	-	-	-	-	-	-	-	-	-	-	-	-
comp101192_c0_seq1	276	-	-	-	-	-	-	-	-	-	-	-	-	-	-
comp101193_c0_seq1	288	-	-	-	-	-	-	-	-	-	-	-	-	-	-
comp101194_c0_seq1	925	-	-	-	-	-	-	-	-	-	-	-	-	-	-
comp101196_c0_seq1	333	-	-	-	-	-	-	-	-	-	-	-	-	-	-
comp101197_c0_seq1	371	-	-	-	-	-	-	-	-	-	-	-	-	-	-
comp101198_c0_seq1	502	-	-	-	-	-	-	-	-	-	-	-	-	-	-
comp101199_c0_seq1	236	-	-	-	-	-	-	-	-	-	-	-	-	-	-
comp10119_c0_seq1	1617	-	sp|Q17QS0|SCRN3_BOVIN Secernin-3 OS=Bos taurus GN=SCRN3 PE=2 SV=1	0	-	-	F7B1C1_HORSE/5-285 F7B1C1.1 PF03577.10;Peptidase_C69;	3e-156	-	-	-	GO:0016805(dipeptidase activity);GO:0006508(proteolysis)	-	-	-
comp1011_c0_seq1	230	-	-	-	-	-	-	-	-	-	-	-	-	-	-
comp1011_c1_seq1	356	helicase SRCAP	sp|Q6ZRS2|SRCAP_HUMAN Helicase SRCAP OS=Homo sapiens GN=SRCAP PE=1 SV=3	2e-28	-	-	-	-	[R] General function prediction only	cfa:479773	1e-33	GO:0005794(Golgi apparatus);GO:0005634(nucleus);GO:0043234(protein complex);GO:0005524(ATP binding);GO:0003677(DNA binding);GO:0004386(helicase activity);GO:0004402(histone acetyltransferase activity);GO:0003713(transcription coactivator activity);GO:0044419(interspecies interaction between organisms);GO:0006357(regulation of transcription from RNA polymerase II promoter);GO:0006351(transcription…	K11661	EC:3.6.1.-	-
comp101200_c0_seq1	349	-	-	-	-	-	-	-	-	-	-	-	-	-	-
comp101201_c0_seq1	419	-	-	-	-	-	-	-	-	-	-	-	-	-	-
comp101202_c0_seq1	255	-	-	-	-	-	-	-	-	-	-	-	-	-	-
comp101204_c0_seq1	378	-	-	-	-	-	-	-	-	-	-	-	-	-	-
comp101205_c0_seq1	228	-	-	-	-	-	-	-	-	-	-	-	-	-	-
comp101206_c0_seq1	253	-	-	-	-	-	-	-	-	-	-	-	-	-	-
comp101207_c0_seq1	293	-	-	-	-	-	-	-	-	-	-	-	-	-	-
comp101208_c0_seq1	218	-	-	-	-	-	-	-	-	-	-	-	-	-	-
comp10120_c0_seq2	1197	-	sp|A1X283|SPD2B_HUMAN SH3 and PX domain-containing protein 2B OS=Homo sapiens GN=SH3PXD2B PE=1 SV=3	8e-58	-	-	H0X7L0_OTOGA/853-908 H0X7L0.1 PF07653.12;SH3_2;	1e-25	-	-	-	GO:0030054(cell junction);GO:0042995(cell projection);GO:0005737(cytoplasm);GO:0002102(podosome);GO:0080025(phosphatidylinositol-3,5-bisphosphate binding);GO:0032266(phosphatidylinositol-3-phosphate binding);GO:0010314(phosphatidylinositol-5-phosphate binding);GO:0042169(SH2 domain binding);GO:0060612(adipose tissue development);GO:0060348(bone development);GO:0007154(cell communication);GO:00301…	-	-	-
comp101210_c0_seq1	214	-	sp|Q0P5J1|FACR2_BOVIN Fatty acyl-CoA reductase 2 OS=Bos taurus GN=FAR2 PE=2 SV=1	6e-44	-	-	B2KFC5_MOUSE/355-448 B2KFC5.1 PF03015.14;Sterile;	2e-13	[I] Lipid transport and metabolism	-	-	GO:0005789(endoplasmic reticulum membrane);GO:0016021(integral to membrane);GO:0005778(peroxisomal membrane);GO:0005488(binding);GO:0008610(lipid biosynthetic process)	-	-	-
comp101211_c0_seq1	325	-	-	-	-	-	-	-	-	-	-	-	-	-	-
comp101212_c0_seq1	300	-	-	-	-	-	-	-	-	-	-	-	-	-	-
comp101213_c0_seq1	238	-	-	-	-	-	-	-	-	-	-	-	-	-	-
comp101214_c0_seq1	307	-	-	-	-	-	-	-	-	-	-	-	-	-	-
comp101215_c0_seq1	236	-	-	-	-	-	-	-	-	-	-	-	-	-	-
comp101216_c0_seq1	375	-	-	-	-	-	-	-	-	-	-	-	-	-	-
comp101217_c0_seq1	213	-	-	-	-	-	-	-	-	-	-	-	-	-	-
comp101218_c0_seq1	229	-	-	-	-	-	-	-	-	-	-	-	-	-	-
comp101220_c0_seq1	341	-	-	-	-	-	-	-	-	-	-	-	-	-	-
comp101222_c0_seq1	203	-	-	-	-	-	-	-	-	-	-	-	-	-	-
comp101223_c0_seq1	352	-	sp|Q9H2Y7|ZN106_HUMAN Zinc finger protein 106 OS=Homo sapiens GN=ZNF106 PE=1 SV=1	1e-20	-	-	-	-	[R] General function prediction only	-	-	-	-	-	-
comp101224_c0_seq1	202	-	-	-	-	-	-	-	-	-	-	-	-	-	-
comp101225_c0_seq1	220	-	-	-	-	-	-	-	-	-	-	-	-	-	-
comp101226_c0_seq1	385	-	-	-	-	-	-	-	-	-	-	-	-	-	-
comp101227_c0_seq1	448	-	sp|Q5R9B3|CJ118_PONAB Uncharacterized protein C10orf118 homolog (Fragment) OS=Pongo abelii PE=2 SV=2	3e-78	-	-	-	-	-	-	-	-	-	-	-
comp101228_c0_seq1	310	-	-	-	-	-	-	-	-	-	-	-	-	-	-
comp101229_c0_seq1	279	-	-	-	-	-	-	-	-	-	-	-	-	-	-
comp101230_c0_seq1	219	-	-	-	-	-	-	-	-	-	-	-	-	-	-
comp101231_c0_seq1	244	-	-	-	-	-	-	-	-	-	-	-	-	-	-
comp101232_c0_seq1	282	-	-	-	-	-	-	-	-	-	-	-	-	-	-
comp101234_c0_seq1	281	-	-	-	-	-	-	-	-	-	-	-	-	-	-
comp101235_c0_seq1	414	-	-	-	-	-	-	-	-	-	-	-	-	-	-
comp101236_c0_seq1	231	-	-	-	-	-	-	-	-	-	-	-	-	-	-
comp101237_c0_seq1	256	-	-	-	-	-	-	-	-	-	-	-	-	-	-
comp101238_c0_seq1	229	-	-	-	-	-	-	-	-	-	-	-	-	-	-
comp101239_c0_seq1	575	-	-	-	-	-	-	-	-	-	-	-	-	-	-
comp10123_c0_seq1	556	arginine vasopressin	sp|P01180|NEU2_BOVIN Vasopressin-neurophysin 2-copeptin OS=Bos taurus GN=AVP PE=1 SV=1	3e-70	-	-	F1PZS7_CANFA/40-117 F1PZS7.1 PF00184.12;Hormone_5;	5e-44	-	bta:280728	1e-89	GO:0005576(extracellular region);GO:0005185(neurohypophyseal hormone activity);GO:0042310(vasoconstriction)	K05242	-	ko04080(Neuroactive ligand-receptor interaction);ko04270(Vascular smooth muscle contraction);ko04962(Vasopressin-regulated water reabsorption)
comp101240_c0_seq1	228	NAD-dependent deacetylase sirtuin 1	sp|Q96EB6|SIR1_HUMAN NAD-dependent protein deacetylase sirtuin-1 OS=Homo sapiens GN=SIRT1 PE=1 SV=2	4e-47	-	-	G3HAB1_CRIGR/69-255 G3HAB1.1 PF02146.12;SIR2;	1e-39	[B] Chromatin structure and dynamics ;[K] Transcription	bta:613629	1e-39	GO:0005677(chromatin silencing complex);GO:0005737(cytoplasm);GO:0005719(nuclear euchromatin);GO:0005720(nuclear heterochromatin);GO:0005637(nuclear inner membrane);GO:0005730(nucleolus);GO:0016605(PML body);GO:0033553(rDNA heterochromatin);GO:0043425(bHLH transcription factor binding);GO:0042393(histone binding);GO:0043398(HLH domain binding);GO:0042802(identical protein binding);GO:0051019(mito…	K11411	EC:3.5.1.-	-
comp101241_c0_seq1	235	-	-	-	-	-	-	-	-	-	-	-	-	-	-
comp101242_c0_seq1	246	-	-	-	-	-	-	-	-	-	-	-	-	-	-
comp101243_c0_seq1	305	-	-	-	-	-	-	-	-	-	-	-	-	-	-
comp101244_c0_seq1	215	-	-	-	-	-	-	-	-	-	-	-	-	-	-
comp101245_c0_seq1	223	-	-	-	-	-	-	-	-	-	-	-	-	-	-
comp101246_c0_seq1	305	-	sp|Q659C4|LAR1B_HUMAN La-related protein 1B OS=Homo sapiens GN=LARP1B PE=1 SV=2	3e-60	-	-	-	-	[O] Posttranslational modification, protein turnover, chaperones ;[J] Translation, ribosomal structure and biogenesis	-	-	-	-	-	-
comp101247_c0_seq1	356	-	-	-	-	-	-	-	-	-	-	-	-	-	-
comp101249_c0_seq1	231	-	sp|Q96G01|BICD1_HUMAN Protein bicaudal D homolog 1 OS=Homo sapiens GN=BICD1 PE=1 SV=3	3e-19	-	-	F6T3Q7_MACMU/1-92 F6T3Q7.1 PF06428.6;Sec2p;	2e-21	[U] Intracellular trafficking, secretion, and vesicular transport	-	-	GO:0031410(cytoplasmic vesicle);GO:0005856(cytoskeleton);GO:0005829(cytosol);GO:0072517(host cell viral assembly compartment);GO:0016020(membrane);GO:0048471(perinuclear region of cytoplasm);GO:0005802(trans-Golgi network);GO:0008093(cytoskeletal adaptor activity);GO:0034452(dynactin binding);GO:0045502(dynein binding);GO:0031871(proteinase activated receptor binding);GO:0017137(Rab GTPase bindin…	-	-	-
comp10124_c0_seq1	1731	-	-	-	-	-	-	-	-	-	-	-	-	-	-
comp101250_c0_seq1	206	-	sp|Q9Y2L5|TPPC8_HUMAN Trafficking protein particle complex subunit 8 OS=Homo sapiens GN=TRAPPC8 PE=1 SV=2	9e-40	-	-	E9PY51_MOUSE/152-605 E9PY51.1 PF12739.2;TRAPPC-Trs85;	4e-34	[D] Cell cycle control, cell division, chromosome partitioning	-	-	GO:0005801(cis-Golgi network);GO:0006888(ER to Golgi vesicle-mediated transport)	-	-	-
comp101251_c0_seq1	271	-	-	-	-	-	-	-	-	-	-	-	-	-	-
comp101253_c0_seq1	378	-	-	-	-	-	-	-	-	-	-	-	-	-	-
comp101255_c0_seq1	354	-	-	-	-	-	-	-	-	-	-	-	-	-	-
comp101257_c0_seq1	210	-	-	-	-	-	-	-	-	-	-	-	-	-	-
comp101258_c0_seq1	269	-	sp|Q9Y2L9|LRCH1_HUMAN Leucine-rich repeat and calponin homology domain-containing protein 1 OS=Homo sapiens GN=LRCH1 PE=1 SV=3	3e-53	-	-	F7IRP4_CALJA/103-155 F7IRP4.1 PF13855.1;LRR_8;	3e-22	-	-	-	-	-	-	-
comp101259_c0_seq1	378	-	-	-	-	-	-	-	-	-	-	-	-	-	-
comp101260_c0_seq1	262	-	-	-	-	-	-	-	-	-	-	-	-	-	-
comp101263_c0_seq1	396	-	-	-	-	-	-	-	-	-	-	-	-	-	-
comp101264_c0_seq1	339	-	-	-	-	-	-	-	-	-	-	-	-	-	-
comp101265_c0_seq1	235	-	-	-	-	-	-	-	-	-	-	-	-	-	-
comp101266_c0_seq1	250	-	-	-	-	-	-	-	-	-	-	-	-	-	-
comp101267_c0_seq1	377	small subunit ribosomal protein S4e	sp|Q95V34|RS4_SPOFR 40S ribosomal protein S4 OS=Spodoptera frugiperda GN=RpS4 PE=2 SV=1	1e-87	-	-	H9JMW4_BOMMO/76-152 H9JMW4.1 PF00900.15;Ribosomal_S4e;	2e-38	[J] Translation, ribosomal structure and biogenesis	tca:657727	4e-61	GO:0005840(ribosome);GO:0019843(rRNA binding);GO:0003735(structural constituent of ribosome);GO:0006412(translation)	K02987	-	ko03010(Ribosome)
comp101268_c0_seq1	287	-	-	-	-	-	-	-	-	-	-	-	-	-	-
comp10126_c0_seq1	1829	-	sp|Q5E9S8|CO041_BOVIN Uncharacterized protein C15orf41 homolog OS=Bos taurus PE=2 SV=1	6e-138	-	-	CO041_XENTR/131-270 Q28HL3.1 PF14811.1;TPD;	9e-68	-	-	-	-	-	-	-
comp101270_c0_seq1	228	-	-	-	-	-	-	-	-	-	-	-	-	-	-
comp101271_c0_seq1	204	-	-	-	-	-	-	-	-	-	-	-	-	-	-
comp101273_c0_seq1	285	-	-	-	-	-	-	-	-	-	-	-	-	-	-
comp101274_c0_seq1	355	NUAK family, SNF1-like kinase	sp|O60285|NUAK1_HUMAN NUAK family SNF1-like kinase 1 OS=Homo sapiens GN=NUAK1 PE=1 SV=1	2e-30	-	-	G1SMW4_RABIT/17-268 G1SMW4.1 PF00069.20;Pkinase;	2e-23	[R] General function prediction only	hsa:9891	9e-26	GO:0005737(cytoplasm);GO:0005634(nucleus);GO:0005524(ATP binding);GO:0046872(metal ion binding);GO:0002039(p53 binding);GO:0004674(protein serine/threonine kinase activity);GO:0030155(regulation of cell adhesion);GO:0042127(regulation of cell proliferation);GO:2000772(regulation of cellular senescence);GO:0035507(regulation of myosin-light-chain-phosphatase activity)	K08800	EC:2.7.11.1	-
comp101275_c0_seq1	362	-	-	-	-	-	-	-	-	-	-	-	-	-	-
comp101276_c0_seq1	658	-	-	-	-	-	-	-	-	-	-	-	-	-	-
comp101277_c0_seq1	218	-	-	-	-	-	-	-	-	-	-	-	-	-	-
comp101278_c0_seq1	204	-	-	-	-	-	-	-	-	-	-	-	-	-	-
comp101279_c0_seq1	322	-	-	-	-	-	-	-	-	-	-	-	-	-	-
comp10127_c0_seq1	776	-	-	-	-	-	-	-	-	-	-	-	-	-	-
comp101280_c0_seq1	310	-	-	-	-	-	-	-	-	-	-	-	-	-	-
comp101282_c0_seq1	326	-	-	-	-	-	-	-	-	-	-	-	-	-	-
comp101283_c0_seq1	265	-	-	-	-	-	-	-	-	-	-	-	-	-	-
comp101284_c0_seq1	731	-	-	-	-	-	-	-	-	-	-	-	-	-	-
comp101285_c0_seq1	210	-	-	-	-	-	-	-	-	-	-	-	-	-	-
comp101286_c0_seq1	412	-	-	-	-	-	-	-	-	-	-	-	-	-	-
comp101287_c0_seq1	216	-	-	-	-	-	-	-	-	-	-	-	-	-	-
comp101289_c0_seq1	218	-	-	-	-	-	-	-	-	-	-	-	-	-	-
comp10128_c0_seq1	1508	-	-	-	-	-	-	-	-	-	-	-	-	-	-
comp101290_c0_seq1	347	-	sp|Q6AWC2|WWC2_HUMAN Protein WWC2 OS=Homo sapiens GN=WWC2 PE=1 SV=2	1e-77	-	-	F6SWG4_HORSE/16-45 F6SWG4.1 PF00397.21;WW;	4e-14	[R] General function prediction only	-	-	-	-	-	-
comp101291_c0_seq1	221	-	-	-	-	-	-	-	-	-	-	-	-	-	-
comp101292_c0_seq1	306	-	sp|Q69ZF8|MSL2_MOUSE E3 ubiquitin-protein ligase MSL2 OS=Mus musculus GN=Msl2 PE=2 SV=2	3e-47	-	-	-	-	-	-	-	GO:0072487(MSL complex);GO:0008270(zinc ion binding)	-	-	-
comp101293_c0_seq1	212	-	-	-	-	-	-	-	-	-	-	-	-	-	-
comp101294_c0_seq1	280	-	-	-	-	-	-	-	-	-	-	-	-	-	-
comp101295_c0_seq1	476	-	-	-	-	-	-	-	-	-	-	-	-	-	-
comp101296_c0_seq1	286	-	-	-	-	-	-	-	-	-	-	-	-	-	-
comp101298_c0_seq1	260	-	-	-	-	-	-	-	-	-	-	-	-	-	-
comp1012_c0_seq1	207	-	sp|Q5U3Z6|CCD67_RAT Coiled-coil domain-containing protein 67 OS=Rattus norvegicus GN=Ccdc67 PE=2 SV=2	1e-24	-	-	-	-	-	-	-	-	-	-	-
comp1012_c0_seq2	205	-	-	-	-	-	-	-	-	-	-	-	-	-	-
comp101300_c0_seq1	305	-	-	-	-	-	-	-	-	-	-	-	-	-	-
comp101301_c0_seq1	244	-	-	-	-	-	-	-	-	-	-	-	-	-	-
comp101302_c0_seq1	270	-	-	-	-	-	-	-	-	-	-	-	-	-	-
comp101303_c0_seq1	342	-	sp|Q7Z7L1|SLN11_HUMAN Schlafen family member 11 OS=Homo sapiens GN=SLFN11 PE=1 SV=2	3e-56	-	-	E1B9R8_BOVIN/590-754 E1B9R8.1 PF09848.4;DUF2075;	2e-40	-	-	-	GO:0005634(nucleus);GO:0005524(ATP binding)	-	-	-
comp101304_c0_seq1	211	-	-	-	-	-	-	-	-	-	-	-	-	-	-
comp101305_c0_seq1	259	-	sp|Q6ZWJ1|STXB4_HUMAN Syntaxin-binding protein 4 OS=Homo sapiens GN=STXBP4 PE=1 SV=2	9e-33	-	-	-	-	-	-	-	GO:0005737(cytoplasm);GO:0005509(calcium ion binding)	-	-	-
comp101306_c0_seq1	276	-	-	-	-	-	-	-	-	-	-	-	-	-	-
comp101307_c0_seq1	493	-	-	-	-	-	-	-	-	-	-	-	-	-	-
comp101308_c0_seq1	401	-	-	-	-	-	-	-	-	-	-	-	-	-	-
comp101309_c0_seq1	240	zinc finger and BTB domain-containing protein 47	sp|P30414|NKTR_HUMAN NK-tumor recognition protein OS=Homo sapiens GN=NKTR PE=1 SV=2	3e-34	-	-	-	-	[O] Posttranslational modification, protein turnover, chaperones	mcc:717392	1e-28	GO:0016020(membrane);GO:0016018(cyclosporin A binding);GO:0003755(peptidyl-prolyl cis-trans isomerase activity);GO:0006457(protein folding)	K10518	-	-
comp101310_c0_seq1	223	interleukin 1 receptor, type II	-	-	-	-	Q2KIE7_BOVIN/130-225 Q2KIE7.1 PF13895.1;Ig_2;	1e-32	-	bta:515700	6e-32	-	K04387	-	ko04010(MAPK signaling pathway);ko04060(Cytokine-cytokine receptor interaction);ko04640(Hematopoietic cell lineage)
comp101312_c0_seq1	237	-	sp|Q9BGP6|LRRT3_MACFA Leucine-rich repeat transmembrane neuronal protein 3 OS=Macaca fascicularis GN=LRRTM3 PE=2 SV=1	3e-48	-	-	-	-	-	-	-	GO:0016021(integral to membrane)	-	-	-
comp101313_c0_seq1	258	-	-	-	-	-	-	-	-	-	-	-	-	-	-
comp101314_c0_seq1	212	-	-	-	-	-	-	-	-	-	-	-	-	-	-
comp101315_c0_seq1	235	histone-lysine N-methyltransferase NSD1/2	sp|Q96L73|NSD1_HUMAN Histone-lysine N-methyltransferase, H3 lysine-36 and H4 lysine-20 specific OS=Homo sapiens GN=NSD1 PE=1 SV=1	3e-35	-	-	-	-	[K] Transcription	bta:540197	1e-35	GO:0005694(chromosome);GO:0005634(nucleus);GO:0050681(androgen receptor binding);GO:0003682(chromatin binding);GO:0030331(estrogen receptor binding);GO:0046975(histone methyltransferase activity (H3-K36 specific));GO:0042799(histone methyltransferase activity (H4-K20 specific));GO:0016922(ligand-dependent nuclear receptor binding);GO:0046965(retinoid X receptor binding);GO:0046966(thyroid hormone…	K11424	EC:2.1.1.43	ko00310(Lysine degradation)
comp101316_c0_seq1	237	complement component 7	sp|Q29RQ1|CO7_BOVIN Complement component C7 OS=Bos taurus GN=C7 PE=2 SV=1	4e-39	-	-	CO7_BOVIN/226-448 Q29RQ1.1 PF01823.14;MACPF;	4e-13	-	bta:507339	1e-32	GO:0005576(extracellular region);GO:0005579(membrane attack complex);GO:0006957(complement activation, alternative pathway);GO:0006958(complement activation, classical pathway);GO:0019835(cytolysis)	K03996	-	ko04610(Complement and coagulation cascades);ko05020(Prion diseases);ko05322(Systemic lupus erythematosus)
comp101317_c0_seq1	269	-	-	-	-	-	-	-	-	-	-	-	-	-	-
comp101318_c0_seq1	266	-	-	-	-	-	-	-	-	-	-	-	-	-	-
comp101319_c0_seq1	209	-	-	-	-	-	-	-	-	-	-	-	-	-	-
comp101321_c0_seq1	320	-	-	-	-	-	-	-	-	-	-	-	-	-	-
comp101322_c0_seq1	218	kinesin family member 15	sp|Q6P9L6|KIF15_MOUSE Kinesin-like protein KIF15 OS=Mus musculus GN=Kif15 PE=1 SV=1	1e-24	-	-	-	-	-	bta:541135	4e-23	GO:0005737(cytoplasm);GO:0005874(microtubule);GO:0005819(spindle);GO:0005524(ATP binding);GO:0003777(microtubule motor activity);GO:0007018(microtubule-based movement)	K10400	-	-
comp101324_c0_seq1	346	-	-	-	-	-	-	-	-	-	-	-	-	-	-
comp101326_c0_seq1	261	proteasome activator subunit 4	sp|Q14997|PSME4_HUMAN Proteasome activator complex subunit 4 OS=Homo sapiens GN=PSME4 PE=1 SV=2	1e-49	-	-	-	-	[S] Function unknown	bta:528142	3e-44	GO:0005829(cytosol);GO:0016607(nuclear speck);GO:0000502(proteasome complex);GO:0005488(binding);GO:0031145(anaphase-promoting complex-dependent proteasomal ubiquitin-dependent protein catabolic process);GO:0002474(antigen processing and presentation of peptide antigen via MHC class I);GO:0006915(apoptosis);GO:0030154(cell differentiation);GO:0006977(DNA damage response, signal transduction by p5…	K06699	-	ko03050(Proteasome)
comp101327_c0_seq1	236	-	-	-	-	-	-	-	-	-	-	-	-	-	-
comp101328_c0_seq1	226	-	-	-	-	-	-	-	-	-	-	-	-	-	-
comp101329_c0_seq1	231	-	-	-	-	-	-	-	-	-	-	-	-	-	-
comp10132_c0_seq1	869	-	-	-	-	-	-	-	-	-	-	-	-	-	-
comp101330_c0_seq1	202	aurora kinase A	sp|Q2TA06|AURKA_BOVIN Aurora kinase A OS=Bos taurus GN=AURKA PE=2 SV=1	5e-41	-	-	-	-	[D] Cell cycle control, cell division, chromosome partitioning	bta:504437	6e-33	GO:0005524(ATP binding);GO:0004674(protein serine/threonine kinase activity);GO:0051301(cell division);GO:0007067(mitosis)	K11481	EC:2.7.11.1	ko04114(Oocyte meiosis)
comp101331_c0_seq1	212	-	-	-	-	-	-	-	-	-	-	-	-	-	-
comp101332_c0_seq1	449	-	-	-	-	-	-	-	-	-	-	-	-	-	-
comp101333_c0_seq1	231	-	-	-	-	-	-	-	-	-	-	-	-	-	-
comp101334_c0_seq1	203	aryl hydrocarbon receptor	sp|Q95LD9|AHR_DELLE Aryl hydrocarbon receptor OS=Delphinapterus leucas GN=AHR PE=2 SV=1	1e-39	-	-	A1E0W5_EUBGL/112-226 A1E0W5.1 PF00989.19;PAS;	2e-33	[K] Transcription	bta:280714	3e-34	GO:0005737(cytoplasm);GO:0005634(nucleus);GO:0003677(DNA binding);GO:0004872(receptor activity);GO:0004871(signal transducer activity);GO:0007049(cell cycle);GO:0006355(regulation of transcription, DNA-dependent);GO:0006351(transcription, DNA-dependent)	K09093	-	-
comp101335_c0_seq1	234	-	-	-	-	-	-	-	-	-	-	-	-	-	-
comp101336_c0_seq1	207	-	-	-	-	-	-	-	-	-	-	-	-	-	-
comp101337_c0_seq1	259	-	sp|Q96RT1|LAP2_HUMAN Protein LAP2 OS=Homo sapiens GN=ERBB2IP PE=1 SV=2	4e-36	-	-	F7GX50_MACMU/253-311 F7GX50.1 PF13855.1;LRR_8;	4e-17	[R] General function prediction only	-	-	GO:0005604(basement membrane);GO:0005737(cytoplasm);GO:0030056(hemidesmosome);GO:0005634(nucleus);GO:0005176(ErbB-2 class receptor binding);GO:0005178(integrin binding);GO:0005200(structural constituent of cytoskeleton);GO:0045175(basal protein localization);GO:0007155(cell adhesion);GO:0007049(cell cycle);GO:0016049(cell growth);GO:0007173(epidermal growth factor receptor signaling pathway);GO:0…	-	-	-
comp101338_c0_seq1	214	-	-	-	-	-	-	-	-	-	-	-	-	-	-
comp101340_c0_seq1	235	-	-	-	-	-	-	-	-	-	-	-	-	-	-
comp101341_c0_seq1	291	-	-	-	-	-	-	-	-	-	-	-	-	-	-
comp101342_c0_seq1	216	-	-	-	-	-	-	-	-	-	-	-	-	-	-
comp101343_c0_seq1	314	-	-	-	-	-	-	-	-	-	-	-	-	-	-
comp101345_c0_seq1	298	-	-	-	-	-	-	-	-	-	-	-	-	-	-
comp101346_c0_seq1	240	-	-	-	-	-	-	-	-	-	-	-	-	-	-
comp101347_c0_seq1	387	-	-	-	-	-	-	-	-	-	-	-	-	-	-
comp10134_c0_seq1	562	-	-	-	-	-	-	-	-	-	-	-	-	-	-
comp101350_c0_seq1	232	-	-	-	-	-	-	-	-	-	-	-	-	-	-
comp101351_c0_seq1	389	fatty acid synthase, animal type	sp|Q71SP7|FAS_BOVIN Fatty acid synthase OS=Bos taurus GN=FASN PE=2 SV=1	1e-77	-	-	Q06B57_CAPHI/850-1083 Q06B57.2 PF14765.1;PS-DH;	2e-53	[I] Lipid transport and metabolism	bta:281152	2e-66	GO:0042470(melanosome);GO:0004317(3-hydroxypalmitoyl-[acyl-carrier-protein] dehydratase activity);GO:0004316(3-oxoacyl-[acyl-carrier-protein] reductase (NADPH) activity);GO:0004315(3-oxoacyl-[acyl-carrier-protein] synthase activity);GO:0004313([acyl-carrier-protein] S-acetyltransferase activity);GO:0004314([acyl-carrier-protein] S-malonyltransferase activity);GO:0000036(acyl carrier activity);GO:…	K00665	EC:2.3.1.85	ko00061(Fatty acid biosynthesis);ko04910(Insulin signaling pathway)
comp101352_c0_seq1	231	-	-	-	-	-	-	-	-	-	-	-	-	-	-
comp101354_c0_seq1	229	-	-	-	-	-	-	-	-	-	-	-	-	-	-
comp101355_c0_seq1	440	-	-	-	-	-	-	-	-	-	-	-	-	-	-
comp101356_c0_seq1	214	-	-	-	-	-	-	-	-	-	-	-	-	-	-
comp101358_c0_seq1	231	-	sp|Q02388|CO7A1_HUMAN Collagen alpha-1(VII) chain OS=Homo sapiens GN=COL7A1 PE=1 SV=2	3e-39	-	-	O97566_CANFA/777-855 O97566.1 PF00041.16;fn3;	7e-28	[W] Extracellular structures	-	-	GO:0005604(basement membrane);GO:0005590(collagen type VII);GO:0005515(protein binding);GO:0004867(serine-type endopeptidase inhibitor activity);GO:0007155(cell adhesion);GO:0008544(epidermis development)	-	-	-
comp101359_c0_seq1	239	-	-	-	-	-	-	-	-	-	-	-	-	-	-
comp101361_c0_seq1	207	-	-	-	-	-	-	-	-	-	-	-	-	-	-
comp101362_c0_seq1	437	-	-	-	-	-	-	-	-	-	-	-	-	-	-
comp101363_c0_seq1	202	-	-	-	-	-	-	-	-	-	-	-	-	-	-
comp101364_c0_seq1	266	-	-	-	-	-	-	-	-	-	-	-	-	-	-
comp101365_c0_seq1	245	-	-	-	-	-	-	-	-	-	-	-	-	-	-
comp101366_c0_seq1	289	-	-	-	-	-	-	-	-	-	-	-	-	-	-
comp101367_c0_seq1	223	-	sp|Q54X49|METE_DICDI 5-methyltetrahydropteroyltriglutamate--homocysteine methyltransferase OS=Dictyostelium discoideum GN=metE PE=1 SV=1	1e-23	-	-	B7G1X4_PHATC/424-747 B7G1X4.1 PF01717.13;Meth_synt_2;	6e-40	-	-	-	GO:0003871(5-methyltetrahydropteroyltriglutamate-homocysteine S-methyltransferase activity);GO:0008270(zinc ion binding);GO:0009086(methionine biosynthetic process)	-	-	-
comp101369_c0_seq1	319	-	-	-	-	-	-	-	-	-	-	-	-	-	-
comp10136_c0_seq1	737	-	-	-	-	-	-	-	-	-	-	-	-	-	-
comp101370_c0_seq1	451	-	-	-	-	-	-	-	-	-	-	-	-	-	-
comp101372_c0_seq1	220	-	-	-	-	-	-	-	-	-	-	-	-	-	-
comp101373_c0_seq1	238	-	-	-	-	-	-	-	-	-	-	-	-	-	-
comp101375_c0_seq1	501	-	-	-	-	-	-	-	-	-	-	-	-	-	-
comp101376_c0_seq1	244	-	sp|Q96AQ9|F131C_HUMAN Protein FAM131C OS=Homo sapiens GN=FAM131C PE=2 SV=2	5e-16	-	-	-	-	-	-	-	-	-	-	-
comp101378_c0_seq1	230	-	sp|Q29RL1|CF165_BOVIN UPF0704 protein C6orf165 homolog OS=Bos taurus PE=2 SV=2	2e-48	-	-	CF165_BOVIN/213-493 Q29RL1.2 PF12018.3;DUF3508;	1e-40	-	-	-	-	-	-	-
comp101379_c0_seq1	283	-	-	-	-	-	-	-	-	-	-	-	-	-	-
comp10137_c0_seq1	557	-	-	-	-	-	-	-	-	-	-	-	-	-	-
comp101380_c0_seq1	263	-	-	-	-	-	-	-	-	-	-	-	-	-	-
comp101382_c0_seq1	232	tripartite motif-containing protein 59	sp|Q8IWR1|TRI59_HUMAN Tripartite motif-containing protein 59 OS=Homo sapiens GN=TRIM59 PE=2 SV=1	8e-50	-	-	D2I5K3_AILME/92-134 D2I5K3.1 PF00643.19;zf-B_box;	2e-21	-	bta:540154	4e-41	GO:0016021(integral to membrane);GO:0005622(intracellular);GO:0008270(zinc ion binding)	K12028	-	-
comp101383_c0_seq1	228	-	-	-	-	-	-	-	-	-	-	-	-	-	-
comp101384_c0_seq1	281	-	-	-	-	-	-	-	-	-	-	-	-	-	-
comp101385_c0_seq1	261	-	sp|Q8TB45|DPTOR_HUMAN DEP domain-containing mTOR-interacting protein OS=Homo sapiens GN=DEPTOR PE=1 SV=2	7e-56	-	-	F6RLE1_BOVIN/37-106 F6RLE1.1 PF00610.16;DEP;	2e-22	-	-	-	GO:0005622(intracellular);GO:0005515(protein binding);GO:0035556(intracellular signal transduction);GO:0045792(negative regulation of cell size);GO:0006469(negative regulation of protein kinase activity);GO:0032007(negative regulation of TOR signaling cascade);GO:0042981(regulation of apoptosis)	-	-	-
comp101386_c0_seq1	207	-	-	-	-	-	-	-	-	-	-	-	-	-	-
comp101387_c0_seq1	203	-	-	-	-	-	-	-	-	-	-	-	-	-	-
comp101388_c0_seq1	248	-	-	-	-	-	-	-	-	-	-	-	-	-	-
comp101389_c0_seq1	221	integrin alpha X	sp|P20702|ITAX_HUMAN Integrin alpha-X OS=Homo sapiens GN=ITGAX PE=1 SV=3	2e-26	-	-	D6BMU8_SHEEP/614-1029 D6BMU8.1 PF08441.7;Integrin_alpha2;	8e-38	[W] Extracellular structures	ecb:100064779	5e-27	GO:0008305(integrin complex);GO:0005515(protein binding);GO:0004872(receptor activity);GO:0007596(blood coagulation);GO:0007155(cell adhesion);GO:0007229(integrin-mediated signaling pathway);GO:0050900(leukocyte migration);GO:0009887(organ morphogenesis)	K06462	-	ko04810(Regulation of actin cytoskeleton)
comp101390_c0_seq1	301	-	-	-	-	-	-	-	-	-	-	-	-	-	-
comp101391_c0_seq1	262	-	-	-	-	-	-	-	-	-	-	-	-	-	-
comp101392_c0_seq1	715	-	-	-	-	-	-	-	-	-	-	-	-	-	-
comp101393_c0_seq1	225	-	-	-	-	-	-	-	-	-	-	-	-	-	-
comp101394_c0_seq1	230	-	-	-	-	-	-	-	-	-	-	-	-	-	-
comp101396_c0_seq1	235	-	-	-	-	-	-	-	-	-	-	-	-	-	-
comp101397_c0_seq1	247	-	-	-	-	-	-	-	-	-	-	-	-	-	-
comp101398_c0_seq1	296	-	-	-	-	-	-	-	-	-	-	-	-	-	-
comp101400_c0_seq1	303	-	-	-	-	-	-	-	-	-	-	-	-	-	-
comp101401_c0_seq1	245	-	-	-	-	-	-	-	-	-	-	-	-	-	-
comp101402_c0_seq1	270	-	-	-	-	-	-	-	-	-	-	-	-	-	-
comp101403_c0_seq1	262	-	-	-	-	-	-	-	-	-	-	-	-	-	-
comp101404_c0_seq1	228	-	-	-	-	-	-	-	-	-	-	-	-	-	-
comp101405_c0_seq1	298	-	-	-	-	-	-	-	-	-	-	-	-	-	-
comp101406_c0_seq1	366	N-acetyltransferase	sp|Q5FWF5|ESCO1_HUMAN N-acetyltransferase ESCO1 OS=Homo sapiens GN=ESCO1 PE=1 SV=3	3e-43	-	-	-	-	-	bta:535035	3e-53	-	K11268	EC:2.3.1.-	-
comp101407_c0_seq1	204	cadherin EGF LAG seven-pass G-type receptor 1 (flamingo)	sp|O35161|CELR1_MOUSE Cadherin EGF LAG seven-pass G-type receptor 1 OS=Mus musculus GN=Celsr1 PE=2 SV=3	1e-27	-	-	-	-	[T] Signal transduction mechanisms	bta:522422	2e-24	GO:0005887(integral to plasma membrane);GO:0005624(membrane fraction);GO:0005509(calcium ion binding);GO:0004930(G-protein coupled receptor activity);GO:0046983(protein dimerization activity);GO:0009952(anterior/posterior pattern specification);GO:0045176(apical protein localization);GO:0007267(cell-cell signaling);GO:0007417(central nervous system development);GO:0048105(establishment of body ha…	K04600	-	-
comp101408_c0_seq1	248	-	-	-	-	-	-	-	-	-	-	-	-	-	-
comp101409_c0_seq1	256	-	-	-	-	-	-	-	-	-	-	-	-	-	-
comp101410_c0_seq1	375	-	-	-	-	-	-	-	-	-	-	-	-	-	-
comp101411_c0_seq1	333	-	-	-	-	-	G3MYQ4_BOVIN/21-123 G3MYQ4.1 PF07686.12;V-set;	2e-34	-	-	-	-	-	-	-
comp101413_c0_seq1	394	-	-	-	-	-	-	-	-	-	-	-	-	-	-
comp101414_c0_seq1	373	-	-	-	-	-	-	-	-	-	-	-	-	-	-
comp101415_c0_seq1	342	-	-	-	-	-	-	-	-	-	-	-	-	-	-
comp101417_c0_seq1	354	-	-	-	-	-	-	-	-	-	-	-	-	-	-
comp101418_c0_seq1	248	-	-	-	-	-	-	-	-	-	-	-	-	-	-
comp101419_c0_seq1	273	-	-	-	-	-	-	-	-	-	-	-	-	-	-
comp10141_c0_seq1	1471	-	-	-	-	-	-	-	-	-	-	-	-	-	-
comp101420_c0_seq1	261	protein zwilch	sp|A6QM04|ZWILC_BOVIN Protein zwilch homolog OS=Bos taurus GN=ZWILCH PE=2 SV=1	2e-51	-	-	G1THZ4_RABIT/38-592 G1THZ4.1 PF09817.4;DUF2352;	9e-39	[S] Function unknown	bta:534811	1e-42	GO:0000777(condensed chromosome kinetochore);GO:0051301(cell division);GO:0007067(mitosis);GO:0007093(mitotic cell cycle checkpoint)	K11579	-	-
comp101421_c0_seq1	350	-	-	-	-	-	-	-	-	-	-	-	-	-	-
comp101423_c0_seq1	227	-	-	-	-	-	-	-	-	-	-	-	-	-	-
comp101424_c0_seq1	217	-	-	-	-	-	-	-	-	-	-	-	-	-	-
comp101425_c0_seq1	237	-	-	-	-	-	-	-	-	-	-	-	-	-	-
comp101426_c0_seq1	212	-	-	-	-	-	-	-	-	-	-	-	-	-	-
comp101427_c0_seq1	256	-	-	-	-	-	-	-	-	-	-	-	-	-	-
comp101428_c0_seq1	225	-	-	-	-	-	-	-	-	-	-	-	-	-	-
comp101429_c0_seq1	219	-	-	-	-	-	-	-	-	-	-	-	-	-	-
comp101430_c0_seq1	337	-	-	-	-	-	-	-	-	-	-	-	-	-	-
comp101431_c0_seq1	345	-	-	-	-	-	-	-	-	-	-	-	-	-	-
comp101432_c0_seq1	252	carboxypeptidase A5	sp|Q4R7R2|CBPA5_MACFA Carboxypeptidase A5 OS=Macaca fascicularis GN=CPA5 PE=2 SV=1	2e-25	-	-	E2RJK9_CANFA/145-423 E2RJK9.1 PF00246.19;Peptidase_M14;	4e-18	[S] Function unknown	ecb:100071982	1e-20	GO:0005576(extracellular region);GO:0004181(metallocarboxypeptidase activity);GO:0008270(zinc ion binding);GO:0006508(proteolysis)	K08781	EC:3.4.17.1	-
comp101433_c0_seq1	213	-	-	-	-	-	-	-	-	-	-	-	-	-	-
comp101434_c0_seq1	220	-	-	-	-	-	-	-	-	-	-	-	-	-	-
comp101436_c0_seq1	223	-	-	-	-	-	-	-	-	-	-	-	-	-	-
comp101437_c0_seq1	203	-	-	-	-	-	-	-	-	-	-	-	-	-	-
comp101438_c0_seq1	212	-	-	-	-	-	-	-	-	-	-	-	-	-	-
comp101439_c0_seq1	435	-	-	-	-	-	-	-	-	-	-	-	-	-	-
comp10143_c0_seq1	1063	-	-	-	-	-	-	-	-	-	-	-	-	-	-
comp101440_c0_seq1	300	-	-	-	-	-	-	-	-	-	-	-	-	-	-
comp101441_c0_seq1	221	-	sp|Q2KI23|FA63B_BOVIN Protein FAM63B OS=Bos taurus GN=FAM63B PE=2 SV=1	6e-38	-	-	-	-	[S] Function unknown	-	-	-	-	-	-
comp101444_c0_seq1	213	-	-	-	-	-	-	-	-	-	-	-	-	-	-
comp101445_c0_seq1	225	-	-	-	-	-	-	-	-	-	-	-	-	-	-
comp101447_c0_seq1	216	-	-	-	-	-	-	-	-	-	-	-	-	-	-
comp101448_c0_seq1	351	-	-	-	-	-	-	-	-	-	-	-	-	-	-
comp101449_c0_seq1	306	-	-	-	-	-	-	-	-	-	-	-	-	-	-
comp101450_c0_seq1	306	-	-	-	-	-	-	-	-	-	-	-	-	-	-
comp101452_c0_seq1	254	-	-	-	-	-	-	-	-	-	-	-	-	-	-
comp101454_c0_seq1	310	-	-	-	-	-	-	-	-	-	-	-	-	-	-
comp101455_c0_seq1	314	-	-	-	-	-	-	-	-	-	-	-	-	-	-
comp101456_c0_seq1	257	-	sp|Q28623|SLMAP_RABIT Sarcolemmal membrane-associated protein OS=Oryctolagus cuniculus GN=SLMAP PE=1 SV=2	1e-16	-	-	-	-	-	-	-	GO:0005615(extracellular space);GO:0016021(integral to membrane);GO:0005815(microtubule organizing center);GO:0016272(prefoldin complex);GO:0042383(sarcolemma);GO:0051082(unfolded protein binding);GO:0006457(protein folding)	-	-	-
comp101458_c0_seq1	348	-	sp|Q9Y2L6|FRM4B_HUMAN FERM domain-containing protein 4B OS=Homo sapiens GN=FRMD4B PE=1 SV=4	5e-69	-	-	F1SFP5_PIG/90-206 F1SFP5.1 PF00373.13;FERM_M;	7e-50	[R] General function prediction only	-	-	GO:0005737(cytoplasm);GO:0005856(cytoskeleton);GO:0005488(binding)	-	-	-
comp101459_c0_seq1	307	-	-	-	-	-	-	-	-	-	-	-	-	-	-
comp10145_c0_seq1	304	-	-	-	-	-	-	-	-	-	-	-	-	-	-
comp101461_c0_seq1	226	-	-	-	-	-	-	-	-	-	-	-	-	-	-
comp101463_c0_seq1	362	tribbles	sp|Q0VCE3|TRIB3_BOVIN Tribbles homolog 3 OS=Bos taurus GN=TRIB3 PE=2 SV=1	2e-16	-	-	-	-	-	bta:538465	1e-13	GO:0005634(nucleus);GO:0005524(ATP binding);GO:0004672(protein kinase activity);GO:0004860(protein kinase inhibitor activity);GO:0006915(apoptosis);GO:0006355(regulation of transcription, DNA-dependent);GO:0006351(transcription, DNA-dependent)	K08814	EC:2.7.11.-	-
comp101464_c0_seq1	240	-	-	-	-	-	-	-	-	-	-	-	-	-	-
comp101465_c0_seq1	280	-	-	-	-	-	-	-	-	-	-	-	-	-	-
comp101466_c0_seq1	416	-	-	-	-	-	-	-	-	-	-	-	-	-	-
comp101467_c0_seq1	202	-	-	-	-	-	-	-	-	-	-	-	-	-	-
comp101468_c0_seq1	227	-	-	-	-	-	-	-	-	-	-	-	-	-	-
comp101469_c0_seq1	331	-	-	-	-	-	-	-	-	-	-	-	-	-	-
comp10146_c0_seq1	944	proto-oncogene serine/threonine-protein kinase Pim-1	sp|P11309|PIM1_HUMAN Serine/threonine-protein kinase pim-1 OS=Homo sapiens GN=PIM1 PE=1 SV=3	2e-108	-	-	Q3TYQ0_MOUSE/38-203 Q3TYQ0.1 PF00069.20;Pkinase;	5e-81	[T] Signal transduction mechanisms	bta:281402	6e-132	GO:0005737(cytoplasm);GO:0005634(nucleus);GO:0005886(plasma membrane);GO:0005524(ATP binding);GO:0030145(manganese ion binding);GO:0005515(protein binding);GO:0004674(protein serine/threonine kinase activity);GO:0008134(transcription factor binding);GO:0007049(cell cycle);GO:0008283(cell proliferation);GO:0007275(multicellular organismal development);GO:0043066(negative regulation of apoptosis);G…	K04702	EC:2.7.11.1	ko04630(Jak-STAT signaling pathway);ko05221(Acute myeloid leukemia)
comp101470_c0_seq1	228	-	-	-	-	-	-	-	-	-	-	-	-	-	-
comp101472_c0_seq1	490	-	-	-	-	-	-	-	-	-	-	-	-	-	-
comp101475_c0_seq1	306	-	-	-	-	-	-	-	-	-	-	-	-	-	-
comp101476_c0_seq1	224	-	-	-	-	-	-	-	-	-	-	-	-	-	-
comp101477_c0_seq1	274	-	-	-	-	-	-	-	-	-	-	-	-	-	-
comp101479_c0_seq1	303	-	-	-	-	-	-	-	-	-	-	-	-	-	-
comp101480_c0_seq1	225	-	-	-	-	-	-	-	-	-	-	-	-	-	-
comp101482_c0_seq1	298	tripartite motif-containing protein 23	sp|P36407|TRI23_RAT E3 ubiquitin-protein ligase TRIM23 OS=Rattus norvegicus GN=Trim23 PE=2 SV=2	3e-51	-	-	H0W6L9_CAVPO/122-168 H0W6L9.1 PF00643.19;zf-B_box;	3e-21	[O] Posttranslational modification, protein turnover, chaperones	ecb:100050517	5e-43	GO:0000139(Golgi membrane);GO:0005765(lysosomal membrane);GO:0019003(GDP binding);GO:0005525(GTP binding);GO:0003924(GTPase activity);GO:0004842(ubiquitin-protein ligase activity);GO:0008270(zinc ion binding);GO:0006471(protein ADP-ribosylation);GO:0007264(small GTPase mediated signal transduction)	K07963	-	-
comp101483_c0_seq1	226	myosin VI	sp|Q29122|MYO6_PIG Unconventional myosin-VI OS=Sus scrofa GN=MYO6 PE=1 SV=1	6e-44	-	-	H2R1E3_PANTR/59-759 H2R1E3.1 PF00063.16;Myosin_head;	4e-37	[Z] Cytoskeleton	rno:315840	4e-37	GO:0005938(cell cortex);GO:0016023(cytoplasmic membrane-bounded vesicle);GO:0016591(DNA-directed RNA polymerase II, holoenzyme);GO:0031941(filamentous actin);GO:0005794(Golgi apparatus);GO:0016459(myosin complex);GO:0031965(nuclear membrane);GO:0048471(perinuclear region of cytoplasm);GO:0001726(ruffle);GO:0051015(actin filament binding);GO:0043531(ADP binding);GO:0005524(ATP binding);GO:0005516(…	K10358	-	-
comp101487_c0_seq1	202	-	-	-	-	-	-	-	-	-	-	-	-	-	-
comp101488_c0_seq1	392	-	-	-	-	-	-	-	-	-	-	-	-	-	-
comp101489_c0_seq1	257	-	-	-	-	-	-	-	-	-	-	-	-	-	-
comp101492_c0_seq1	451	DNA topoisomerase II	sp|O46374|TOP2A_PIG DNA topoisomerase 2-alpha OS=Sus scrofa GN=TOP2A PE=2 SV=1	2e-37	-	-	-	-	[B] Chromatin structure and dynamics	ssc:396917	4e-32	GO:0005694(chromosome);GO:0005634(nucleus);GO:0005524(ATP binding);GO:0003918(DNA topoisomerase (ATP-hydrolyzing) activity);GO:0006265(DNA topological change);GO:0006355(regulation of transcription, DNA-dependent)	K03164	EC:5.99.1.3	-
comp101494_c0_seq1	203	-	-	-	-	-	-	-	-	-	-	-	-	-	-
comp101495_c0_seq1	322	-	-	-	-	-	-	-	-	-	-	-	-	-	-
comp101498_c0_seq1	305	-	-	-	-	-	-	-	-	-	-	-	-	-	-
comp101499_c0_seq1	346	carboxypeptidase N	sp|Q2KJ83|CBPN_BOVIN Carboxypeptidase N catalytic chain OS=Bos taurus GN=CPN1 PE=2 SV=1	7e-22	-	-	-	-	[R] General function prediction only	bta:536753	2e-18	GO:0005615(extracellular space);GO:0004181(metallocarboxypeptidase activity);GO:0008270(zinc ion binding);GO:0006508(proteolysis)	K01292	EC:3.4.17.3	-
comp101500_c0_seq1	397	-	sp|Q9NTX9|F217B_HUMAN Protein FAM217B OS=Homo sapiens GN=FAM217B PE=2 SV=1	8e-26	-	-	-	-	-	-	-	-	-	-	-
comp101501_c0_seq1	209	-	-	-	-	-	-	-	-	-	-	-	-	-	-
comp101502_c0_seq1	218	-	-	-	-	-	-	-	-	-	-	-	-	-	-
comp101503_c0_seq1	336	-	-	-	-	-	-	-	-	-	-	-	-	-	-
comp101504_c0_seq1	287	-	-	-	-	-	-	-	-	-	-	-	-	-	-
comp101505_c0_seq1	242	-	-	-	-	-	-	-	-	-	-	-	-	-	-
comp101511_c0_seq1	292	-	-	-	-	-	-	-	-	-	-	-	-	-	-
comp101512_c0_seq1	368	-	-	-	-	-	-	-	-	-	-	-	-	-	-
comp101513_c0_seq1	233	-	-	-	-	-	-	-	-	-	-	-	-	-	-
comp101514_c0_seq1	287	-	-	-	-	-	-	-	-	-	-	-	-	-	-
comp101515_c0_seq1	209	-	-	-	-	-	-	-	-	-	-	-	-	-	-
comp101517_c0_seq1	204	-	-	-	-	-	-	-	-	-	-	-	-	-	-
comp101519_c0_seq1	240	-	-	-	-	-	-	-	-	-	-	-	-	-	-
comp101522_c0_seq1	336	myosin VI	sp|Q9UM54|MYO6_HUMAN Unconventional myosin-VI OS=Homo sapiens GN=MYO6 PE=1 SV=4	4e-73	-	-	H2R1E3_PANTR/59-759 H2R1E3.1 PF00063.16;Myosin_head;	4e-63	[Z] Cytoskeleton	ptr:462831	2e-62	GO:0005938(cell cortex);GO:0030665(clathrin coated vesicle membrane);GO:0005905(coated pit);GO:0005829(cytosol);GO:0016591(DNA-directed RNA polymerase II, holoenzyme);GO:0031941(filamentous actin);GO:0005794(Golgi apparatus);GO:0031965(nuclear membrane);GO:0048471(perinuclear region of cytoplasm);GO:0032587(ruffle membrane);GO:0016461(unconventional myosin complex);GO:0051015(actin filament bindi…	K10358	-	-
comp101523_c0_seq1	277	-	-	-	-	-	-	-	-	-	-	-	-	-	-
comp101524_c0_seq1	290	-	-	-	-	-	-	-	-	-	-	-	-	-	-
comp101525_c0_seq1	235	-	-	-	-	-	-	-	-	-	-	-	-	-	-
comp101526_c0_seq1	214	-	-	-	-	-	-	-	-	-	-	-	-	-	-
comp101528_c0_seq1	291	-	-	-	-	-	-	-	-	-	-	-	-	-	-
comp101529_c0_seq1	276	-	-	-	-	-	-	-	-	-	-	-	-	-	-
comp10152_c0_seq1	1679	potassium large conductance calcium-activated channel, subfamily M, beta member 4	sp|Q86W47|KCMB4_HUMAN Calcium-activated potassium channel subunit beta-4 OS=Homo sapiens GN=KCNMB4 PE=1 SV=2	2e-111	-	-	E1BCE5_BOVIN/2-204 E1BCE5.1 PF03185.10;CaKB;	5e-109	-	bta:520448	8e-140	GO:0008076(voltage-gated potassium channel complex);GO:0015269(calcium-activated potassium channel activity);GO:0005515(protein binding);GO:0005513(detection of calcium ion);GO:0030168(platelet activation);GO:0019228(regulation of action potential in neuron);GO:0046928(regulation of neurotransmitter secretion);GO:0019229(regulation of vasoconstriction);GO:0007268(synaptic transmission)	K04941	-	ko04270(Vascular smooth muscle contraction)
comp101530_c0_seq1	294	-	-	-	-	-	-	-	-	-	-	-	-	-	-
comp101531_c0_seq1	282	dystonin	sp|Q03001|DYST_HUMAN Dystonin OS=Homo sapiens GN=DST PE=1 SV=4	5e-47	-	-	F1MPT5_BOVIN/4449-4558 F1MPT5.2 PF00435.16;Spectrin;	1e-27	[Z] Cytoskeleton	bta:535297	2e-45	-	K10382	-	-
comp101532_c0_seq1	321	-	-	-	-	-	-	-	-	-	-	-	-	-	-
comp101533_c0_seq1	310	-	-	-	-	-	-	-	-	-	-	-	-	-	-
comp101534_c0_seq1	476	-	-	-	-	-	-	-	-	-	-	-	-	-	-
comp101535_c0_seq1	324	-	-	-	-	-	-	-	-	-	-	-	-	-	-
comp101536_c0_seq1	288	-	sp|A7Z050|VIP1_BOVIN Inositol hexakisphosphate and diphosphoinositol-pentakisphosphate kinase 1 OS=Bos taurus GN=PPIP5K1 PE=2 SV=1	2e-50	-	-	H2PG76_PONAB/164-330 H2PG76.1 PF08443.6;RimK;	4e-40	[Z] Cytoskeleton	-	-	GO:0005829(cytosol);GO:0003993(acid phosphatase activity);GO:0005524(ATP binding);GO:0033857(diphosphoinositol-pentakisphosphate kinase activity);GO:0000827(inositol 1,3,4,5,6-pentakisphosphate kinase activity);GO:0052723(inositol hexakisphosphate 1-kinase activity);GO:0052724(inositol hexakisphosphate 3-kinase activity);GO:0000832(inositol hexakisphosphate 5-kinase activity);GO:0006020(inositol …	-	-	-
comp101537_c0_seq1	400	-	sp|O75161|NPHP4_HUMAN Nephrocystin-4 OS=Homo sapiens GN=NPHP4 PE=1 SV=2	6e-61	-	-	-	-	-	-	-	GO:0005813(centrosome);GO:0005929(cilium);GO:0005932(microtubule basal body);GO:0005923(tight junction);GO:0005515(protein binding);GO:0005198(structural molecule activity);GO:0030036(actin cytoskeleton organization);GO:0016337(cell-cell adhesion);GO:0007165(signal transduction);GO:0007632(visual behavior)	-	-	-
comp101539_c0_seq1	222	-	-	-	-	-	-	-	-	-	-	-	-	-	-
comp101540_c0_seq1	346	-	-	-	-	-	-	-	-	-	-	-	-	-	-
comp101541_c0_seq1	254	-	-	-	-	-	-	-	-	-	-	-	-	-	-
comp101542_c0_seq1	311	-	sp|P11369|POL2_MOUSE Retrovirus-related Pol polyprotein LINE-1 OS=Mus musculus GN=Pol PE=1 SV=2	5e-32	-	-	-	-	-	-	-	GO:0004519(endonuclease activity);GO:0003723(RNA binding);GO:0003964(RNA-directed DNA polymerase activity);GO:0006278(RNA-dependent DNA replication)	-	-	-
comp101543_c0_seq1	557	-	-	-	-	-	-	-	-	-	-	-	-	-	-
comp101544_c0_seq1	235	-	sp|Q4R3X7|CABYR_MACFA Calcium-binding tyrosine phosphorylation-regulated protein OS=Macaca fascicularis GN=CABYR PE=2 SV=2	9e-20	-	-	-	-	-	-	-	GO:0005929(cilium);GO:0005737(cytoplasm);GO:0005856(cytoskeleton);GO:0019861(flagellum);GO:0008603(cAMP-dependent protein kinase regulator activity);GO:0046872(metal ion binding);GO:0007165(signal transduction)	-	-	-
comp101546_c0_seq1	220	-	-	-	-	-	-	-	-	-	-	-	-	-	-
comp101547_c0_seq1	290	-	sp|Q96PV0|SYGP1_HUMAN Ras GTPase-activating protein SynGAP OS=Homo sapiens GN=SYNGAP1 PE=1 SV=4	2e-58	-	-	-	-	[R] General function prediction only	-	-	GO:0005737(cytoplasm);GO:0031235(intrinsic to internal side of plasma membrane);GO:0005099(Ras GTPase activator activity);GO:0017124(SH3 domain binding);GO:0046580(negative regulation of Ras protein signal transduction);GO:0007165(signal transduction)	-	-	-
comp101548_c0_seq1	293	-	-	-	-	-	-	-	-	-	-	-	-	-	-
comp101549_c0_seq1	282	-	-	-	-	-	-	-	-	-	-	-	-	-	-
comp101550_c0_seq1	270	protein arginine N-methyltransferase 8	sp|Q6PAK3|ANM8_MOUSE Protein arginine N-methyltransferase 8 OS=Mus musculus GN=Prmt8 PE=2 SV=2	4e-42	-	-	Q59GT2_HUMAN/23-243 Q59GT2.1 PF05185.11;PRMT5;	7e-20	[O] Posttranslational modification, protein turnover, chaperones ;[K] Transcription ;[T] Signal transduction mechanisms	bta:615834	3e-35	GO:0005737(cytoplasm);GO:0005886(plasma membrane);GO:0008469(histone-arginine N-methyltransferase activity);GO:0046982(protein heterodimerization activity);GO:0042803(protein homodimerization activity);GO:0035242(protein-arginine omega-N asymmetric methyltransferase activity);GO:0035241(protein-arginine omega-N monomethyltransferase activity)	K11439	EC:2.1.1.-	-
comp101551_c0_seq1	216	-	-	-	-	-	-	-	-	-	-	-	-	-	-
comp101552_c0_seq1	246	-	-	-	-	-	-	-	-	-	-	-	-	-	-
comp101553_c0_seq1	211	-	-	-	-	-	-	-	-	-	-	-	-	-	-
comp101554_c0_seq1	246	-	-	-	-	-	-	-	-	-	-	-	-	-	-
comp101555_c0_seq1	220	-	-	-	-	-	-	-	-	-	-	-	-	-	-
comp101556_c0_seq1	213	-	sp|P79114|MYO10_BOVIN Unconventional myosin-X OS=Bos taurus GN=MYO10 PE=1 SV=1	8e-29	-	-	-	-	[N] Cell motility	-	-	GO:0030027(lamellipodium);GO:0016459(myosin complex);GO:0001726(ruffle);GO:0051015(actin filament binding);GO:0005524(ATP binding);GO:0003774(motor activity);GO:0007165(signal transduction)	-	-	-
comp101557_c0_seq1	284	-	-	-	-	-	-	-	-	-	-	-	-	-	-
comp101559_c0_seq1	359	-	-	-	-	-	-	-	-	-	-	-	-	-	-
comp101560_c0_seq1	252	-	-	-	-	-	-	-	-	-	-	-	-	-	-
comp101561_c0_seq1	241	-	-	-	-	-	-	-	-	-	-	-	-	-	-
comp101562_c0_seq1	208	-	-	-	-	-	-	-	-	-	-	-	-	-	-
comp101563_c0_seq1	359	-	sp|Q6W2J9|BCOR_HUMAN BCL-6 corepressor OS=Homo sapiens GN=BCOR PE=1 SV=1	3e-74	-	-	-	-	-	-	-	-	-	-	-
comp101565_c0_seq1	285	-	-	-	-	-	-	-	-	-	-	-	-	-	-
comp101566_c0_seq1	268	-	-	-	-	-	-	-	-	-	-	-	-	-	-
comp101567_c0_seq1	209	-	-	-	-	-	-	-	-	-	-	-	-	-	-
comp101568_c0_seq1	274	-	-	-	-	-	-	-	-	-	-	-	-	-	-
comp10156_c0_seq1	1355	-	-	-	-	-	-	-	-	-	-	-	-	-	-
comp101570_c0_seq1	251	-	-	-	-	-	-	-	-	-	-	-	-	-	-
comp101572_c0_seq1	214	-	-	-	-	-	-	-	-	-	-	-	-	-	-
comp101573_c0_seq1	209	-	-	-	-	-	-	-	-	-	-	-	-	-	-
comp101574_c0_seq1	232	-	-	-	-	-	-	-	-	-	-	-	-	-	-
comp101576_c0_seq1	328	-	-	-	-	-	-	-	-	-	-	-	-	-	-
comp101577_c0_seq1	326	-	-	-	-	-	-	-	-	-	-	-	-	-	-
comp101579_c0_seq1	227	-	-	-	-	-	-	-	-	-	-	-	-	-	-
comp10157_c0_seq1	1080	-	-	-	-	-	-	-	-	-	-	-	-	-	-
comp101580_c0_seq1	228	-	-	-	-	-	-	-	-	-	-	-	-	-	-
comp101581_c0_seq1	390	-	-	-	-	-	-	-	-	-	-	-	-	-	-
comp101582_c0_seq1	242	-	-	-	-	-	-	-	-	-	-	-	-	-	-
comp101583_c0_seq1	335	-	-	-	-	-	-	-	-	-	-	-	-	-	-
comp101585_c0_seq1	294	-	-	-	-	-	-	-	-	-	-	-	-	-	-
comp101587_c0_seq1	231	-	-	-	-	-	-	-	-	-	-	-	-	-	-
comp101588_c0_seq1	340	-	-	-	-	-	-	-	-	-	-	-	-	-	-
comp10158_c0_seq1	1923	-	-	-	-	-	-	-	-	-	-	-	-	-	-
comp101591_c0_seq1	340	-	sp|Q9H611|PIF1_HUMAN ATP-dependent DNA helicase PIF1 OS=Homo sapiens GN=PIF1 PE=1 SV=2	3e-38	-	-	G9KGH3_MUSPF/157-228 G9KGH3.1 PF02689.9;Herpes_Helicase;	5e-21	[D] Cell cycle control, cell division, chromosome partitioning	-	-	GO:0000784(nuclear chromosome, telomeric region);GO:0005524(ATP binding);GO:0043141(ATP-dependent 5'-3' DNA helicase activity);GO:0033682(ATP-dependent 5'-3' DNA/RNA helicase activity);GO:0000287(magnesium ion binding);GO:0017116(single-stranded DNA-dependent ATP-dependent DNA helicase activity);GO:0042162(telomeric DNA binding);GO:0051974(negative regulation of telomerase activity);GO:0032204(re…	-	-	-
comp101592_c0_seq1	283	-	-	-	-	-	-	-	-	-	-	-	-	-	-
comp101593_c0_seq1	244	-	-	-	-	-	-	-	-	-	-	-	-	-	-
comp101594_c0_seq1	242	-	-	-	-	-	-	-	-	-	-	-	-	-	-
comp101595_c0_seq1	220	-	-	-	-	-	-	-	-	-	-	-	-	-	-
comp101596_c0_seq1	298	DNA polymerase zeta subunit	sp|O60673|DPOLZ_HUMAN DNA polymerase zeta catalytic subunit OS=Homo sapiens GN=REV3L PE=1 SV=2	1e-61	-	-	-	-	[L] Replication, recombination and repair	bta:517422	2e-54	GO:0005634(nucleus);GO:0016035(zeta DNA polymerase complex);GO:0003677(DNA binding);GO:0003887(DNA-directed DNA polymerase activity);GO:0046872(metal ion binding);GO:0000166(nucleotide binding);GO:0006261(DNA-dependent DNA replication);GO:0019985(translesion synthesis)	K02350	EC:2.7.7.7	-
comp101597_c0_seq1	274	-	-	-	-	-	-	-	-	-	-	-	-	-	-
comp101598_c0_seq1	213	-	-	-	-	-	-	-	-	-	-	-	-	-	-
comp10159_c0_seq1	1242	endophilin-A	sp|Q99963|SH3G3_HUMAN Endophilin-A3 OS=Homo sapiens GN=SH3GL3 PE=1 SV=1	6e-115	-	-	G3RMT0_GORGO/5-245 G3RMT0.1 PF03114.13;BAR;	2e-55	[I] Lipid transport and metabolism ;[T] Signal transduction mechanisms	bta:520311	1e-144	GO:0031901(early endosome membrane);GO:0042802(identical protein binding);GO:0008289(lipid binding);GO:0007417(central nervous system development);GO:0006897(endocytosis);GO:0007165(signal transduction)	K11247	-	ko04144(Endocytosis)
comp1015_c0_seq1	216	-	-	-	-	-	-	-	-	-	-	-	-	-	-
comp101600_c0_seq1	289	-	-	-	-	-	-	-	-	-	-	-	-	-	-
comp101603_c0_seq1	272	-	-	-	-	-	-	-	-	-	-	-	-	-	-
comp101605_c0_seq1	329	-	-	-	-	-	-	-	-	-	-	-	-	-	-
comp101606_c0_seq1	209	-	-	-	-	-	-	-	-	-	-	-	-	-	-
comp101607_c0_seq1	242	-	-	-	-	-	-	-	-	-	-	-	-	-	-
comp101608_c0_seq1	234	-	-	-	-	-	-	-	-	-	-	-	-	-	-
comp101609_c0_seq1	222	kinesin family member 1/13/14	sp|Q96L93|KI16B_HUMAN Kinesin-like protein KIF16B OS=Homo sapiens GN=KIF16B PE=1 SV=2	3e-43	-	-	F6TZB6_XENTR/11-358 F6TZB6.1 PF00225.18;Kinesin;	3e-36	[Z] Cytoskeleton	cfa:485759	4e-36	-	K10392	-	-
comp101611_c0_seq1	343	-	sp|Q8WXD9|CSKI1_HUMAN Caskin-1 OS=Homo sapiens GN=CASKIN1 PE=1 SV=1	3e-27	-	-	-	-	[T] Signal transduction mechanisms	-	-	GO:0005737(cytoplasm);GO:0007165(signal transduction)	-	-	-
comp101612_c0_seq1	210	-	-	-	-	-	-	-	-	-	-	-	-	-	-
comp101614_c0_seq1	204	-	-	-	-	-	-	-	-	-	-	-	-	-	-
comp101616_c0_seq1	249	-	-	-	-	-	-	-	-	-	-	-	-	-	-
comp101617_c0_seq1	327	-	sp|Q1RMS0|CCSE1_BOVIN Serine-rich coiled-coil domain-containing protein 1 OS=Bos taurus GN=CCSER1 PE=2 SV=1	1e-66	-	-	-	-	-	-	-	-	-	-	-
comp101618_c0_seq1	426	-	-	-	-	-	-	-	-	-	-	-	-	-	-
comp101619_c0_seq1	249	-	-	-	-	-	-	-	-	-	-	-	-	-	-
comp101620_c0_seq1	478	-	-	-	-	-	-	-	-	-	-	-	-	-	-
comp101621_c0_seq1	353	dimethylaniline monooxygenase (N-oxide forming)	sp|P49326|FMO5_HUMAN Dimethylaniline monooxygenase [N-oxide-forming] 5 OS=Homo sapiens GN=FMO5 PE=2 SV=2	9e-75	-	-	A6QLN7_BOVIN/3-533 A6QLN7.1 PF00743.14;FMO-like;	2e-65	[Q] Secondary metabolites biosynthesis, transport and catabolism	bta:788719	8e-65	GO:0016021(integral to membrane);GO:0031227(intrinsic to endoplasmic reticulum membrane);GO:0005792(microsome);GO:0050660(flavin adenine dinucleotide binding);GO:0004499(flavin-containing monooxygenase activity);GO:0050661(NADP binding)	K00485	EC:1.14.13.8	ko00982(Drug metabolism - cytochrome P450)
comp101622_c0_seq1	271	-	-	-	-	-	-	-	-	-	-	-	-	-	-
comp101624_c0_seq1	207	-	-	-	-	-	-	-	-	-	-	-	-	-	-
comp101625_c0_seq1	325	-	-	-	-	-	-	-	-	-	-	-	-	-	-
comp101626_c0_seq1	286	-	-	-	-	-	-	-	-	-	-	-	-	-	-
comp101627_c0_seq1	223	-	sp|Q9H582|ZN644_HUMAN Zinc finger protein 644 OS=Homo sapiens GN=ZNF644 PE=1 SV=2	1e-44	-	-	-	-	[R] General function prediction only	-	-	-	-	-	-
comp101628_c0_seq1	257	-	-	-	-	-	-	-	-	-	-	-	-	-	-
comp101629_c0_seq1	243	-	-	-	-	-	-	-	-	-	-	-	-	-	-
comp101630_c0_seq1	227	-	-	-	-	-	-	-	-	-	-	-	-	-	-
comp101631_c0_seq1	244	-	-	-	-	-	-	-	-	-	-	-	-	-	-
comp101632_c0_seq1	417	-	-	-	-	-	-	-	-	-	-	-	-	-	-
comp101634_c0_seq1	233	-	-	-	-	-	-	-	-	-	-	-	-	-	-
comp101635_c0_seq1	314	-	-	-	-	-	-	-	-	-	-	-	-	-	-
comp101637_c0_seq1	214	-	-	-	-	-	-	-	-	-	-	-	-	-	-
comp101638_c0_seq1	214	-	sp|Q3TTP0|SHP1L_MOUSE SHC SH2 domain-binding protein 1-like protein OS=Mus musculus GN=Shcbp1l PE=2 SV=1	1e-35	-	-	G3U5H7_LOXAF/274-472 G3U5H7.1 PF13229.1;Beta_helix;	2e-33	-	-	-	-	-	-	-
comp101639_c0_seq1	245	-	-	-	-	-	-	-	-	-	-	-	-	-	-
comp10163_c0_seq1	427	-	-	-	-	-	-	-	-	-	-	-	-	-	-
comp101640_c0_seq1	253	-	-	-	-	-	-	-	-	-	-	-	-	-	-
comp101641_c0_seq1	260	-	-	-	-	-	-	-	-	-	-	-	-	-	-
comp101642_c0_seq1	247	-	-	-	-	-	-	-	-	-	-	-	-	-	-
comp101643_c0_seq1	257	-	-	-	-	-	-	-	-	-	-	-	-	-	-
comp101645_c0_seq1	244	-	-	-	-	-	-	-	-	-	-	-	-	-	-
comp101646_c0_seq1	230	-	-	-	-	-	-	-	-	-	-	-	-	-	-
comp101647_c0_seq1	203	cadherin EGF LAG seven-pass G-type receptor 2 (flamingo)	sp|Q9R0M0|CELR2_MOUSE Cadherin EGF LAG seven-pass G-type receptor 2 OS=Mus musculus GN=Celsr2 PE=1 SV=2	4e-34	-	-	-	-	[T] Signal transduction mechanisms	bta:538194	2e-33	GO:0005737(cytoplasm);GO:0016021(integral to membrane);GO:0005886(plasma membrane);GO:0005509(calcium ion binding);GO:0004930(G-protein coupled receptor activity);GO:0007156(homophilic cell adhesion);GO:0021999(neural plate anterior/posterior regionalization);GO:0007218(neuropeptide signaling pathway);GO:0006355(regulation of transcription, DNA-dependent);GO:0016055(Wnt receptor signaling pathway)	K04601	-	-
comp101648_c0_seq1	237	-	-	-	-	-	-	-	-	-	-	-	-	-	-
comp10164_c0_seq1	887	-	-	-	-	-	-	-	-	-	-	-	-	-	-
comp101651_c0_seq1	203	-	-	-	-	-	-	-	-	-	-	-	-	-	-
comp101652_c0_seq1	304	-	-	-	-	-	-	-	-	-	-	-	-	-	-
comp101653_c0_seq1	304	-	-	-	-	-	-	-	-	-	-	-	-	-	-
comp101655_c0_seq1	304	-	-	-	-	-	-	-	-	-	-	-	-	-	-
comp101656_c0_seq1	241	-	-	-	-	-	-	-	-	-	-	-	-	-	-
comp101658_c0_seq1	242	-	-	-	-	-	-	-	-	-	-	-	-	-	-
comp101659_c0_seq1	234	-	sp|Q92616|GCN1L_HUMAN Translational activator GCN1 OS=Homo sapiens GN=GCN1L1 PE=1 SV=6	6e-43	-	-	F7ANZ9_CALJA/5-348 F7ANZ9.1 PF12074.3;DUF3554;	5e-34	[J] Translation, ribosomal structure and biogenesis	-	-	-	-	-	-
comp10165_c0_seq1	1443	-	-	-	-	-	-	-	-	-	-	-	-	-	-
comp101660_c0_seq1	270	glutamate receptor, ionotropic, AMPA 3	sp|P19492|GRIA3_RAT Glutamate receptor 3 OS=Rattus norvegicus GN=Gria3 PE=1 SV=1	2e-46	-	-	A2CG69_DANRE/418-793 A2CG69.1 PF00497.15;SBP_bac_3;	9e-37	[P] Inorganic ion transport and metabolism ;[E] Amino acid transport and metabolism ;[T] Signal transduction mechanisms	mdo:100030019	4e-39	GO:0032281(alpha-amino-3-hydroxy-5-methyl-4-isoxazolepropionic acid selective glutamate receptor complex);GO:0032279(asymmetric synapse);GO:0030054(cell junction);GO:0043198(dendritic shaft);GO:0043204(perikaryon);GO:0014069(postsynaptic density);GO:0045211(postsynaptic membrane);GO:0043083(synaptic cleft);GO:0043195(terminal button);GO:0004971(alpha-amino-3-hydroxy-5-methyl-4-isoxazole propionat…	K05199	-	ko04080(Neuroactive ligand-receptor interaction);ko04730(Long-term depression)
comp101661_c0_seq1	252	-	-	-	-	-	-	-	-	-	-	-	-	-	-
comp101662_c0_seq1	251	-	-	-	-	-	-	-	-	-	-	-	-	-	-
comp101663_c0_seq1	439	-	-	-	-	-	-	-	-	-	-	-	-	-	-
comp101664_c0_seq1	489	-	-	-	-	-	-	-	-	-	-	-	-	-	-
comp101665_c0_seq1	377	-	-	-	-	-	-	-	-	-	-	-	-	-	-
comp101666_c0_seq1	415	-	-	-	-	-	-	-	-	-	-	-	-	-	-
comp101668_c0_seq1	255	-	-	-	-	-	-	-	-	-	-	-	-	-	-
comp101669_c0_seq1	362	-	-	-	-	-	-	-	-	-	-	-	-	-	-
comp10166_c0_seq1	1934	transcription initiation factor TFIID subunit D4	sp|Q15542|TAF5_HUMAN Transcription initiation factor TFIID subunit 5 OS=Homo sapiens GN=TAF5 PE=1 SV=3	0	-	-	G3SGT8_GORGO/532-567 G3SGT8.1 PF00400.27;WD40;	3e-17	[K] Transcription	ssc:100152210	0	GO:0015629(actin cytoskeleton);GO:0005669(transcription factor TFIID complex);GO:0033276(transcription factor TFTC complex);GO:0046983(protein dimerization activity);GO:0003700(sequence-specific DNA binding transcription factor activity);GO:0044212(transcription regulatory region DNA binding);GO:0016573(histone acetylation);GO:0044419(interspecies interaction between organisms);GO:0006368(transcr…	K03130	-	ko03022(Basal transcription factors)
comp101671_c0_seq1	429	-	sp|Q923L3|CSMD1_MOUSE CUB and sushi domain-containing protein 1 OS=Mus musculus GN=Csmd1 PE=2 SV=2	1e-19	-	-	F1MRN5_BOVIN/2466-2520 F1MRN5.2 PF00084.15;Sushi;	1e-18	[T] Signal transduction mechanisms ;[V] Defense mechanisms	-	-	GO:0016021(integral to membrane)	-	-	-
comp101674_c0_seq1	502	-	-	-	-	-	-	-	-	-	-	-	-	-	-
comp101675_c0_seq1	237	-	-	-	-	-	-	-	-	-	-	-	-	-	-
comp101676_c0_seq1	224	-	-	-	-	-	-	-	-	-	-	-	-	-	-
comp101677_c0_seq1	236	-	-	-	-	-	-	-	-	-	-	-	-	-	-
comp101678_c0_seq1	311	polycystin 1	sp|O08852|PKD1_MOUSE Polycystin-1 OS=Mus musculus GN=Pkd1 PE=1 SV=2	6e-38	-	-	Q7YQK5_CANFA/940-1010 Q7YQK5.1 PF00801.15;PKD;	2e-24	[P] Inorganic ion transport and metabolism ;[T] Signal transduction mechanisms	cfa:606755	1e-32	GO:0016021(integral to membrane);GO:0031512(motile primary cilium);GO:0005634(nucleus);GO:0005886(plasma membrane);GO:0002133(polycystin complex);GO:0005262(calcium channel activity);GO:0005515(protein binding);GO:0005529(sugar binding);GO:0001568(blood vessel development);GO:0001502(cartilage condensation);GO:0007050(cell cycle arrest);GO:0050982(detection of mechanical stimulus);GO:0007507(hear…	K04985	-	-
comp10167_c0_seq1	1937	-	sp|O60636|TSN2_HUMAN Tetraspanin-2 OS=Homo sapiens GN=TSPAN2 PE=2 SV=2	3e-100	-	-	G3TTK6_LOXAF/10-214 G3TTK6.1 PF00335.15;Tetraspannin;	6e-96	[R] General function prediction only	-	-	GO:0016021(integral to membrane)	-	-	-
comp101680_c0_seq1	232	-	-	-	-	-	-	-	-	-	-	-	-	-	-
comp101682_c0_seq1	208	-	-	-	-	-	-	-	-	-	-	-	-	-	-
comp101683_c0_seq1	248	-	-	-	-	-	-	-	-	-	-	-	-	-	-
comp101684_c0_seq1	203	-	-	-	-	-	-	-	-	-	-	-	-	-	-
comp101686_c0_seq1	334	-	-	-	-	-	-	-	-	-	-	-	-	-	-
comp101687_c0_seq1	368	-	-	-	-	-	-	-	-	-	-	-	-	-	-
comp101688_c0_seq1	280	-	-	-	-	-	-	-	-	-	-	-	-	-	-
comp101690_c0_seq1	297	-	sp|Q6ZNB6|NFXL1_HUMAN NF-X1-type zinc finger protein NFXL1 OS=Homo sapiens GN=NFXL1 PE=1 SV=2	2e-47	-	-	-	-	-	-	-	GO:0016021(integral to membrane);GO:0005634(nucleus);GO:0003700(sequence-specific DNA binding transcription factor activity);GO:0008270(zinc ion binding)	-	-	-
comp101691_c0_seq1	226	-	-	-	-	-	-	-	-	-	-	-	-	-	-
comp101692_c0_seq1	316	-	-	-	-	-	-	-	-	-	-	-	-	-	-
comp101693_c0_seq1	419	-	-	-	-	-	-	-	-	-	-	-	-	-	-
comp101694_c0_seq1	390	-	-	-	-	-	-	-	-	-	-	-	-	-	-
comp101696_c0_seq1	238	-	-	-	-	-	-	-	-	-	-	-	-	-	-
comp101697_c0_seq1	214	-	-	-	-	-	-	-	-	-	-	-	-	-	-
comp101698_c0_seq1	266	-	-	-	-	-	-	-	-	-	-	-	-	-	-
comp101699_c0_seq1	238	-	-	-	-	-	-	-	-	-	-	-	-	-	-
comp101700_c0_seq1	282	-	-	-	-	-	-	-	-	-	-	-	-	-	-
comp101701_c0_seq1	231	-	sp|Q96A23|CPNE4_HUMAN Copine-4 OS=Homo sapiens GN=CPNE4 PE=2 SV=1	4e-51	-	-	H2R3B6_PANTR/160-246 H2R3B6.1 PF00168.25;C2;	1e-31	[T] Signal transduction mechanisms	-	-	-	-	-	-
comp101702_c0_seq1	518	-	-	-	-	-	-	-	-	-	-	-	-	-	-
comp101703_c0_seq1	313	-	-	-	-	-	-	-	-	-	-	-	-	-	-
comp101704_c0_seq1	217	L-amino acid transporter, LAT family	sp|P63116|AAA1_RAT Asc-type amino acid transporter 1 OS=Rattus norvegicus GN=Slc7a10 PE=2 SV=1	7e-43	-	-	F1P8N5_CANFA/1-418 F1P8N5.1 PF13520.1;AA_permease_2;	1e-35	[E] Amino acid transport and metabolism	mmu:53896	4e-35	GO:0030425(dendrite);GO:0016021(integral to membrane);GO:0042945(D-serine transmembrane transporter activity);GO:0015194(L-serine transmembrane transporter activity)	K03450	-	-
comp101705_c0_seq1	228	-	-	-	-	-	-	-	-	-	-	-	-	-	-
comp101706_c0_seq1	260	-	-	-	-	-	-	-	-	-	-	-	-	-	-
comp101707_c0_seq1	291	-	-	-	-	-	-	-	-	-	-	-	-	-	-
comp101708_c0_seq1	238	SCAN domain-containing zinc finger protein	sp|A1YFW6|ZN449_PANPA Zinc finger protein 449 OS=Pan paniscus GN=ZNF449 PE=3 SV=1	1e-37	-	-	-	-	-	bta:512036	6e-41	GO:0005634(nucleus);GO:0003677(DNA binding);GO:0003700(sequence-specific DNA binding transcription factor activity);GO:0008270(zinc ion binding);GO:0016032(viral reproduction)	K09230	-	-
comp101709_c0_seq1	310	-	-	-	-	-	-	-	-	-	-	-	-	-	-
comp101710_c0_seq1	203	-	-	-	-	-	-	-	-	-	-	-	-	-	-
comp101712_c0_seq1	837	-	sp|A6NHQ4|CQ096_HUMAN Uncharacterized protein C17orf96 OS=Homo sapiens GN=C17orf96 PE=1 SV=1	2e-75	-	-	-	-	-	-	-	-	-	-	-
comp101713_c0_seq1	257	-	-	-	-	-	-	-	-	-	-	-	-	-	-
comp101714_c0_seq1	320	-	-	-	-	-	-	-	-	-	-	-	-	-	-
comp101715_c0_seq1	429	-	-	-	-	-	-	-	-	-	-	-	-	-	-
comp101716_c0_seq1	228	-	-	-	-	-	-	-	-	-	-	-	-	-	-
comp101717_c0_seq1	233	-	-	-	-	-	-	-	-	-	-	-	-	-	-
comp101718_c0_seq1	321	-	-	-	-	-	-	-	-	-	-	-	-	-	-
comp101719_c0_seq1	457	-	-	-	-	-	-	-	-	-	-	-	-	-	-
comp10171_c0_seq1	1505	-	sp|Q0P5B1|PEX13_BOVIN Peroxisomal membrane protein PEX13 OS=Bos taurus GN=PEX13 PE=2 SV=1	0	-	-	Q9QYL1_CRIGR/100-257 Q9QYL1.1 PF04088.8;Peroxin-13_N;	5e-77	[U] Intracellular trafficking, secretion, and vesicular transport	-	-	GO:0005779(integral to peroxisomal membrane);GO:0005624(membrane fraction);GO:0016560(protein import into peroxisome matrix, docking)	-	-	-
comp101720_c0_seq1	235	-	-	-	-	-	-	-	-	-	-	-	-	-	-
comp101721_c0_seq1	291	-	-	-	-	-	-	-	-	-	-	-	-	-	-
comp101722_c0_seq1	235	-	-	-	-	-	-	-	-	-	-	-	-	-	-
comp101723_c0_seq1	278	-	-	-	-	-	-	-	-	-	-	-	-	-	-
comp101724_c0_seq1	429	-	-	-	-	-	-	-	-	-	-	-	-	-	-
comp101725_c0_seq1	264	-	-	-	-	-	-	-	-	-	-	-	-	-	-
comp101726_c0_seq1	241	-	-	-	-	-	-	-	-	-	-	-	-	-	-
comp101727_c0_seq1	302	-	-	-	-	-	-	-	-	-	-	-	-	-	-
comp101729_c0_seq1	234	-	-	-	-	-	-	-	-	-	-	-	-	-	-
comp101731_c0_seq1	238	-	-	-	-	-	-	-	-	-	-	-	-	-	-
comp101732_c0_seq1	253	-	sp|Q6W2J9|BCOR_HUMAN BCL-6 corepressor OS=Homo sapiens GN=BCOR PE=1 SV=1	1e-12	-	-	-	-	-	-	-	-	-	-	-
comp101733_c0_seq1	367	-	-	-	-	-	-	-	-	-	-	-	-	-	-
comp101734_c0_seq1	245	-	-	-	-	-	-	-	-	-	-	-	-	-	-
comp101735_c0_seq1	328	transient receptor potential cation channel, subfamily M, member 2	sp|Q91YD4|TRPM2_MOUSE Transient receptor potential cation channel subfamily M member 2 OS=Mus musculus GN=Trpm2 PE=2 SV=1	5e-46	-	-	-	-	[P] Inorganic ion transport and metabolism ;[T] Signal transduction mechanisms	bta:508029	1e-45	GO:0016021(integral to membrane);GO:0005886(plasma membrane);GO:0047631(ADP-ribose diphosphatase activity);GO:0005262(calcium channel activity);GO:0005384(manganese ion transmembrane transporter activity);GO:0005272(sodium channel activity);GO:0033194(response to hydroperoxide)	K04977	-	-
comp101736_c0_seq1	340	-	-	-	-	-	-	-	-	-	-	-	-	-	-
comp101737_c0_seq1	240	-	-	-	-	-	-	-	-	-	-	-	-	-	-
comp101738_c0_seq1	212	-	-	-	-	-	-	-	-	-	-	-	-	-	-
comp101739_c0_seq1	220	-	-	-	-	-	-	-	-	-	-	-	-	-	-
comp10173_c0_seq1	453	-	-	-	-	-	-	-	-	-	-	-	-	-	-
comp101741_c0_seq1	229	T-complex protein 1 subunit zeta	sp|Q3T084|TCPW_BOVIN T-complex protein 1 subunit zeta-2 OS=Bos taurus GN=CCT6B PE=2 SV=3	2e-41	-	-	TCPW_BOVIN/30-525 Q3T084.3 PF00118.19;Cpn60_TCP1;	1e-34	[O] Posttranslational modification, protein turnover, chaperones	bta:538090	5e-34	GO:0005737(cytoplasm);GO:0005524(ATP binding);GO:0051082(unfolded protein binding);GO:0006457(protein folding)	K09498	-	-
comp101743_c0_seq1	496	-	sp|Q0VC73|KTU_BOVIN Protein kintoun OS=Bos taurus GN=DNAAF2 PE=2 SV=2	4e-74	-	-	-	-	-	-	-	GO:0005737(cytoplasm);GO:0070286(axonemal dynein complex assembly);GO:0060285(ciliary cell motility)	-	-	-
comp101744_c0_seq1	228	-	-	-	-	-	-	-	-	-	-	-	-	-	-
comp101745_c0_seq1	219	-	-	-	-	-	-	-	-	-	-	-	-	-	-
comp101746_c0_seq1	232	-	-	-	-	-	-	-	-	-	-	-	-	-	-
comp101747_c0_seq1	239	-	-	-	-	-	-	-	-	-	-	-	-	-	-
comp101749_c0_seq1	202	-	-	-	-	-	-	-	-	-	-	-	-	-	-
comp101750_c0_seq1	244	-	-	-	-	-	-	-	-	-	-	-	-	-	-
comp101751_c0_seq1	239	-	-	-	-	-	-	-	-	-	-	-	-	-	-
comp101753_c0_seq1	236	-	-	-	-	-	-	-	-	-	-	-	-	-	-
comp101754_c0_seq1	230	-	-	-	-	-	-	-	-	-	-	-	-	-	-
comp101756_c0_seq1	208	-	-	-	-	-	-	-	-	-	-	-	-	-	-
comp101757_c0_seq1	514	-	sp|Q8N6Q8|MET25_HUMAN Methyltransferase-like protein 25 OS=Homo sapiens GN=METTL25 PE=2 SV=2	1e-80	-	-	F7DFP8_HORSE/154-420 F7DFP8.1 PF13679.1;Methyltransf_32;	5e-58	[A] RNA processing and modification	-	-	-	-	-	-
comp101758_c0_seq1	297	-	-	-	-	-	-	-	-	-	-	-	-	-	-
comp101759_c0_seq1	339	-	-	-	-	-	-	-	-	-	-	-	-	-	-
comp10175_c0_seq1	1638	-	-	-	-	-	-	-	-	-	-	-	-	-	-
comp101761_c0_seq1	277	-	-	-	-	-	-	-	-	-	-	-	-	-	-
comp101763_c0_seq1	242	-	-	-	-	-	-	-	-	-	-	-	-	-	-
comp101764_c0_seq1	329	TRIAD3; E3 ubiquitin-protein ligase RNF216	sp|Q9NWF9|RN216_HUMAN E3 ubiquitin-protein ligase RNF216 OS=Homo sapiens GN=RNF216 PE=1 SV=3	2e-30	-	-	-	-	-	cfa:479760	3e-27	GO:0005737(cytoplasm);GO:0005634(nucleus);GO:0016874(ligase activity);GO:0005515(protein binding);GO:0008270(zinc ion binding);GO:0006915(apoptosis);GO:0044419(interspecies interaction between organisms);GO:0043161(proteasomal ubiquitin-dependent protein catabolic process);GO:0070936(protein K48-linked ubiquitination);GO:0050691(regulation of defense response to virus by host);GO:0032648(regulati…	K11976	EC:6.3.2.19	-
comp101765_c0_seq1	244	-	sp|Q9UPS8|ANR26_HUMAN Ankyrin repeat domain-containing protein 26 OS=Homo sapiens GN=ANKRD26 PE=1 SV=3	2e-24	-	-	E1BLC3_BOVIN/898-1202 E1BLC3.2 PF14915.1;CCDC144C;	4e-21	-	-	-	GO:0005813(centrosome)	-	-	-
comp101767_c0_seq1	220	-	-	-	-	-	-	-	-	-	-	-	-	-	-
comp101768_c0_seq1	394	-	-	-	-	-	-	-	-	-	-	-	-	-	-
comp101769_c0_seq1	375	-	-	-	-	-	-	-	-	-	-	-	-	-	-
comp10176_c0_seq1	550	-	-	-	-	-	-	-	-	-	-	-	-	-	-
comp101770_c0_seq1	559	-	-	-	-	-	-	-	-	-	-	-	-	-	-
comp101771_c0_seq1	248	-	-	-	-	-	-	-	-	-	-	-	-	-	-
comp101773_c0_seq1	362	cytoplasmic FMR1 interacting protein	sp|Q5SQX6|CYFP2_MOUSE Cytoplasmic FMR1-interacting protein 2 OS=Mus musculus GN=Cyfip2 PE=1 SV=2	1e-74	-	-	F1MX60_BOVIN/384-1249 F1MX60.2 PF05994.6;FragX_IP;	2e-64	[R] General function prediction only	gga:416246	8e-64	GO:0030054(cell junction);GO:0048471(perinuclear region of cytoplasm);GO:0045202(synapse);GO:0019717(synaptosome);GO:0005515(protein binding);GO:0006915(apoptosis);GO:0016337(cell-cell adhesion)	K05749	-	ko04810(Regulation of actin cytoskeleton)
comp101774_c0_seq1	237	-	-	-	-	-	-	-	-	-	-	-	-	-	-
comp101775_c0_seq1	232	-	-	-	-	-	-	-	-	-	-	-	-	-	-
comp101776_c0_seq1	201	calcium/calmodulin-dependent protein kinase kinase	sp|Q8N5S9|KKCC1_HUMAN Calcium/calmodulin-dependent protein kinase kinase 1 OS=Homo sapiens GN=CAMKK1 PE=1 SV=2	5e-24	-	-	-	-	[T] Signal transduction mechanisms	bta:510260	5e-24	GO:0005829(cytosol);GO:0005634(nucleus);GO:0005524(ATP binding);GO:0005516(calmodulin binding);GO:0004683(calmodulin-dependent protein kinase activity);GO:0007268(synaptic transmission)	K07359	EC:2.7.11.17	ko04920(Adipocytokine signaling pathway)
comp101777_c0_seq1	412	-	-	-	-	-	-	-	-	-	-	-	-	-	-
comp101778_c0_seq1	339	-	-	-	-	-	-	-	-	-	-	-	-	-	-
comp101779_c0_seq1	361	-	-	-	-	-	-	-	-	-	-	-	-	-	-
comp10177_c0_seq1	933	-	-	-	-	-	-	-	-	-	-	-	-	-	-
comp101780_c0_seq1	336	-	-	-	-	-	-	-	-	-	-	-	-	-	-
comp101781_c0_seq1	202	-	-	-	-	-	-	-	-	-	-	-	-	-	-
comp101782_c0_seq1	259	-	-	-	-	-	-	-	-	-	-	-	-	-	-
comp101784_c0_seq1	220	E3 ubiquitin-protein ligase UBR1	sp|Q8IWV7|UBR1_HUMAN E3 ubiquitin-protein ligase UBR1 OS=Homo sapiens GN=UBR1 PE=1 SV=1	2e-45	-	-	-	-	[O] Posttranslational modification, protein turnover, chaperones	ptr:453369	5e-38	GO:0005829(cytosol);GO:0070728(leucine binding);GO:0008270(zinc ion binding);GO:0071233(cellular response to leucine);GO:0032007(negative regulation of TOR signaling cascade)	K10625	EC:6.3.2.19	-
comp101785_c0_seq1	363	-	sp|Q86VQ0|LCA5_HUMAN Lebercilin OS=Homo sapiens GN=LCA5 PE=1 SV=2	4e-35	-	-	-	-	-	-	-	GO:0035085(cilium axoneme);GO:0005932(microtubule basal body);GO:0005515(protein binding);GO:0015031(protein transport)	-	-	-
comp101786_c0_seq1	259	3',5'-cyclic-nucleotide phosphodiesterase	sp|Q13370|PDE3B_HUMAN cGMP-inhibited 3',5'-cyclic phosphodiesterase B OS=Homo sapiens GN=PDE3B PE=1 SV=2	1e-44	-	-	-	-	-	bta:533323	2e-46	GO:0005829(cytosol);GO:0005783(endoplasmic reticulum);GO:0005794(Golgi apparatus);GO:0032045(guanyl-nucleotide exchange factor complex);GO:0016021(integral to membrane);GO:0005792(microsome);GO:0004119(cGMP-inhibited cyclic-nucleotide phosphodiesterase activity);GO:0046872(metal ion binding);GO:0043422(protein kinase B binding);GO:0006198(cAMP catabolic process);GO:0008286(insulin receptor signal…	K01120	EC:3.1.4.17	ko00230(Purine metabolism)
comp101787_c0_seq1	201	-	-	-	-	-	-	-	-	-	-	-	-	-	-
comp101788_c0_seq1	412	-	-	-	-	-	-	-	-	-	-	-	-	-	-
comp10178_c0_seq1	938	-	sp|Q9H479|FN3K_HUMAN Fructosamine-3-kinase OS=Homo sapiens GN=FN3K PE=1 SV=1	8e-68	-	-	Q0VC08_BOVIN/1-309 Q0VC08.1 PF03881.9;Fructosamin_kin;	1e-74	[R] General function prediction only	-	-	GO:0030387(fructosamine-3-kinase activity);GO:0030393(fructoselysine metabolic process)	-	-	-
comp10178_c0_seq2	855	-	sp|Q9H479|FN3K_HUMAN Fructosamine-3-kinase OS=Homo sapiens GN=FN3K PE=1 SV=1	3e-51	-	-	Q0VC08_BOVIN/1-309 Q0VC08.1 PF03881.9;Fructosamin_kin;	9e-56	[R] General function prediction only	-	-	GO:0030387(fructosamine-3-kinase activity);GO:0030393(fructoselysine metabolic process)	-	-	-
comp101790_c0_seq1	254	-	-	-	-	-	-	-	-	-	-	-	-	-	-
comp101791_c0_seq1	476	runt-related transcription factor 1	sp|Q01196|RUNX1_HUMAN Runt-related transcription factor 1 OS=Homo sapiens GN=RUNX1 PE=1 SV=3	3e-27	-	-	E1BAD4_BOVIN/359-453 E1BAD4.1 PF08504.6;RunxI;	4e-24	[K] Transcription	bta:529631	2e-23	-	K08367	-	ko05200(Pathways in cancer);ko05220(Chronic myeloid leukemia);ko05221(Acute myeloid leukemia)
comp101792_c0_seq1	314	-	-	-	-	-	-	-	-	-	-	-	-	-	-
comp101793_c0_seq1	337	-	-	-	-	-	-	-	-	-	-	-	-	-	-
comp101794_c0_seq1	211	-	-	-	-	-	-	-	-	-	-	-	-	-	-
comp101795_c0_seq1	368	homeobox protein GBX	sp|P52951|GBX2_HUMAN Homeobox protein GBX-2 OS=Homo sapiens GN=GBX2 PE=2 SV=3	8e-58	-	-	-	-	-	bta:507344	2e-48	GO:0005634(nucleus);GO:0043565(sequence-specific DNA binding);GO:0003700(sequence-specific DNA binding transcription factor activity)	K09321	-	-
comp101796_c0_seq1	464	-	-	-	-	-	-	-	-	-	-	-	-	-	-
comp101797_c0_seq1	275	-	-	-	-	-	-	-	-	-	-	-	-	-	-
comp101798_c0_seq1	210	-	-	-	-	-	-	-	-	-	-	-	-	-	-
comp101799_c0_seq1	218	-	-	-	-	-	-	-	-	-	-	-	-	-	-
comp1017_c0_seq1	343	-	-	-	-	-	-	-	-	-	-	-	-	-	-
comp101801_c0_seq1	238	-	-	-	-	-	-	-	-	-	-	-	-	-	-
comp101802_c0_seq1	473	-	sp|Q8MJ24|LOXL4_BOVIN Lysyl oxidase homolog 4 OS=Bos taurus GN=LOXL4 PE=2 SV=1	9e-113	-	-	LOXL4_BOVIN/171-288 Q8MJ24.1 PF00530.13;SRCR;	4e-62	-	bta:281904	1e-92	GO:0005615(extracellular space);GO:0016020(membrane);GO:0005507(copper ion binding);GO:0016641(oxidoreductase activity, acting on the CH-NH2 group of donors, oxygen as acceptor);GO:0005044(scavenger receptor activity)	K00280	-	-
comp101803_c0_seq1	209	-	-	-	-	-	-	-	-	-	-	-	-	-	-
comp101804_c0_seq1	287	-	sp|Q93052|LPP_HUMAN Lipoma-preferred partner OS=Homo sapiens GN=LPP PE=1 SV=1	4e-39	-	-	F7DUS9_ORNAN/313-377 F7DUS9.1 PF00412.17;LIM;	4e-27	[T] Signal transduction mechanisms	-	-	GO:0005737(cytoplasm);GO:0005925(focal adhesion);GO:0005634(nucleus);GO:0005515(protein binding);GO:0008270(zinc ion binding);GO:0007155(cell adhesion)	-	-	-
comp101805_c0_seq1	507	-	-	-	-	-	-	-	-	-	-	-	-	-	-
comp101806_c0_seq1	228	-	-	-	-	-	-	-	-	-	-	-	-	-	-
comp101807_c0_seq1	265	-	-	-	-	-	-	-	-	-	-	-	-	-	-
comp101809_c0_seq1	368	-	-	-	-	-	-	-	-	-	-	-	-	-	-
comp10180_c0_seq2	1022	hepatocyte growth factor activator	sp|Q6QNF4|HGFA_CANFA Hepatocyte growth factor activator OS=Canis familiaris GN=HGFAC PE=2 SV=1	4e-158	-	-	F7DH19_MACMU/404-637 F7DH19.1 PF00089.21;Trypsin;	2e-133	[E] Amino acid transport and metabolism	ecb:100146688	0	GO:0005615(extracellular space);GO:0004252(serine-type endopeptidase activity);GO:0006508(proteolysis)	K09631	EC:3.4.21.-	-
comp101810_c0_seq1	220	-	-	-	-	-	-	-	-	-	-	-	-	-	-
comp101811_c0_seq1	285	-	sp|P01001|ISK6_BOVIN Serine protease inhibitor Kazal-type 6 OS=Bos taurus GN=SPINK6 PE=1 SV=3	2e-42	-	-	F1RLB4_PIG/21-71 F1RLB4.1 PF00050.16;Kazal_1;	6e-24	[R] General function prediction only	-	-	GO:0005576(extracellular region);GO:0004867(serine-type endopeptidase inhibitor activity)	-	-	-
comp101812_c0_seq1	229	-	-	-	-	-	-	-	-	-	-	-	-	-	-
comp101814_c0_seq1	259	IQ motif containing GTPase activating protein	sp|P46940|IQGA1_HUMAN Ras GTPase-activating-like protein IQGAP1 OS=Homo sapiens GN=IQGAP1 PE=1 SV=1	6e-31	-	-	-	-	[T] Signal transduction mechanisms	bta:532715	5e-26	GO:0005884(actin filament);GO:0005737(cytoplasm);GO:0030496(midbody);GO:0005634(nucleus);GO:0005886(plasma membrane);GO:0005516(calmodulin binding);GO:0005095(GTPase inhibitor activity);GO:0019903(protein phosphatase binding);GO:0005099(Ras GTPase activator activity);GO:0006112(energy reserve metabolic process);GO:0050796(regulation of insulin secretion);GO:0007264(small GTPase mediated signal tr…	K05767	-	ko04810(Regulation of actin cytoskeleton)
comp101815_c0_seq1	224	-	-	-	-	-	-	-	-	-	-	-	-	-	-
comp101816_c0_seq1	361	-	-	-	-	-	-	-	-	-	-	-	-	-	-
comp101817_c0_seq1	256	-	-	-	-	-	-	-	-	-	-	-	-	-	-
comp101818_c0_seq1	287	-	-	-	-	-	-	-	-	-	-	-	-	-	-
comp101819_c0_seq1	515	-	-	-	-	-	-	-	-	-	-	-	-	-	-
comp10181_c0_seq1	2017	-	sp|Q9UM82|SPAT2_HUMAN Spermatogenesis-associated protein 2 OS=Homo sapiens GN=SPATA2 PE=1 SV=2	0	-	-	-	-	-	-	-	GO:0005737(cytoplasm);GO:0005634(nucleus);GO:0030154(cell differentiation);GO:0007275(multicellular organismal development);GO:0007283(spermatogenesis)	-	-	-
comp101820_c0_seq1	281	-	-	-	-	-	-	-	-	-	-	-	-	-	-
comp101821_c0_seq1	223	-	-	-	-	-	-	-	-	-	-	-	-	-	-
comp101822_c0_seq1	209	-	-	-	-	-	-	-	-	-	-	-	-	-	-
comp101823_c0_seq1	244	-	-	-	-	-	-	-	-	-	-	-	-	-	-
comp101824_c0_seq1	343	-	-	-	-	-	-	-	-	-	-	-	-	-	-
comp101825_c0_seq1	368	-	-	-	-	-	-	-	-	-	-	-	-	-	-
comp101826_c0_seq1	270	-	-	-	-	-	-	-	-	-	-	-	-	-	-
comp101827_c0_seq1	385	-	-	-	-	-	-	-	-	-	-	-	-	-	-
comp101828_c0_seq1	229	-	-	-	-	-	-	-	-	-	-	-	-	-	-
comp101829_c0_seq1	201	-	-	-	-	-	-	-	-	-	-	-	-	-	-
comp101830_c0_seq1	309	-	-	-	-	-	-	-	-	-	-	-	-	-	-
comp101832_c0_seq1	230	-	-	-	-	-	-	-	-	-	-	-	-	-	-
comp101833_c0_seq1	313	-	-	-	-	-	-	-	-	-	-	-	-	-	-
comp101834_c0_seq1	247	-	sp|Q5R803|FRMD3_PONAB FERM domain-containing protein 3 OS=Pongo abelii GN=FRMD3 PE=2 SV=1	5e-55	-	-	G3NXC6_GASAC/27-104 G3NXC6.1 PF09379.5;FERM_N;	4e-36	[R] General function prediction only	-	-	GO:0005737(cytoplasm);GO:0005856(cytoskeleton);GO:0019898(extrinsic to membrane);GO:0016021(integral to membrane);GO:0008092(cytoskeletal protein binding)	-	-	-
comp101835_c0_seq1	237	-	-	-	-	-	-	-	-	-	-	-	-	-	-
comp101836_c0_seq1	294	-	-	-	-	-	-	-	-	-	-	-	-	-	-
comp101837_c0_seq1	299	-	-	-	-	-	-	-	-	-	-	-	-	-	-
comp101839_c0_seq1	315	-	-	-	-	-	-	-	-	-	-	-	-	-	-
comp10183_c0_seq1	1976	-	-	-	-	-	-	-	-	-	-	-	-	-	-
comp101841_c0_seq1	291	-	-	-	-	-	-	-	-	-	-	-	-	-	-
comp101843_c0_seq1	232	-	-	-	-	-	-	-	-	-	-	-	-	-	-
comp101844_c0_seq1	253	-	-	-	-	-	-	-	-	-	-	-	-	-	-
comp101845_c0_seq1	239	-	-	-	-	-	-	-	-	-	-	-	-	-	-
comp101846_c0_seq1	517	-	-	-	-	-	-	-	-	-	-	-	-	-	-
comp101847_c0_seq1	226	-	-	-	-	-	-	-	-	-	-	-	-	-	-
comp101848_c0_seq1	257	-	-	-	-	-	C5D4G8_GEOSW/1-457 C5D4G8.1 PF13701.1;DDE_Tnp_1_4;	3e-41	-	-	-	-	-	-	-
comp101850_c0_seq1	232	-	-	-	-	-	-	-	-	-	-	-	-	-	-
comp101851_c0_seq1	219	-	-	-	-	-	-	-	-	-	-	-	-	-	-
comp101852_c0_seq1	327	-	-	-	-	-	-	-	-	-	-	-	-	-	-
comp101853_c0_seq1	403	-	-	-	-	-	-	-	-	-	-	-	-	-	-
comp101854_c0_seq1	236	-	-	-	-	-	E1BMW5_BOVIN/28-130 E1BMW5.1 PF01710.11;HTH_Tnp_IS630;	8e-14	-	-	-	-	-	-	-
comp101856_c0_seq1	221	-	-	-	-	-	-	-	-	-	-	-	-	-	-
comp101857_c0_seq1	340	-	-	-	-	-	-	-	-	-	-	-	-	-	-
comp101858_c0_seq1	283	-	-	-	-	-	-	-	-	-	-	-	-	-	-
comp101859_c0_seq1	247	-	-	-	-	-	-	-	-	-	-	-	-	-	-
comp10185_c0_seq1	832	-	-	-	-	-	-	-	-	-	-	-	-	-	-
comp101860_c0_seq1	245	-	-	-	-	-	-	-	-	-	-	-	-	-	-
comp101861_c0_seq1	328	-	sp|Q7TSK2|SEZ6_MOUSE Seizure protein 6 OS=Mus musculus GN=Sez6 PE=1 SV=1	6e-14	-	-	-	-	-	-	-	GO:0030054(cell junction);GO:0005737(cytoplasm);GO:0030425(dendrite);GO:0005576(extracellular region);GO:0016021(integral to membrane);GO:0005886(plasma membrane);GO:0045202(synapse)	-	-	-
comp101862_c0_seq1	261	-	-	-	-	-	-	-	-	-	-	-	-	-	-
comp101863_c0_seq1	237	-	sp|Q6T4R5|NHS_HUMAN Nance-Horan syndrome protein OS=Homo sapiens GN=NHS PE=1 SV=1	6e-16	-	-	-	-	-	-	-	GO:0005634(nucleus)	-	-	-
comp101864_c0_seq1	355	-	-	-	-	-	-	-	-	-	-	-	-	-	-
comp101865_c0_seq1	304	dynein heavy chain 1, cytosolic	sp|Q14204|DYHC1_HUMAN Cytoplasmic dynein 1 heavy chain 1 OS=Homo sapiens GN=DYNC1H1 PE=1 SV=5	2e-65	-	-	G9L0F4_MUSPF/1-185 G9L0F4.1 PF08385.7;DHC_N1;	6e-54	[Z] Cytoskeleton	ecb:100058101	2e-55	GO:0005813(centrosome);GO:0005868(cytoplasmic dynein complex);GO:0005829(cytosol);GO:0005794(Golgi apparatus);GO:0005874(microtubule);GO:0005524(ATP binding);GO:0042623(ATPase activity, coupled);GO:0003777(microtubule motor activity);GO:0005515(protein binding);GO:0033962(cytoplasmic mRNA processing body assembly);GO:0000086(G2/M transition of mitotic cell cycle);GO:0007018(microtubule-based move…	K10413	-	ko04145(Phagosome);ko04962(Vasopressin-regulated water reabsorption)
comp101866_c0_seq1	373	-	-	-	-	-	-	-	-	-	-	-	-	-	-
comp101867_c0_seq1	384	-	-	-	-	-	-	-	-	-	-	-	-	-	-
comp101868_c0_seq1	282	-	-	-	-	-	-	-	-	-	-	-	-	-	-
comp101869_c0_seq1	253	-	-	-	-	-	-	-	-	-	-	-	-	-	-
comp10186_c0_seq1	1254	-	-	-	-	-	-	-	-	-	-	-	-	-	-
comp101871_c0_seq1	242	-	-	-	-	-	-	-	-	-	-	-	-	-	-
comp101872_c0_seq1	245	-	-	-	-	-	-	-	-	-	-	-	-	-	-
comp101873_c0_seq1	241	-	sp|Q5THJ4|VP13D_HUMAN Vacuolar protein sorting-associated protein 13D OS=Homo sapiens GN=VPS13D PE=1 SV=1	1e-48	-	-	-	-	[U] Intracellular trafficking, secretion, and vesicular transport	-	-	-	-	-	-
comp101874_c0_seq1	345	-	-	-	-	-	-	-	-	-	-	-	-	-	-
comp101875_c0_seq1	248	-	-	-	-	-	-	-	-	-	-	-	-	-	-
comp101876_c0_seq1	250	-	-	-	-	-	-	-	-	-	-	-	-	-	-
comp101877_c0_seq1	206	5-aminolevulinate synthase	sp|Q9XT75|HEM0_DELLE 5-aminolevulinate synthase, erythroid-specific, mitochondrial OS=Delphinapterus leucas GN=ALAS2 PE=2 SV=1	5e-42	-	-	-	-	[H] Coenzyme transport and metabolism	ecb:100060580	2e-34	GO:0005743(mitochondrial inner membrane);GO:0005759(mitochondrial matrix);GO:0003870(5-aminolevulinate synthase activity);GO:0030170(pyridoxal phosphate binding);GO:0016769(transferase activity, transferring nitrogenous groups);GO:0030218(erythrocyte differentiation);GO:0006783(heme biosynthetic process);GO:0042541(hemoglobin biosynthetic process);GO:0001666(response to hypoxia)	K00643	EC:2.3.1.37	ko00260(Glycine, serine and threonine metabolism);ko00860(Porphyrin and chlorophyll metabolism)
comp101878_c0_seq1	284	-	-	-	-	-	-	-	-	-	-	-	-	-	-
comp101879_c0_seq1	268	-	-	-	-	-	-	-	-	-	-	-	-	-	-
comp10187_c0_seq1	1195	-	sp|Q08024|PEBB_MOUSE Core-binding factor subunit beta OS=Mus musculus GN=Cbfb PE=1 SV=1	9e-84	-	-	H3AFE3_LATCH/1-168 H3AFE3.1 PF02312.12;CBF_beta;	1e-80	[K] Transcription	-	-	GO:0005634(nucleus);GO:0005515(protein binding);GO:0003713(transcription coactivator activity);GO:0048469(cell maturation);GO:0060216(definitive hemopoiesis);GO:0030098(lymphocyte differentiation);GO:0030099(myeloid cell differentiation);GO:0001649(osteoblast differentiation);GO:0045944(positive regulation of transcription from RNA polymerase II promoter)	-	-	-
comp10187_c0_seq2	1226	-	sp|Q13951|PEBB_HUMAN Core-binding factor subunit beta OS=Homo sapiens GN=CBFB PE=1 SV=2	2e-91	-	-	H2NR58_PONAB/1-160 H2NR58.1 PF02312.12;CBF_beta;	3e-85	[K] Transcription	-	-	GO:0005634(nucleus);GO:0005515(protein binding);GO:0003700(sequence-specific DNA binding transcription factor activity);GO:0003713(transcription coactivator activity);GO:0006366(transcription from RNA polymerase II promoter)	-	-	-
comp101881_c0_seq1	219	-	-	-	-	-	-	-	-	-	-	-	-	-	-
comp101882_c0_seq1	317	-	sp|Q17RQ9|NKPD1_HUMAN NTPase KAP family P-loop domain-containing protein 1 OS=Homo sapiens GN=NKPD1 PE=2 SV=1	4e-64	-	-	E1B8P8_BOVIN/188-644 E1B8P8.2 PF07693.9;KAP_NTPase;	5e-54	-	-	-	GO:0016021(integral to membrane)	-	-	-
comp101883_c0_seq1	317	-	-	-	-	-	-	-	-	-	-	-	-	-	-
comp101884_c0_seq1	298	son of sevenless	sp|Q07890|SOS2_HUMAN Son of sevenless homolog 2 OS=Homo sapiens GN=SOS2 PE=1 SV=2	2e-48	-	-	-	-	[T] Signal transduction mechanisms	bta:100138040	2e-41	GO:0005829(cytosol);GO:0003677(DNA binding);GO:0005515(protein binding);GO:0005089(Rho guanyl-nucleotide exchange factor activity);GO:0006915(apoptosis);GO:0007411(axon guidance);GO:0008624(induction of apoptosis by extracellular signals);GO:0048011(nerve growth factor receptor signaling pathway);GO:0035023(regulation of Rho protein signal transduction);GO:0007264(small GTPase mediated signal tra…	K03099	-	ko04010(MAPK signaling pathway);ko04012(ErbB signaling pathway);ko04013(MAPK signaling pathway - fly);ko04062(Chemokine signaling pathway);ko04320(Dorso-ventral axis formation);ko04510(Focal adhesion);ko04540(Gap junction);ko04630(Jak-STAT signaling pathway);ko04650(Natural killer cell mediated cytotoxicity);ko04660(T cell receptor signaling pathway);ko04662(B cell receptor signaling pathway);ko0…
comp101886_c0_seq1	205	-	-	-	-	-	-	-	-	-	-	-	-	-	-
comp101887_c0_seq1	258	-	-	-	-	-	-	-	-	-	-	-	-	-	-
comp101889_c0_seq1	226	FYVE, RhoGEF and PH domain containing 3	-	-	-	-	-	-	-	bta:512950	2e-13	-	K05722	-	ko04810(Regulation of actin cytoskeleton)
comp101890_c0_seq1	265	-	-	-	-	-	-	-	-	-	-	-	-	-	-
comp101891_c0_seq1	481	-	-	-	-	-	-	-	-	-	-	-	-	-	-
comp101892_c0_seq1	360	-	-	-	-	-	-	-	-	-	-	-	-	-	-
comp101893_c0_seq1	287	myosin V	sp|Q9NQX4|MYO5C_HUMAN Unconventional myosin-Vc OS=Homo sapiens GN=MYO5C PE=1 SV=2	3e-53	-	-	G1PYT4_MYOLU/60-644 G1PYT4.1 PF00063.16;Myosin_head;	2e-46	[Z] Cytoskeleton	ptr:453441	1e-45	GO:0016459(myosin complex);GO:0003779(actin binding);GO:0005524(ATP binding);GO:0005516(calmodulin binding);GO:0003774(motor activity)	K10357	-	-
comp101894_c0_seq1	250	-	-	-	-	-	-	-	-	-	-	-	-	-	-
comp101895_c0_seq1	304	-	-	-	-	-	-	-	-	-	-	-	-	-	-
comp101896_c0_seq1	343	-	-	-	-	-	-	-	-	-	-	-	-	-	-
comp101897_c0_seq1	275	-	-	-	-	-	-	-	-	-	-	-	-	-	-
comp101898_c0_seq1	259	transcription factor SOX4/11/12 (SOX group C)	sp|P35716|SOX11_HUMAN Transcription factor SOX-11 OS=Homo sapiens GN=SOX11 PE=1 SV=2	1e-51	-	-	-	-	[K] Transcription	ecb:100146709	7e-42	GO:0005737(cytoplasm);GO:0005730(nucleolus);GO:0001158(enhancer sequence-specific DNA binding);GO:0001077(RNA polymerase II core promoter proximal region sequence-specific DNA binding transcription factor activity involved in positive regulation of transcription);GO:0001105(RNA polymerase II transcription coactivator activity);GO:0008135(translation factor activity, nucleic acid binding);GO:00032…	K09268	-	-
comp101899_c0_seq1	318	-	-	-	-	-	-	-	-	-	-	-	-	-	-
comp1018_c0_seq1	263	-	-	-	-	-	-	-	-	-	-	-	-	-	-
comp101900_c0_seq1	436	-	-	-	-	-	-	-	-	-	-	-	-	-	-
comp101901_c0_seq1	299	protein tyrosine phosphatase, receptor type, D	sp|P23468|PTPRD_HUMAN Receptor-type tyrosine-protein phosphatase delta OS=Homo sapiens GN=PTPRD PE=1 SV=2	4e-59	-	-	-	-	[T] Signal transduction mechanisms	bta:532751	5e-51	GO:0005887(integral to plasma membrane);GO:0005515(protein binding);GO:0005001(transmembrane receptor protein tyrosine phosphatase activity);GO:0007185(transmembrane receptor protein tyrosine phosphatase signaling pathway)	K06777	EC:3.1.3.48	-
comp101902_c0_seq1	211	-	-	-	-	-	-	-	-	-	-	-	-	-	-
comp101904_c0_seq1	225	-	-	-	-	-	-	-	-	-	-	-	-	-	-
comp101906_c0_seq1	321	-	sp|Q6IQ32|ADNP2_HUMAN ADNP homeobox protein 2 OS=Homo sapiens GN=ADNP2 PE=1 SV=1	1e-60	-	-	-	-	-	-	-	GO:0005634(nucleus);GO:0043565(sequence-specific DNA binding);GO:0003700(sequence-specific DNA binding transcription factor activity);GO:0008270(zinc ion binding);GO:0034599(cellular response to oxidative stress);GO:0071300(cellular response to retinoic acid);GO:0060548(negative regulation of cell death);GO:0030182(neuron differentiation);GO:0030307(positive regulation of cell growth)	-	-	-
comp101907_c0_seq1	206	-	-	-	-	-	-	-	-	-	-	-	-	-	-
comp101908_c0_seq1	249	-	-	-	-	-	-	-	-	-	-	-	-	-	-
comp101909_c0_seq1	313	-	sp|P19957|ELAF_HUMAN Elafin OS=Homo sapiens GN=PI3 PE=1 SV=3	2e-33	-	-	O46625_BOVIN/89-133 O46625.1 PF00095.16;WAP;	2e-23	-	-	-	GO:0005578(proteinaceous extracellular matrix);GO:0004867(serine-type endopeptidase inhibitor activity);GO:0007620(copulation)	-	-	-
comp10190_c0_seq1	1788	-	-	-	-	-	-	-	-	-	-	-	-	-	-
comp101910_c0_seq1	351	-	-	-	-	-	-	-	-	-	-	-	-	-	-
comp101911_c0_seq1	266	-	-	-	-	-	-	-	-	-	-	-	-	-	-
comp101912_c0_seq1	226	-	-	-	-	-	-	-	-	-	-	-	-	-	-
comp101913_c0_seq1	216	-	sp|Q15884|F1892_HUMAN Protein FAM189A2 OS=Homo sapiens GN=FAM189A2 PE=1 SV=3	1e-32	-	-	-	-	-	-	-	GO:0016021(integral to membrane)	-	-	-
comp101914_c0_seq1	228	-	-	-	-	-	-	-	-	-	-	-	-	-	-
comp101915_c0_seq1	510	-	-	-	-	-	-	-	-	-	-	-	-	-	-
comp101917_c0_seq1	284	-	-	-	-	-	-	-	-	-	-	-	-	-	-
comp101918_c0_seq1	284	-	-	-	-	-	-	-	-	-	-	-	-	-	-
comp101919_c0_seq1	241	-	-	-	-	-	-	-	-	-	-	-	-	-	-
comp101921_c0_seq1	249	-	-	-	-	-	-	-	-	-	-	-	-	-	-
comp101923_c0_seq1	214	-	-	-	-	-	-	-	-	-	-	-	-	-	-
comp101924_c0_seq1	206	T-cell lymphoma invasion and metastasis	sp|Q8IVF5|TIAM2_HUMAN T-lymphoma invasion and metastasis-inducing protein 2 OS=Homo sapiens GN=TIAM2 PE=2 SV=4	6e-34	-	-	-	-	[T] Signal transduction mechanisms	hsa:26230	4e-28	GO:0005829(cytosol);GO:0030175(filopodium);GO:0030426(growth cone);GO:0030027(lamellipodium);GO:0005057(receptor signaling protein activity);GO:0005089(Rho guanyl-nucleotide exchange factor activity);GO:0006915(apoptosis);GO:0044255(cellular lipid metabolic process);GO:0008624(induction of apoptosis by extracellular signals);GO:0048011(nerve growth factor receptor signaling pathway);GO:0035023(re…	K05731	-	ko04062(Chemokine signaling pathway);ko04810(Regulation of actin cytoskeleton)
comp101925_c0_seq1	226	-	-	-	-	-	-	-	-	-	-	-	-	-	-
comp101926_c0_seq1	209	-	-	-	-	-	-	-	-	-	-	-	-	-	-
comp101927_c0_seq1	393	a disintegrin and metalloproteinase domain 8	sp|P78325|ADAM8_HUMAN Disintegrin and metalloproteinase domain-containing protein 8 OS=Homo sapiens GN=ADAM8 PE=1 SV=2	2e-49	-	-	F1MIY8_BOVIN/26-152 F1MIY8.2 PF01562.14;Pep_M12B_propep;	5e-29	[O] Posttranslational modification, protein turnover, chaperones	bta:519652	5e-64	GO:0071133(alpha9-beta1 integrin-ADAM8 complex);GO:0009986(cell surface);GO:0032127(dense core granule membrane);GO:0005887(integral to plasma membrane);GO:0032010(phagolysosome);GO:0002102(podosome);GO:0042581(specific granule);GO:0070820(tertiary granule);GO:0005509(calcium ion binding);GO:0050839(cell adhesion molecule binding);GO:0004222(metalloendopeptidase activity);GO:0043621(protein self-…	K06540	EC:3.4.24.-	-
comp101928_c0_seq1	412	amyotrophic lateral sclerosis 2 (juvenile)	sp|Q5BIW4|ALS2_PANTR Alsin OS=Pan troglodytes GN=ALS2 PE=2 SV=1	1e-45	-	-	G7N8N5_MACMU/577-625 G7N8N5.1 PF00415.13;RCC1;	3e-16	[S] Function unknown	bta:535750	7e-42	GO:0005829(cytosol);GO:0005769(early endosome);GO:0030027(lamellipodium);GO:0014069(postsynaptic density);GO:0043234(protein complex);GO:0001726(ruffle);GO:0042598(vesicular fraction);GO:0042803(protein homodimerization activity);GO:0043539(protein serine/threonine kinase activator activity);GO:0017137(Rab GTPase binding);GO:0017112(Rab guanyl-nucleotide exchange factor activity);GO:0030676(Rac g…	K04575	-	ko05014(Amyotrophic lateral sclerosis (ALS))
comp101929_c0_seq1	324	-	-	-	-	-	-	-	-	-	-	-	-	-	-
comp101930_c0_seq1	340	-	-	-	-	-	-	-	-	-	-	-	-	-	-
comp101931_c0_seq1	248	-	sp|Q6SJ93|F111B_HUMAN Protein FAM111B OS=Homo sapiens GN=FAM111B PE=2 SV=1	5e-29	-	-	E1BGY1_BOVIN/474-664 E1BGY1.1 PF13365.1;Trypsin_2;	3e-41	-	-	-	GO:0003824(catalytic activity)	-	-	-
comp101934_c0_seq1	261	-	sp|Q8IYJ1|CPNE9_HUMAN Copine-9 OS=Homo sapiens GN=CPNE9 PE=1 SV=3	4e-51	-	-	G1QVH2_NOMLE/317-461 G1QVH2.1 PF07002.11;Copine;	8e-38	[T] Signal transduction mechanisms	-	-	-	-	-	-
comp101936_c0_seq1	213	-	sp|O54826|AF10_MOUSE Protein AF-10 OS=Mus musculus GN=Mllt10 PE=1 SV=2	2e-26	-	-	-	-	[R] General function prediction only	-	-	GO:0005634(nucleus);GO:0008270(zinc ion binding)	-	-	-
comp101938_c0_seq1	343	-	-	-	-	-	-	-	-	-	-	-	-	-	-
comp101939_c0_seq1	229	-	-	-	-	-	-	-	-	-	-	-	-	-	-
comp101942_c0_seq1	263	-	-	-	-	-	-	-	-	-	-	-	-	-	-
comp101943_c0_seq1	298	-	-	-	-	-	-	-	-	-	-	-	-	-	-
comp101944_c0_seq1	222	-	-	-	-	-	-	-	-	-	-	-	-	-	-
comp101945_c0_seq1	509	-	-	-	-	-	-	-	-	-	-	-	-	-	-
comp101946_c0_seq1	408	-	-	-	-	-	-	-	-	-	-	-	-	-	-
comp101947_c0_seq1	386	-	-	-	-	-	-	-	-	-	-	-	-	-	-
comp101948_c0_seq1	304	-	-	-	-	-	-	-	-	-	-	-	-	-	-
comp101949_c0_seq1	202	-	-	-	-	-	-	-	-	-	-	-	-	-	-
comp101950_c0_seq1	231	-	-	-	-	-	-	-	-	-	-	-	-	-	-
comp101952_c0_seq1	295	-	-	-	-	-	-	-	-	-	-	-	-	-	-
comp101954_c0_seq1	243	-	-	-	-	-	-	-	-	-	-	-	-	-	-
comp101955_c0_seq1	217	-	-	-	-	-	-	-	-	-	-	-	-	-	-
comp101957_c0_seq1	204	-	-	-	-	-	-	-	-	-	-	-	-	-	-
comp10195_c0_seq1	2237	-	sp|P16960|RYR1_PIG Ryanodine receptor 1 OS=Sus scrofa GN=RYR1 PE=2 SV=2	0	-	-	E1BDQ4_BOVIN/4387-4675 E1BDQ4.2 PF06459.7;RR_TM4-6;	9e-72	[T] Signal transduction mechanisms	-	-	GO:0016021(integral to membrane);GO:0005509(calcium ion binding);GO:0004872(receptor activity);GO:0005219(ryanodine-sensitive calcium-release channel activity);GO:0006874(cellular calcium ion homeostasis)	-	-	-
comp101961_c0_seq1	284	-	-	-	-	-	-	-	-	-	-	-	-	-	-
comp101962_c0_seq1	202	-	-	-	-	-	-	-	-	-	-	-	-	-	-
comp101963_c0_seq1	257	-	-	-	-	-	-	-	-	-	-	-	-	-	-
comp101964_c0_seq1	372	-	sp|Q9GMT4|MDGA2_MACFA MAM domain-containing glycosylphosphatidylinositol anchor protein 2 (Fragment) OS=Macaca fascicularis GN=MDGA2 PE=2 SV=2	3e-90	-	-	H2R2Y5_PANTR/817-990 H2R2Y5.1 PF00629.18;MAM;	1e-65	-	-	-	GO:0031225(anchored to membrane);GO:0005886(plasma membrane)	-	-	-
comp101965_c0_seq1	373	-	-	-	-	-	-	-	-	-	-	-	-	-	-
comp101967_c0_seq1	386	-	-	-	-	-	-	-	-	-	-	-	-	-	-
comp101968_c0_seq1	214	-	-	-	-	-	-	-	-	-	-	-	-	-	-
comp101969_c0_seq1	288	-	-	-	-	-	-	-	-	-	-	-	-	-	-
comp10196_c0_seq2	964	-	sp|A6QQ92|SERP3_BOVIN Serpin E3 OS=Bos taurus GN=SERPINE3 PE=2 SV=1	3e-45	-	-	SERP3_BOVIN/29-398 A6QQ92.1 PF00079.15;Serpin;	4e-44	-	-	-	GO:0005576(extracellular region);GO:0004867(serine-type endopeptidase inhibitor activity);GO:0030162(regulation of proteolysis)	-	-	-
comp101970_c0_seq1	238	-	sp|E1B9E5|CTSRD_BOVIN Cation channel sperm-associated protein subunit delta OS=Bos taurus GN=CATSPERD PE=3 SV=1	5e-47	-	-	CTSRD_BOVIN/40-771 E1B9E5.1 PF15020.1;CATSPERD;	5e-40	-	-	-	-	-	-	-
comp101971_c0_seq1	215	-	sp|Q9BQK8|LPIN3_HUMAN Phosphatidate phosphatase LPIN3 OS=Homo sapiens GN=LPIN3 PE=1 SV=3	4e-31	-	-	-	-	-	-	-	GO:0005634(nucleus);GO:0008195(phosphatidate phosphatase activity);GO:0006631(fatty acid metabolic process)	-	-	-
comp101973_c0_seq1	218	phosphoribosylformylglycinamidine synthase	sp|O15067|PUR4_HUMAN Phosphoribosylformylglycinamidine synthase OS=Homo sapiens GN=PFAS PE=1 SV=4	9e-16	-	-	-	-	-	bta:520318	3e-19	GO:0005829(cytosol);GO:0005524(ATP binding);GO:0004642(phosphoribosylformylglycinamidine synthase activity);GO:0006189('de novo' IMP biosynthetic process);GO:0006541(glutamine metabolic process);GO:0006144(purine base metabolic process)	K01952	EC:6.3.5.3	ko00230(Purine metabolism)
comp101974_c0_seq1	367	-	-	-	-	-	-	-	-	-	-	-	-	-	-
comp101975_c0_seq1	247	-	-	-	-	-	-	-	-	-	-	-	-	-	-
comp101977_c0_seq1	333	-	-	-	-	-	-	-	-	-	-	-	-	-	-
comp101978_c0_seq1	228	-	-	-	-	-	-	-	-	-	-	-	-	-	-
comp101979_c0_seq1	229	-	-	-	-	-	-	-	-	-	-	-	-	-	-
comp10197_c0_seq2	1304	interleukin 11	sp|P20809|IL11_HUMAN Interleukin-11 OS=Homo sapiens GN=IL11 PE=1 SV=1	1e-58	-	-	G3SEL0_GORGO/1-184 G3SEL0.1 PF07400.6;IL11;	3e-58	-	cfa:611309	9e-76	GO:0005615(extracellular space);GO:0005125(cytokine activity);GO:0008083(growth factor activity);GO:0005142(interleukin-11 receptor binding);GO:0030183(B cell differentiation);GO:0007267(cell-cell signaling);GO:0045444(fat cell differentiation);GO:0030219(megakaryocyte differentiation);GO:0046888(negative regulation of hormone secretion);GO:0030168(platelet activation);GO:0008284(positive regulat…	K05417	-	ko04060(Cytokine-cytokine receptor interaction);ko04630(Jak-STAT signaling pathway);ko04640(Hematopoietic cell lineage)
comp101980_c0_seq1	282	-	-	-	-	-	-	-	-	-	-	-	-	-	-
comp101982_c0_seq1	209	-	-	-	-	-	-	-	-	-	-	-	-	-	-
comp101984_c0_seq1	258	-	-	-	-	-	-	-	-	-	-	-	-	-	-
comp101985_c0_seq1	320	-	-	-	-	-	-	-	-	-	-	-	-	-	-
comp101987_c0_seq1	254	-	-	-	-	-	-	-	-	-	-	-	-	-	-
comp101988_c0_seq1	250	-	-	-	-	-	-	-	-	-	-	-	-	-	-
comp101989_c0_seq1	300	-	-	-	-	-	-	-	-	-	-	-	-	-	-
comp101990_c0_seq1	302	-	-	-	-	-	-	-	-	-	-	-	-	-	-
comp101991_c0_seq1	288	-	-	-	-	-	-	-	-	-	-	-	-	-	-
comp101992_c0_seq1	347	-	-	-	-	-	-	-	-	-	-	-	-	-	-
comp101993_c0_seq1	264	complement component 5	sp|P01031|CO5_HUMAN Complement C5 OS=Homo sapiens GN=C5 PE=1 SV=4	9e-41	-	-	F1MY85_BOVIN/1051-1302 F1MY85.2 PF07678.9;A2M_comp;	1e-35	[O] Posttranslational modification, protein turnover, chaperones	bta:512045	2e-35	GO:0005615(extracellular space);GO:0005579(membrane attack complex);GO:0008009(chemokine activity);GO:0004866(endopeptidase inhibitor activity);GO:0000187(activation of MAPK activity);GO:0006935(chemotaxis);GO:0006957(complement activation, alternative pathway);GO:0006958(complement activation, classical pathway);GO:0019835(cytolysis);GO:0007186(G-protein coupled receptor protein signaling pathwa…	K03994	-	ko04610(Complement and coagulation cascades);ko05020(Prion diseases);ko05322(Systemic lupus erythematosus)
comp101995_c0_seq1	441	-	-	-	-	-	-	-	-	-	-	-	-	-	-
comp101997_c0_seq1	237	-	-	-	-	-	-	-	-	-	-	-	-	-	-
comp101998_c0_seq1	215	-	-	-	-	-	-	-	-	-	-	-	-	-	-
comp101999_c0_seq1	272	casein kinase 1, gamma	sp|Q4R9A9|KC1G1_MACFA Casein kinase I isoform gamma-1 OS=Macaca fascicularis GN=CSNK1G1 PE=2 SV=1	5e-56	-	-	G7MXT2_MACMU/38-309 G7MXT2.1 PF00069.20;Pkinase;	1e-45	[T] Signal transduction mechanisms	hsa:53944	7e-45	GO:0005737(cytoplasm);GO:0005524(ATP binding);GO:0004674(protein serine/threonine kinase activity);GO:0016055(Wnt receptor signaling pathway)	K08958	EC:2.7.11.1	ko04340(Hedgehog signaling pathway)
comp10199_c0_seq1	313	-	-	-	-	-	-	-	-	-	-	-	-	-	-
comp101_c0_seq1	258	-	-	-	-	-	-	-	-	-	-	-	-	-	-
comp102000_c0_seq1	340	-	-	-	-	-	-	-	-	-	-	-	-	-	-
comp102001_c0_seq1	227	-	-	-	-	-	-	-	-	-	-	-	-	-	-
comp102005_c0_seq1	434	-	-	-	-	-	-	-	-	-	-	-	-	-	-
comp102006_c0_seq1	226	-	-	-	-	-	-	-	-	-	-	-	-	-	-
comp102007_c0_seq1	332	-	-	-	-	-	-	-	-	-	-	-	-	-	-
comp102008_c0_seq1	224	-	-	-	-	-	-	-	-	-	-	-	-	-	-
comp102009_c0_seq1	221	cytochrome P450, family 2, subfamily A	sp|Q16696|CP2AD_HUMAN Cytochrome P450 2A13 OS=Homo sapiens GN=CYP2A13 PE=1 SV=3	6e-18	-	-	-	-	[Q] Secondary metabolites biosynthesis, transport and catabolism	hsa:1553	2e-14	GO:0005789(endoplasmic reticulum membrane);GO:0005792(microsome);GO:0070330(aromatase activity);GO:0009055(electron carrier activity);GO:0020037(heme binding);GO:0006805(xenobiotic metabolic process)	K07411	EC:1.14.14.1	ko00232(Caffeine metabolism);ko00830(Retinol metabolism);ko00982(Drug metabolism - cytochrome P450);ko00983(Drug metabolism - other enzymes)
comp10200_c0_seq1	928	-	-	-	-	-	-	-	-	-	-	-	-	-	-
comp102010_c0_seq1	319	myosin heavy chain	sp|P35580|MYH10_HUMAN Myosin-10 OS=Homo sapiens GN=MYH10 PE=1 SV=3	1e-67	-	-	Q8BLI3_MOUSE/33-75 Q8BLI3.1 PF02736.14;Myosin_N;	2e-19	[Z] Cytoskeleton	hsa:4628	1e-57	GO:0005938(cell cortex);GO:0032154(cleavage furrow);GO:0030496(midbody);GO:0001725(stress fiber);GO:0051015(actin filament binding);GO:0030898(actin-dependent ATPase activity);GO:0043531(ADP binding);GO:0005524(ATP binding);GO:0005516(calmodulin binding);GO:0000146(microfilament motor activity);GO:0030048(actin filament-based movement);GO:0007411(axon guidance);GO:0000281(cytokinesis after mitosi…	K10352	-	ko04530(Tight junction);ko05416(Viral myocarditis)
comp102011_c0_seq1	482	-	-	-	-	-	-	-	-	-	-	-	-	-	-
comp102012_c0_seq1	713	-	-	-	-	-	-	-	-	-	-	-	-	-	-
comp102013_c0_seq1	279	-	-	-	-	-	-	-	-	-	-	-	-	-	-
comp102015_c0_seq1	275	-	sp|Q8IWZ3|ANKH1_HUMAN Ankyrin repeat and KH domain-containing protein 1 OS=Homo sapiens GN=ANKHD1 PE=1 SV=1	2e-53	-	-	I1F819_AMPQE/1216-1310 I1F819.1 PF12796.2;Ank_2;	2e-38	[T] Signal transduction mechanisms	-	-	-	-	-	-
comp102016_c0_seq1	226	-	-	-	-	-	-	-	-	-	-	-	-	-	-
comp102017_c0_seq1	333	-	-	-	-	-	-	-	-	-	-	-	-	-	-
comp102019_c0_seq1	435	-	-	-	-	-	-	-	-	-	-	-	-	-	-
comp10201_c0_seq1	1758	-	sp|Q9Y2G3|AT11B_HUMAN Probable phospholipid-transporting ATPase IF OS=Homo sapiens GN=ATP11B PE=1 SV=2	0	-	-	F1MW32_BOVIN/402-834 F1MW32.2 PF00702.21;Hydrolase;	8e-73	[R] General function prediction only	-	-	GO:0016021(integral to membrane);GO:0005637(nuclear inner membrane);GO:0005886(plasma membrane);GO:0005524(ATP binding);GO:0015662(ATPase activity, coupled to transmembrane movement of ions, phosphorylative mechanism);GO:0000287(magnesium ion binding);GO:0004012(phospholipid-translocating ATPase activity);GO:0015917(aminophospholipid transport);GO:0006754(ATP biosynthetic process)	-	-	-
comp102020_c0_seq1	258	-	-	-	-	-	-	-	-	-	-	-	-	-	-
comp102021_c0_seq1	261	-	-	-	-	-	F1MQP6_BOVIN/409-499 F1MQP6.2 PF00028.12;Cadherin;	2e-34	-	-	-	-	-	-	-
comp102022_c0_seq1	303	-	-	-	-	-	-	-	-	-	-	-	-	-	-
comp102023_c0_seq1	240	-	-	-	-	-	-	-	-	-	-	-	-	-	-
comp102024_c0_seq1	205	-	-	-	-	-	-	-	-	-	-	-	-	-	-
comp102025_c0_seq1	430	-	-	-	-	-	-	-	-	-	-	-	-	-	-
comp102026_c0_seq1	234	-	-	-	-	-	-	-	-	-	-	-	-	-	-
comp102028_c0_seq1	241	-	-	-	-	-	-	-	-	-	-	-	-	-	-
comp102030_c0_seq1	216	E3 ubiquitin-protein ligase EDD1	sp|Q62671|UBR5_RAT E3 ubiquitin-protein ligase UBR5 OS=Rattus norvegicus GN=Ubr5 PE=1 SV=3	8e-23	-	-	-	-	[O] Posttranslational modification, protein turnover, chaperones	bta:515582	1e-18	GO:0005634(nucleus);GO:0003723(RNA binding);GO:0042787(protein ubiquitination involved in ubiquitin-dependent protein catabolic process)	K10593	EC:6.3.2.19	ko04120(Ubiquitin mediated proteolysis)
comp102031_c0_seq1	230	-	-	-	-	-	-	-	-	-	-	-	-	-	-
comp102032_c0_seq1	414	-	-	-	-	-	-	-	-	-	-	-	-	-	-
comp102033_c0_seq1	338	-	-	-	-	-	-	-	-	-	-	-	-	-	-
comp102034_c0_seq1	370	-	-	-	-	-	-	-	-	-	-	-	-	-	-
comp102035_c0_seq1	224	-	-	-	-	-	-	-	-	-	-	-	-	-	-
comp102036_c0_seq1	218	-	-	-	-	-	Q1L836_BOVIN/1-307 Q1L836.1 PF02994.9;Transposase_22;	2e-21	-	-	-	-	-	-	-
comp102037_c0_seq1	383	-	-	-	-	-	-	-	-	-	-	-	-	-	-
comp102038_c0_seq1	301	-	-	-	-	-	-	-	-	-	-	-	-	-	-
comp102039_c0_seq1	235	-	-	-	-	-	-	-	-	-	-	-	-	-	-
comp102040_c0_seq1	390	-	sp|Q6PNC0|DMXL1_MOUSE DmX-like protein 1 OS=Mus musculus GN=Dmxl1 PE=1 SV=1	4e-15	-	-	-	-	[R] General function prediction only	-	-	-	-	-	-
comp102042_c0_seq1	356	-	-	-	-	-	-	-	-	-	-	-	-	-	-
comp102043_c0_seq1	286	-	-	-	-	-	-	-	-	-	-	-	-	-	-
comp102044_c0_seq1	221	-	-	-	-	-	-	-	-	-	-	-	-	-	-
comp102047_c0_seq1	255	-	-	-	-	-	-	-	-	-	-	-	-	-	-
comp102048_c0_seq1	437	-	sp|Q5T8I9|HENMT_HUMAN Small RNA 2'-O-methyltransferase OS=Homo sapiens GN=HENMT1 PE=2 SV=1	3e-32	-	-	-	-	[S] Function unknown	-	-	GO:0043186(P granule);GO:0046872(metal ion binding);GO:0008171(O-methyltransferase activity);GO:0003723(RNA binding);GO:0008173(RNA methyltransferase activity);GO:0031047(gene silencing by RNA);GO:0034587(piRNA metabolic process)	-	-	-
comp102049_c0_seq1	217	-	-	-	-	-	-	-	-	-	-	-	-	-	-
comp10204_c0_seq1	955	-	-	-	-	-	-	-	-	-	-	-	-	-	-
comp102050_c0_seq1	295	-	-	-	-	-	-	-	-	-	-	-	-	-	-
comp102051_c0_seq1	246	slingshot	sp|Q5SW75|SSH2_MOUSE Protein phosphatase Slingshot homolog 2 OS=Mus musculus GN=Ssh2 PE=1 SV=2	2e-40	-	-	-	-	[V] Defense mechanisms	bta:512652	3e-40	-	K05766	-	ko04810(Regulation of actin cytoskeleton)
comp102052_c0_seq1	310	-	-	-	-	-	-	-	-	-	-	-	-	-	-
comp102053_c0_seq1	222	-	-	-	-	-	-	-	-	-	-	-	-	-	-
comp102054_c0_seq1	238	-	sp|Q8K482|EMIL2_MOUSE EMILIN-2 OS=Mus musculus GN=Emilin2 PE=1 SV=1	3e-45	-	-	E1BIP4_BOVIN/927-1066 E1BIP4.2 PF00386.16;C1q;	7e-36	-	-	-	GO:0005581(collagen);GO:0007155(cell adhesion)	-	-	-
comp102056_c0_seq1	207	-	-	-	-	-	-	-	-	-	-	-	-	-	-
comp102057_c0_seq1	310	-	-	-	-	-	-	-	-	-	-	-	-	-	-
comp102058_c0_seq1	201	-	sp|Q8IZH2|XRN1_HUMAN 5'-3' exoribonuclease 1 OS=Homo sapiens GN=XRN1 PE=1 SV=1	6e-22	-	-	-	-	-	-	-	GO:0005829(cytosol);GO:0005794(Golgi apparatus);GO:0045111(intermediate filament cytoskeleton);GO:0005886(plasma membrane);GO:0008409(5'-3' exonuclease activity);GO:0003677(DNA binding);GO:0005515(protein binding);GO:0003723(RNA binding);GO:0043928(exonucleolytic nuclear-transcribed mRNA catabolic process involved in deadenylation-dependent decay);GO:0071044(histone mRNA catabolic process);GO:007…	-	-	-
comp102059_c0_seq1	219	-	-	-	-	-	-	-	-	-	-	-	-	-	-
comp10205_c0_seq1	1441	-	-	-	-	-	-	-	-	-	-	-	-	-	-
comp102060_c0_seq1	222	-	-	-	-	-	-	-	-	-	-	-	-	-	-
comp102061_c0_seq1	293	-	-	-	-	-	-	-	-	-	-	-	-	-	-
comp102062_c0_seq1	248	-	-	-	-	-	-	-	-	-	-	-	-	-	-
comp102063_c0_seq1	222	-	sp|Q5T0W9|FA83B_HUMAN Protein FAM83B OS=Homo sapiens GN=FAM83B PE=1 SV=1	9e-26	-	-	-	-	-	-	-	-	-	-	-
comp102065_c0_seq1	225	-	-	-	-	-	-	-	-	-	-	-	-	-	-
comp102068_c0_seq1	368	-	sp|Q8CFW7|C2D2A_MOUSE Coiled-coil and C2 domain-containing protein 2A OS=Mus musculus GN=Cc2d2a PE=1 SV=1	5e-70	-	-	G3MZR0_BOVIN/465-637 G3MZR0.1 PF15625.1;CC2D2AN-C2;	4e-66	[R] General function prediction only	-	-	GO:0005929(cilium);GO:0005932(microtubule basal body);GO:0005515(protein binding);GO:0030030(cell projection organization)	-	-	-
comp102070_c0_seq1	234	-	-	-	-	-	-	-	-	-	-	-	-	-	-
comp102071_c0_seq1	239	-	-	-	-	-	-	-	-	-	-	-	-	-	-
comp102072_c0_seq1	417	-	-	-	-	-	-	-	-	-	-	-	-	-	-
comp102073_c0_seq1	252	-	-	-	-	-	-	-	-	-	-	-	-	-	-
comp102074_c0_seq1	247	-	-	-	-	-	-	-	-	-	-	-	-	-	-
comp102075_c0_seq1	247	-	-	-	-	-	-	-	-	-	-	-	-	-	-
comp102076_c0_seq1	410	-	-	-	-	-	-	-	-	-	-	-	-	-	-
comp102077_c0_seq1	201	-	-	-	-	-	-	-	-	-	-	-	-	-	-
comp102078_c0_seq1	239	-	-	-	-	-	-	-	-	-	-	-	-	-	-
comp102079_c0_seq1	432	-	-	-	-	-	-	-	-	-	-	-	-	-	-
comp10207_c0_seq1	666	-	-	-	-	-	-	-	-	-	-	-	-	-	-
comp102080_c0_seq1	309	-	-	-	-	-	-	-	-	-	-	-	-	-	-
comp102081_c0_seq1	269	-	-	-	-	-	-	-	-	-	-	-	-	-	-
comp102082_c0_seq1	294	-	-	-	-	-	-	-	-	-	-	-	-	-	-
comp102083_c0_seq1	257	-	-	-	-	-	-	-	-	-	-	-	-	-	-
comp102084_c0_seq1	224	-	-	-	-	-	-	-	-	-	-	-	-	-	-
comp102085_c0_seq1	337	-	sp|Q0II29|CE024_BOVIN UPF0461 protein C5orf24 homolog OS=Bos taurus PE=2 SV=1	9e-66	-	-	-	-	-	-	-	-	-	-	-
comp102086_c0_seq1	239	kinesin family member 3/17	-	-	-	-	-	-	-	bta:530435	2e-36	-	K10394	-	-
comp102088_c0_seq1	545	-	-	-	-	-	-	-	-	-	-	-	-	-	-
comp102089_c0_seq1	282	-	-	-	-	-	-	-	-	-	-	-	-	-	-
comp102090_c0_seq1	252	-	-	-	-	-	-	-	-	-	-	-	-	-	-
comp102091_c0_seq1	343	-	sp|Q99959|PKP2_HUMAN Plakophilin-2 OS=Homo sapiens GN=PKP2 PE=1 SV=2	2e-55	-	-	F6PIN2_CALJA/429-470 F6PIN2.1 PF00514.18;Arm;	1e-17	[T] Signal transduction mechanisms ;[W] Extracellular structures	-	-	GO:0030057(desmosome);GO:0016021(integral to membrane);GO:0005634(nucleus);GO:0005886(plasma membrane);GO:0005488(binding);GO:0016337(cell-cell adhesion)	-	-	-
comp102092_c0_seq1	235	-	-	-	-	-	-	-	-	-	-	-	-	-	-
comp102093_c0_seq1	361	-	-	-	-	-	-	-	-	-	-	-	-	-	-
comp102095_c0_seq1	266	-	-	-	-	-	-	-	-	-	-	-	-	-	-
comp102096_c0_seq1	341	tankyrase	sp|Q6PFX9|TNKS1_MOUSE Tankyrase-1 OS=Mus musculus GN=Tnks PE=1 SV=1	4e-16	-	-	-	-	[M] Cell wall/membrane/envelope biogenesis	bta:535030	6e-14	GO:0000775(chromosome, centromeric region);GO:0000139(Golgi membrane);GO:0005643(nuclear pore);GO:0003950(NAD+ ADP-ribosyltransferase activity);GO:0051028(mRNA transport);GO:0090263(positive regulation of canonical Wnt receptor signaling pathway);GO:0070213(protein auto-ADP-ribosylation);GO:0000209(protein polyubiquitination);GO:0015031(protein transport);GO:0055085(transmembrane transport);GO:00…	K10799	EC:2.4.2.30	-
comp102097_c0_seq1	367	type II keratin, basic	sp|Q6EIY9|K2C1_CANFA Keratin, type II cytoskeletal 1 OS=Canis familiaris GN=KRT1 PE=1 SV=1	3e-63	-	-	G3N0V2_BOVIN/175-488 G3N0V2.1 PF00038.16;Filament;	5e-62	-	cfa:444857	1e-52	GO:0045095(keratin filament);GO:0005886(plasma membrane);GO:0005198(structural molecule activity)	K07605	-	-
comp102098_c0_seq1	285	-	-	-	-	-	-	-	-	-	-	-	-	-	-
comp1020_c0_seq1	310	-	-	-	-	-	-	-	-	-	-	-	-	-	-
comp102100_c0_seq1	295	-	-	-	-	-	-	-	-	-	-	-	-	-	-
comp102101_c0_seq1	218	-	-	-	-	-	-	-	-	-	-	-	-	-	-
comp102102_c0_seq1	223	-	-	-	-	-	-	-	-	-	-	-	-	-	-
comp102103_c0_seq1	263	-	-	-	-	-	-	-	-	-	-	-	-	-	-
comp102104_c0_seq1	292	eomesodermin protein	sp|O95936|EOMES_HUMAN Eomesodermin homolog OS=Homo sapiens GN=EOMES PE=1 SV=3	3e-14	-	-	-	-	[K] Transcription	cfa:485636	1e-11	GO:0005634(nucleus);GO:0043565(sequence-specific DNA binding);GO:0003700(sequence-specific DNA binding transcription factor activity);GO:0002302(CD8-positive, alpha-beta T cell differentiation involved in immune response);GO:0060706(cell differentiation involved in embryonic placenta development);GO:0001706(endoderm formation);GO:0001707(mesoderm formation);GO:0060809(mesodermal to mesenchymal tr…	K10173	-	-
comp102105_c0_seq1	324	Rho-associated, coiled-coil containing protein kinase	sp|O77819|ROCK1_RABIT Rho-associated protein kinase 1 OS=Oryctolagus cuniculus GN=ROCK1 PE=1 SV=1	3e-64	-	-	G1TYG8_RABIT/429-508 G1TYG8.1 PF02185.11;HR1;	6e-22	[T] Signal transduction mechanisms	bta:785911	3e-55	GO:0032059(bleb);GO:0005814(centriole);GO:0000139(Golgi membrane);GO:0005524(ATP binding);GO:0046872(metal ion binding);GO:0004674(protein serine/threonine kinase activity);GO:0006915(apoptosis);GO:0000910(cytokinesis);GO:0035556(intracellular signal transduction)	K04514	EC:2.7.11.1	ko04062(Chemokine signaling pathway);ko04270(Vascular smooth muscle contraction);ko04310(Wnt signaling pathway);ko04350(TGF-beta signaling pathway);ko04360(Axon guidance);ko04510(Focal adhesion);ko04670(Leukocyte transendothelial migration);ko04810(Regulation of actin cytoskeleton);ko05130(Pathogenic Escherichia coli infection);ko05131(Shigellosis)
comp102106_c0_seq1	455	matrix metalloproteinase-25 (membrane-inserted)	sp|Q9NPA2|MMP25_HUMAN Matrix metalloproteinase-25 OS=Homo sapiens GN=MMP25 PE=1 SV=1	7e-84	-	-	F6ZUV1_HORSE/85-251 F6ZUV1.1 PF00413.19;Peptidase_M10;	9e-63	[O] Posttranslational modification, protein turnover, chaperones ;[W] Extracellular structures	bta:531092	8e-73	GO:0031225(anchored to membrane);GO:0009986(cell surface);GO:0005886(plasma membrane);GO:0005578(proteinaceous extracellular matrix);GO:0005509(calcium ion binding);GO:0004222(metalloendopeptidase activity);GO:0008270(zinc ion binding);GO:0006954(inflammatory response);GO:0006508(proteolysis)	K08003	EC:3.4.24.-	-
comp102107_c0_seq1	322	-	sp|Q8N6G6|ATL1_HUMAN ADAMTS-like protein 1 OS=Homo sapiens GN=ADAMTSL1 PE=1 SV=4	7e-38	-	-	E9PX13_MOUSE/37-81 E9PX13.1 PF00090.14;TSP_1;	3e-23	[O] Posttranslational modification, protein turnover, chaperones	-	-	-	-	-	-
comp102109_c0_seq1	392	histone-lysine N-methyltransferase ASH1L	sp|Q9NR48|ASH1L_HUMAN Histone-lysine N-methyltransferase ASH1L OS=Homo sapiens GN=ASH1L PE=1 SV=2	6e-86	-	-	F7HAH4_CALJA/2152-2257 F7HAH4.1 PF00856.23;SET;	2e-46	[K] Transcription	bta:540563	3e-76	GO:0005694(chromosome);GO:0005794(Golgi apparatus);GO:0005634(nucleus);GO:0005923(tight junction);GO:0003677(DNA binding);GO:0018024(histone-lysine N-methyltransferase activity);GO:0008270(zinc ion binding);GO:0007267(cell-cell signaling);GO:0006323(DNA packaging);GO:0006355(regulation of transcription, DNA-dependent);GO:0006366(transcription from RNA polymerase II promoter)	K06101	EC:2.1.1.43	ko00310(Lysine degradation);ko04530(Tight junction)
comp102110_c0_seq1	231	-	-	-	-	-	-	-	-	-	-	-	-	-	-
comp102111_c0_seq1	276	-	-	-	-	-	-	-	-	-	-	-	-	-	-
comp102112_c0_seq1	423	-	-	-	-	-	-	-	-	-	-	-	-	-	-
comp102113_c0_seq1	228	-	-	-	-	-	-	-	-	-	-	-	-	-	-
comp102114_c0_seq1	234	-	-	-	-	-	-	-	-	-	-	-	-	-	-
comp102115_c0_seq1	211	-	-	-	-	-	-	-	-	-	-	-	-	-	-
comp102116_c0_seq1	296	-	-	-	-	-	-	-	-	-	-	-	-	-	-
comp102117_c0_seq1	311	-	-	-	-	-	-	-	-	-	-	-	-	-	-
comp102118_c0_seq1	447	-	sp|O94822|LTN1_HUMAN E3 ubiquitin-protein ligase listerin OS=Homo sapiens GN=LTN1 PE=1 SV=6	3e-62	-	-	-	-	[O] Posttranslational modification, protein turnover, chaperones	-	-	-	-	-	-
comp10211_c0_seq1	1084	-	sp|Q8CI51|PDLI5_MOUSE PDZ and LIM domain protein 5 OS=Mus musculus GN=Pdlim5 PE=1 SV=4	7e-125	-	-	G7P5X9_MACFA/538-594 G7P5X9.1 PF00412.17;LIM;	1e-30	[T] Signal transduction mechanisms ;[Z] Cytoskeleton	-	-	GO:0030054(cell junction);GO:0005829(cytosol);GO:0005886(plasma membrane);GO:0014069(postsynaptic density);GO:0045211(postsynaptic membrane);GO:0019717(synaptosome);GO:0030018(Z disc);GO:0005515(protein binding);GO:0008270(zinc ion binding);GO:0061001(regulation of dendritic spine morphogenesis);GO:0051963(regulation of synapse assembly)	-	-	-
comp102121_c0_seq1	570	-	sp|E2JF22|PIEZ1_MOUSE Piezo-type mechanosensitive ion channel component 1 OS=Mus musculus GN=Piezo1 PE=2 SV=1	5e-100	-	-	-	-	[S] Function unknown	-	-	GO:0005789(endoplasmic reticulum membrane);GO:0033116(endoplasmic reticulum-Golgi intermediate compartment membrane);GO:0016021(integral to membrane);GO:0005886(plasma membrane);GO:0005216(ion channel activity)	-	-	-
comp102122_c0_seq1	323	-	-	-	-	-	-	-	-	-	-	-	-	-	-
comp102123_c0_seq1	294	-	-	-	-	-	-	-	-	-	-	-	-	-	-
comp102124_c0_seq1	235	-	-	-	-	-	-	-	-	-	-	-	-	-	-
comp102125_c0_seq1	214	-	-	-	-	-	-	-	-	-	-	-	-	-	-
comp102126_c0_seq1	226	-	-	-	-	-	-	-	-	-	-	-	-	-	-
comp102127_c0_seq1	300	-	-	-	-	-	-	-	-	-	-	-	-	-	-
comp102131_c0_seq1	228	-	-	-	-	-	-	-	-	-	-	-	-	-	-
comp102132_c0_seq1	314	-	-	-	-	-	-	-	-	-	-	-	-	-	-
comp102133_c0_seq1	339	-	-	-	-	-	-	-	-	-	-	-	-	-	-
comp102134_c0_seq1	260	-	-	-	-	-	-	-	-	-	-	-	-	-	-
comp102135_c0_seq1	372	-	sp|Q9UJD0|RIMS3_HUMAN Regulating synaptic membrane exocytosis protein 3 OS=Homo sapiens GN=RIMS3 PE=1 SV=1	1e-75	-	-	H0WTI0_OTOGA/172-259 H0WTI0.1 PF00168.25;C2;	1e-31	[U] Intracellular trafficking, secretion, and vesicular transport	-	-	GO:0030054(cell junction);GO:0045202(synapse);GO:0006836(neurotransmitter transport)	-	-	-
comp102136_c0_seq1	454	-	-	-	-	-	-	-	-	-	-	-	-	-	-
comp102138_c0_seq1	242	eukaryotic translation initiation factor 2C	sp|Q5ZMW0|AGO4_CHICK Protein argonaute-4 OS=Gallus gallus GN=EIF2C4 PE=2 SV=1	4e-52	-	-	-	-	[J] Translation, ribosomal structure and biogenesis	mdo:100031387	1e-43	GO:0000932(cytoplasmic mRNA processing body);GO:0003723(RNA binding);GO:0006402(mRNA catabolic process);GO:0035278(negative regulation of translation involved in gene silencing by miRNA)	K11593	-	-
comp102139_c0_seq1	304	-	-	-	-	-	-	-	-	-	-	-	-	-	-
comp10213_c0_seq1	897	-	-	-	-	-	-	-	-	-	-	-	-	-	-
comp102141_c0_seq1	244	ankyrin repeat-rich membrane spanning protein	sp|Q9ULH0|KDIS_HUMAN Kinase D-interacting substrate of 220 kDa OS=Homo sapiens GN=KIDINS220 PE=1 SV=3	5e-50	-	-	E9PXC8_MOUSE/198-288 E9PXC8.1 PF12796.2;Ank_2;	5e-16	[R] General function prediction only	mcc:693522	5e-42	GO:0005829(cytosol);GO:0016021(integral to membrane);GO:0000186(activation of MAPKK activity);GO:0048011(nerve growth factor receptor signaling pathway)	K12460	-	ko04722(Neurotrophin signaling pathway)
comp102142_c0_seq1	286	-	-	-	-	-	-	-	-	-	-	-	-	-	-
comp102143_c0_seq1	324	-	-	-	-	-	-	-	-	-	-	-	-	-	-
comp102144_c0_seq1	237	-	-	-	-	-	-	-	-	-	-	-	-	-	-
comp102145_c0_seq1	242	-	-	-	-	-	-	-	-	-	-	-	-	-	-
comp102146_c0_seq1	266	-	-	-	-	-	-	-	-	-	-	-	-	-	-
comp102147_c0_seq1	365	-	sp|P84042|H4_DROHY Histone H4 OS=Drosophila hydei GN=His4 PE=3 SV=2	1e-23	-	-	-	-	[B] Chromatin structure and dynamics	-	-	GO:0000786(nucleosome);GO:0005634(nucleus);GO:0003677(DNA binding);GO:0006334(nucleosome assembly)	-	-	-
comp102148_c0_seq1	343	-	sp|O15439|MRP4_HUMAN Multidrug resistance-associated protein 4 OS=Homo sapiens GN=ABCC4 PE=1 SV=3	1e-45	-	-	-	-	[Q] Secondary metabolites biosynthesis, transport and catabolism	-	-	GO:0016021(integral to membrane);GO:0005624(membrane fraction);GO:0005886(plasma membrane);GO:0031088(platelet dense granule membrane);GO:0016404(15-hydroxyprostaglandin dehydrogenase (NAD+) activity);GO:0005524(ATP binding);GO:0042626(ATPase activity, coupled to transmembrane movement of substances);GO:0005254(chloride channel activity);GO:0030168(platelet activation);GO:0002576(platelet degranu…	-	-	-
comp102149_c0_seq1	239	-	-	-	-	-	-	-	-	-	-	-	-	-	-
comp102150_c0_seq1	378	-	sp|Q99K43|PRC1_MOUSE Protein regulator of cytokinesis 1 OS=Mus musculus GN=Prc1 PE=2 SV=2	1e-57	-	-	F1MRT3_BOVIN/37-604 F1MRT3.2 PF03999.7;MAP65_ASE1;	3e-60	[D] Cell cycle control, cell division, chromosome partitioning ;[Z] Cytoskeleton	-	-	GO:0005737(cytoplasm);GO:0005874(microtubule);GO:0005634(nucleus);GO:0000922(spindle pole);GO:0007049(cell cycle);GO:0051301(cell division)	-	-	-
comp102151_c0_seq1	268	-	-	-	-	-	-	-	-	-	-	-	-	-	-
comp102152_c0_seq1	343	interleukin 1 receptor accessory protein	sp|Q9NPH3|IL1AP_HUMAN Interleukin-1 receptor accessory protein OS=Homo sapiens GN=IL1RAP PE=1 SV=2	2e-71	-	-	F1M9B9_RAT/400-538 F1M9B9.1 PF01582.15;TIR;	5e-53	-	hsa:3556	1e-58	GO:0005576(extracellular region);GO:0005887(integral to plasma membrane);GO:0006954(inflammatory response);GO:0045087(innate immune response);GO:0006461(protein complex assembly)	K04723	-	ko04060(Cytokine-cytokine receptor interaction);ko04210(Apoptosis)
comp102153_c0_seq1	268	-	-	-	-	-	-	-	-	-	-	-	-	-	-
comp102154_c0_seq1	408	-	-	-	-	-	-	-	-	-	-	-	-	-	-
comp102155_c0_seq1	201	-	-	-	-	-	-	-	-	-	-	-	-	-	-
comp102157_c0_seq1	274	-	sp|Q5T5P2|SKT_HUMAN Sickle tail protein homolog OS=Homo sapiens GN=KIAA1217 PE=1 SV=2	1e-35	-	-	-	-	-	-	-	-	-	-	-
comp102158_c0_seq1	414	diacylglycerol kinase	sp|O75912|DGKI_HUMAN Diacylglycerol kinase iota OS=Homo sapiens GN=DGKI PE=1 SV=1	1e-83	-	-	-	-	[T] Signal transduction mechanisms	cfa:482709	2e-74	GO:0005634(nucleus);GO:0005886(plasma membrane);GO:0005524(ATP binding);GO:0004143(diacylglycerol kinase activity);GO:0046872(metal ion binding);GO:0007205(activation of protein kinase C activity by G-protein coupled receptor protein signaling pathway);GO:0035556(intracellular signal transduction);GO:0030168(platelet activation)	K00901	EC:2.7.1.107	ko00561(Glycerolipid metabolism);ko00564(Glycerophospholipid metabolism);ko04070(Phosphatidylinositol signaling system)
comp10215_c0_seq1	465	-	-	-	-	-	-	-	-	-	-	-	-	-	-
comp102160_c0_seq1	222	-	-	-	-	-	-	-	-	-	-	-	-	-	-
comp102162_c0_seq1	283	fibrillin 1	sp|Q9TV36|FBN1_PIG Fibrillin-1 OS=Sus scrofa GN=FBN1 PE=2 SV=1	2e-67	-	-	H9GA25_ANOCA/670-710 H9GA25.1 PF07645.10;EGF_CA;	1e-20	[T] Signal transduction mechanisms	ptr:453411	4e-57	GO:0005578(proteinaceous extracellular matrix);GO:0005509(calcium ion binding);GO:0005201(extracellular matrix structural constituent)	K06825	-	-
comp102163_c0_seq1	295	-	-	-	-	-	-	-	-	-	-	-	-	-	-
comp102164_c0_seq1	204	-	-	-	-	-	-	-	-	-	-	-	-	-	-
comp102166_c0_seq1	296	-	-	-	-	-	-	-	-	-	-	-	-	-	-
comp102167_c0_seq1	431	-	-	-	-	-	-	-	-	-	-	-	-	-	-
comp102168_c0_seq1	439	-	-	-	-	-	-	-	-	-	-	-	-	-	-
comp102169_c0_seq1	283	-	-	-	-	-	-	-	-	-	-	-	-	-	-
comp10216_c0_seq1	1468	-	-	-	-	-	-	-	-	-	-	-	-	-	-
comp102171_c0_seq1	384	-	sp|P82987|ATL3_HUMAN ADAMTS-like protein 3 OS=Homo sapiens GN=ADAMTSL3 PE=2 SV=4	3e-27	-	-	-	-	[O] Posttranslational modification, protein turnover, chaperones	-	-	GO:0005578(proteinaceous extracellular matrix);GO:0008237(metallopeptidase activity);GO:0008270(zinc ion binding)	-	-	-
comp102172_c0_seq1	243	-	sp|Q9NXG0|CNTLN_HUMAN Centlein OS=Homo sapiens GN=CNTLN PE=2 SV=5	3e-28	-	-	-	-	-	-	-	GO:0005814(centriole);GO:0016020(membrane);GO:0000155(two-component sensor activity)	-	-	-
comp102173_c0_seq1	270	-	-	-	-	-	-	-	-	-	-	-	-	-	-
comp102174_c0_seq1	238	-	-	-	-	-	-	-	-	-	-	-	-	-	-
comp102175_c0_seq1	385	-	-	-	-	-	-	-	-	-	-	-	-	-	-
comp102176_c0_seq1	213	-	sp|Q7TSU1|BIG2_RAT Brefeldin A-inhibited guanine nucleotide-exchange protein 2 OS=Rattus norvegicus GN=Arfgef2 PE=1 SV=1	6e-36	-	-	-	-	[U] Intracellular trafficking, secretion, and vesicular transport	-	-	-	-	-	-
comp102177_c0_seq1	257	-	-	-	-	-	-	-	-	-	-	-	-	-	-
comp102181_c0_seq1	210	-	-	-	-	-	-	-	-	-	-	-	-	-	-
comp102182_c0_seq1	272	-	-	-	-	-	-	-	-	-	-	-	-	-	-
comp102183_c0_seq1	210	-	-	-	-	-	-	-	-	-	-	-	-	-	-
comp102184_c0_seq1	326	-	-	-	-	-	-	-	-	-	-	-	-	-	-
comp102185_c0_seq1	235	-	-	-	-	-	-	-	-	-	-	-	-	-	-
comp102187_c0_seq1	340	-	-	-	-	-	-	-	-	-	-	-	-	-	-
comp102188_c0_seq1	246	-	-	-	-	-	-	-	-	-	-	-	-	-	-
comp102189_c0_seq1	388	-	-	-	-	-	-	-	-	-	-	-	-	-	-
comp102190_c0_seq1	238	-	sp|Q8IYV9|IZUM1_HUMAN Izumo sperm-egg fusion protein 1 OS=Homo sapiens GN=IZUMO1 PE=1 SV=2	3e-35	-	-	C6ZEA8_SHEEP/18-177 C6ZEA8.1 PF15005.1;IZUMO;	6e-40	-	-	-	GO:0016021(integral to membrane);GO:0007155(cell adhesion);GO:0007342(fusion of sperm to egg plasma membrane)	-	-	-
comp102191_c0_seq1	287	-	-	-	-	-	-	-	-	-	-	-	-	-	-
comp102192_c0_seq1	248	-	-	-	-	-	-	-	-	-	-	-	-	-	-
comp102194_c0_seq1	310	-	-	-	-	-	-	-	-	-	-	-	-	-	-
comp102196_c0_seq1	223	-	-	-	-	-	-	-	-	-	-	-	-	-	-
comp102197_c0_seq1	226	-	-	-	-	-	-	-	-	-	-	-	-	-	-
comp102199_c0_seq1	385	-	-	-	-	-	-	-	-	-	-	-	-	-	-
comp1021_c0_seq1	516	-	-	-	-	-	-	-	-	-	-	-	-	-	-
comp102200_c0_seq1	339	-	-	-	-	-	-	-	-	-	-	-	-	-	-
comp102201_c0_seq1	243	-	-	-	-	-	-	-	-	-	-	-	-	-	-
comp102202_c0_seq1	270	-	-	-	-	-	-	-	-	-	-	-	-	-	-
comp102203_c0_seq1	340	-	-	-	-	-	-	-	-	-	-	-	-	-	-
comp102204_c0_seq1	369	-	sp|P25915|FRIH_RABIT Ferritin heavy chain (Fragment) OS=Oryctolagus cuniculus GN=FTH1 PE=2 SV=1	2e-44	-	-	G3MXN1_BOVIN/17-158 G3MXN1.1 PF00210.19;Ferritin;	1e-50	[P] Inorganic ion transport and metabolism	-	-	GO:0008199(ferric iron binding);GO:0004322(ferroxidase activity);GO:0006879(cellular iron ion homeostasis);GO:0006826(iron ion transport)	-	-	-
comp102206_c0_seq1	252	-	-	-	-	-	-	-	-	-	-	-	-	-	-
comp102207_c0_seq1	219	-	-	-	-	-	-	-	-	-	-	-	-	-	-
comp102209_c0_seq1	381	-	-	-	-	-	-	-	-	-	-	-	-	-	-
comp102210_c0_seq1	212	-	sp|Q9NP73|ALG13_HUMAN UDP-N-acetylglucosamine transferase subunit ALG13 homolog OS=Homo sapiens GN=ALG13 PE=1 SV=2	8e-39	-	-	G1P6M1_MYOLU/225-334 G1P6M1.1 PF02338.14;OTU;	1e-32	-	-	-	-	-	-	-
comp102211_c0_seq1	267	ER degradation enhancer, mannosidase alpha-like 3	sp|Q2HXL6|EDEM3_MOUSE ER degradation-enhancing alpha-mannosidase-like protein 3 OS=Mus musculus GN=Edem3 PE=1 SV=2	5e-55	-	-	B7ZLZ2_HUMAN/632-736 B7ZLZ2.1 PF02225.17;PA;	7e-45	[G] Carbohydrate transport and metabolism	ptr:457578	2e-46	GO:0005788(endoplasmic reticulum lumen);GO:0005509(calcium ion binding);GO:0004569(glycoprotein endo-alpha-1,2-mannosidase activity);GO:0004571(mannosyl-oligosaccharide 1,2-alpha-mannosidase activity);GO:0006516(glycoprotein catabolic process);GO:0043161(proteasomal ubiquitin-dependent protein catabolic process);GO:0006986(response to unfolded protein)	K10086	-	-
comp102212_c0_seq1	218	-	-	-	-	-	-	-	-	-	-	-	-	-	-
comp102213_c0_seq1	217	-	-	-	-	-	-	-	-	-	-	-	-	-	-
comp102214_c0_seq1	215	-	-	-	-	-	-	-	-	-	-	-	-	-	-
comp102215_c0_seq1	228	-	sp|Q5VZF2|MBNL2_HUMAN Muscleblind-like protein 2 OS=Homo sapiens GN=MBNL2 PE=1 SV=2	5e-18	-	-	-	-	[K] Transcription	-	-	GO:0005737(cytoplasm);GO:0005634(nucleus);GO:0003723(RNA binding);GO:0008270(zinc ion binding);GO:0006397(mRNA processing);GO:0043484(regulation of RNA splicing);GO:0008380(RNA splicing)	-	-	-
comp102216_c0_seq1	228	-	-	-	-	-	-	-	-	-	-	-	-	-	-
comp102217_c0_seq1	210	-	-	-	-	-	-	-	-	-	-	-	-	-	-
comp102218_c0_seq1	220	-	-	-	-	-	-	-	-	-	-	-	-	-	-
comp102219_c0_seq1	288	-	-	-	-	-	-	-	-	-	-	-	-	-	-
comp10221_c0_seq1	923	-	-	-	-	-	-	-	-	-	-	-	-	-	-
comp102220_c0_seq1	393	-	-	-	-	-	-	-	-	-	-	-	-	-	-
comp102221_c0_seq1	245	-	-	-	-	-	-	-	-	-	-	-	-	-	-
comp102222_c0_seq1	278	-	-	-	-	-	-	-	-	-	-	-	-	-	-
comp102223_c0_seq1	367	-	-	-	-	-	-	-	-	-	-	-	-	-	-
comp102224_c0_seq1	302	-	sp|Q9QYP0|MEGF8_RAT Multiple epidermal growth factor-like domains protein 8 OS=Rattus norvegicus GN=Megf8 PE=2 SV=2	7e-53	-	-	-	-	-	-	-	GO:0016021(integral to membrane);GO:0005509(calcium ion binding)	-	-	-
comp102225_c0_seq1	519	-	-	-	-	-	-	-	-	-	-	-	-	-	-
comp102226_c0_seq1	330	-	-	-	-	-	-	-	-	-	-	-	-	-	-
comp102227_c0_seq1	220	-	-	-	-	-	-	-	-	-	-	-	-	-	-
comp102228_c0_seq1	362	-	-	-	-	-	-	-	-	-	-	-	-	-	-
comp102229_c0_seq1	285	-	-	-	-	-	-	-	-	-	-	-	-	-	-
comp10222_c0_seq1	383	-	-	-	-	-	-	-	-	-	-	-	-	-	-
comp102231_c0_seq1	336	-	-	-	-	-	-	-	-	-	-	-	-	-	-
comp102232_c0_seq1	315	-	sp|Q9Y3R5|DOP2_HUMAN Protein dopey-2 OS=Homo sapiens GN=DOPEY2 PE=1 SV=5	2e-50	-	-	-	-	[K] Transcription	-	-	GO:0000139(Golgi membrane);GO:0007029(endoplasmic reticulum organization);GO:0006895(Golgi to endosome transport);GO:0007275(multicellular organismal development);GO:0015031(protein transport)	-	-	-
comp102233_c0_seq1	248	-	-	-	-	-	-	-	-	-	-	-	-	-	-
comp102234_c0_seq1	207	-	-	-	-	-	-	-	-	-	-	-	-	-	-
comp102238_c0_seq1	328	-	-	-	-	-	-	-	-	-	-	-	-	-	-
comp10223_c0_seq2	559	-	-	-	-	-	-	-	-	-	-	-	-	-	-
comp102240_c0_seq1	235	immunoglobulin superfamily, member 2/3	-	-	-	-	-	-	-	bta:509609	4e-13	-	K06522	-	-
comp102241_c0_seq1	232	-	-	-	-	-	-	-	-	-	-	-	-	-	-
comp102242_c0_seq1	279	-	-	-	-	-	-	-	-	-	-	-	-	-	-
comp102243_c0_seq1	255	-	-	-	-	-	-	-	-	-	-	-	-	-	-
comp102244_c0_seq1	208	-	-	-	-	-	-	-	-	-	-	-	-	-	-
comp102245_c0_seq1	288	-	-	-	-	-	-	-	-	-	-	-	-	-	-
comp102246_c0_seq1	293	-	-	-	-	-	-	-	-	-	-	-	-	-	-
comp102248_c0_seq1	279	-	-	-	-	-	-	-	-	-	-	-	-	-	-
comp102249_c0_seq1	347	-	sp|Q8NDA2|HMCN2_HUMAN Hemicentin-2 OS=Homo sapiens GN=HMCN2 PE=2 SV=2	5e-58	-	-	E1B9K4_BOVIN/4226-4310 E1B9K4.2 PF07679.11;I-set;	2e-28	-	-	-	GO:0005578(proteinaceous extracellular matrix);GO:0005509(calcium ion binding);GO:0050896(response to stimulus)	-	-	-
comp10224_c0_seq1	330	-	-	-	-	-	-	-	-	-	-	-	-	-	-
comp102250_c0_seq1	234	-	-	-	-	-	-	-	-	-	-	-	-	-	-
comp102251_c0_seq1	271	-	-	-	-	-	-	-	-	-	-	-	-	-	-
comp102252_c0_seq1	216	-	-	-	-	-	-	-	-	-	-	-	-	-	-
comp102253_c0_seq1	212	-	-	-	-	-	-	-	-	-	-	-	-	-	-
[truncated: 63,536 more rows]
