# Supplementary material for: Characterization of the Transcriptional Complexity of the Receptive and Pre-receptive Endometria of Dairy Goats
Source: Sci Rep. 2015 Sep 16;5:14244. doi: 10.1038/srep14244 (PMC4571617; doi:10.1038/srep14244)
Supplement: Table S2 [file srep14244-s2.xls]

## Sheet: Table S2 
##fileformat=VCFv4.1
##samtoolsVersion=0.1.19-44428cd
##reference=file://Output/trinity_result/Trinity_snp.fasta
##INFO=<ID=DP,Number=1,Type=Integer,Description="Raw read depth">
##INFO=<ID=DP4,Number=4,Type=Integer,Description="# high-quality ref-forward bases, ref-reverse, alt-forward and alt-reverse bases">
##INFO=<ID=MQ,Number=1,Type=Integer,Description="Root-mean-square mapping quality of covering reads">
##INFO=<ID=FQ,Number=1,Type=Float,Description="Phred probability of all samples being the same">
##INFO=<ID=AF1,Number=1,Type=Float,Description="Max-likelihood estimate of the first ALT allele frequency (assuming HWE)">
##INFO=<ID=AC1,Number=1,Type=Float,Description="Max-likelihood estimate of the first ALT allele count (no HWE assumption)">
##INFO=<ID=AN,Number=1,Type=Integer,Description="Total number of alleles in called genotypes">
##INFO=<ID=IS,Number=2,Type=Float,Description="Maximum number of reads supporting an indel and fraction of indel reads">
##INFO=<ID=AC,Number=A,Type=Integer,Description="Allele count in genotypes for each ALT allele, in the same order as listed">
##INFO=<ID=G3,Number=3,Type=Float,Description="ML estimate of genotype frequencies">
##INFO=<ID=HWE,Number=1,Type=Float,Description="Chi^2 based HWE test P-value based on G3">
##INFO=<ID=CLR,Number=1,Type=Integer,Description="Log ratio of genotype likelihoods with and without the constraint">
##INFO=<ID=UGT,Number=1,Type=String,Description="The most probable unconstrained genotype configuration in the trio">
##INFO=<ID=CGT,Number=1,Type=String,Description="The most probable constrained genotype configuration in the trio">
##INFO=<ID=PV4,Number=4,Type=Float,Description="P-values for strand bias, baseQ bias, mapQ bias and tail distance bias">
##INFO=<ID=INDEL,Number=0,Type=Flag,Description="Indicates that the variant is an INDEL.">
##INFO=<ID=PC2,Number=2,Type=Integer,Description="Phred probability of the nonRef allele frequency in group1 samples being larger (,smaller) than in group2.">
##INFO=<ID=PCHI2,Number=1,Type=Float,Description="Posterior weighted chi^2 P-value for testing the association between group1 and group2 samples.">
##INFO=<ID=QCHI2,Number=1,Type=Integer,Description="Phred scaled PCHI2.">
##INFO=<ID=PR,Number=1,Type=Integer,Description="# permutations yielding a smaller PCHI2.">
##INFO=<ID=QBD,Number=1,Type=Float,Description="Quality by Depth: QUAL/#reads">
##INFO=<ID=RPB,Number=1,Type=Float,Description="Read Position Bias">
##INFO=<ID=MDV,Number=1,Type=Integer,Description="Maximum number of high-quality nonRef reads in samples">
##INFO=<ID=VDB,Number=1,Type=Float,Description="Variant Distance Bias (v2) for filtering splice-site artefacts in RNA-seq data. Note: this version may be broken.">
##FORMAT=<ID=GT,Number=1,Type=String,Description="Genotype">
##FORMAT=<ID=GQ,Number=1,Type=Integer,Description="Genotype Quality">
##FORMAT=<ID=GL,Number=3,Type=Float,Description="Likelihoods for RR,RA,AA genotypes (R=ref,A=alt)">
##FORMAT=<ID=DP,Number=1,Type=Integer,Description="# high-quality bases">
##FORMAT=<ID=DV,Number=1,Type=Integer,Description="# high-quality non-reference bases">
##FORMAT=<ID=SP,Number=1,Type=Integer,Description="Phred-scaled strand bias P-value">
##FORMAT=<ID=PL,Number=G,Type=Integer,Description="List of Phred-scaled genotype likelihoods">
##INFO=<ID=PR,Number=1,Type=Integer,Description="# permutations yielding a smaller PCHI2.">
#CHROM	POS	ID	REF	ALT	QUAL	FILTER	INFO	FORMAT	Output/R1/snp_result/R1_comb.sorted.bam
comp9210_c0_seq2	44	.	G	T	7.8	.	DP=599;VDB=2.794678e-03;RPB=7.233628e+00;AF1=0.5;AC1=1;DP4=320,23,189,17;MQ=20;FQ=10.4;PV4=0.5,1,1,1	GT:PL:GQ	0/1:37,0,85:39
comp9277_c0_seq1	1020	.	T	G	108	.	DP=541;VDB=4.753552e-01;RPB=7.727268e-01;AF1=0.5;AC1=1;DP4=137,151,101,135;MQ=20;FQ=111;PV4=0.29,0.041,1,1	GT:PL:GQ	0/1:138,0,156:99
comp9279_c0_seq1	206	.	C	T	110	.	DP=151;VDB=3.904711e-01;RPB=7.195914e-01;AF1=0.5;AC1=1;DP4=43,30,41,35;MQ=20;FQ=105;PV4=0.62,0.041,1,1	GT:PL:GQ	0/1:140,0,133:99
comp9309_c0_seq1	944	.	G	T	99	.	DP=201;VDB=1.088493e-06;RPB=-8.844441e-01;AF1=0.5;AC1=1;DP4=8,85,7,99;MQ=20;FQ=100;PV4=0.6,8.5e-05,1,1	GT:PL:GQ	0/1:129,0,132:99
comp9333_c0_seq1	33	.	T	C	50	.	DP=127;VDB=1.627701e-02;RPB=1.771006e+00;AF1=0.5;AC1=1;DP4=56,7,52,5;MQ=20;FQ=52.8;PV4=0.77,1,1,1	GT:PL:GQ	0/1:80,0,93:83
comp9333_c0_seq2	33	.	T	C	50	.	DP=127;VDB=1.627701e-02;RPB=1.771006e+00;AF1=0.5;AC1=1;DP4=56,7,52,5;MQ=20;FQ=52.8;PV4=0.77,1,1,1	GT:PL:GQ	0/1:80,0,93:83
comp9344_c0_seq1	162	.	T	C	222	.	DP=718;VDB=1.927267e-02;AF1=1;AC1=2;DP4=0,0,278,387;MQ=20;FQ=-282	GT:PL:GQ	1/1:255,255,0:99
comp9350_c0_seq1	153	.	G	A	105	.	DP=457;VDB=5.241079e-01;RPB=-4.134268e-01;AF1=0.5;AC1=1;DP4=129,90,122,98;MQ=20;FQ=108;PV4=0.5,0.11,1,1	GT:PL:GQ	0/1:135,0,148:99
comp9452_c0_seq1	132	.	T	C	112	.	DP=228;VDB=5.096132e-01;RPB=-5.721727e-01;AF1=0.5;AC1=1;DP4=53,60,52,55;MQ=20;FQ=114;PV4=0.89,0.2,1,1	GT:PL:GQ	0/1:142,0,149:99
comp9495_c0_seq1	1282	.	T	C	112	.	DP=126;VDB=2.603088e-03;RPB=7.289584e-01;AF1=0.5;AC1=1;DP4=29,34,18,40;MQ=20;FQ=113;PV4=0.098,1,1,1	GT:PL:GQ	0/1:142,0,145:99
comp9720_c0_seq1	597	.	G	A	111	.	DP=132;VDB=3.949039e-03;RPB=8.367680e-01;AF1=0.5;AC1=1;DP4=29,33,34,32;MQ=20;FQ=110;PV4=0.6,1,1,1	GT:PL:GQ	0/1:141,0,139:99
comp9755_c0_seq1	31	.	A	G	30	.	DP=146;VDB=2.128339e-06;RPB=4.381659e-01;AF1=0.5;AC1=1;DP4=63,7,63,2;MQ=20;FQ=33;PV4=0.17,1,1,0.38	GT:PL:GQ	0/1:60,0,91:63
comp9879_c0_seq1	114	.	G	A	34	.	DP=107;VDB=2.157041e-08;RPB=2.276047e+00;AF1=0.5;AC1=1;DP4=53,7,42,3;MQ=20;FQ=37;PV4=0.51,1,1,1	GT:PL:GQ	0/1:64,0,96:67
comp10224_c0_seq1	241	.	A	G	126	.	DP=309;VDB=1.031011e-01;RPB=-1.555092e-01;AF1=0.5;AC1=1;DP4=59,89,53,95;MQ=20;FQ=125;PV4=0.55,0.43,1,1	GT:PL:GQ	0/1:156,0,155:99
comp10583_c0_seq1	182	.	G	A	93	.	DP=137;VDB=4.481485e-01;RPB=-1.107325e+00;AF1=0.5;AC1=1;DP4=46,13,56,18;MQ=20;FQ=74;PV4=0.84,1,1,1	GT:PL:GQ	0/1:123,0,101:99
comp10598_c0_seq1	132	.	G	T	94	.	DP=3217;VDB=5.120561e-01;RPB=2.000561e+00;AF1=0.5;AC1=1;DP4=1035,609,991,536;MQ=20;FQ=97;PV4=0.27,0.22,1,0.47	GT:PL:GQ	0/1:124,0,143:99
comp10694_c0_seq1	345	.	G	A	123	.	DP=557;VDB=4.979579e-02;RPB=-7.345539e-01;AF1=0.5;AC1=1;DP4=119,144,139,144;MQ=20;FQ=115;PV4=0.39,0.13,1,1	GT:PL:GQ	0/1:153,0,142:99
comp10736_c0_seq1	124	.	T	C	102	.	DP=719;VDB=5.195712e-01;RPB=5.331219e-01;AF1=0.5;AC1=1;DP4=162,221,145,183;MQ=20;FQ=105;PV4=0.65,1,1,0.14	GT:PL:GQ	0/1:132,0,159:99
comp10864_c0_seq1	107	.	G	T	127	.	DP=562;VDB=3.406104e-02;RPB=4.748707e-01;AF1=0.5;AC1=1;DP4=133,154,119,147;MQ=20;FQ=124;PV4=0.73,1,1,1	GT:PL:GQ	0/1:157,0,152:99
comp10869_c0_seq1	1761	.	C	T	113	.	DP=153;VDB=1.352284e-02;RPB=-6.803210e-01;AF1=0.5;AC1=1;DP4=29,43,30,41;MQ=20;FQ=114;PV4=0.87,0.23,1,1	GT:PL:GQ	0/1:143,0,146:99
comp11031_c0_seq1	246	.	C	T	84	.	DP=1391;VDB=3.122330e-01;RPB=-2.607472e+00;AF1=0.5;AC1=1;DP4=379,374,280,272;MQ=20;FQ=87;PV4=0.91,0.00042,1,1	GT:PL:GQ	0/1:114,0,149:99
comp11094_c0_seq1	180	.	A	G	99	.	DP=134;VDB=9.121668e-02;RPB=1.273081e+00;AF1=0.5;AC1=1;DP4=34,42,25,33;MQ=20;FQ=102;PV4=0.86,0.25,1,1	GT:PL:GQ	0/1:129,0,147:99
comp11336_c0_seq1	141	.	C	A	110	.	DP=1192;VDB=4.391997e-02;RPB=5.766639e-01;AF1=0.5;AC1=1;DP4=416,156,425,182;MQ=20;FQ=98.8;PV4=0.33,0.14,1,1	GT:PL:GQ	0/1:140,0,126:99
comp11395_c0_seq1	758	.	G	A	111	.	DP=103;VDB=3.736417e-02;RPB=4.835573e-01;AF1=0.5;AC1=1;DP4=22,25,27,24;MQ=20;FQ=110;PV4=0.69,1,1,1	GT:PL:GQ	0/1:141,0,139:99
comp11403_c0_seq1	823	.	T	C	106	.	DP=141;VDB=3.058547e-01;RPB=1.671511e+00;AF1=0.5;AC1=1;DP4=37,37,26,38;MQ=20;FQ=108;PV4=0.31,0.11,1,1	GT:PL:GQ	0/1:136,0,143:99
comp11597_c0_seq1	157	.	T	A	68	.	DP=302;VDB=2.535456e-05;RPB=3.994314e+00;AF1=0.5;AC1=1;DP4=67,105,34,73;MQ=20;FQ=71;PV4=0.25,1,1,1	GT:PL:GQ	0/1:98,0,150:99
comp11614_c0_seq1	81	.	G	A	52	.	DP=266;VDB=3.396637e-01;RPB=3.414000e+00;AF1=0.5;AC1=1;DP4=136,17,92,17;MQ=20;FQ=55;PV4=0.35,0.41,1,1	GT:PL:GQ	0/1:82,0,110:85
comp11737_c0_seq1	265	.	C	T	107	.	DP=231;VDB=3.446521e-03;RPB=-3.202579e-01;AF1=0.5;AC1=1;DP4=73,44,67,45;MQ=20;FQ=108;PV4=0.79,1,1,1	GT:PL:GQ	0/1:137,0,140:99
comp11875_c0_seq1	233	.	G	C	114	.	DP=127;VDB=1.148834e-01;RPB=-8.424845e-01;AF1=0.5;AC1=1;DP4=31,25,37,34;MQ=20;FQ=98;PV4=0.72,1,1,1	GT:PL:GQ	0/1:144,0,125:99
comp12881_c0_seq1	223	.	A	G	85	.	DP=102;VDB=1.081525e-11;RPB=-5.408970e+00;AF1=1;AC1=2;DP4=7,7,54,32;MQ=20;FQ=-93;PV4=0.39,1,1,1	GT:PL:GQ	1/1:118,66,0:99
comp13339_c0_seq1	2	.	A	T	34.1	.	DP=113;VDB=2.321405e-08;RPB=1.884433e+00;AF1=1;AC1=2;DP4=2,0,20,0;MQ=20;FQ=-47;PV4=1,0.48,1,1	GT:PL:GQ	1/1:67,20,0:37
comp13900_c0_seq1	249	.	T	C	106	.	DP=935;VDB=1.373545e-01;RPB=1.726786e+00;AF1=0.5;AC1=1;DP4=245,202,248,186;MQ=20;FQ=108;PV4=0.5,1,1,1	GT:PL:GQ	0/1:136,0,143:99
comp15081_c0_seq1	786	.	G	A	132	.	DP=455;VDB=4.798605e-01;RPB=5.387415e-01;AF1=0.5;AC1=1;DP4=71,141,93,144;MQ=20;FQ=118;PV4=0.24,0.0015,1,1	GT:PL:GQ	0/1:162,0,145:99
comp15158_c0_seq1	496	.	G	A	105	.	DP=263;VDB=1.296966e-03;RPB=1.861669e+00;AF1=0.5;AC1=1;DP4=68,79,44,69;MQ=20;FQ=108;PV4=0.26,0.5,1,0.39	GT:PL:GQ	0/1:135,0,157:99
comp16447_c0_seq1	210	.	G	A	105	.	DP=120;VDB=2.338921e-01;RPB=-1.748807e+00;AF1=0.5;AC1=1;DP4=34,28,29,27;MQ=20;FQ=107;PV4=0.85,1,1,0.45	GT:PL:GQ	0/1:135,0,140:99
comp17270_c0_seq1	323	.	T	C	222	.	DP=199;VDB=2.270089e-03;AF1=1;AC1=2;DP4=0,0,83,104;MQ=20;FQ=-282	GT:PL:GQ	1/1:255,255,0:99
comp17288_c0_seq1	612	.	A	G	102	.	DP=117;VDB=1.031929e-01;RPB=8.137323e-01;AF1=0.5;AC1=1;DP4=19,45,15,35;MQ=20;FQ=105;PV4=1,0.2,1,1	GT:PL:GQ	0/1:132,0,154:99
comp17585_c0_seq1	427	.	A	C	139	.	DP=772;VDB=2.832963e-01;RPB=1.044179e+00;AF1=0.5;AC1=1;DP4=93,265,96,298;MQ=20;FQ=118;PV4=0.61,1,1,1	GT:PL:GQ	0/1:169,0,145:99
comp17673_c0_seq1	1744	.	A	G	106	.	DP=161;VDB=1.058653e-01;RPB=-2.699588e-01;AF1=0.5;AC1=1;DP4=38,50,29,44;MQ=20;FQ=109;PV4=0.75,0.24,1,0.17	GT:PL:GQ	0/1:136,0,150:99
comp17673_c0_seq2	1846	.	A	G	106	.	DP=161;VDB=1.058653e-01;RPB=-2.699588e-01;AF1=0.5;AC1=1;DP4=38,50,29,44;MQ=20;FQ=109;PV4=0.75,0.24,1,0.17	GT:PL:GQ	0/1:136,0,150:99
comp17700_c0_seq1	1741	.	C	T	72	.	DP=163;VDB=5.917521e-02;RPB=2.004082e+00;AF1=0.5;AC1=1;DP4=48,39,41,19;MQ=20;FQ=75;PV4=0.12,1,1,1	GT:PL:GQ	0/1:102,0,140:99
comp17927_c0_seq1	1296	.	G	A	120	.	DP=3906;VDB=5.245644e-01;RPB=-1.709490e+00;AF1=0.5;AC1=1;DP4=898,954,1033,944;MQ=20;FQ=115;PV4=0.022,1,1,0.13	GT:PL:GQ	0/1:150,0,143:99
comp17942_c0_seq1	359	.	G	A	32	.	DP=104;VDB=2.303527e-02;RPB=7.201843e-01;AF1=0.5;AC1=1;DP4=47,10,39,2;MQ=20;FQ=35;PV4=0.069,1,1,1	GT:PL:GQ	0/1:62,0,109:65
comp18001_c0_seq1	868	.	G	C	97	.	DP=701;VDB=4.834903e-01;RPB=-6.553882e-01;AF1=0.5;AC1=1;DP4=187,189,156,131;MQ=20;FQ=100;PV4=0.24,1,1,1	GT:PL:GQ	0/1:127,0,153:99
comp18211_c0_seq1	709	.	C	T	77	.	DP=298;VDB=5.235769e-01;RPB=5.821037e-01;AF1=0.5;AC1=1;DP4=75,88,65,52;MQ=20;FQ=80;PV4=0.15,0.42,1,1	GT:PL:GQ	0/1:107,0,154:99
comp18227_c0_seq1	615	.	T	C	97	.	DP=131;VDB=2.091657e-01;RPB=1.065860e+00;AF1=0.5;AC1=1;DP4=28,42,26,28;MQ=20;FQ=100;PV4=0.47,0.43,1,1	GT:PL:GQ	0/1:127,0,150:99
comp18280_c0_seq2	806	.	G	C	120	.	DP=376;VDB=1.020045e-01;RPB=-8.684245e-01;AF1=0.5;AC1=1;DP4=86,102,82,102;MQ=20;FQ=121;PV4=0.84,0.2,1,1	GT:PL:GQ	0/1:150,0,153:99
comp18360_c0_seq1	411	.	C	T	83	.	DP=256;VDB=4.877093e-01;RPB=2.229492e+00;AF1=0.5;AC1=1;DP4=91,46,72,34;MQ=20;FQ=86;PV4=0.89,1,1,1	GT:PL:GQ	0/1:113,0,141:99
comp18363_c0_seq1	667	.	C	T	139	.	DP=388;VDB=5.458710e-02;RPB=-7.406607e-01;AF1=0.5;AC1=1;DP4=23,168,35,162;MQ=20;FQ=131;PV4=0.12,0.14,1,1	GT:PL:GQ	0/1:169,0,158:99
comp18475_c0_seq1	157	.	G	A	32	.	DP=559;VDB=6.273662e-02;RPB=1.343417e+00;AF1=0.5;AC1=1;DP4=302,9,228,8;MQ=20;FQ=34.9;PV4=0.81,1,1,1	GT:PL:GQ	0/1:62,0,80:65
comp18475_c0_seq1	314	.	G	A	107	.	DP=1439;VDB=4.394869e-01;RPB=4.090569e+00;AF1=0.5;AC1=1;DP4=423,342,314,310;MQ=20;FQ=110;PV4=0.066,1.4e-07,1,0.11	GT:PL:GQ	0/1:137,0,154:99
comp18533_c0_seq1	210	.	G	A	111	.	DP=502;VDB=3.915792e-01;RPB=-8.778884e-01;AF1=0.5;AC1=1;DP4=127,116,138,105;MQ=20;FQ=113;PV4=0.36,0.4,1,1	GT:PL:GQ	0/1:141,0,148:99
comp18630_c0_seq1	1652	.	G	A	114	.	DP=596;VDB=4.990799e-02;RPB=-2.590180e+00;AF1=0.5;AC1=1;DP4=113,206,107,160;MQ=20;FQ=117;PV4=0.27,0.13,1,1	GT:PL:GQ	0/1:144,0,165:99
comp18674_c0_seq1	559	.	A	G	125	.	DP=451;VDB=1.297616e-04;RPB=-9.001610e-01;AF1=0.5;AC1=1;DP4=34,126,55,229;MQ=20;FQ=55;PV4=0.62,1,1,1	GT:PL:GQ	0/1:155,0,82:85
comp18721_c0_seq1	114	.	A	G	90	.	DP=988;VDB=4.268580e-01;RPB=3.416546e+00;AF1=0.5;AC1=1;DP4=326,158,314,152;MQ=20;FQ=93;PV4=1,1,1,1	GT:PL:GQ	0/1:120,0,141:99
comp18767_c0_seq1	622	.	C	T	61	.	DP=581;VDB=4.852615e-01;RPB=1.029507e+00;AF1=0.5;AC1=1;DP4=186,146,117,116;MQ=20;FQ=64;PV4=0.2,1,1,1	GT:PL:GQ	0/1:91,0,141:94
comp18767_c0_seq1	1126	.	G	T	142	.	DP=350;VDB=3.259754e-13;RPB=2.385614e+00;AF1=0.5;AC1=1;DP4=47,109,24,157;MQ=20;FQ=119;PV4=0.00017,1,1,0.19	GT:PL:GQ	0/1:172,0,146:99
comp18888_c0_seq1	626	.	T	C	222	.	DP=1187;VDB=2.722886e-01;RPB=3.307484e+00;AF1=1;AC1=2;DP4=4,0,624,507;MQ=20;FQ=-282;PV4=0.13,1,1,1	GT:PL:GQ	1/1:255,255,0:99
comp19001_c0_seq1	109	.	G	A	111	.	DP=827;VDB=4.197676e-01;RPB=-2.408807e-01;AF1=0.5;AC1=1;DP4=216,114,314,177;MQ=20;FQ=64;PV4=0.71,1,1,1	GT:PL:GQ	0/1:141,0,91:94
comp19006_c0_seq2	182	.	G	A	31	.	DP=190;VDB=3.953334e-02;RPB=-1.393993e+00;AF1=0.5;AC1=1;DP4=53,71,33,29;MQ=20;FQ=34;PV4=0.21,0.00096,1,1	GT:PL:GQ	0/1:61,0,129:64
comp19006_c0_seq2	198	.	C	G	39	.	DP=174;VDB=2.284534e-01;RPB=-9.572525e-01;AF1=0.5;AC1=1;DP4=59,53,32,24;MQ=20;FQ=42;PV4=0.62,0.42,1,1	GT:PL:GQ	0/1:69,0,126:72
comp19094_c0_seq1	345	.	A	T	125	.	DP=402;VDB=1.384630e-01;RPB=1.125410e+00;AF1=0.5;AC1=1;DP4=102,98,89,108;MQ=20;FQ=117;PV4=0.27,1,1,1	GT:PL:GQ	0/1:155,0,144:99
comp19094_c0_seq1	795	.	T	A	83	.	DP=100;VDB=1.685395e-01;RPB=8.133738e-01;AF1=0.5;AC1=1;DP4=30,28,26,15;MQ=20;FQ=86;PV4=0.31,1,1,1	GT:PL:GQ	0/1:113,0,144:99
comp19158_c0_seq1	251	.	C	A	91	.	DP=137;VDB=3.857232e-02;RPB=1.467072e+00;AF1=0.5;AC1=1;DP4=7,52,5,73;MQ=20;FQ=85.4;PV4=0.36,1,1,0.4	GT:PL:GQ	0/1:121,0,113:99
comp19351_c0_seq2	118	.	G	T	68	.	DP=240;VDB=3.586421e-01;RPB=-7.951269e-01;AF1=0.5;AC1=1;DP4=99,14,81,24;MQ=20;FQ=70.7;PV4=0.05,1,1,0.18	GT:PL:GQ	0/1:98,0,109:99
comp19554_c0_seq1	319	.	G	A	105	.	DP=199;VDB=3.513485e-02;RPB=3.393976e-01;AF1=0.5;AC1=1;DP4=42,63,45,47;MQ=20;FQ=108;PV4=0.25,1,1,1	GT:PL:GQ	0/1:135,0,152:99
comp19574_c0_seq1	1816	.	G	A	125	.	DP=858;VDB=4.418362e-01;RPB=-1.469590e+00;AF1=0.5;AC1=1;DP4=152,266,158,256;MQ=20;FQ=125;PV4=0.62,0.12,1,1	GT:PL:GQ	0/1:155,0,156:99
comp19622_c0_seq1	115	.	G	A	122	.	DP=287;VDB=4.467792e-01;RPB=-4.545267e-01;AF1=0.5;AC1=1;DP4=78,55,81,71;MQ=20;FQ=114;PV4=0.4,1,1,1	GT:PL:GQ	0/1:152,0,141:99
comp19666_c0_seq1	1246	.	G	A	96	.	DP=128;VDB=3.682144e-01;RPB=1.918048e-01;AF1=0.5;AC1=1;DP4=19,52,11,45;MQ=20;FQ=99;PV4=0.4,0.031,1,1	GT:PL:GQ	0/1:126,0,155:99
comp19675_c0_seq1	819	.	G	A	97	.	DP=167;VDB=1.907210e-01;RPB=-4.287848e-01;AF1=0.5;AC1=1;DP4=43,50,33,39;MQ=20;FQ=100;PV4=1,0.32,1,1	GT:PL:GQ	0/1:127,0,148:99
comp19675_c0_seq1	1125	.	G	A	96	.	DP=114;VDB=1.391958e-01;RPB=-1.548414e+00;AF1=0.5;AC1=1;DP4=23,40,26,23;MQ=20;FQ=99;PV4=0.088,0.28,1,1	GT:PL:GQ	0/1:126,0,152:99
comp19856_c0_seq1	1162	.	T	C	117	.	DP=370;VDB=2.038173e-01;RPB=-1.101122e+00;AF1=0.5;AC1=1;DP4=79,111,58,115;MQ=20;FQ=120;PV4=0.13,6.9e-05,1,0.099	GT:PL:GQ	0/1:147,0,160:99
comp19877_c0_seq1	144	.	C	T	68	.	DP=163;VDB=2.398450e-01;RPB=8.619857e-01;AF1=0.5;AC1=1;DP4=69,22,52,15;MQ=20;FQ=71;PV4=0.85,1,1,1	GT:PL:GQ	0/1:98,0,124:99
comp19877_c0_seq1	279	.	G	A	50	.	DP=136;VDB=3.236000e-01;RPB=1.011197e+00;AF1=0.5;AC1=1;DP4=51,36,25,19;MQ=20;FQ=53;PV4=0.85,0.14,1,1	GT:PL:GQ	0/1:80,0,127:83
comp19881_c0_seq1	89	.	G	A	99	.	DP=1309;VDB=5.234796e-01;RPB=1.132288e+00;AF1=0.5;AC1=1;DP4=290,379,304,323;MQ=20;FQ=102;PV4=0.066,0.46,1,1	GT:PL:GQ	0/1:129,0,159:99
comp20060_c0_seq1	177	.	C	T	49	.	DP=105;VDB=2.881760e-08;RPB=-7.991568e-01;AF1=0.5;AC1=1;DP4=7,53,3,40;MQ=20;FQ=52;PV4=0.52,1,1,1	GT:PL:GQ	0/1:79,0,128:82
comp20105_c0_seq1	810	.	T	C	91	.	DP=189;VDB=4.827880e-02;RPB=-2.070007e-02;AF1=0.5;AC1=1;DP4=42,66,36,42;MQ=20;FQ=94;PV4=0.37,1,1,1	GT:PL:GQ	0/1:121,0,153:99
comp20223_c0_seq1	365	.	G	A	131	.	DP=682;VDB=1.253353e-02;RPB=1.130750e+00;AF1=0.5;AC1=1;DP4=102,224,114,217;MQ=20;FQ=131;PV4=0.41,0.47,1,1	GT:PL:GQ	0/1:161,0,162:99
comp20223_c0_seq1	439	.	T	G	126	.	DP=281;VDB=1.747075e-06;RPB=-2.799621e+00;AF1=0.5;AC1=1;DP4=25,109,13,115;MQ=20;FQ=129;PV4=0.055,1,1,1	GT:PL:GQ	0/1:156,0,168:99
comp20319_c0_seq1	33	.	G	A	115	.	DP=120;VDB=1.079732e-08;RPB=1.763534e+00;AF1=0.5;AC1=1;DP4=21,37,25,34;MQ=20;FQ=115;PV4=0.57,1,1,1	GT:PL:GQ	0/1:145,0,146:99
comp20438_c0_seq1	344	.	T	C	104	.	DP=120;VDB=1.618748e-01;RPB=1.016601e+00;AF1=0.5;AC1=1;DP4=23,38,19,32;MQ=20;FQ=107;PV4=1,0.36,1,0.011	GT:PL:GQ	0/1:134,0,148:99
comp20443_c0_seq1	82	.	T	C	70	.	DP=1216;VDB=1.927603e-04;RPB=7.443326e+00;AF1=0.5;AC1=1;DP4=529,83,436,54;MQ=20;FQ=73;PV4=0.23,1,1,1	GT:PL:GQ	0/1:100,0,119:99
comp20477_c0_seq1	247	.	A	G	98	.	DP=189;VDB=2.586716e-03;RPB=-2.102801e+00;AF1=0.5;AC1=1;DP4=52,23,70,27;MQ=20;FQ=83.9;PV4=0.74,1,1,1	GT:PL:GQ	0/1:128,0,111:99
comp20574_c0_seq1	322	.	A	G	109	.	DP=1107;VDB=4.758411e-01;RPB=2.357395e+00;AF1=0.5;AC1=1;DP4=275,309,234,257;MQ=20;FQ=112;PV4=0.85,0.19,1,1	GT:PL:GQ	0/1:139,0,153:99
comp20612_c0_seq1	427	.	C	T	111	.	DP=184;VDB=2.238544e-01;RPB=1.978457e+00;AF1=0.5;AC1=1;DP4=54,30,55,42;MQ=20;FQ=97.9;PV4=0.36,0.025,1,0.19	GT:PL:GQ	0/1:141,0,125:99
comp20612_c0_seq1	558	.	A	G	117	.	DP=135;VDB=4.273910e-01;RPB=1.551202e+00;AF1=0.5;AC1=1;DP4=28,34,30,39;MQ=20;FQ=111;PV4=0.86,0.49,1,0.25	GT:PL:GQ	0/1:147,0,138:99
comp20734_c0_seq1	2309	.	A	G	119	.	DP=105;VDB=5.607929e-02;RPB=4.018559e-01;AF1=0.5;AC1=1;DP4=21,24,23,32;MQ=20;FQ=106;PV4=0.69,0.47,1,1	GT:PL:GQ	0/1:149,0,133:99
comp20816_c0_seq1	642	.	C	G	111	.	DP=695;VDB=3.773658e-01;RPB=6.733342e-01;AF1=0.5;AC1=1;DP4=144,202,150,183;MQ=20;FQ=114;PV4=0.39,0.37,1,1	GT:PL:GQ	0/1:141,0,162:99
comp20816_c0_seq1	669	.	T	G	107	.	DP=620;VDB=4.281833e-01;RPB=1.120800e+00;AF1=0.5;AC1=1;DP4=132,188,117,174;MQ=20;FQ=110;PV4=0.81,0.16,1,1	GT:PL:GQ	0/1:137,0,160:99
comp20816_c0_seq1	937	.	T	C	138	.	DP=354;VDB=4.502479e-03;RPB=-3.751075e-01;AF1=0.5;AC1=1;DP4=28,145,31,146;MQ=20;FQ=134;PV4=0.78,0.29,1,1	GT:PL:GQ	0/1:168,0,162:99
comp20844_c0_seq1	1	.	T	C	15.1	.	DP=199;VDB=0.000000e+00;RPB=1.204034e+01;AF1=0.5;AC1=1;DP4=86,1,110,0;MQ=20;FQ=17.3;PV4=0.44,0.25,1,1	GT:PL:GQ	0/1:45,0,52:47
comp20914_c0_seq1	315	.	C	T	51	.	DP=101;VDB=1.159387e-01;RPB=-6.257959e-01;AF1=0.5;AC1=1;DP4=40,24,24,11;MQ=20;FQ=54;PV4=0.66,0.0058,1,0.2	GT:PL:GQ	0/1:81,0,131:84
comp20996_c0_seq1	165	.	A	G	115	.	DP=535;VDB=2.860824e-01;RPB=1.510445e-01;AF1=0.5;AC1=1;DP4=132,132,137,124;MQ=20;FQ=117;PV4=0.6,0.041,1,0.17	GT:PL:GQ	0/1:145,0,152:99
comp21064_c0_seq1	230	.	G	A	108	.	DP=612;VDB=2.963449e-02;RPB=2.506545e+00;AF1=0.5;AC1=1;DP4=136,199,113,154;MQ=20;FQ=111;PV4=0.68,0.11,1,1	GT:PL:GQ	0/1:138,0,157:99
comp21104_c0_seq2	164	.	A	G	46	.	DP=109;VDB=7.084008e-05;RPB=-8.629850e-01;AF1=0.5;AC1=1;DP4=13,59,8,26;MQ=20;FQ=49;PV4=0.6,1,1,1	GT:PL:GQ	0/1:76,0,143:79
comp21222_c0_seq1	647	.	G	A	118	.	DP=223;VDB=1.028330e-03;RPB=1.606633e+00;AF1=0.5;AC1=1;DP4=42,69,45,62;MQ=20;FQ=120;PV4=0.58,0.26,1,0.4	GT:PL:GQ	0/1:148,0,154:99
comp21244_c0_seq1	278	.	G	A	128	.	DP=259;VDB=7.214049e-03;RPB=1.567062e+00;AF1=0.5;AC1=1;DP4=52,56,57,75;MQ=20;FQ=107;PV4=0.51,1,1,1	GT:PL:GQ	0/1:158,0,134:99
comp21244_c0_seq1	279	.	C	T	128	.	DP=268;VDB=1.289915e-02;RPB=2.421290e+00;AF1=0.5;AC1=1;DP4=56,56,56,75;MQ=20;FQ=110;PV4=0.3,1,1,1	GT:PL:GQ	0/1:158,0,137:99
comp21293_c0_seq1	832	.	T	G	6.98	.	DP=212;VDB=1.089909e-03;RPB=-9.716262e-01;AF1=0.4999;AC1=1;DP4=3,3,0,7;MQ=20;FQ=9.52;PV4=0.07,6.5e-11,1,0.0081	GT:PL:GQ	0/1:36,0,66:37
comp21425_c0_seq1	330	.	G	A	82	.	DP=1364;VDB=4.593020e-01;RPB=3.894230e-01;AF1=0.5;AC1=1;DP4=322,421,264,326;MQ=20;FQ=85;PV4=0.62,0.25,1,1	GT:PL:GQ	0/1:112,0,154:99
comp21488_c0_seq1	155	.	G	C	11.3	.	DP=516;VDB=1.461975e-04;RPB=2.901011e+00;AF1=0.5;AC1=1;DP4=264,6,222,6;MQ=20;FQ=14.2;PV4=0.78,0.01,1,1	GT:PL:GQ	0/1:41,0,69:43
comp21506_c0_seq1	728	.	T	C	45	.	DP=164;VDB=8.760327e-05;RPB=1.787920e+00;AF1=0.5;AC1=1;DP4=8,76,2,66;MQ=20;FQ=48;PV4=0.19,0.43,1,0.12	GT:PL:GQ	0/1:75,0,140:78
comp21507_c0_seq1	383	.	C	A	114	.	DP=195;VDB=2.810452e-01;RPB=-6.156197e-01;AF1=0.5;AC1=1;DP4=55,45,43,52;MQ=20;FQ=113;PV4=0.2,0.21,1,0.048	GT:PL:GQ	0/1:144,0,142:99
comp21507_c0_seq1	619	.	C	T	111	.	DP=133;VDB=1.659077e-02;RPB=-1.384095e+00;AF1=0.5;AC1=1;DP4=31,25,38,37;MQ=20;FQ=94;PV4=0.6,0.052,1,1	GT:PL:GQ	0/1:141,0,121:99
comp21510_c0_seq1	921	.	T	C	119	.	DP=114;VDB=2.314024e-01;RPB=-8.494584e-01;AF1=0.5;AC1=1;DP4=22,31,19,38;MQ=20;FQ=114;PV4=0.43,1,1,1	GT:PL:GQ	0/1:149,0,142:99
comp21547_c0_seq1	122	.	C	T	30	.	DP=179;VDB=3.451097e-01;RPB=1.029182e+00;AF1=0.5;AC1=1;DP4=82,28,41,17;MQ=20;FQ=33;PV4=0.59,0.00014,1,1	GT:PL:GQ	0/1:60,0,108:63
comp21626_c0_seq1	5	.	T	C	4.13	.	DP=170;VDB=2.438279e-04;RPB=4.112585e+00;AF1=0.4998;AC1=1;DP4=20,2,9,0;MQ=20;FQ=6.2;PV4=1,1,1,1	GT:PL:GQ	0/1:32,0,82:31
comp21626_c0_seq1	335	.	A	G	106	.	DP=7672;VDB=5.181242e-01;RPB=5.705172e-01;AF1=0.5;AC1=1;DP4=2578,1521,2080,1240;MQ=20;FQ=107;PV4=0.85,0.00012,1,1	GT:PL:GQ	0/1:136,0,138:99
comp21653_c0_seq1	359	.	C	T	97	.	DP=429;VDB=4.308383e-01;RPB=1.136260e+00;AF1=0.5;AC1=1;DP4=100,148,64,103;MQ=20;FQ=100;PV4=0.76,1,1,1	GT:PL:GQ	0/1:127,0,158:99
comp21653_c0_seq1	376	.	G	A	102	.	DP=355;VDB=2.894061e-01;RPB=-6.541931e-01;AF1=0.5;AC1=1;DP4=79,126,52,93;MQ=20;FQ=105;PV4=0.65,1,1,0.33	GT:PL:GQ	0/1:132,0,162:99
comp21653_c0_seq3	359	.	C	T	96	.	DP=429;VDB=4.308383e-01;RPB=1.136260e+00;AF1=0.5;AC1=1;DP4=100,148,64,103;MQ=20;FQ=99;PV4=0.76,1,1,1	GT:PL:GQ	0/1:126,0,159:99
comp21653_c0_seq3	376	.	G	A	74	.	DP=355;VDB=2.894061e-01;RPB=-6.541931e-01;AF1=0.5;AC1=1;DP4=79,126,52,93;MQ=20;FQ=77;PV4=0.65,1,1,0.33	GT:PL:GQ	0/1:104,0,152:99
comp21679_c0_seq1	137	.	G	A	79	.	DP=449;VDB=1.484742e-17;RPB=2.800025e+00;AF1=0.5;AC1=1;DP4=189,27,204,25;MQ=20;FQ=77.3;PV4=0.66,1,1,0.27	GT:PL:GQ	0/1:109,0,106:99
comp21679_c0_seq1	642	.	C	A	36	.	DP=100;VDB=1.564249e-09;RPB=-1.710341e+00;AF1=0.5;AC1=1;DP4=3,54,2,35;MQ=20;FQ=39;PV4=1,0.048,1,1	GT:PL:GQ	0/1:66,0,99:69
comp21716_c0_seq1	2351	.	C	T	101	.	DP=101;VDB=2.890946e-01;RPB=-5.659359e-01;AF1=0.5;AC1=1;DP4=28,16,38,18;MQ=20;FQ=90.8;PV4=0.68,1,1,0.39	GT:PL:GQ	0/1:131,0,118:99
comp21716_c0_seq1	3121	.	C	G	135	.	DP=368;VDB=4.761365e-01;RPB=-5.115852e-01;AF1=0.5;AC1=1;DP4=60,114,59,122;MQ=20;FQ=126;PV4=0.74,1,1,1	GT:PL:GQ	0/1:165,0,153:99
comp21732_c0_seq1	1352	.	C	T	75	.	DP=120;VDB=3.374014e-01;RPB=2.455430e-01;AF1=0.5;AC1=1;DP4=36,35,23,20;MQ=20;FQ=78;PV4=0.85,1,1,1	GT:PL:GQ	0/1:105,0,140:99
comp21732_c0_seq2	1199	.	C	T	75	.	DP=120;VDB=3.374014e-01;RPB=2.455430e-01;AF1=0.5;AC1=1;DP4=36,35,23,20;MQ=20;FQ=78;PV4=0.85,1,1,1	GT:PL:GQ	0/1:105,0,140:99
comp21760_c0_seq1	243	.	C	A	93	.	DP=181;VDB=3.022651e-02;RPB=2.016835e+00;AF1=0.5;AC1=1;DP4=51,43,41,35;MQ=20;FQ=96;PV4=1,0.0013,1,1	GT:PL:GQ	0/1:123,0,143:99
comp21760_c0_seq1	366	.	G	A	111	.	DP=203;VDB=4.645441e-01;RPB=5.764700e-01;AF1=0.5;AC1=1;DP4=43,64,33,59;MQ=20;FQ=114;PV4=0.56,0.4,1,1	GT:PL:GQ	0/1:141,0,153:99
comp21791_c0_seq1	971	.	C	T	102	.	DP=371;VDB=3.504681e-02;RPB=2.455193e+00;AF1=0.5;AC1=1;DP4=117,68,114,61;MQ=20;FQ=105;PV4=0.74,1,1,1	GT:PL:GQ	0/1:132,0,141:99
comp21939_c0_seq2	397	.	T	C	81	.	DP=1398;VDB=1.246397e-01;RPB=5.650823e-01;AF1=0.5;AC1=1;DP4=407,374,273,288;MQ=20;FQ=84;PV4=0.22,0.002,1,1	GT:PL:GQ	0/1:111,0,154:99
comp21942_c0_seq1	552	.	C	T	94	.	DP=190;VDB=4.542409e-01;RPB=-3.465621e-01;AF1=0.5;AC1=1;DP4=9,92,8,74;MQ=20;FQ=97;PV4=1,0.086,1,1	GT:PL:GQ	0/1:124,0,148:99
comp21957_c0_seq1	597	.	G	A	115	.	DP=1516;VDB=9.937536e-02;RPB=-1.380755e+00;AF1=0.5;AC1=1;DP4=351,442,339,350;MQ=20;FQ=118;PV4=0.06,0.48,1,1	GT:PL:GQ	0/1:145,0,160:99
comp22049_c0_seq1	1359	.	G	A	108	.	DP=100;VDB=1.036134e-02;RPB=1.133043e+00;AF1=0.5;AC1=1;DP4=17,36,16,30;MQ=20;FQ=111;PV4=0.83,0.42,1,1	GT:PL:GQ	0/1:138,0,151:99
comp22049_c0_seq1	1384	.	C	T	111	.	DP=106;VDB=3.784635e-01;RPB=1.885693e-01;AF1=0.5;AC1=1;DP4=18,33,23,30;MQ=20;FQ=113;PV4=0.43,0.011,1,0.39	GT:PL:GQ	0/1:141,0,145:99
comp22079_c0_seq1	15	.	G	A	25	.	DP=359;VDB=8.186613e-36;RPB=6.357052e+00;AF1=0.5;AC1=1;DP4=199,1,136,4;MQ=20;FQ=26.8;PV4=0.16,1,1,1	GT:PL:GQ	0/1:55,0,60:57
comp22079_c0_seq2	15	.	G	A	12.3	.	DP=359;VDB=8.186613e-36;RPB=6.357052e+00;AF1=0.5;AC1=1;DP4=199,1,136,4;MQ=20;FQ=15.1;PV4=0.16,1,1,1	GT:PL:GQ	0/1:42,0,63:44
comp22079_c0_seq2	326	.	C	G	222	.	DP=647;VDB=0.000000e+00;RPB=-1.979251e+00;AF1=1;AC1=2;DP4=0,2,28,158;MQ=20;FQ=-282;PV4=1,0.28,1,1	GT:PL:GQ	1/1:255,255,0:99
comp22356_c0_seq1	746	.	G	T	222	.	DP=136;VDB=5.015769e-15;RPB=-2.395404e+00;AF1=1;AC1=2;DP4=0,2,12,122;MQ=20;FQ=-282;PV4=1,1,1,1	GT:PL:GQ	1/1:255,255,0:99
comp22567_c0_seq1	50	.	C	G	3.54	.	DP=778;VDB=1.075079e-10;RPB=4.782200e+00;AF1=0.4998;AC1=1;DP4=412,40,267,21;MQ=20;FQ=5.47;PV4=0.5,0.048,1,1	GT:PL:GQ	0/1:31,0,89:30
comp22567_c0_seq1	238	.	C	T	118	.	DP=2838;VDB=1.934857e-01;RPB=3.222340e+00;AF1=0.5;AC1=1;DP4=657,800,617,733;MQ=20;FQ=120;PV4=0.76,1,1,1	GT:PL:GQ	0/1:148,0,155:99
comp22597_c0_seq1	3	.	G	A	19.1	.	DP=112;VDB=1.937137e-30;RPB=3.561734e+00;AF1=1;AC1=2;DP4=6,0,52,0;MQ=20;FQ=-98;PV4=1,0.16,1,1	GT:PL:GQ	1/1:52,71,0:85
comp22597_c0_seq2	3	.	G	A	19.1	.	DP=112;VDB=1.937137e-30;RPB=3.561734e+00;AF1=1;AC1=2;DP4=6,0,52,0;MQ=20;FQ=-98;PV4=1,0.16,1,1	GT:PL:GQ	1/1:52,71,0:85
comp22678_c0_seq1	1	.	C	G,T	43	.	DP=149;VDB=0.000000e+00;RPB=5.015976e+00;AF1=1;AC1=2;DP4=9,0,140,0;MQ=20;FQ=-275;PV4=1,0.23,1,1	GT:PL:GQ	1/1:76,248,0,61,238,74:99
comp22678_c0_seq2	1	.	C	G,T	43	.	DP=149;VDB=0.000000e+00;RPB=5.015976e+00;AF1=1;AC1=2;DP4=9,0,140,0;MQ=20;FQ=-275;PV4=1,0.23,1,1	GT:PL:GQ	1/1:76,248,0,61,238,74:99
comp22678_c0_seq3	1	.	C	G,T	43	.	DP=149;VDB=0.000000e+00;RPB=5.015976e+00;AF1=1;AC1=2;DP4=9,0,140,0;MQ=20;FQ=-275;PV4=1,0.23,1,1	GT:PL:GQ	1/1:76,248,0,61,238,74:99
comp22831_c0_seq1	398	.	C	G	129	.	DP=3833;VDB=6.499520e-03;RPB=-1.383518e+00;AF1=0.5;AC1=1;DP4=349,1620,325,1359;MQ=20;FQ=131;PV4=0.23,1,1,1	GT:PL:GQ	0/1:159,0,167:99
comp22952_c0_seq1	135	.	A	G	88	.	DP=950;VDB=8.180617e-03;RPB=7.448562e-01;AF1=0.5;AC1=1;DP4=418,77,315,77;MQ=20;FQ=83.2;PV4=0.13,1,1,1	GT:PL:GQ	0/1:118,0,111:99
comp22952_c0_seq2	135	.	A	G	63	.	DP=950;VDB=8.180617e-03;RPB=7.448562e-01;AF1=0.5;AC1=1;DP4=418,77,315,77;MQ=20;FQ=65.9;PV4=0.13,1,1,1	GT:PL:GQ	0/1:93,0,110:96
comp22988_c0_seq2	127	.	G	T	91	.	DP=971;VDB=2.747045e-02;RPB=7.702383e-01;AF1=0.5;AC1=1;DP4=379,96,391,95;MQ=20;FQ=93;PV4=0.81,1,1,1	GT:PL:GQ	0/1:121,0,127:99
comp23001_c0_seq1	2087	.	T	A	86	.	DP=147;VDB=1.041784e-01;RPB=1.556669e+00;AF1=0.5013;AC1=1;DP4=9,27,30,74;MQ=20;FQ=-5.45;PV4=0.83,0.065,1,0.33	GT:PL:GQ	0/1:116,0,23:26
comp23028_c0_seq1	347	.	C	T	92	.	DP=2202;VDB=4.653808e-01;RPB=9.924442e-02;AF1=0.5;AC1=1;DP4=720,495,560,390;MQ=20;FQ=95;PV4=0.89,0.00059,1,0.45	GT:PL:GQ	0/1:122,0,146:99
comp23041_c0_seq1	1591	.	C	T	75	.	DP=195;VDB=8.534825e-02;RPB=-9.096810e-01;AF1=0.5;AC1=1;DP4=84,25,62,21;MQ=20;FQ=78;PV4=0.73,1,1,1	GT:PL:GQ	0/1:105,0,125:99
comp23044_c0_seq1	1360	.	C	T	122	.	DP=171;VDB=2.311631e-13;RPB=8.218329e-02;AF1=0.5;AC1=1;DP4=3,75,12,81;MQ=20;FQ=63;PV4=0.055,0.055,1,1	GT:PL:GQ	0/1:152,0,90:93
comp23201_c0_seq1	1116	.	C	T	80	.	DP=189;VDB=2.987700e-01;RPB=-8.402250e-01;AF1=0.5;AC1=1;DP4=39,75,21,51;MQ=20;FQ=83;PV4=0.52,0.046,1,1	GT:PL:GQ	0/1:110,0,151:99
comp23258_c0_seq1	562	.	T	C	108	.	DP=367;VDB=5.056427e-01;RPB=1.006297e+00;AF1=0.5;AC1=1;DP4=109,79,80,81;MQ=20;FQ=111;PV4=0.13,1,1,1	GT:PL:GQ	0/1:138,0,151:99
comp23297_c0_seq1	288	.	C	T	92	.	DP=172;VDB=1.508252e-02;RPB=8.207501e-02;AF1=0.5;AC1=1;DP4=54,28,57,23;MQ=20;FQ=94.5;PV4=0.5,0.11,1,1	GT:PL:GQ	0/1:122,0,131:99
comp23297_c0_seq1	575	.	C	T	122	.	DP=512;VDB=3.742687e-01;RPB=1.802938e+00;AF1=0.5;AC1=1;DP4=108,132,118,149;MQ=20;FQ=120;PV4=0.86,0.012,1,0.15	GT:PL:GQ	0/1:152,0,148:99
comp23368_c0_seq1	997	.	G	T	128	.	DP=326;VDB=2.552557e-01;RPB=9.298174e-01;AF1=0.5;AC1=1;DP4=83,74,69,89;MQ=20;FQ=113;PV4=0.11,1,1,1	GT:PL:GQ	0/1:158,0,140:99
comp23380_c0_seq1	99	.	T	C	87	.	DP=1524;VDB=1.838774e-01;RPB=3.288125e+00;AF1=0.5;AC1=1;DP4=611,132,563,119;MQ=20;FQ=87.9;PV4=0.89,1,1,1	GT:PL:GQ	0/1:117,0,119:99
comp23380_c0_seq1	976	.	A	G	140	.	DP=1509;VDB=9.494276e-02;RPB=-1.137890e+00;AF1=0.5;AC1=1;DP4=131,603,118,558;MQ=20;FQ=130;PV4=0.89,1,1,1	GT:PL:GQ	0/1:170,0,157:99
comp23393_c0_seq1	90	.	T	A	86	.	DP=249;VDB=2.322324e-03;RPB=1.055446e-01;AF1=0.5;AC1=1;DP4=109,18,97,21;MQ=20;FQ=86.5;PV4=0.49,1,1,1	GT:PL:GQ	0/1:116,0,117:99
comp23397_c0_seq1	1220	.	A	G	117	.	DP=722;VDB=4.922765e-01;RPB=9.641850e-01;AF1=0.5;AC1=1;DP4=164,183,171,194;MQ=20;FQ=119;PV4=0.94,1,1,0.13	GT:PL:GQ	0/1:147,0,155:99
comp23428_c0_seq1	310	.	G	A	118	.	DP=955;VDB=3.046981e-01;RPB=-4.766158e-01;AF1=0.5;AC1=1;DP4=264,176,295,201;MQ=20;FQ=101;PV4=0.89,1,1,1	GT:PL:GQ	0/1:148,0,128:99
comp23428_c0_seq3	236	.	G	A	116	.	DP=455;VDB=5.971444e-04;RPB=5.061436e-01;AF1=0.5;AC1=1;DP4=101,97,144,97;MQ=20;FQ=103;PV4=0.068,0.24,1,1	GT:PL:GQ	0/1:146,0,130:99
comp23436_c0_seq1	615	.	G	T	63	.	DP=214;VDB=1.835459e-06;RPB=-2.900389e+00;AF1=0.5;AC1=1;DP4=3,9,4,13;MQ=20;FQ=56.5;PV4=1,1.9e-08,1,0.014	GT:PL:GQ	0/1:93,0,84:86
comp23525_c0_seq1	91	.	C	T	48	.	DP=214;VDB=7.652196e-02;RPB=4.221373e-01;AF1=0.5;AC1=1;DP4=101,12,94,6;MQ=20;FQ=51;PV4=0.32,1,1,1	GT:PL:GQ	0/1:78,0,103:81
comp23526_c0_seq2	540	.	G	A	124	.	DP=533;VDB=1.221320e-01;RPB=-1.548014e+00;AF1=0.5;AC1=1;DP4=104,127,99,136;MQ=20;FQ=124;PV4=0.58,1,1,1	GT:PL:GQ	0/1:154,0,155:99
comp23541_c0_seq1	576	.	A	G	107	.	DP=188;VDB=3.975004e-01;RPB=-1.172570e+00;AF1=0.5;AC1=1;DP4=46,41,46,38;MQ=20;FQ=108;PV4=0.88,1,1,1	GT:PL:GQ	0/1:137,0,140:99
comp23542_c0_seq1	223	.	A	T	83	.	DP=332;VDB=3.345990e-01;RPB=9.683211e-01;AF1=0.5;AC1=1;DP4=128,50,117,34;MQ=20;FQ=86;PV4=0.26,1,1,1	GT:PL:GQ	0/1:113,0,140:99
comp23542_c0_seq1	327	.	T	G	110	.	DP=580;VDB=4.970631e-01;RPB=8.475636e-01;AF1=0.5;AC1=1;DP4=156,119,149,128;MQ=20;FQ=113;PV4=0.49,0.032,1,1	GT:PL:GQ	0/1:140,0,149:99
comp23552_c0_seq1	2016	.	T	G	107	.	DP=229;VDB=6.657687e-02;RPB=-3.337040e+00;AF1=0.5;AC1=1;DP4=12,88,9,86;MQ=20;FQ=110;PV4=0.65,0.018,1,1	GT:PL:GQ	0/1:137,0,153:99
comp23552_c0_seq3	1875	.	T	G	107	.	DP=229;VDB=6.657687e-02;RPB=-3.337040e+00;AF1=0.5;AC1=1;DP4=12,88,9,86;MQ=20;FQ=110;PV4=0.65,0.018,1,1	GT:PL:GQ	0/1:137,0,153:99
comp23557_c0_seq1	1445	.	A	G	112	.	DP=305;VDB=2.390954e-01;RPB=9.400346e-01;AF1=0.5;AC1=1;DP4=101,48,82,60;MQ=20;FQ=108;PV4=0.089,0.3,1,1	GT:PL:GQ	0/1:142,0,136:99
comp23560_c0_seq2	849	.	G	A	107	.	DP=242;VDB=4.393763e-02;RPB=6.966785e-01;AF1=0.5;AC1=1;DP4=70,56,57,53;MQ=20;FQ=110;PV4=0.6,0.13,1,0.48	GT:PL:GQ	0/1:137,0,148:99
comp23564_c0_seq1	519	.	G	A	111	.	DP=202;VDB=6.234317e-02;RPB=-3.064978e-01;AF1=0.5;AC1=1;DP4=51,48,55,45;MQ=20;FQ=110;PV4=0.67,1,1,1	GT:PL:GQ	0/1:141,0,140:99
comp23571_c0_seq1	1172	.	G	A	208	.	DP=172;VDB=8.224600e-02;AF1=1;AC1=2;DP4=0,0,88,78;MQ=20;FQ=-282	GT:PL:GQ	1/1:241,255,0:99
comp23582_c0_seq2	330	.	A	G	103	.	DP=580;VDB=2.546702e-01;RPB=7.849900e-01;AF1=0.5;AC1=1;DP4=157,167,128,122;MQ=20;FQ=106;PV4=0.56,1,1,1	GT:PL:GQ	0/1:133,0,153:99
comp23590_c0_seq1	266	.	T	C	129	.	DP=190;VDB=8.832585e-03;RPB=2.975878e+00;AF1=0.5;AC1=1;DP4=23,52,27,71;MQ=20;FQ=105;PV4=0.74,1,1,1	GT:PL:GQ	0/1:159,0,132:99
comp23607_c0_seq1	676	.	T	C	117	.	DP=130;VDB=3.694087e-01;RPB=2.957911e-01;AF1=0.5;AC1=1;DP4=21,40,29,38;MQ=20;FQ=112;PV4=0.37,1,1,1	GT:PL:GQ	0/1:147,0,140:99
comp23629_c0_seq1	284	.	C	T	98	.	DP=2765;VDB=2.459221e-01;RPB=2.135270e+00;AF1=0.5;AC1=1;DP4=913,417,912,467;MQ=20;FQ=101;PV4=0.16,3.9e-06,1,1	GT:PL:GQ	0/1:128,0,141:99
comp23629_c0_seq1	335	.	G	A	134	.	DP=2360;VDB=2.067970e-01;RPB=1.734499e-01;AF1=0.5;AC1=1;DP4=466,673,455,713;MQ=20;FQ=128;PV4=0.35,0.25,1,1	GT:PL:GQ	0/1:164,0,155:99
comp23629_c0_seq1	1432	.	C	A	113	.	DP=863;VDB=6.474782e-06;RPB=-2.893774e-01;AF1=0.5;AC1=1;DP4=32,383,23,404;MQ=20;FQ=115;PV4=0.21,1,1,1	GT:PL:GQ	0/1:143,0,147:99
comp23641_c0_seq2	539	.	C	T	100	.	DP=130;VDB=1.248515e-01;RPB=5.916199e-01;AF1=0.5;AC1=1;DP4=39,28,31,26;MQ=20;FQ=103;PV4=0.72,0.3,1,1	GT:PL:GQ	0/1:130,0,139:99
comp23642_c0_seq1	290	.	C	T	89	.	DP=5709;VDB=1.251774e-07;RPB=1.031639e+01;AF1=0.5;AC1=1;DP4=1863,1297,1359,981;MQ=20;FQ=92;PV4=0.52,6.1e-28,1,1	GT:PL:GQ	0/1:119,0,142:99
comp23661_c0_seq1	623	.	C	T	112	.	DP=1692;VDB=1.895655e-01;RPB=7.024984e-01;AF1=0.5;AC1=1;DP4=412,438,395,417;MQ=20;FQ=115;PV4=0.96,0.35,1,0.022	GT:PL:GQ	0/1:142,0,155:99
comp23670_c0_seq1	1822	.	A	G	110	.	DP=661;VDB=4.728052e-01;RPB=-6.844046e-01;AF1=0.5;AC1=1;DP4=174,175,148,147;MQ=20;FQ=112;PV4=1,0.44,1,1	GT:PL:GQ	0/1:140,0,147:99
comp23672_c0_seq1	746	.	T	C	108	.	DP=108;VDB=3.119824e-02;RPB=1.252507e-01;AF1=0.5;AC1=1;DP4=18,31,32,24;MQ=20;FQ=109;PV4=0.05,0.25,1,0.44	GT:PL:GQ	0/1:138,0,140:99
comp23676_c0_seq1	438	.	G	A	80	.	DP=103;VDB=3.203492e-01;RPB=-7.848976e-01;AF1=0.5;AC1=1;DP4=41,20,25,16;MQ=20;FQ=83;PV4=0.53,1,1,1	GT:PL:GQ	0/1:110,0,131:99
comp23686_c0_seq2	405	.	G	T	6.2	.	DP=101;VDB=9.421102e-03;RPB=2.240820e+00;AF1=0.4999;AC1=1;DP4=3,2,1,3;MQ=20;FQ=8.64;PV4=0.52,3.3e-05,1,0.0067	GT:PL:GQ	0/1:35,0,62:36
comp23697_c0_seq1	243	.	G	A	60	.	DP=282;VDB=1.380011e-01;RPB=1.566056e+00;AF1=0.5;AC1=1;DP4=51,107,32,71;MQ=20;FQ=63;PV4=0.89,1.6e-17,1,1	GT:PL:GQ	0/1:90,0,154:93
comp23697_c0_seq1	465	.	A	G	5.46	.	DP=210;VDB=3.092923e-01;RPB=4.898561e+00;AF1=0.4999;AC1=1;DP4=85,59,31,32;MQ=20;FQ=7.8;PV4=0.22,0.011,1,1	GT:PL:GQ	0/1:34,0,102:34
comp23698_c0_seq2	237	.	G	A	83	.	DP=221;VDB=4.346834e-01;RPB=-1.635064e-01;AF1=0.5;AC1=1;DP4=46,77,47,41;MQ=20;FQ=86;PV4=0.025,1,1,1	GT:PL:GQ	0/1:113,0,152:99
comp23731_c0_seq1	487	.	T	G	101	.	DP=483;VDB=2.177308e-01;RPB=1.324833e+00;AF1=0.5;AC1=1;DP4=138,118,116,96;MQ=20;FQ=104;PV4=0.93,1,1,1	GT:PL:GQ	0/1:131,0,151:99
comp23740_c0_seq1	855	.	C	T	127	.	DP=408;VDB=2.557102e-04;RPB=1.831194e-01;AF1=0.5;AC1=1;DP4=88,111,76,126;MQ=20;FQ=123;PV4=0.19,0.27,1,1	GT:PL:GQ	0/1:157,0,151:99
comp23760_c0_seq1	777	.	T	C	81	.	DP=339;VDB=1.394824e-01;RPB=2.141422e+00;AF1=0.5;AC1=1;DP4=93,108,55,74;MQ=20;FQ=84;PV4=0.57,1,1,1	GT:PL:GQ	0/1:111,0,155:99
comp23760_c0_seq2	498	.	T	C	71	.	DP=339;VDB=1.394824e-01;RPB=2.141422e+00;AF1=0.5;AC1=1;DP4=93,108,55,74;MQ=20;FQ=74;PV4=0.57,1,1,1	GT:PL:GQ	0/1:101,0,151:99
comp23763_c0_seq1	324	.	T	C	121	.	DP=680;VDB=6.779721e-02;RPB=1.762390e+00;AF1=0.5;AC1=1;DP4=178,137,191,156;MQ=20;FQ=117;PV4=0.75,0.41,1,0.14	GT:PL:GQ	0/1:151,0,145:99
comp23782_c0_seq1	491	.	G	A	142	.	DP=7998;VDB=2.917857e-01;RPB=4.625175e+00;AF1=0.5;AC1=1;DP4=593,3409,565,3380;MQ=20;FQ=116;PV4=0.55,0.00014,1,1	GT:PL:GQ	0/1:172,0,143:99
comp23782_c0_seq2	661	.	G	A	134	.	DP=2602;VDB=4.495430e-01;RPB=4.158684e+00;AF1=0.5;AC1=1;DP4=192,1106,184,1048;MQ=20;FQ=133;PV4=0.96,0.035,1,1	GT:PL:GQ	0/1:164,0,162:99
comp23795_c0_seq1	75	.	A	G	55	.	DP=290;VDB=9.398966e-02;RPB=-2.221857e+00;AF1=0.5;AC1=1;DP4=126,40,83,27;MQ=20;FQ=58;PV4=1,0.24,1,0.066	GT:PL:GQ	0/1:85,0,126:88
comp23795_c0_seq1	428	.	T	C	119	.	DP=3035;VDB=1.436223e-02;RPB=6.265432e-01;AF1=0.5;AC1=1;DP4=102,1435,105,1345;MQ=20;FQ=121;PV4=0.52,4.2e-13,1,1	GT:PL:GQ	0/1:149,0,153:99
comp23804_c0_seq1	52	.	A	G	31	.	DP=363;VDB=1.347584e-02;RPB=4.236633e+00;AF1=0.5;AC1=1;DP4=188,5,159,7;MQ=20;FQ=34;PV4=0.56,1,1,1	GT:PL:GQ	0/1:61,0,80:64
comp23809_c0_seq1	193	.	A	G	42	.	DP=1905;VDB=4.003984e-01;RPB=-1.285337e+00;AF1=0.5;AC1=1;DP4=629,526,425,302;MQ=20;FQ=45;PV4=0.095,1,1,1	GT:PL:GQ	0/1:72,0,134:75
comp23823_c0_seq1	933	.	C	T	78	.	DP=962;VDB=1.052073e-01;RPB=2.623883e+00;AF1=0.5;AC1=1;DP4=228,351,126,223;MQ=20;FQ=81;PV4=0.33,4.4e-13,1,1	GT:PL:GQ	0/1:108,0,156:99
comp23838_c0_seq1	2254	.	A	G	112	.	DP=733;VDB=2.968470e-01;RPB=4.760963e-01;AF1=0.5;AC1=1;DP4=160,176,201,169;MQ=20;FQ=113;PV4=0.083,0.13,1,1	GT:PL:GQ	0/1:142,0,145:99
comp23847_c0_seq2	1790	.	G	A	186	.	DP=150;VDB=4.791914e-02;AF1=1;AC1=2;DP4=0,0,79,58;MQ=20;FQ=-282	GT:PL:GQ	1/1:219,255,0:99
comp23850_c0_seq1	1336	.	T	A	93	.	DP=110;VDB=1.240171e-01;RPB=2.334519e+00;AF1=0.5;AC1=1;DP4=20,45,13,32;MQ=20;FQ=96;PV4=1,1,1,1	GT:PL:GQ	0/1:123,0,154:99
comp23850_c0_seq1	1341	.	A	C	124	.	DP=111;VDB=2.173395e-01;RPB=-2.505111e+00;AF1=0.5;AC1=1;DP4=13,32,17,46;MQ=20;FQ=98;PV4=0.83,0.3,1,1	GT:PL:GQ	0/1:154,0,125:99
comp23853_c0_seq1	140	.	G	A	80	.	DP=186;VDB=7.707477e-02;RPB=6.709810e-01;AF1=0.5;AC1=1;DP4=72,29,60,21;MQ=20;FQ=83;PV4=0.74,1,1,1	GT:PL:GQ	0/1:110,0,129:99
comp23853_c0_seq1	573	.	T	C	136	.	DP=299;VDB=1.892385e-02;RPB=2.251423e+00;AF1=0.5;AC1=1;DP4=13,116,16,146;MQ=20;FQ=110;PV4=1,1,1,0.022	GT:PL:GQ	0/1:166,0,137:99
comp23859_c0_seq1	578	.	C	G	114	.	DP=318;VDB=2.105073e-01;RPB=-1.009278e+00;AF1=0.5;AC1=1;DP4=9,136,12,144;MQ=20;FQ=108;PV4=0.66,1,1,1	GT:PL:GQ	0/1:144,0,136:99
comp23869_c0_seq1	1417	.	T	C	82	.	DP=812;VDB=7.198352e-02;RPB=1.122190e+00;AF1=0.5;AC1=1;DP4=251,173,208,130;MQ=20;FQ=85;PV4=0.55,0.048,1,1	GT:PL:GQ	0/1:112,0,147:99
comp23870_c0_seq2	295	.	C	T	95	.	DP=215;VDB=2.105907e-04;RPB=-9.161978e-01;AF1=0.5;AC1=1;DP4=54,55,38,48;MQ=20;FQ=98;PV4=0.47,0.028,1,1	GT:PL:GQ	0/1:125,0,147:99
comp23870_c0_seq2	464	.	A	G	105	.	DP=347;VDB=4.167148e-02;RPB=4.681716e-01;AF1=0.5;AC1=1;DP4=102,51,108,55;MQ=20;FQ=91.9;PV4=1,1,1,1	GT:PL:GQ	0/1:135,0,119:99
comp23871_c0_seq1	315	.	A	G	114	.	DP=6650;VDB=3.641020e-03;RPB=3.569618e+00;AF1=0.5;AC1=1;DP4=1266,2346,1075,1899;MQ=20;FQ=117;PV4=0.37,7e-05,1,1	GT:PL:GQ	0/1:144,0,166:99
comp23880_c0_seq1	441	.	G	C	94	.	DP=101;VDB=3.292939e-01;RPB=-1.864205e+00;AF1=0.5;AC1=1;DP4=23,36,16,25;MQ=20;FQ=97;PV4=1,0.46,1,0.47	GT:PL:GQ	0/1:124,0,150:99
comp23891_c0_seq1	913	.	C	G	110	.	DP=3658;VDB=2.708976e-01;RPB=-3.683512e+00;AF1=0.5;AC1=1;DP4=930,820,1028,779;MQ=20;FQ=113;PV4=0.026,0.2,1,1	GT:PL:GQ	0/1:140,0,154:99
comp23891_c0_seq1	989	.	C	T	117	.	DP=4030;VDB=4.194992e-01;RPB=-5.905662e-01;AF1=0.5;AC1=1;DP4=908,1222,838,1023;MQ=20;FQ=120;PV4=0.13,1,1,1	GT:PL:GQ	0/1:147,0,157:99
comp23906_c0_seq1	1230	.	T	C	106	.	DP=116;VDB=3.608991e-01;RPB=1.792069e-01;AF1=0.5;AC1=1;DP4=23,39,22,30;MQ=20;FQ=109;PV4=0.7,1,1,1	GT:PL:GQ	0/1:136,0,149:99
comp23909_c0_seq1	191	.	C	G	107	.	DP=414;VDB=4.926911e-01;RPB=-4.522471e-01;AF1=0.5;AC1=1;DP4=101,117,84,84;MQ=20;FQ=110;PV4=0.54,0.023,1,0.26	GT:PL:GQ	0/1:137,0,160:99
comp23929_c0_seq1	153	.	C	G	103	.	DP=342;VDB=5.152742e-03;RPB=4.611127e-02;AF1=0.5;AC1=1;DP4=105,59,116,53;MQ=20;FQ=105;PV4=0.42,0.12,1,1	GT:PL:GQ	0/1:133,0,137:99
comp23934_c0_seq1	564	.	G	A	110	.	DP=355;VDB=1.760875e-01;RPB=2.081446e-01;AF1=0.5;AC1=1;DP4=80,95,83,92;MQ=20;FQ=113;PV4=0.83,0.011,1,0.45	GT:PL:GQ	0/1:140,0,153:99
comp23946_c0_seq1	156	.	T	C	92	.	DP=190;VDB=7.473066e-02;RPB=-1.351287e+00;AF1=0.5;AC1=1;DP4=68,15,77,25;MQ=20;FQ=72;PV4=0.37,1,1,0.13	GT:PL:GQ	0/1:122,0,99:99
comp23958_c0_seq1	242	.	G	A	107	.	DP=134;VDB=3.448786e-01;RPB=-4.889322e-01;AF1=0.5;AC1=1;DP4=21,49,27,36;MQ=20;FQ=110;PV4=0.15,0.31,1,0.079	GT:PL:GQ	0/1:137,0,149:99
comp23983_c0_seq1	539	.	C	T	87	.	DP=193;VDB=1.983106e-01;RPB=1.937561e+00;AF1=0.5;AC1=1;DP4=52,60,34,44;MQ=20;FQ=90;PV4=0.77,1,1,1	GT:PL:GQ	0/1:117,0,147:99
comp23983_c0_seq1	545	.	T	C	94	.	DP=196;VDB=1.462756e-01;RPB=2.074842e+00;AF1=0.5;AC1=1;DP4=54,57,34,47;MQ=20;FQ=97;PV4=0.38,1,1,0.19	GT:PL:GQ	0/1:124,0,147:99
comp24001_c0_seq1	234	.	G	A	126	.	DP=549;VDB=4.974622e-01;RPB=-9.670717e-01;AF1=0.5;AC1=1;DP4=142,104,147,144;MQ=20;FQ=96;PV4=0.1,0.22,1,1	GT:PL:GQ	0/1:156,0,123:99
comp24001_c0_seq1	408	.	C	T	98	.	DP=517;VDB=5.475389e-03;RPB=1.570627e+00;AF1=0.5;AC1=1;DP4=140,134,114,125;MQ=20;FQ=101;PV4=0.48,1,1,1	GT:PL:GQ	0/1:128,0,154:99
comp24010_c0_seq1	635	.	A	C	108	.	DP=154;VDB=4.189596e-01;RPB=2.359684e-01;AF1=0.5;AC1=1;DP4=35,47,30,41;MQ=20;FQ=111;PV4=1,1,1,1	GT:PL:GQ	0/1:138,0,149:99
comp24021_c0_seq1	93	.	G	C,A	200	.	DP=348;VDB=3.489226e-10;RPB=-8.421938e-01;AF1=1;AC1=2;DP4=1,0,293,33;MQ=20;FQ=-282;PV4=1,1,1,0.33	GT:PL:GQ	1/1:233,255,0,237,255,231:99
comp24021_c0_seq2	93	.	G	C,A	202	.	DP=348;VDB=3.489226e-10;RPB=-8.421938e-01;AF1=1;AC1=2;DP4=1,0,293,33;MQ=20;FQ=-282;PV4=1,1,1,0.33	GT:PL:GQ	1/1:235,255,0,238,255,234:99
comp24022_c0_seq1	1017	.	C	T	69	.	DP=101;VDB=8.333936e-02;RPB=3.403451e-01;AF1=0.5;AC1=1;DP4=29,35,18,17;MQ=20;FQ=72;PV4=0.67,1,1,0.47	GT:PL:GQ	0/1:99,0,141:99
comp24026_c0_seq2	769	.	G	C	109	.	DP=617;VDB=2.232684e-01;RPB=-6.978723e-01;AF1=0.5;AC1=1;DP4=143,158,157,139;MQ=20;FQ=112;PV4=0.19,1,1,1	GT:PL:GQ	0/1:139,0,152:99
comp24039_c0_seq1	201	.	G	A	95	.	DP=1245;VDB=5.018570e-01;RPB=-2.053688e+00;AF1=0.5;AC1=1;DP4=220,400,244,318;MQ=20;FQ=98;PV4=0.0061,0.29,1,1	GT:PL:GQ	0/1:125,0,156:99
comp24042_c0_seq2	121	.	A	G	62	.	DP=634;VDB=5.780131e-02;RPB=4.777352e-02;AF1=1;AC1=2;DP4=120,42,340,123;MQ=20;FQ=-66;PV4=0.92,1,1,1	GT:PL:GQ	1/1:95,39,0:75
comp24048_c0_seq1	66	.	C	T	43	.	DP=208;VDB=4.707401e-01;RPB=-7.746159e-02;AF1=0.5;AC1=1;DP4=101,15,71,10;MQ=20;FQ=46;PV4=1,6.5e-06,1,1	GT:PL:GQ	0/1:73,0,107:76
comp24077_c1_seq1	602	.	G	A	139	.	DP=1498;VDB=2.924380e-01;RPB=-5.874389e-01;AF1=0.5;AC1=1;DP4=200,530,178,539;MQ=20;FQ=121;PV4=0.28,1,1,1	GT:PL:GQ	0/1:169,0,148:99
comp24091_c0_seq1	415	.	C	T	82	.	DP=602;VDB=1.080439e-06;RPB=1.005335e+00;AF1=0.5;AC1=1;DP4=16,305,13,264;MQ=20;FQ=85;PV4=1,1,1,0.48	GT:PL:GQ	0/1:112,0,145:99
comp24109_c0_seq1	554	.	A	G	85	.	DP=184;VDB=4.253784e-01;RPB=5.130942e-01;AF1=0.5;AC1=1;DP4=53,48,49,30;MQ=20;FQ=88;PV4=0.23,1,1,0.1	GT:PL:GQ	0/1:115,0,144:99
comp24118_c0_seq1	1005	.	C	T	104	.	DP=271;VDB=8.022494e-03;RPB=1.372676e+00;AF1=0.5;AC1=1;DP4=16,138,19,96;MQ=20;FQ=107;PV4=0.15,1,1,1	GT:PL:GQ	0/1:134,0,168:99
comp24184_c0_seq1	1286	.	A	G	5.46	.	DP=104;VDB=2.607836e-02;RPB=1.244734e-01;AF1=0.4999;AC1=1;DP4=34,43,13,12;MQ=20;FQ=7.8;PV4=0.64,1,1,1	GT:PL:GQ	0/1:34,0,118:34
comp24206_c0_seq1	606	.	A	G	75	.	DP=194;VDB=2.405650e-01;RPB=2.520817e+00;AF1=0.5;AC1=1;DP4=59,56,40,35;MQ=20;FQ=78;PV4=0.88,1,1,1	GT:PL:GQ	0/1:105,0,141:99
comp24211_c0_seq2	159	.	C	G	108	.	DP=356;VDB=2.248653e-01;RPB=-9.626252e-01;AF1=0.5;AC1=1;DP4=88,108,64,90;MQ=20;FQ=111;PV4=0.59,0.02,1,1	GT:PL:GQ	0/1:138,0,157:99
comp24226_c0_seq1	1	.	C	T	6.2	.	DP=450;VDB=0.000000e+00;RPB=1.805811e+01;AF1=0.4999;AC1=1;DP4=185,0,265,0;MQ=20;FQ=8.3;PV4=1,1,1,1	GT:PL:GQ	0/1:35,0,45:36
comp24243_c0_seq2	298	.	C	T	109	.	DP=490;VDB=1.320546e-02;RPB=-2.606065e-01;AF1=0.5;AC1=1;DP4=117,131,107,124;MQ=20;FQ=112;PV4=0.86,0.00012,1,1	GT:PL:GQ	0/1:139,0,157:99
comp24243_c0_seq2	301	.	C	T	102	.	DP=484;VDB=5.871098e-02;RPB=1.472912e-01;AF1=0.5;AC1=1;DP4=109,138,103,122;MQ=20;FQ=105;PV4=0.78,0.023,1,1	GT:PL:GQ	0/1:132,0,158:99
comp24254_c0_seq1	1214	.	T	A	119	.	DP=606;VDB=4.887228e-01;RPB=-1.152368e+00;AF1=0.5;AC1=1;DP4=100,156,147,181;MQ=20;FQ=113;PV4=0.18,0.00017,1,1	GT:PL:GQ	0/1:149,0,140:99
comp24267_c0_seq1	447	.	T	A	111	.	DP=1002;VDB=7.649667e-04;RPB=-1.196515e+00;AF1=0.5;AC1=1;DP4=248,275,216,239;MQ=20;FQ=114;PV4=1,0.16,1,0.36	GT:PL:GQ	0/1:141,0,156:99
comp24267_c0_seq2	407	.	T	A	112	.	DP=1002;VDB=7.649667e-04;RPB=-1.196515e+00;AF1=0.5;AC1=1;DP4=248,275,216,239;MQ=20;FQ=115;PV4=1,0.16,1,0.36	GT:PL:GQ	0/1:142,0,157:99
comp24271_c0_seq1	466	.	T	C	127	.	DP=7674;VDB=8.336143e-03;RPB=1.374879e+00;AF1=0.5;AC1=1;DP4=1632,2239,1598,2073;MQ=20;FQ=125;PV4=0.24,1,1,1	GT:PL:GQ	0/1:157,0,153:99
comp24272_c0_seq1	24	.	C	A	220	.	DP=195;VDB=1.313970e-17;RPB=1.713351e+00;AF1=1;AC1=2;DP4=1,0,78,106;MQ=20;FQ=-282;PV4=0.43,1,1,1	GT:PL:GQ	1/1:253,255,0:99
comp24272_c0_seq2	24	.	C	A	220	.	DP=195;VDB=1.313970e-17;RPB=1.713351e+00;AF1=1;AC1=2;DP4=1,0,78,106;MQ=20;FQ=-282;PV4=0.43,1,1,1	GT:PL:GQ	1/1:253,255,0:99
comp24292_c0_seq1	690	.	C	T	115	.	DP=1147;VDB=4.423253e-03;RPB=9.493222e-01;AF1=0.5;AC1=1;DP4=335,251,310,233;MQ=20;FQ=110;PV4=1,0.12,1,1	GT:PL:GQ	0/1:145,0,138:99
comp24319_c0_seq1	811	.	T	C	95	.	DP=200;VDB=4.859928e-01;RPB=2.739880e+00;AF1=0.5;AC1=1;DP4=62,49,48,40;MQ=20;FQ=98;PV4=0.89,0.088,1,1	GT:PL:GQ	0/1:125,0,145:99
comp24320_c0_seq1	216	.	C	T	111	.	DP=1050;VDB=5.229968e-01;RPB=5.088751e-01;AF1=0.5;AC1=1;DP4=245,297,230,256;MQ=20;FQ=114;PV4=0.53,1,1,1	GT:PL:GQ	0/1:141,0,157:99
comp24336_c0_seq1	88	.	A	T	93	.	DP=112;VDB=3.542064e-01;RPB=-1.910333e+00;AF1=0.5;AC1=1;DP4=44,12,38,16;MQ=20;FQ=84.7;PV4=0.38,0.0057,1,0.1	GT:PL:GQ	0/1:123,0,112:99
comp24336_c0_seq1	212	.	A	G	105	.	DP=178;VDB=4.696675e-01;RPB=1.354081e+00;AF1=0.5;AC1=1;DP4=46,43,44,37;MQ=20;FQ=108;PV4=0.76,0.027,1,1	GT:PL:GQ	0/1:135,0,144:99
comp24336_c0_seq1	1092	.	G	A	127	.	DP=166;VDB=4.127075e-02;RPB=-7.571374e-01;AF1=0.5;AC1=1;DP4=9,63,16,76;MQ=20;FQ=97;PV4=0.51,0.25,1,1	GT:PL:GQ	0/1:157,0,124:99
comp24336_c0_seq1	1109	.	C	T	116	.	DP=123;VDB=3.419611e-01;RPB=-9.646498e-01;AF1=0.5;AC1=1;DP4=4,47,10,56;MQ=20;FQ=68;PV4=0.26,1,1,1	GT:PL:GQ	0/1:146,0,95:98
comp24353_c0_seq1	468	.	G	T	121	.	DP=952;VDB=6.326476e-02;RPB=-1.087139e+00;AF1=0.5;AC1=1;DP4=67,392,59,418;MQ=20;FQ=124;PV4=0.34,0.17,1,1	GT:PL:GQ	0/1:151,0,168:99
comp24356_c0_seq2	163	.	C	A	77	.	DP=952;VDB=2.010260e-01;RPB=3.309546e+00;AF1=0.5;AC1=1;DP4=392,67,418,59;MQ=20;FQ=80;PV4=0.34,0.17,1,1	GT:PL:GQ	0/1:107,0,126:99
comp24368_c0_seq2	903	.	G	A	75	.	DP=7428;VDB=4.784927e-01;RPB=3.769069e+00;AF1=0.5;AC1=1;DP4=2135,2367,1287,1565;MQ=20;FQ=78;PV4=0.055,1,1,1	GT:PL:GQ	0/1:105,0,148:99
comp24371_c0_seq2	1390	.	G	T	101	.	DP=106;VDB=1.797864e-01;RPB=-9.109089e-01;AF1=0.5;AC1=1;DP4=21,32,29,20;MQ=20;FQ=104;PV4=0.074,1,1,1	GT:PL:GQ	0/1:131,0,148:99
comp24374_c0_seq1	150	.	T	C	69	.	DP=137;VDB=3.709693e-01;RPB=-7.698549e-01;AF1=0.5;AC1=1;DP4=50,33,31,20;MQ=20;FQ=72;PV4=1,1,1,1	GT:PL:GQ	0/1:99,0,134:99
comp24384_c0_seq1	2666	.	C	A	113	.	DP=218;VDB=6.475827e-14;RPB=2.990425e+00;AF1=1;AC1=2;DP4=0,7,7,97;MQ=20;FQ=-248;PV4=1,1,1,0.055	GT:PL:GQ	1/1:146,221,0:99
comp24390_c0_seq1	1498	.	G	A	104	.	DP=109;VDB=3.809293e-02;RPB=6.466135e-01;AF1=0.5;AC1=1;DP4=26,31,19,28;MQ=20;FQ=107;PV4=0.69,1,1,1	GT:PL:GQ	0/1:134,0,147:99
comp24391_c0_seq3	640	.	A	G	82	.	DP=143;VDB=1.578566e-01;RPB=-9.821724e-01;AF1=0.5;AC1=1;DP4=43,42,29,28;MQ=20;FQ=85;PV4=1,0.41,1,0.34	GT:PL:GQ	0/1:112,0,141:99
comp24426_c0_seq1	372	.	A	G	87	.	DP=137;VDB=3.399964e-02;RPB=-1.819538e+00;AF1=0.5;AC1=1;DP4=37,43,28,28;MQ=20;FQ=90;PV4=0.73,1,1,1	GT:PL:GQ	0/1:117,0,146:99
comp24426_c0_seq1	417	.	G	A	93	.	DP=117;VDB=2.897992e-02;RPB=1.611808e-01;AF1=0.5;AC1=1;DP4=25,42,21,26;MQ=20;FQ=96;PV4=0.45,1,1,1	GT:PL:GQ	0/1:123,0,151:99
comp24431_c0_seq2	348	.	C	G	9.52	.	DP=294;VDB=1.377041e-07;RPB=-3.346018e-01;AF1=0.5;AC1=1;DP4=76,120,35,57;MQ=20;FQ=12.3;PV4=1,0.085,1,1	GT:PL:GQ	0/1:39,0,121:41
comp24433_c0_seq1	271	.	C	G	77	.	DP=131;VDB=3.916930e-02;RPB=-1.497986e+00;AF1=0.5;AC1=1;DP4=54,15,45,13;MQ=20;FQ=79.6;PV4=1,1,1,1	GT:PL:GQ	0/1:107,0,117:99
comp24465_c0_seq1	501	.	G	A	100	.	DP=693;VDB=3.806629e-03;RPB=-1.255159e+00;AF1=0.5;AC1=1;DP4=131,226,121,201;MQ=20;FQ=103;PV4=0.81,1.1e-10,1,1	GT:PL:GQ	0/1:130,0,163:99
comp24465_c0_seq1	622	.	A	G	123	.	DP=683;VDB=4.721979e-01;RPB=1.343375e+00;AF1=0.5;AC1=1;DP4=168,144,181,173;MQ=20;FQ=115;PV4=0.49,1,1,1	GT:PL:GQ	0/1:153,0,142:99
comp24466_c0_seq1	72	.	C	T	102	.	DP=287;VDB=2.211268e-04;RPB=1.431924e+00;AF1=0.5;AC1=1;DP4=79,57,93,49;MQ=20;FQ=105;PV4=0.22,0.026,1,1	GT:PL:GQ	0/1:132,0,145:99
comp24479_c0_seq1	105	.	G	A	68	.	DP=105;VDB=9.166362e-02;RPB=1.148630e+00;AF1=0.5;AC1=1;DP4=46,12,37,9;MQ=20;FQ=70.9;PV4=1,1,1,0.091	GT:PL:GQ	0/1:98,0,114:99
comp24479_c0_seq1	126	.	A	G	82	.	DP=113;VDB=3.514257e-01;RPB=-1.270562e+00;AF1=0.5;AC1=1;DP4=44,18,30,16;MQ=20;FQ=84.8;PV4=0.54,1,1,1	GT:PL:GQ	0/1:112,0,126:99
comp24479_c0_seq1	232	.	C	T	107	.	DP=127;VDB=3.058340e-01;RPB=-5.446482e-01;AF1=0.5;AC1=1;DP4=22,44,28,32;MQ=20;FQ=110;PV4=0.15,0.37,1,0.26	GT:PL:GQ	0/1:137,0,151:99
comp24482_c0_seq1	370	.	C	T	103	.	DP=154;VDB=1.067089e-02;RPB=9.185432e-01;AF1=0.5;AC1=1;DP4=41,38,37,33;MQ=20;FQ=106;PV4=1,1,1,0.3	GT:PL:GQ	0/1:133,0,143:99
comp24482_c0_seq1	371	.	G	A	106	.	DP=153;VDB=2.550741e-02;RPB=-4.110140e-01;AF1=0.5;AC1=1;DP4=40,34,42,36;MQ=20;FQ=105;PV4=1,0.083,1,1	GT:PL:GQ	0/1:136,0,135:99
comp24482_c0_seq1	387	.	C	A	107	.	DP=165;VDB=4.215831e-01;RPB=6.653972e-01;AF1=0.5;AC1=1;DP4=40,37,46,34;MQ=20;FQ=107;PV4=0.52,1,1,1	GT:PL:GQ	0/1:137,0,138:99
comp24484_c0_seq1	1403	.	A	G	112	.	DP=128;VDB=2.267059e-01;RPB=2.995867e-01;AF1=0.5;AC1=1;DP4=30,32,27,33;MQ=20;FQ=112;PV4=0.72,0.1,1,1	GT:PL:GQ	0/1:142,0,142:99
comp24522_c0_seq2	578	.	T	C	119	.	DP=981;VDB=1.993717e-01;RPB=-6.426888e-01;AF1=1;AC1=2;DP4=78,55,416,384;MQ=20;FQ=-250;PV4=0.16,0.16,1,1	GT:PL:GQ	1/1:152,223,0:99
comp24545_c0_seq1	750	.	G	C	93	.	DP=143;VDB=4.014124e-01;RPB=2.223923e+00;AF1=0.5;AC1=1;DP4=40,36,35,26;MQ=20;FQ=96;PV4=0.61,0.12,1,1	GT:PL:GQ	0/1:123,0,142:99
comp24545_c0_seq1	981	.	A	G	107	.	DP=174;VDB=4.543403e-01;RPB=2.278519e-01;AF1=0.5;AC1=1;DP4=33,59,25,51;MQ=20;FQ=110;PV4=0.75,0.42,1,0.26	GT:PL:GQ	0/1:137,0,153:99
comp24556_c0_seq1	1176	.	T	C	222	.	DP=494;VDB=3.881074e-01;AF1=1;AC1=2;DP4=0,0,214,246;MQ=20;FQ=-282	GT:PL:GQ	1/1:255,255,0:99
comp24556_c0_seq3	1263	.	T	C	222	.	DP=494;VDB=3.881074e-01;AF1=1;AC1=2;DP4=0,0,214,246;MQ=20;FQ=-282	GT:PL:GQ	1/1:255,255,0:99
comp24562_c0_seq1	468	.	C	T	44	.	DP=146;VDB=3.414659e-01;RPB=6.753376e-01;AF1=0.5;AC1=1;DP4=49,44,20,24;MQ=20;FQ=47;PV4=0.47,0.14,1,1	GT:PL:GQ	0/1:74,0,125:77
comp24564_c0_seq1	420	.	A	G	88	.	DP=231;VDB=3.353949e-01;RPB=2.443742e-01;AF1=0.5;AC1=1;DP4=78,47,58,39;MQ=20;FQ=91;PV4=0.78,0.029,1,0.34	GT:PL:GQ	0/1:118,0,140:99
comp24564_c0_seq1	2650	.	A	C	136	.	DP=679;VDB=3.038695e-01;RPB=-3.090478e+00;AF1=0.5;AC1=1;DP4=68,239,62,234;MQ=20;FQ=129;PV4=0.77,1,1,1	GT:PL:GQ	0/1:166,0,156:99
comp24575_c0_seq1	14	.	T	A	3.01	.	DP=185;VDB=3.480620e-22;RPB=2.790494e+00;AF1=0.4998;AC1=1;DP4=107,2,61,3;MQ=20;FQ=4.75;PV4=0.36,1,1,1	GT:PL:GQ	0/1:30,0,51:28
comp24575_c0_seq1	70	.	T	C	4.13	.	DP=1195;VDB=2.322036e-01;RPB=6.892075e-01;AF1=0.4998;AC1=1;DP4=595,124,360,72;MQ=20;FQ=6.2;PV4=0.87,1,1,0.26	GT:PL:GQ	0/1:32,0,100:31
comp24575_c0_seq2	14	.	T	A	3.01	.	DP=185;VDB=3.480620e-22;RPB=2.790494e+00;AF1=0.4998;AC1=1;DP4=107,2,61,3;MQ=20;FQ=4.75;PV4=0.36,1,1,1	GT:PL:GQ	0/1:30,0,51:28
comp24575_c0_seq2	70	.	T	C	6.2	.	DP=1195;VDB=2.322036e-01;RPB=6.892075e-01;AF1=0.4999;AC1=1;DP4=595,124,360,72;MQ=20;FQ=8.65;PV4=0.87,1,1,0.26	GT:PL:GQ	0/1:35,0,96:36
comp24579_c0_seq1	627	.	A	G	114	.	DP=614;VDB=4.485001e-03;RPB=-8.976666e-01;AF1=0.5;AC1=1;DP4=155,137,172,138;MQ=20;FQ=114;PV4=0.57,1,1,1	GT:PL:GQ	0/1:144,0,144:99
comp24579_c0_seq1	873	.	G	T	112	.	DP=789;VDB=2.388119e-03;RPB=-5.896619e-01;AF1=0.5;AC1=1;DP4=208,133,277,151;MQ=20;FQ=81;PV4=0.29,0.13,1,1	GT:PL:GQ	0/1:142,0,108:99
comp24587_c0_seq1	167	.	G	C	137	.	DP=357;VDB=9.818574e-04;RPB=2.106850e-02;AF1=0.5;AC1=1;DP4=42,120,47,124;MQ=20;FQ=128;PV4=0.8,1,1,1	GT:PL:GQ	0/1:167,0,155:99
comp24587_c0_seq1	234	.	T	G	123	.	DP=138;VDB=4.230262e-01;RPB=-1.376351e-01;AF1=0.5;AC1=1;DP4=13,49,14,60;MQ=20;FQ=108;PV4=0.83,1,1,0.3	GT:PL:GQ	0/1:153,0,135:99
comp24622_c0_seq2	701	.	A	G	124	.	DP=510;VDB=5.201961e-01;RPB=-2.963583e-01;AF1=0.5;AC1=1;DP4=127,126,104,137;MQ=20;FQ=119;PV4=0.13,1,1,1	GT:PL:GQ	0/1:154,0,147:99
comp24626_c0_seq2	493	.	C	T	106	.	DP=166;VDB=2.520371e-01;RPB=9.671604e-01;AF1=0.5;AC1=1;DP4=39,47,41,38;MQ=20;FQ=109;PV4=0.44,1,1,1	GT:PL:GQ	0/1:136,0,146:99
comp24648_c0_seq1	420	.	A	G	106	.	DP=420;VDB=2.155212e-02;RPB=3.462125e+00;AF1=0.5;AC1=1;DP4=121,83,128,66;MQ=20;FQ=108;PV4=0.18,0.5,1,1	GT:PL:GQ	0/1:136,0,144:99
comp24662_c0_seq1	707	.	G	C	17.1	.	DP=302;VDB=7.356099e-07;RPB=1.056999e+00;AF1=0.5;AC1=1;DP4=116,82,59,39;MQ=20;FQ=20.1;PV4=0.8,0.13,1,1	GT:PL:GQ	0/1:47,0,118:50
comp24662_c0_seq1	806	.	T	C	43	.	DP=184;VDB=1.723681e-10;RPB=7.701406e-02;AF1=0.5;AC1=1;DP4=9,111,8,56;MQ=20;FQ=46;PV4=0.29,0.11,1,0.26	GT:PL:GQ	0/1:73,0,135:76
comp24662_c0_seq1	815	.	A	G	44	.	DP=183;VDB=1.048257e-04;RPB=1.711883e-01;AF1=0.5;AC1=1;DP4=9,110,8,56;MQ=20;FQ=47;PV4=0.29,1,1,0.05	GT:PL:GQ	0/1:74,0,133:77
comp24684_c0_seq1	333	.	G	A	123	.	DP=1402;VDB=5.135805e-01;RPB=-4.481514e-01;AF1=0.5;AC1=1;DP4=311,297,348,384;MQ=20;FQ=86;PV4=0.21,1,1,1	GT:PL:GQ	0/1:153,0,113:99
comp24706_c0_seq1	208	.	T	C	99	.	DP=113;VDB=7.530956e-02;RPB=7.866256e-01;AF1=0.5;AC1=1;DP4=37,18,34,19;MQ=20;FQ=98.5;PV4=0.84,1,1,1	GT:PL:GQ	0/1:129,0,128:99
comp24711_c0_seq1	904	.	T	C	96	.	DP=500;VDB=4.296478e-01;RPB=-1.347935e+00;AF1=0.5;AC1=1;DP4=132,150,94,116;MQ=20;FQ=99;PV4=0.71,0.15,1,1	GT:PL:GQ	0/1:126,0,153:99
comp24713_c0_seq1	375	.	T	C	99	.	DP=103;VDB=2.384565e-01;RPB=1.016509e+00;AF1=0.5;AC1=1;DP4=30,27,19,24;MQ=20;FQ=102;PV4=0.43,1,1,0.49	GT:PL:GQ	0/1:129,0,144:99
comp24718_c0_seq1	200	.	C	T	189	.	DP=142;VDB=1.562631e-04;AF1=1;AC1=2;DP4=0,0,81,58;MQ=20;FQ=-282	GT:PL:GQ	1/1:222,255,0:99
comp24718_c0_seq2	200	.	C	T	189	.	DP=142;VDB=1.562631e-04;AF1=1;AC1=2;DP4=0,0,81,58;MQ=20;FQ=-282	GT:PL:GQ	1/1:222,255,0:99
comp24726_c0_seq1	1153	.	C	T	222	.	DP=361;VDB=3.998932e-02;AF1=1;AC1=2;DP4=0,0,153,188;MQ=20;FQ=-282	GT:PL:GQ	1/1:255,255,0:99
comp24726_c0_seq1	1820	.	A	G	129	.	DP=229;VDB=4.958762e-07;RPB=2.734423e+00;AF1=1;AC1=2;DP4=11,9,84,83;MQ=20;FQ=-261;PV4=0.81,1,1,1	GT:PL:GQ	1/1:162,234,0:99
comp24726_c0_seq2	1216	.	A	G	129	.	DP=229;VDB=4.958762e-07;RPB=2.734423e+00;AF1=1;AC1=2;DP4=11,9,84,83;MQ=20;FQ=-261;PV4=0.81,1,1,1	GT:PL:GQ	1/1:162,234,0:99
comp24738_c0_seq1	1157	.	C	G	106	.	DP=120;VDB=1.204519e-01;RPB=1.161225e+00;AF1=0.5;AC1=1;DP4=36,23,24,28;MQ=20;FQ=104;PV4=0.13,0.43,1,1	GT:PL:GQ	0/1:136,0,133:99
comp24757_c0_seq1	344	.	A	T	93	.	DP=127;VDB=2.144107e-01;RPB=1.438506e+00;AF1=0.5;AC1=1;DP4=43,13,51,17;MQ=20;FQ=77;PV4=0.84,1,1,0.23	GT:PL:GQ	0/1:123,0,104:99
comp24757_c0_seq1	451	.	C	T	111	.	DP=199;VDB=4.223863e-05;RPB=1.261804e+00;AF1=0.5;AC1=1;DP4=54,45,48,49;MQ=20;FQ=111;PV4=0.57,1,1,1	GT:PL:GQ	0/1:141,0,141:99
comp24781_c0_seq1	244	.	A	C	97	.	DP=119;VDB=1.517201e-02;RPB=-7.592283e-01;AF1=0.5;AC1=1;DP4=35,23,39,19;MQ=20;FQ=99;PV4=0.56,0.081,1,1	GT:PL:GQ	0/1:127,0,133:99
comp24796_c0_seq1	81	.	A	G	100	.	DP=214;VDB=1.112966e-01;RPB=-1.428741e+00;AF1=0.5;AC1=1;DP4=31,44,73,63;MQ=20;FQ=56;PV4=0.11,0.3,1,0.11	GT:PL:GQ	0/1:130,0,83:86
comp24803_c0_seq1	2067	.	T	C	148	.	DP=139;VDB=0.000000e+00;AF1=1;AC1=2;DP4=0,0,4,124;MQ=20;FQ=-282	GT:PL:GQ	1/1:181,255,0:99
comp24803_c0_seq2	1038	.	T	C	148	.	DP=139;VDB=0.000000e+00;AF1=1;AC1=2;DP4=0,0,4,124;MQ=20;FQ=-282	GT:PL:GQ	1/1:181,255,0:99
comp24811_c0_seq1	819	.	A	G	140	.	DP=539;VDB=1.042630e-05;RPB=1.012435e+00;AF1=0.5;AC1=1;DP4=26,231,26,254;MQ=20;FQ=103;PV4=0.77,1,1,1	GT:PL:GQ	0/1:170,0,130:99
comp24811_c0_seq2	522	.	A	G	133	.	DP=539;VDB=1.042630e-05;RPB=1.012435e+00;AF1=0.5;AC1=1;DP4=26,231,26,254;MQ=20;FQ=127;PV4=0.77,1,1,1	GT:PL:GQ	0/1:163,0,154:99
comp24821_c0_seq1	333	.	C	T	118	.	DP=685;VDB=5.181628e-01;RPB=3.690882e+00;AF1=0.5;AC1=1;DP4=157,143,169,202;MQ=20;FQ=72;PV4=0.088,0.17,1,0.018	GT:PL:GQ	0/1:148,0,99:99
comp24821_c0_seq2	380	.	C	T	124	.	DP=517;VDB=2.719999e-01;RPB=1.392766e+00;AF1=0.5;AC1=1;DP4=121,125,118,145;MQ=20;FQ=117;PV4=0.37,0.43,1,1	GT:PL:GQ	0/1:154,0,144:99
comp24824_c0_seq2	1493	.	C	T	107	.	DP=256;VDB=5.240843e-01;RPB=1.417462e+00;AF1=0.5;AC1=1;DP4=75,59,65,54;MQ=20;FQ=110;PV4=0.9,0.11,1,1	GT:PL:GQ	0/1:137,0,149:99
comp24824_c0_seq2	2208	.	C	A	105	.	DP=344;VDB=3.590152e-01;RPB=-8.965970e-01;AF1=0.5;AC1=1;DP4=25,155,20,131;MQ=20;FQ=108;PV4=1,1,1,1	GT:PL:GQ	0/1:135,0,171:99
comp24825_c0_seq1	424	.	T	C	132	.	DP=1160;VDB=3.314926e-01;RPB=1.364317e+00;AF1=0.5;AC1=1;DP4=181,366,214,375;MQ=20;FQ=125;PV4=0.26,0.14,1,1	GT:PL:GQ	0/1:162,0,152:99
comp24825_c0_seq3	424	.	T	C	120	.	DP=1160;VDB=3.314926e-01;RPB=1.364317e+00;AF1=0.5;AC1=1;DP4=181,366,214,375;MQ=20;FQ=123;PV4=0.26,0.14,1,1	GT:PL:GQ	0/1:150,0,162:99
comp24853_c0_seq1	484	.	A	G	117	.	DP=111;VDB=1.621531e-01;RPB=-6.378671e-01;AF1=0.5;AC1=1;DP4=21,27,27,31;MQ=20;FQ=108;PV4=0.85,1,1,0.18	GT:PL:GQ	0/1:147,0,135:99
comp24860_c0_seq1	337	.	C	G	121	.	DP=982;VDB=5.535951e-02;RPB=-1.098262e+00;AF1=0.5;AC1=1;DP4=206,241,247,256;MQ=20;FQ=102;PV4=0.36,0.12,1,1	GT:PL:GQ	0/1:151,0,129:99
comp24860_c0_seq1	592	.	C	G	114	.	DP=1409;VDB=5.006027e-01;RPB=2.494296e+00;AF1=0.5;AC1=1;DP4=337,370,342,335;MQ=20;FQ=116;PV4=0.31,0.28,1,1	GT:PL:GQ	0/1:144,0,151:99
comp24882_c0_seq2	3	.	T	G	65	.	DP=204;VDB=0.000000e+00;RPB=1.692345e+00;AF1=1;AC1=2;DP4=0,1,85,1;MQ=20;FQ=-267;PV4=0.023,1,1,1	GT:PL:GQ	1/1:98,240,0:99
comp24890_c0_seq2	782	.	C	A	107	.	DP=233;VDB=5.016090e-02;RPB=-1.370208e+00;AF1=0.5;AC1=1;DP4=12,105,9,100;MQ=20;FQ=110;PV4=0.65,0.29,1,1	GT:PL:GQ	0/1:137,0,157:99
comp24910_c0_seq1	1008	.	C	T	113	.	DP=195;VDB=4.077297e-01;RPB=-5.383949e-01;AF1=0.5;AC1=1;DP4=43,48,56,45;MQ=20;FQ=111;PV4=0.31,0.3,1,1	GT:PL:GQ	0/1:143,0,139:99
comp24918_c0_seq2	248	.	G	A	222	.	DP=533;VDB=3.934999e-01;AF1=1;AC1=2;DP4=0,0,249,273;MQ=20;FQ=-282	GT:PL:GQ	1/1:255,255,0:99
comp24924_c0_seq1	112	.	G	A	78	.	DP=291;VDB=3.244142e-03;RPB=9.434373e-01;AF1=0.5;AC1=1;DP4=119,44,89,33;MQ=20;FQ=81;PV4=1,1,1,1	GT:PL:GQ	0/1:108,0,133:99
comp24929_c0_seq1	58	.	T	C	54	.	DP=468;VDB=2.366104e-13;RPB=3.180695e+00;AF1=0.5;AC1=1;DP4=233,16,204,9;MQ=20;FQ=56.6;PV4=0.31,1,1,1	GT:PL:GQ	0/1:84,0,94:87
comp24950_c0_seq1	123	.	T	C	128	.	DP=301;VDB=1.345828e-01;RPB=-1.414631e+00;AF1=0.5;AC1=1;DP4=36,87,51,124;MQ=20;FQ=79;PV4=1,1,1,1	GT:PL:GQ	0/1:158,0,106:99
comp24963_c0_seq1	396	.	T	C	107	.	DP=180;VDB=1.600282e-01;RPB=1.491351e+00;AF1=0.5;AC1=1;DP4=39,50,41,46;MQ=20;FQ=110;PV4=0.76,0.31,1,1	GT:PL:GQ	0/1:137,0,146:99
comp24963_c0_seq1	405	.	G	A	101	.	DP=168;VDB=1.355173e-01;RPB=-6.166364e-02;AF1=0.5;AC1=1;DP4=38,49,37,36;MQ=20;FQ=104;PV4=0.43,1,1,1	GT:PL:GQ	0/1:131,0,149:99
comp24973_c0_seq1	295	.	A	T	99	.	DP=163;VDB=4.822180e-01;RPB=8.821802e-01;AF1=0.5;AC1=1;DP4=55,20,59,26;MQ=20;FQ=89.8;PV4=0.6,1,1,1	GT:PL:GQ	0/1:129,0,117:99
comp24981_c0_seq1	134	.	A	G	100	.	DP=125;VDB=1.787064e-01;RPB=-7.179437e-01;AF1=0.5;AC1=1;DP4=37,16,47,22;MQ=20;FQ=79;PV4=1,1,1,0.18	GT:PL:GQ	0/1:130,0,106:99
comp24981_c0_seq1	154	.	C	G	80	.	DP=127;VDB=1.750111e-01;RPB=-4.025834e-01;AF1=0.5;AC1=1;DP4=38,26,36,14;MQ=20;FQ=83;PV4=0.17,1,1,1	GT:PL:GQ	0/1:110,0,137:99
comp24990_c0_seq1	317	.	T	C	96	.	DP=108;VDB=3.243590e-01;RPB=2.722265e+00;AF1=0.5;AC1=1;DP4=30,29,25,21;MQ=20;FQ=99;PV4=0.84,1,1,1	GT:PL:GQ	0/1:126,0,145:99
comp24992_c0_seq1	2487	.	C	A	113	.	DP=115;VDB=6.545049e-02;RPB=1.360123e-01;AF1=0.5;AC1=1;DP4=24,33,26,31;MQ=20;FQ=113;PV4=0.85,0.18,1,0.25	GT:PL:GQ	0/1:143,0,144:99
comp25023_c0_seq1	851	.	G	A	85	.	DP=203;VDB=8.780532e-03;RPB=8.228683e-01;AF1=0.5;AC1=1;DP4=46,73,36,46;MQ=20;FQ=88;PV4=0.47,0.3,1,1	GT:PL:GQ	0/1:115,0,154:99
comp25023_c0_seq1	1097	.	G	A	117	.	DP=297;VDB=5.764769e-02;RPB=4.818594e-01;AF1=0.5;AC1=1;DP4=51,98,50,88;MQ=20;FQ=120;PV4=0.8,0.079,1,1	GT:PL:GQ	0/1:147,0,162:99
comp25027_c0_seq1	1430	.	G	A	95	.	DP=127;VDB=3.578601e-03;RPB=5.412227e-02;AF1=0.5;AC1=1;DP4=42,26,30,24;MQ=20;FQ=97.6;PV4=0.58,1,1,1	GT:PL:GQ	0/1:125,0,135:99
comp25028_c0_seq3	418	.	G	A	109	.	DP=111;VDB=1.337600e-01;RPB=-7.472681e-01;AF1=0.5;AC1=1;DP4=27,28,29,26;MQ=20;FQ=110;PV4=0.85,1,1,1	GT:PL:GQ	0/1:139,0,141:99
comp25032_c0_seq2	146	.	G	A	90	.	DP=1228;VDB=5.153434e-01;RPB=4.901823e-01;AF1=0.5;AC1=1;DP4=283,417,201,312;MQ=20;FQ=93;PV4=0.68,0.0043,1,0.26	GT:PL:GQ	0/1:120,0,159:99
comp25041_c0_seq2	1137	.	A	G	107	.	DP=136;VDB=5.516037e-02;RPB=1.522296e+00;AF1=0.5;AC1=1;DP4=15,52,13,45;MQ=20;FQ=110;PV4=1,0.24,1,1	GT:PL:GQ	0/1:137,0,151:99
comp25049_c0_seq1	405	.	C	T	105	.	DP=536;VDB=5.336321e-02;RPB=-2.331777e-02;AF1=0.5;AC1=1;DP4=145,148,119,115;MQ=20;FQ=108;PV4=0.79,1,1,1	GT:PL:GQ	0/1:135,0,156:99
comp25058_c0_seq1	497	.	T	C	118	.	DP=608;VDB=4.815579e-01;RPB=-4.927777e-01;AF1=0.5;AC1=1;DP4=140,159,144,130;MQ=20;FQ=120;PV4=0.18,1,1,1	GT:PL:GQ	0/1:148,0,152:99
comp25058_c0_seq1	712	.	T	G	104	.	DP=984;VDB=5.246265e-01;RPB=1.501588e+00;AF1=0.5;AC1=1;DP4=318,178,270,156;MQ=20;FQ=107;PV4=0.84,1,1,1	GT:PL:GQ	0/1:134,0,145:99
comp25060_c0_seq1	173	.	G	A	48	.	DP=114;VDB=3.084081e-01;RPB=-1.721099e-01;AF1=0.5;AC1=1;DP4=59,8,38,7;MQ=20;FQ=50.9;PV4=0.59,1,1,1	GT:PL:GQ	0/1:78,0,96:81
comp25065_c0_seq1	299	.	T	C	114	.	DP=172;VDB=5.221541e-03;RPB=1.428775e+00;AF1=0.5;AC1=1;DP4=39,41,39,43;MQ=20;FQ=112;PV4=1,0.14,1,0.37	GT:PL:GQ	0/1:144,0,141:99
comp25066_c0_seq1	872	.	T	G	117	.	DP=101;VDB=3.223080e-01;RPB=5.433068e-01;AF1=0.5;AC1=1;DP4=17,28,22,29;MQ=20;FQ=112;PV4=0.68,1,1,0.28	GT:PL:GQ	0/1:147,0,140:99
comp25070_c0_seq1	33	.	T	C	35	.	DP=674;VDB=2.720948e-15;RPB=3.951734e+00;AF1=0.5;AC1=1;DP4=307,20,248,14;MQ=20;FQ=38;PV4=0.73,0.46,1,1	GT:PL:GQ	0/1:65,0,97:68
comp25070_c0_seq1	445	.	A	G	100	.	DP=1471;VDB=3.713337e-04;RPB=-2.322765e-01;AF1=0.5;AC1=1;DP4=110,675,89,560;MQ=20;FQ=103;PV4=0.88,0.16,1,1	GT:PL:GQ	0/1:130,0,170:99
comp25080_c0_seq1	238	.	G	C	128	.	DP=233;VDB=5.758812e-02;RPB=5.999015e-01;AF1=0.5;AC1=1;DP4=35,63,46,76;MQ=20;FQ=108;PV4=0.78,0.27,1,1	GT:PL:GQ	0/1:158,0,135:99
comp25080_c0_seq1	616	.	C	G	111	.	DP=233;VDB=9.980667e-02;RPB=-9.057127e-02;AF1=0.5;AC1=1;DP4=63,35,76,46;MQ=20;FQ=93;PV4=0.78,0.25,1,1	GT:PL:GQ	0/1:141,0,120:99
comp25080_c0_seq3	238	.	G	C	128	.	DP=233;VDB=5.758812e-02;RPB=5.999015e-01;AF1=0.5;AC1=1;DP4=35,63,46,76;MQ=20;FQ=108;PV4=0.78,0.27,1,1	GT:PL:GQ	0/1:158,0,135:99
comp25095_c0_seq1	494	.	G	C	110	.	DP=501;VDB=1.222787e-01;RPB=-6.087606e-01;AF1=0.5;AC1=1;DP4=161,81,113,107;MQ=20;FQ=111;PV4=0.0012,0.34,1,1	GT:PL:GQ	0/1:140,0,142:99
comp25095_c0_seq2	524	.	G	C	114	.	DP=501;VDB=1.222787e-01;RPB=-6.087606e-01;AF1=0.5;AC1=1;DP4=161,81,113,107;MQ=20;FQ=113;PV4=0.0012,0.34,1,1	GT:PL:GQ	0/1:144,0,143:99
comp25096_c0_seq1	24	.	G	A	222	.	DP=447;VDB=1.137796e-29;RPB=1.723105e+00;AF1=1;AC1=2;DP4=1,0,168,218;MQ=20;FQ=-282;PV4=0.44,1,1,1	GT:PL:GQ	1/1:255,255,0:99
comp25096_c0_seq1	436	.	C	T	116	.	DP=732;VDB=1.921522e-01;RPB=-3.658047e+00;AF1=0.5;AC1=1;DP4=153,203,149,192;MQ=20;FQ=119;PV4=0.88,1,1,1	GT:PL:GQ	0/1:146,0,158:99
comp25097_c0_seq1	9	.	G	T	32	.	DP=122;VDB=8.232186e-04;RPB=2.347428e+00;AF1=0.502;AC1=1;DP4=1,2,8,0;MQ=20;FQ=-6.96;PV4=0.055,1,1,1	GT:PL:GQ	0/1:62,0,21:24
comp25097_c0_seq1	11	.	T	C	32	.	DP=158;VDB=7.091816e-04;RPB=2.218801e+00;AF1=0.504;AC1=1;DP4=1,2,9,0;MQ=20;FQ=-9.5;PV4=0.045,1,1,1	GT:PL:GQ	0/1:62,0,18:21
comp25099_c0_seq1	791	.	G	C	116	.	DP=858;VDB=4.271423e-01;RPB=5.949980e-01;AF1=0.5;AC1=1;DP4=233,196,240,176;MQ=20;FQ=114;PV4=0.33,0.0065,1,0.3	GT:PL:GQ	0/1:146,0,142:99
comp25100_c0_seq1	572	.	A	G	104	.	DP=157;VDB=1.275129e-01;RPB=1.947833e+00;AF1=0.5;AC1=1;DP4=45,40,25,43;MQ=20;FQ=107;PV4=0.052,0.0088,1,0.38	GT:PL:GQ	0/1:134,0,144:99
comp25164_c0_seq1	990	.	C	T	95	.	DP=101;VDB=1.077427e-01;RPB=-9.412404e-01;AF1=0.5;AC1=1;DP4=20,38,14,27;MQ=20;FQ=98;PV4=1,0.26,1,1	GT:PL:GQ	0/1:125,0,153:99
comp25170_c0_seq1	192	.	T	G	121	.	DP=110;VDB=1.036916e-01;RPB=1.827311e+00;AF1=0.5;AC1=1;DP4=15,28,23,40;MQ=20;FQ=94;PV4=1,1,1,0.19	GT:PL:GQ	0/1:151,0,121:99
comp25207_c0_seq1	456	.	A	T	63	.	DP=103;VDB=1.131659e-02;RPB=-1.152396e+00;AF1=0.5;AC1=1;DP4=24,37,9,23;MQ=20;FQ=66;PV4=0.36,0.16,1,1	GT:PL:GQ	0/1:93,0,147:96
comp25216_c0_seq2	761	.	T	C	102	.	DP=226;VDB=2.729450e-02;RPB=-3.286005e-01;AF1=0.5;AC1=1;DP4=50,66,54,46;MQ=20;FQ=105;PV4=0.13,1,1,1	GT:PL:GQ	0/1:132,0,152:99
comp25222_c0_seq1	305	.	G	A	118	.	DP=7998;VDB=3.189404e-01;RPB=3.982324e+00;AF1=0.5;AC1=1;DP4=2052,2226,1711,1916;MQ=20;FQ=119;PV4=0.48,3.6e-28,1,1	GT:PL:GQ	0/1:148,0,150:99
comp25222_c0_seq1	522	.	C	T	3.01	.	DP=134;VDB=4.668698e-03;RPB=2.854508e+00;AF1=0.4997;AC1=1;DP4=4,4,5,0;MQ=20;FQ=4.77;PV4=0.1,2.2e-07,1,0.00072	GT:PL:GQ	0/1:30,0,90:28
comp25409_c0_seq1	634	.	A	G	80	.	DP=2905;VDB=2.927960e-08;RPB=3.846148e+00;AF1=0.5;AC1=1;DP4=1149,460,822,328;MQ=20;FQ=83;PV4=1,2.2e-05,1,0.22	GT:PL:GQ	0/1:110,0,136:99
comp25409_c0_seq5	724	.	A	G	102	.	DP=3975;VDB=1.236816e-08;RPB=3.403581e+00;AF1=0.5;AC1=1;DP4=1535,658,1140,473;MQ=20;FQ=104;PV4=0.67,0.001,1,1	GT:PL:GQ	0/1:132,0,136:99
comp26011_c0_seq2	87	.	C	T	53	.	DP=3844;VDB=4.978414e-01;RPB=8.978157e+00;AF1=0.5;AC1=1;DP4=882,1108,736,869;MQ=20;FQ=56;PV4=0.36,1,1,1	GT:PL:GQ	0/1:83,0,143:86
comp26011_c0_seq2	143	.	G	A	138	.	DP=3308;VDB=2.098858e-04;RPB=1.679503e+00;AF1=0.5;AC1=1;DP4=528,1222,435,1093;MQ=20;FQ=130;PV4=0.3,1,1,1	GT:PL:GQ	0/1:168,0,157:99
comp26017_c0_seq1	204	.	C	A	68	.	DP=1140;VDB=5.130465e-01;RPB=2.467433e+00;AF1=0.5;AC1=1;DP4=394,240,278,213;MQ=20;FQ=71;PV4=0.066,0.12,1,1	GT:PL:GQ	0/1:98,0,141:99
comp26017_c0_seq1	1541	.	A	G	105	.	DP=826;VDB=3.267310e-09;RPB=-1.786597e-01;AF1=0.5;AC1=1;DP4=35,328,25,417;MQ=20;FQ=108;PV4=0.042,1,1,1	GT:PL:GQ	0/1:135,0,154:99
comp26216_c0_seq1	683	.	G	A	125	.	DP=448;VDB=2.242445e-11;RPB=1.661485e+00;AF1=0.5;AC1=1;DP4=11,210,9,200;MQ=20;FQ=108;PV4=0.82,1,1,0.3	GT:PL:GQ	0/1:155,0,135:99
comp26342_c0_seq1	337	.	G	C	104	.	DP=1863;VDB=5.026921e-01;RPB=3.786299e-01;AF1=0.5;AC1=1;DP4=315,672,235,607;MQ=20;FQ=107;PV4=0.066,1,1,1	GT:PL:GQ	0/1:134,0,165:99
comp26843_c0_seq1	337	.	C	G	80	.	DP=106;VDB=3.403711e-02;RPB=6.112486e-01;AF1=0.5;AC1=1;DP4=47,16,27,16;MQ=20;FQ=82.8;PV4=0.2,0.069,1,0.039	GT:PL:GQ	0/1:110,0,123:99
comp27041_c0_seq1	2108	.	C	T	68	.	DP=210;VDB=2.797695e-01;RPB=8.450931e-01;AF1=0.5;AC1=1;DP4=66,52,51,27;MQ=20;FQ=71;PV4=0.23,1,1,1	GT:PL:GQ	0/1:98,0,140:99
comp27041_c0_seq1	2235	.	G	A	86	.	DP=144;VDB=1.136836e-05;RPB=-1.252711e+00;AF1=0.5;AC1=1;DP4=15,63,15,35;MQ=20;FQ=89;PV4=0.2,1,1,1	GT:PL:GQ	0/1:116,0,154:99
comp27043_c1_seq1	358	.	T	A	107	.	DP=180;VDB=2.360339e-01;RPB=1.550601e+00;AF1=0.5;AC1=1;DP4=48,46,39,44;MQ=20;FQ=109;PV4=0.65,0.25,1,1	GT:PL:GQ	0/1:137,0,145:99
comp27047_c0_seq1	162	.	C	T	138	.	DP=7998;VDB=3.379393e-36;RPB=1.227109e+01;AF1=0.5;AC1=1;DP4=632,3166,651,3448;MQ=20;FQ=132;PV4=0.38,0.46,1,1	GT:PL:GQ	0/1:168,0,159:99
comp27072_c0_seq1	1632	.	A	G	92	.	DP=164;VDB=1.229795e-02;RPB=-5.042626e-01;AF1=0.5;AC1=1;DP4=48,40,45,28;MQ=20;FQ=95;PV4=0.42,1,1,1	GT:PL:GQ	0/1:122,0,142:99
comp27073_c0_seq1	541	.	T	C	110	.	DP=191;VDB=4.595572e-01;RPB=-7.016122e-01;AF1=0.5;AC1=1;DP4=50,48,43,47;MQ=20;FQ=112;PV4=0.66,1,1,0.21	GT:PL:GQ	0/1:140,0,144:99
comp27116_c0_seq1	125	.	T	C	40	.	DP=535;VDB=1.442531e-04;RPB=1.244074e-01;AF1=0.5;AC1=1;DP4=269,23,222,15;MQ=20;FQ=43;PV4=0.61,0.46,1,1	GT:PL:GQ	0/1:70,0,101:73
comp27117_c0_seq1	1713	.	A	C	116	.	DP=128;VDB=1.640301e-01;RPB=-5.025657e-01;AF1=0.5;AC1=1;DP4=22,13,23,25;MQ=20;FQ=86;PV4=0.19,1,1,1	GT:PL:GQ	0/1:146,0,113:99
comp27117_c0_seq1	1719	.	A	C	102	.	DP=167;VDB=4.454951e-02;RPB=3.628194e+00;AF1=0.5;AC1=1;DP4=33,23,20,26;MQ=20;FQ=104;PV4=0.16,1,1,1	GT:PL:GQ	0/1:132,0,139:99
comp27124_c0_seq1	720	.	C	G	103	.	DP=118;VDB=1.116040e-01;RPB=-4.955304e-01;AF1=0.5;AC1=1;DP4=37,27,25,28;MQ=20;FQ=105;PV4=0.27,0.11,1,1	GT:PL:GQ	0/1:133,0,138:99
comp27124_c0_seq1	1142	.	A	G	120	.	DP=134;VDB=7.686886e-02;RPB=-1.008620e+00;AF1=0.5;AC1=1;DP4=24,35,25,44;MQ=20;FQ=109;PV4=0.72,0.2,1,1	GT:PL:GQ	0/1:150,0,136:99
comp27126_c0_seq1	256	.	G	A	117	.	DP=500;VDB=2.404834e-02;RPB=-5.381645e-01;AF1=0.5;AC1=1;DP4=146,114,134,97;MQ=20;FQ=115;PV4=0.72,1,1,1	GT:PL:GQ	0/1:147,0,144:99
comp27126_c0_seq1	628	.	C	G	222	.	DP=238;VDB=6.671490e-02;AF1=1;AC1=2;DP4=0,0,125,97;MQ=20;FQ=-282	GT:PL:GQ	1/1:255,255,0:99
comp27126_c0_seq1	662	.	C	T	222	.	DP=294;VDB=3.226645e-01;AF1=1;AC1=2;DP4=0,0,160,113;MQ=20;FQ=-282	GT:PL:GQ	1/1:255,255,0:99
comp27160_c0_seq2	197	.	C	T	125	.	DP=438;VDB=2.429889e-03;RPB=4.175280e-01;AF1=0.5;AC1=1;DP4=104,114,101,115;MQ=20;FQ=118;PV4=0.85,0.11,1,1	GT:PL:GQ	0/1:155,0,145:99
comp27164_c0_seq1	2814	.	C	T	75	.	DP=114;VDB=7.978635e-05;RPB=-1.156319e+00;AF1=0.5;AC1=1;DP4=11,55,6,41;MQ=20;FQ=78;PV4=0.61,1,1,1	GT:PL:GQ	0/1:105,0,149:99
comp27165_c0_seq1	67	.	G	A	59	.	DP=124;VDB=4.601025e-02;RPB=1.058092e+00;AF1=0.5;AC1=1;DP4=60,6,43,8;MQ=20;FQ=58.5;PV4=0.39,0.15,1,1	GT:PL:GQ	0/1:89,0,88:88
comp27165_c0_seq1	241	.	C	G	133	.	DP=209;VDB=3.373022e-01;RPB=1.236503e+00;AF1=0.5;AC1=1;DP4=23,61,26,95;MQ=20;FQ=94;PV4=0.41,1,1,0.24	GT:PL:GQ	0/1:163,0,121:99
comp27165_c0_seq1	482	.	C	G	68	.	DP=222;VDB=4.388365e-01;RPB=1.817355e+00;AF1=0.5;AC1=1;DP4=98,28,65,24;MQ=20;FQ=71;PV4=0.42,0.0048,1,1	GT:PL:GQ	0/1:98,0,125:99
comp27165_c0_seq1	656	.	T	C	97	.	DP=124;VDB=2.499040e-03;RPB=-2.375536e-01;AF1=0.5;AC1=1;DP4=8,47,6,56;MQ=20;FQ=97.5;PV4=0.57,1,1,1	GT:PL:GQ	0/1:127,0,128:99
comp27168_c0_seq1	1186	.	T	C	104	.	DP=177;VDB=1.381346e-01;RPB=-2.636068e-02;AF1=0.5;AC1=1;DP4=46,47,34,44;MQ=20;FQ=107;PV4=0.54,0.38,1,0.42	GT:PL:GQ	0/1:134,0,146:99
comp27168_c0_seq1	1195	.	T	A	100	.	DP=173;VDB=4.517573e-01;RPB=-4.854781e-01;AF1=0.5;AC1=1;DP4=48,45,37,42;MQ=20;FQ=103;PV4=0.54,0.2,1,1	GT:PL:GQ	0/1:130,0,145:99
comp27173_c0_seq1	401	.	G	A	222	.	DP=274;VDB=4.414568e-01;AF1=1;AC1=2;DP4=0,0,158,100;MQ=20;FQ=-282	GT:PL:GQ	1/1:255,255,0:99
comp27182_c0_seq1	450	.	C	T	113	.	DP=1367;VDB=1.646474e-01;RPB=8.858929e-01;AF1=0.5;AC1=1;DP4=404,298,357,266;MQ=20;FQ=112;PV4=0.96,0.02,1,1	GT:PL:GQ	0/1:143,0,142:99
comp27212_c0_seq1	651	.	A	G	96	.	DP=165;VDB=1.045126e-02;RPB=-1.374182e+00;AF1=0.5;AC1=1;DP4=47,39,45,30;MQ=20;FQ=98.9;PV4=0.53,0.45,1,1	GT:PL:GQ	0/1:126,0,142:99
comp27238_c0_seq1	45	.	G	A	42	.	DP=2443;VDB=3.174823e-01;RPB=1.019725e+01;AF1=0.5;AC1=1;DP4=1231,105,973,66;MQ=20;FQ=45;PV4=0.17,5.6e-05,1,1	GT:PL:GQ	0/1:72,0,110:75
comp27242_c0_seq1	164	.	A	T	114	.	DP=491;VDB=1.395414e-01;RPB=7.655285e-01;AF1=0.5;AC1=1;DP4=139,90,148,104;MQ=20;FQ=105;PV4=0.71,0.11,1,1	GT:PL:GQ	0/1:144,0,132:99
comp27242_c0_seq1	528	.	T	A	127	.	DP=491;VDB=1.776746e-01;RPB=-8.374508e-02;AF1=0.5;AC1=1;DP4=90,139,104,148;MQ=20;FQ=118;PV4=0.71,0.086,1,1	GT:PL:GQ	0/1:157,0,145:99
comp27259_c0_seq1	375	.	G	A	99	.	DP=375;VDB=2.999188e-02;RPB=1.210592e+00;AF1=0.5;AC1=1;DP4=103,109,91,68;MQ=20;FQ=102;PV4=0.12,0.38,1,1	GT:PL:GQ	0/1:129,0,155:99
comp27259_c0_seq1	912	.	T	G	121	.	DP=481;VDB=1.906875e-01;RPB=3.898122e-01;AF1=0.5;AC1=1;DP4=83,172,69,151;MQ=20;FQ=124;PV4=0.84,0.15,1,1	GT:PL:GQ	0/1:151,0,166:99
comp27287_c0_seq1	1327	.	T	C	101	.	DP=106;VDB=2.563353e-01;RPB=4.337693e-01;AF1=0.5;AC1=1;DP4=31,25,23,23;MQ=20;FQ=104;PV4=0.69,1,1,1	GT:PL:GQ	0/1:131,0,141:99
comp27335_c0_seq2	189	.	G	A	69	.	DP=341;VDB=2.140425e-01;RPB=3.395924e-01;AF1=0.5;AC1=1;DP4=111,78,81,65;MQ=20;FQ=72;PV4=0.58,0.12,1,1	GT:PL:GQ	0/1:99,0,144:99
comp27335_c0_seq2	655	.	T	C	116	.	DP=362;VDB=4.210516e-01;RPB=-2.413654e-01;AF1=0.5;AC1=1;DP4=96,89,88,73;MQ=20;FQ=117;PV4=0.67,0.33,1,1	GT:PL:GQ	0/1:146,0,148:99
comp27341_c0_seq1	472	.	G	A	117	.	DP=257;VDB=6.400135e-03;RPB=-4.648741e-01;AF1=0.5;AC1=1;DP4=68,56,74,55;MQ=20;FQ=115;PV4=0.71,0.21,1,1	GT:PL:GQ	0/1:147,0,144:99
comp27343_c0_seq1	3461	.	T	G	119	.	DP=121;VDB=2.872574e-02;RPB=-1.212578e-01;AF1=0.5;AC1=1;DP4=21,35,19,43;MQ=20;FQ=113;PV4=0.44,0.26,1,0.35	GT:PL:GQ	0/1:149,0,140:99
comp27353_c0_seq1	498	.	T	C	222	.	DP=337;VDB=3.160722e-29;RPB=1.312169e-01;AF1=1;AC1=2;DP4=1,0,55,208;MQ=20;FQ=-282;PV4=0.21,0.2,1,1	GT:PL:GQ	1/1:255,255,0:99
comp27353_c0_seq1	606	.	T	C	95	.	DP=692;VDB=9.160453e-06;RPB=5.092106e+00;AF1=0.5;AC1=1;DP4=13,331,15,323;MQ=20;FQ=97.8;PV4=0.7,0.14,1,0.00072	GT:PL:GQ	0/1:125,0,137:99
comp27353_c0_seq2	671	.	T	C	222	.	DP=413;VDB=2.624669e-23;RPB=4.853851e-01;AF1=1;AC1=2;DP4=1,0,95,243;MQ=20;FQ=-282;PV4=0.28,0.25,1,1	GT:PL:GQ	1/1:255,255,0:99
comp27353_c0_seq2	779	.	T	C	91	.	DP=692;VDB=9.160453e-06;RPB=5.092106e+00;AF1=0.5;AC1=1;DP4=13,331,15,323;MQ=20;FQ=72;PV4=0.7,0.14,1,0.00072	GT:PL:GQ	0/1:121,0,99:99
comp27353_c0_seq3	195	.	T	C	126	.	DP=3337;VDB=4.237009e-01;RPB=1.488169e+00;AF1=0.5;AC1=1;DP4=684,922,669,991;MQ=20;FQ=115;PV4=0.19,6.3e-05,1,1	GT:PL:GQ	0/1:156,0,142:99
comp27353_c0_seq3	360	.	T	C	78	.	DP=692;VDB=9.160453e-06;RPB=5.092106e+00;AF1=0.5;AC1=1;DP4=13,331,15,323;MQ=20;FQ=51;PV4=0.7,0.14,1,0.00072	GT:PL:GQ	0/1:108,0,78:81
comp27354_c0_seq1	306	.	A	G	128	.	DP=535;VDB=2.342169e-01;RPB=1.884286e+00;AF1=0.5;AC1=1;DP4=115,150,98,149;MQ=20;FQ=119;PV4=0.42,1,1,1	GT:PL:GQ	0/1:158,0,146:99
comp27354_c0_seq1	667	.	A	G	97	.	DP=513;VDB=2.514505e-01;RPB=-1.127737e+00;AF1=0.5;AC1=1;DP4=126,122,137,117;MQ=20;FQ=100;PV4=0.53,0.21,1,1	GT:PL:GQ	0/1:127,0,152:99
comp27356_c0_seq1	1260	.	C	G	105	.	DP=119;VDB=3.408919e-01;RPB=2.993611e-01;AF1=0.5;AC1=1;DP4=26,33,26,30;MQ=20;FQ=108;PV4=0.85,0.0083,1,1	GT:PL:GQ	0/1:135,0,145:99
comp27437_c0_seq1	591	.	A	G	113	.	DP=350;VDB=1.340128e-02;RPB=-1.632857e+00;AF1=0.5;AC1=1;DP4=84,96,75,88;MQ=20;FQ=116;PV4=0.91,1,1,1	GT:PL:GQ	0/1:143,0,155:99
comp27441_c0_seq2	697	.	T	C	222	.	DP=324;VDB=2.258895e-01;AF1=1;AC1=2;DP4=0,0,190,118;MQ=20;FQ=-282	GT:PL:GQ	1/1:255,255,0:99
comp27454_c0_seq1	142	.	T	C	29	.	DP=161;VDB=2.643442e-01;RPB=6.292358e-01;AF1=0.5;AC1=1;DP4=76,27,45,11;MQ=20;FQ=32;PV4=0.44,0.2,1,1	GT:PL:GQ	0/1:59,0,115:62
comp27463_c0_seq1	430	.	T	C	113	.	DP=174;VDB=3.370461e-01;RPB=9.118457e-01;AF1=0.5;AC1=1;DP4=38,35,38,43;MQ=20;FQ=107;PV4=0.63,0.17,1,1	GT:PL:GQ	0/1:143,0,135:99
comp27466_c0_seq1	54	.	G	A	87	.	DP=376;VDB=4.061448e-02;RPB=2.684696e+00;AF1=0.5;AC1=1;DP4=161,22,159,34;MQ=20;FQ=85.3;PV4=0.15,0.18,1,1	GT:PL:GQ	0/1:117,0,114:99
comp27483_c0_seq1	687	.	G	A	86	.	DP=130;VDB=1.326062e-01;RPB=6.094224e-01;AF1=0.5;AC1=1;DP4=49,23,38,19;MQ=20;FQ=88.8;PV4=1,0.33,1,1	GT:PL:GQ	0/1:116,0,130:99
comp27488_c0_seq1	1087	.	G	C	101	.	DP=573;VDB=4.032800e-01;RPB=-2.129887e+00;AF1=0.5;AC1=1;DP4=107,210,102,139;MQ=20;FQ=104;PV4=0.042,0.47,1,1	GT:PL:GQ	0/1:131,0,165:99
comp27488_c0_seq1	1109	.	G	A	114	.	DP=501;VDB=2.309294e-01;RPB=-2.511686e+00;AF1=0.5;AC1=1;DP4=91,178,91,132;MQ=20;FQ=117;PV4=0.11,0.18,1,1	GT:PL:GQ	0/1:144,0,161:99
comp27501_c0_seq1	282	.	G	A	87	.	DP=409;VDB=4.398820e-01;RPB=8.425307e-01;AF1=0.5;AC1=1;DP4=128,100,108,67;MQ=20;FQ=90;PV4=0.26,0.28,1,1	GT:PL:GQ	0/1:117,0,154:99
comp27501_c0_seq1	381	.	T	C	120	.	DP=375;VDB=2.422026e-03;RPB=1.361079e+00;AF1=0.5;AC1=1;DP4=90,99,80,102;MQ=20;FQ=122;PV4=0.53,0.16,1,0.17	GT:PL:GQ	0/1:150,0,154:99
comp27509_c0_seq1	602	.	T	C	105	.	DP=347;VDB=4.526009e-02;RPB=1.871934e+00;AF1=0.5;AC1=1;DP4=57,127,43,100;MQ=20;FQ=108;PV4=0.9,1,1,1	GT:PL:GQ	0/1:135,0,164:99
comp27511_c0_seq1	1013	.	G	A	71	.	DP=134;VDB=1.481771e-01;RPB=-1.014138e+00;AF1=0.5;AC1=1;DP4=40,41,29,22;MQ=20;FQ=74;PV4=0.48,0.0066,1,1	GT:PL:GQ	0/1:101,0,141:99
comp27512_c0_seq1	197	.	C	T	79	.	DP=105;VDB=3.054098e-01;RPB=-3.096576e-01;AF1=0.5;AC1=1;DP4=42,10,35,11;MQ=20;FQ=79.9;PV4=0.63,0.19,1,0.49	GT:PL:GQ	0/1:109,0,111:99
comp27512_c0_seq1	198	.	A	G	79	.	DP=106;VDB=3.225845e-01;RPB=-3.096576e-01;AF1=0.5;AC1=1;DP4=42,10,35,11;MQ=20;FQ=79.9;PV4=0.63,0.19,1,1	GT:PL:GQ	0/1:109,0,111:99
comp27512_c0_seq1	350	.	C	T	104	.	DP=142;VDB=1.157626e-01;RPB=-4.990579e-01;AF1=0.5;AC1=1;DP4=33,32,44,29;MQ=20;FQ=104;PV4=0.3,0.35,1,1	GT:PL:GQ	0/1:134,0,134:99
comp27554_c0_seq1	575	.	G	T	125	.	DP=292;VDB=2.861997e-01;RPB=7.454386e-01;AF1=0.5;AC1=1;DP4=54,87,42,97;MQ=20;FQ=127;PV4=0.17,0.43,1,1	GT:PL:GQ	0/1:155,0,160:99
comp27554_c0_seq2	575	.	G	T	132	.	DP=422;VDB=4.551784e-01;RPB=-3.984223e-01;AF1=0.5;AC1=1;DP4=81,112,78,138;MQ=20;FQ=120;PV4=0.26,0.38,1,1	GT:PL:GQ	0/1:162,0,147:99
comp27554_c0_seq4	575	.	G	T	129	.	DP=422;VDB=4.551784e-01;RPB=-3.984223e-01;AF1=0.5;AC1=1;DP4=81,112,78,138;MQ=20;FQ=122;PV4=0.26,0.38,1,1	GT:PL:GQ	0/1:159,0,149:99
comp27558_c0_seq1	550	.	C	T	91	.	DP=114;VDB=1.845190e-04;RPB=-1.211310e+00;AF1=0.5;AC1=1;DP4=34,29,28,20;MQ=20;FQ=94;PV4=0.7,1,1,1	GT:PL:GQ	0/1:121,0,142:99
comp27560_c0_seq1	650	.	G	A	104	.	DP=105;VDB=1.976462e-01;RPB=-6.699957e-01;AF1=0.5;AC1=1;DP4=28,26,29,22;MQ=20;FQ=106;PV4=0.7,0.42,1,1	GT:PL:GQ	0/1:134,0,141:99
comp27607_c0_seq2	647	.	G	C	113	.	DP=1023;VDB=2.643517e-01;RPB=-2.358511e-01;AF1=0.5;AC1=1;DP4=240,260,241,250;MQ=20;FQ=114;PV4=0.75,1,1,1	GT:PL:GQ	0/1:143,0,146:99
comp27607_c0_seq2	727	.	G	A	110	.	DP=1000;VDB=1.913056e-03;RPB=-1.381055e-01;AF1=0.5;AC1=1;DP4=236,290,183,251;MQ=20;FQ=113;PV4=0.43,1,1,1	GT:PL:GQ	0/1:140,0,155:99
comp27639_c0_seq2	375	.	G	A	103	.	DP=170;VDB=3.082098e-01;RPB=3.283175e-01;AF1=0.5;AC1=1;DP4=34,55,35,39;MQ=20;FQ=106;PV4=0.27,0.31,1,1	GT:PL:GQ	0/1:133,0,153:99
comp27641_c0_seq1	238	.	A	G	106	.	DP=128;VDB=3.407193e-01;RPB=1.072706e+00;AF1=0.5;AC1=1;DP4=33,33,25,32;MQ=20;FQ=108;PV4=0.59,1,1,0.47	GT:PL:GQ	0/1:136,0,144:99
comp27641_c0_seq2	238	.	A	G	112	.	DP=100;VDB=1.157168e-01;RPB=1.575440e-01;AF1=0.5;AC1=1;DP4=24,24,21,27;MQ=20;FQ=111;PV4=0.68,1,1,0.36	GT:PL:GQ	0/1:142,0,141:99
comp27652_c0_seq2	209	.	C	T	103	.	DP=144;VDB=3.711070e-01;RPB=-1.760332e+00;AF1=0.5;AC1=1;DP4=38,35,38,29;MQ=20;FQ=106;PV4=0.61,1,1,1	GT:PL:GQ	0/1:133,0,142:99
comp27690_c0_seq2	1930	.	G	A	103	.	DP=236;VDB=8.701957e-02;RPB=2.451653e+00;AF1=0.5;AC1=1;DP4=85,34,70,42;MQ=20;FQ=102;PV4=0.16,1,1,1	GT:PL:GQ	0/1:133,0,132:99
comp27704_c0_seq1	712	.	C	T	118	.	DP=109;VDB=2.861701e-03;RPB=1.722133e+00;AF1=0.5;AC1=1;DP4=23,29,17,37;MQ=20;FQ=113;PV4=0.23,1,1,1	GT:PL:GQ	0/1:148,0,141:99
comp27732_c0_seq1	295	.	C	T	93	.	DP=200;VDB=4.358594e-01;RPB=4.479032e-01;AF1=0.5;AC1=1;DP4=60,52,47,40;MQ=20;FQ=96;PV4=1,1,1,1	GT:PL:GQ	0/1:123,0,144:99
comp27732_c0_seq1	970	.	G	A	108	.	DP=264;VDB=3.800595e-01;RPB=-7.583630e-01;AF1=0.5;AC1=1;DP4=80,43,92,43;MQ=20;FQ=105;PV4=0.6,0.1,1,0.46	GT:PL:GQ	0/1:138,0,133:99
comp27757_c0_seq1	352	.	A	G	113	.	DP=211;VDB=2.091994e-02;RPB=9.781098e-01;AF1=0.5;AC1=1;DP4=53,37,62,47;MQ=20;FQ=98.9;PV4=0.89,0.38,1,1	GT:PL:GQ	0/1:143,0,126:99
comp27757_c0_seq1	475	.	A	G	121	.	DP=230;VDB=2.647051e-06;RPB=1.184395e-01;AF1=0.5;AC1=1;DP4=43,64,57,63;MQ=20;FQ=117;PV4=0.29,0.084,1,1	GT:PL:GQ	0/1:151,0,145:99
comp27757_c0_seq2	352	.	A	G	113	.	DP=211;VDB=2.091994e-02;RPB=9.781098e-01;AF1=0.5;AC1=1;DP4=53,37,62,47;MQ=20;FQ=98.9;PV4=0.89,0.38,1,1	GT:PL:GQ	0/1:143,0,126:99
comp27757_c0_seq2	475	.	A	G	121	.	DP=230;VDB=2.647051e-06;RPB=1.184395e-01;AF1=0.5;AC1=1;DP4=43,64,57,63;MQ=20;FQ=117;PV4=0.29,0.084,1,1	GT:PL:GQ	0/1:151,0,145:99
comp27758_c0_seq1	245	.	A	G	69	.	DP=1805;VDB=1.192343e-04;RPB=9.233956e-01;AF1=0.5;AC1=1;DP4=833,104,723,67;MQ=20;FQ=71.5;PV4=0.075,0.31,1,0.37	GT:PL:GQ	0/1:99,0,108:99
comp27758_c0_seq1	757	.	C	T	110	.	DP=2221;VDB=2.985068e-02;RPB=3.259708e+00;AF1=0.5;AC1=1;DP4=384,717,371,673;MQ=20;FQ=113;PV4=0.75,0.38,1,1	GT:PL:GQ	0/1:140,0,168:99
comp27758_c0_seq1	817	.	G	A	126	.	DP=1507;VDB=1.799067e-02;RPB=1.728941e-01;AF1=0.5;AC1=1;DP4=88,681,77,645;MQ=20;FQ=129;PV4=0.68,0.00045,1,1	GT:PL:GQ	0/1:156,0,166:99
comp27762_c0_seq2	304	.	A	C	101	.	DP=478;VDB=3.260755e-04;RPB=1.373734e+00;AF1=0.5;AC1=1;DP4=24,258,20,165;MQ=20;FQ=104;PV4=0.42,1,1,0.47	GT:PL:GQ	0/1:131,0,160:99
comp27775_c0_seq1	676	.	G	A	126	.	DP=330;VDB=8.281026e-03;RPB=-3.639123e-01;AF1=0.5;AC1=1;DP4=49,116,52,103;MQ=20;FQ=128;PV4=0.47,0.21,1,1	GT:PL:GQ	0/1:156,0,163:99
comp27785_c0_seq1	67	.	T	G	81	.	DP=1368;VDB=3.350686e-02;RPB=3.811027e+00;AF1=0.5;AC1=1;DP4=606,89,575,80;MQ=20;FQ=75.4;PV4=0.81,0.0054,1,1	GT:PL:GQ	0/1:111,0,103:99
comp27785_c0_seq1	100	.	G	A	90	.	DP=2045;VDB=2.097796e-02;RPB=3.002232e+00;AF1=0.5;AC1=1;DP4=821,232,741,218;MQ=20;FQ=92.5;PV4=0.71,1,1,1	GT:PL:GQ	0/1:120,0,129:99
comp27807_c0_seq1	1284	.	T	C	126	.	DP=847;VDB=1.731141e-01;RPB=1.430323e+00;AF1=0.5;AC1=1;DP4=76,297,73,373;MQ=20;FQ=128;PV4=0.15,0.0075,1,1	GT:PL:GQ	0/1:156,0,160:99
comp27807_c0_seq1	1287	.	G	A	142	.	DP=784;VDB=2.715378e-03;RPB=2.641707e-01;AF1=0.5;AC1=1;DP4=72,285,68,339;MQ=20;FQ=114;PV4=0.22,1,1,1	GT:PL:GQ	0/1:172,0,141:99
comp27808_c0_seq1	968	.	G	A	121	.	DP=340;VDB=2.996876e-02;RPB=7.807963e-01;AF1=0.5;AC1=1;DP4=76,62,106,86;MQ=20;FQ=96;PV4=1,1,1,0.38	GT:PL:GQ	0/1:151,0,123:99
comp27808_c0_seq1	1043	.	C	T	99	.	DP=326;VDB=6.339933e-04;RPB=-6.029386e-01;AF1=0.5;AC1=1;DP4=65,113,51,81;MQ=20;FQ=102;PV4=0.72,0.32,1,1	GT:PL:GQ	0/1:129,0,161:99
comp27815_c0_seq1	1427	.	T	C	93	.	DP=115;VDB=2.340024e-02;RPB=-1.803850e-01;AF1=0.5;AC1=1;DP4=31,35,19,27;MQ=20;FQ=96;PV4=0.57,1,1,1	GT:PL:GQ	0/1:123,0,147:99
comp27818_c0_seq1	415	.	G	A	108	.	DP=6619;VDB=1.930171e-01;RPB=2.677480e+00;AF1=0.5;AC1=1;DP4=1833,1516,1753,1378;MQ=20;FQ=111;PV4=0.32,1,1,1	GT:PL:GQ	0/1:138,0,155:99
comp27838_c0_seq1	314	.	C	T	86	.	DP=110;VDB=5.115345e-02;RPB=2.988596e-01;AF1=0.5;AC1=1;DP4=32,32,18,23;MQ=20;FQ=89;PV4=0.56,0.29,1,1	GT:PL:GQ	0/1:116,0,144:99
comp27838_c0_seq1	474	.	A	G	77	.	DP=110;VDB=8.522530e-02;RPB=8.051079e-01;AF1=0.5;AC1=1;DP4=38,24,26,15;MQ=20;FQ=80;PV4=1,1,1,1	GT:PL:GQ	0/1:107,0,135:99
comp27838_c0_seq1	682	.	T	A	85	.	DP=169;VDB=4.261344e-01;RPB=-4.553333e-02;AF1=0.5;AC1=1;DP4=56,40,35,32;MQ=20;FQ=88;PV4=0.52,0.27,1,1	GT:PL:GQ	0/1:115,0,139:99
comp27843_c0_seq1	595	.	C	G	116	.	DP=194;VDB=6.089524e-06;RPB=2.036207e+00;AF1=0.5;AC1=1;DP4=54,33,53,50;MQ=20;FQ=97;PV4=0.15,0.029,1,1	GT:PL:GQ	0/1:146,0,124:99
comp27843_c0_seq1	992	.	T	C	61	.	DP=228;VDB=4.297684e-01;RPB=-1.547015e+00;AF1=0.5;AC1=1;DP4=76,61,53,33;MQ=20;FQ=64;PV4=0.4,0.048,1,1	GT:PL:GQ	0/1:91,0,139:94
comp27852_c0_seq2	474	.	G	A	63.2	.	DP=620;VDB=2.234252e-02;RPB=-6.825869e-01;AF1=1;AC1=2;DP4=97,63,269,184;MQ=20;FQ=-44;PV4=0.85,0.075,1,1	GT:PL:GQ	1/1:96,17,0:31
comp27852_c0_seq2	643	.	C	T	104	.	DP=700;VDB=1.707215e-01;RPB=1.291595e+00;AF1=1;AC1=2;DP4=44,93,204,309;MQ=20;FQ=-150;PV4=0.11,1,1,1	GT:PL:GQ	1/1:137,123,0:99
comp27862_c0_seq1	298	.	T	C	109	.	DP=150;VDB=2.954157e-01;RPB=1.287482e+00;AF1=0.5;AC1=1;DP4=29,50,28,42;MQ=20;FQ=112;PV4=0.74,0.48,1,1	GT:PL:GQ	0/1:139,0,152:99
comp27869_c0_seq6	11	.	G	A	44	.	DP=158;VDB=3.348040e-33;RPB=4.230165e+00;AF1=0.5;AC1=1;DP4=75,1,67,2;MQ=20;FQ=29.9;PV4=0.6,0.34,1,0.36	GT:PL:GQ	0/1:74,0,57:60
comp27896_c0_seq1	190	.	A	G	95	.	DP=198;VDB=4.685191e-01;RPB=-1.035557e+00;AF1=0.5;AC1=1;DP4=36,69,32,49;MQ=20;FQ=98;PV4=0.54,0.25,1,1	GT:PL:GQ	0/1:125,0,156:99
comp27897_c0_seq1	440	.	C	T	122	.	DP=1805;VDB=1.038869e-01;RPB=2.663844e+00;AF1=0.5;AC1=1;DP4=378,394,423,539;MQ=20;FQ=73;PV4=0.042,1,1,1	GT:PL:GQ	0/1:152,0,100:99
comp27897_c0_seq1	500	.	C	A	115	.	DP=1818;VDB=3.719710e-01;RPB=-6.365204e-01;AF1=0.5;AC1=1;DP4=411,360,520,437;MQ=20;FQ=116;PV4=0.7,0.04,1,1	GT:PL:GQ	0/1:145,0,147:99
comp27897_c0_seq1	622	.	C	A	115	.	DP=1926;VDB=5.190125e-01;RPB=-2.269470e+00;AF1=0.5;AC1=1;DP4=346,450,536,558;MQ=20;FQ=71;PV4=0.02,0.19,1,1	GT:PL:GQ	0/1:145,0,98:99
comp27900_c0_seq1	128	.	T	C	92	.	DP=208;VDB=5.092877e-01;RPB=-3.448705e-01;AF1=0.5;AC1=1;DP4=54,27,91,29;MQ=20;FQ=72;PV4=0.2,0.0098,1,0.47	GT:PL:GQ	0/1:122,0,99:99
comp27900_c0_seq1	478	.	C	G	117	.	DP=188;VDB=4.536763e-01;RPB=8.443642e-01;AF1=0.5;AC1=1;DP4=47,31,51,51;MQ=20;FQ=90;PV4=0.18,0.45,1,1	GT:PL:GQ	0/1:147,0,117:99
comp27902_c0_seq1	256	.	G	A	113	.	DP=897;VDB=4.338348e-01;RPB=-3.129613e-01;AF1=0.5;AC1=1;DP4=215,213,234,216;MQ=20;FQ=115;PV4=0.64,1,1,1	GT:PL:GQ	0/1:143,0,151:99
comp27905_c0_seq1	761	.	G	A	108	.	DP=212;VDB=2.449696e-01;RPB=1.741863e+00;AF1=0.5;AC1=1;DP4=51,61,45,52;MQ=20;FQ=111;PV4=1,1,1,1	GT:PL:GQ	0/1:138,0,151:99
comp27905_c0_seq1	767	.	A	G	107	.	DP=200;VDB=2.982870e-01;RPB=2.458061e+00;AF1=0.5;AC1=1;DP4=49,53,44,46;MQ=20;FQ=110;PV4=1,0.48,1,1	GT:PL:GQ	0/1:137,0,148:99
comp27905_c0_seq1	858	.	A	G	99	.	DP=155;VDB=3.288251e-01;RPB=1.600325e-01;AF1=0.5;AC1=1;DP4=29,58,19,45;MQ=20;FQ=102;PV4=0.72,1,1,1	GT:PL:GQ	0/1:129,0,154:99
comp27910_c0_seq1	261	.	G	C	82	.	DP=144;VDB=3.066906e-01;RPB=8.111287e-01;AF1=0.5;AC1=1;DP4=51,25,45,17;MQ=20;FQ=85;PV4=0.58,1,1,1	GT:PL:GQ	0/1:112,0,131:99
comp27910_c0_seq1	595	.	T	C	222	.	DP=285;VDB=8.937006e-02;AF1=1;AC1=2;DP4=0,0,95,163;MQ=20;FQ=-282	GT:PL:GQ	1/1:255,255,0:99
comp27946_c0_seq1	684	.	C	T	116	.	DP=112;VDB=2.432414e-01;RPB=-7.722069e-01;AF1=0.5;AC1=1;DP4=13,36,11,47;MQ=20;FQ=110;PV4=0.36,0.41,1,1	GT:PL:GQ	0/1:146,0,137:99
comp27966_c0_seq1	218	.	G	A	120	.	DP=389;VDB=5.753122e-02;RPB=-2.813756e-01;AF1=0.5;AC1=1;DP4=95,96,96,97;MQ=20;FQ=119;PV4=1,1,1,1	GT:PL:GQ	0/1:150,0,149:99
comp27966_c0_seq1	320	.	A	G	114	.	DP=376;VDB=3.401405e-01;RPB=-5.562819e-01;AF1=0.5;AC1=1;DP4=90,97,92,86;MQ=20;FQ=116;PV4=0.53,1,1,1	GT:PL:GQ	0/1:144,0,152:99
comp27966_c0_seq1	707	.	G	C	120	.	DP=680;VDB=1.910767e-02;RPB=-3.332518e-02;AF1=0.5;AC1=1;DP4=206,145,185,132;MQ=20;FQ=111;PV4=0.94,0.14,1,1	GT:PL:GQ	0/1:150,0,138:99
comp27979_c0_seq1	507	.	T	G	95	.	DP=7685;VDB=4.003577e-02;RPB=-4.349220e+00;AF1=0.5;AC1=1;DP4=1492,2495,1358,2099;MQ=20;FQ=98;PV4=0.1,1,1,1	GT:PL:GQ	0/1:125,0,161:99
comp27979_c0_seq3	1163	.	T	G	126	.	DP=7685;VDB=4.013304e-02;RPB=-3.780502e+00;AF1=0.5;AC1=1;DP4=1492,2487,1358,2107;MQ=20;FQ=126;PV4=0.14,1,1,1	GT:PL:GQ	0/1:156,0,156:99
comp27996_c0_seq2	224	.	A	G	102	.	DP=901;VDB=5.219041e-01;RPB=4.957549e-02;AF1=0.5;AC1=1;DP4=198,244,197,221;MQ=20;FQ=105;PV4=0.49,1,1,0.46	GT:PL:GQ	0/1:132,0,154:99
comp28012_c0_seq1	32	.	C	T	44	.	DP=1459;VDB=3.018774e-16;RPB=8.926240e+00;AF1=0.5;AC1=1;DP4=804,23,598,14;MQ=20;FQ=44.9;PV4=0.62,1,1,1	GT:PL:GQ	0/1:74,0,76:75
comp28012_c0_seq1	159	.	T	C	104	.	DP=7788;VDB=1.333781e-03;RPB=2.555498e+00;AF1=0.5;AC1=1;DP4=2931,758,3043,788;MQ=20;FQ=88;PV4=1,1,1,1	GT:PL:GQ	0/1:134,0,115:99
comp28024_c0_seq1	358	.	G	A	93	.	DP=1256;VDB=5.120023e-01;RPB=1.638493e+00;AF1=0.5;AC1=1;DP4=349,311,315,252;MQ=20;FQ=96;PV4=0.36,5.2e-05,1,1	GT:PL:GQ	0/1:123,0,155:99
comp28024_c0_seq3	358	.	G	A	109	.	DP=1256;VDB=5.120023e-01;RPB=1.638493e+00;AF1=0.5;AC1=1;DP4=349,311,315,252;MQ=20;FQ=112;PV4=0.36,5.2e-05,1,1	GT:PL:GQ	0/1:139,0,150:99
comp28037_c0_seq1	951	.	G	A	107	.	DP=287;VDB=3.222802e-01;RPB=-1.177323e-01;AF1=0.5;AC1=1;DP4=89,66,73,59;MQ=20;FQ=110;PV4=0.72,0.044,1,1	GT:PL:GQ	0/1:137,0,150:99
comp28039_c0_seq1	620	.	C	T	105	.	DP=753;VDB=4.904634e-01;RPB=3.613318e-01;AF1=0.5;AC1=1;DP4=231,110,291,117;MQ=20;FQ=104;PV4=0.3,1,1,0.26	GT:PL:GQ	0/1:135,0,133:99
comp28039_c0_seq1	985	.	T	C	74	.	DP=1213;VDB=2.362483e-02;RPB=-2.116846e+00;AF1=0.5;AC1=1;DP4=447,268,357,134;MQ=20;FQ=77;PV4=0.00024,1.4e-05,1,1	GT:PL:GQ	0/1:104,0,147:99
comp28039_c0_seq1	995	.	T	C	80	.	DP=1226;VDB=1.527306e-01;RPB=-1.053558e+00;AF1=0.5;AC1=1;DP4=433,273,363,147;MQ=20;FQ=83;PV4=0.00039,0.16,1,1	GT:PL:GQ	0/1:110,0,142:99
comp28039_c0_seq1	1105	.	A	G	140	.	DP=707;VDB=7.506262e-03;RPB=-9.036533e-01;AF1=0.5;AC1=1;DP4=38,255,50,349;MQ=20;FQ=93;PV4=0.91,0.33,1,1	GT:PL:GQ	0/1:170,0,120:99
comp28051_c0_seq1	1734	.	T	G	78	.	DP=163;VDB=5.364820e-03;RPB=-2.980692e-01;AF1=0.5;AC1=1;DP4=35,65,21,41;MQ=20;FQ=81;PV4=1,0.46,1,1	GT:PL:GQ	0/1:108,0,150:99
comp28051_c0_seq1	1738	.	C	T	79	.	DP=168;VDB=5.202872e-03;RPB=-2.007233e-01;AF1=0.5;AC1=1;DP4=35,67,22,42;MQ=20;FQ=82;PV4=1,0.085,1,1	GT:PL:GQ	0/1:109,0,151:99
comp28062_c0_seq1	1525	.	A	G	68	.	DP=140;VDB=2.022533e-01;RPB=3.909533e-01;AF1=0.5;AC1=1;DP4=56,31,32,21;MQ=20;FQ=71;PV4=0.72,0.3,1,1	GT:PL:GQ	0/1:98,0,130:99
comp28065_c0_seq1	1685	.	T	G	126	.	DP=799;VDB=2.646464e-01;RPB=6.936433e-01;AF1=0.5;AC1=1;DP4=126,264,127,274;MQ=20;FQ=128;PV4=0.88,1,1,1	GT:PL:GQ	0/1:156,0,160:99
comp28074_c0_seq1	317	.	T	C	111	.	DP=319;VDB=1.685855e-01;RPB=5.746380e-01;AF1=0.5;AC1=1;DP4=91,63,98,53;MQ=20;FQ=113;PV4=0.35,0.39,1,1	GT:PL:GQ	0/1:141,0,145:99
comp28086_c0_seq1	1773	.	T	C	113	.	DP=220;VDB=2.225901e-01;RPB=-4.215281e-01;AF1=0.5;AC1=1;DP4=39,78,30,68;MQ=20;FQ=116;PV4=0.77,1,1,1	GT:PL:GQ	0/1:143,0,160:99
comp28086_c0_seq3	1995	.	T	C	113	.	DP=220;VDB=2.225901e-01;RPB=-4.215281e-01;AF1=0.5;AC1=1;DP4=39,78,30,68;MQ=20;FQ=116;PV4=0.77,1,1,1	GT:PL:GQ	0/1:143,0,160:99
comp28087_c0_seq2	1285	.	G	A	92	.	DP=149;VDB=1.225981e-01;RPB=-2.850254e-01;AF1=0.5;AC1=1;DP4=39,47,26,35;MQ=20;FQ=95;PV4=0.87,0.021,1,0.31	GT:PL:GQ	0/1:122,0,147:99
comp28091_c0_seq1	2109	.	T	C	95	.	DP=116;VDB=1.117973e-01;RPB=4.792207e-01;AF1=0.5;AC1=1;DP4=30,36,20,28;MQ=20;FQ=98;PV4=0.71,0.14,1,0.48	GT:PL:GQ	0/1:125,0,148:99
comp28093_c0_seq3	625	.	A	G	98	.	DP=216;VDB=2.606473e-21;RPB=-1.463424e-01;AF1=1;AC1=2;DP4=0,4,5,34;MQ=20;FQ=-83;PV4=1,0.0016,1,0.038	GT:PL:GQ	1/1:131,56,0:99
comp28093_c0_seq3	627	.	A	C	92	.	DP=146;VDB=7.619102e-21;RPB=3.642114e-01;AF1=1;AC1=2;DP4=0,4,5,33;MQ=20;FQ=-78;PV4=1,0.00021,1,0.0093	GT:PL:GQ	1/1:125,51,0:99
comp28101_c0_seq1	100	.	T	C	79	.	DP=136;VDB=5.411875e-02;RPB=-3.464759e-01;AF1=0.5;AC1=1;DP4=52,15,49,13;MQ=20;FQ=81.5;PV4=1,0.21,1,1	GT:PL:GQ	0/1:109,0,118:99
comp28102_c0_seq1	462	.	A	C	93	.	DP=438;VDB=4.910266e-01;RPB=4.562216e-01;AF1=0.5;AC1=1;DP4=126,99,99,88;MQ=20;FQ=96;PV4=0.55,0.045,1,1	GT:PL:GQ	0/1:123,0,152:99
comp28109_c0_seq1	977	.	T	C	110	.	DP=140;VDB=3.899769e-01;RPB=-1.175673e+00;AF1=0.5;AC1=1;DP4=30,41,18,42;MQ=20;FQ=112;PV4=0.2,1,1,1	GT:PL:GQ	0/1:140,0,148:99
comp28116_c0_seq1	1206	.	C	T	221	.	DP=198;VDB=5.230774e-01;RPB=1.713551e+00;AF1=1;AC1=2;DP4=1,0,87,99;MQ=20;FQ=-282;PV4=0.47,1,1,1	GT:PL:GQ	1/1:254,255,0:99
comp28119_c0_seq1	204	.	G	A	100	.	DP=145;VDB=4.240281e-01;RPB=-5.463666e-01;AF1=0.5;AC1=1;DP4=48,23,45,25;MQ=20;FQ=98.3;PV4=0.72,0.42,1,0.49	GT:PL:GQ	0/1:130,0,127:99
comp28119_c0_seq1	344	.	T	C	96	.	DP=134;VDB=3.545962e-02;RPB=-1.277994e-01;AF1=0.5;AC1=1;DP4=35,36,37,24;MQ=20;FQ=99;PV4=0.22,0.23,1,1	GT:PL:GQ	0/1:126,0,145:99
comp28120_c0_seq1	340	.	C	T	111	.	DP=110;VDB=3.276131e-01;RPB=4.651650e-01;AF1=0.5;AC1=1;DP4=19,37,15,35;MQ=20;FQ=113;PV4=0.68,0.35,1,1	GT:PL:GQ	0/1:141,0,149:99
comp28125_c0_seq1	2036	.	T	C	102	.	DP=195;VDB=4.963509e-01;RPB=6.961989e-01;AF1=0.5;AC1=1;DP4=63,37,50,40;MQ=20;FQ=103;PV4=0.3,0.34,1,1	GT:PL:GQ	0/1:132,0,135:99
comp28127_c0_seq1	777	.	T	C	186	.	DP=103;VDB=3.644137e-01;AF1=1;AC1=2;DP4=0,0,44,56;MQ=20;FQ=-282	GT:PL:GQ	1/1:219,255,0:99
comp28127_c0_seq1	867	.	A	G	101	.	DP=127;VDB=6.419444e-03;RPB=1.847582e+00;AF1=0.5;AC1=1;DP4=29,14,46,36;MQ=20;FQ=50;PV4=0.25,0.31,1,1	GT:PL:GQ	0/1:131,0,77:80
comp28131_c0_seq1	125	.	A	T	110	.	DP=174;VDB=3.994871e-01;RPB=-4.008919e-01;AF1=0.5;AC1=1;DP4=53,31,46,39;MQ=20;FQ=102;PV4=0.28,1,1,1	GT:PL:GQ	0/1:140,0,129:99
comp28137_c0_seq1	180	.	T	C	120	.	DP=1208;VDB=1.537326e-01;RPB=1.512037e+00;AF1=0.5;AC1=1;DP4=308,254,310,262;MQ=20;FQ=106;PV4=0.86,1,1,1	GT:PL:GQ	0/1:150,0,133:99
comp28137_c0_seq1	566	.	A	G	115	.	DP=842;VDB=5.246806e-01;RPB=-6.106936e-02;AF1=0.5;AC1=1;DP4=177,249,174,224;MQ=20;FQ=118;PV4=0.57,0.00011,1,1	GT:PL:GQ	0/1:145,0,157:99
comp28137_c0_seq1	575	.	G	A	119	.	DP=854;VDB=4.354595e-01;RPB=8.135405e-02;AF1=0.5;AC1=1;DP4=197,246,163,214;MQ=20;FQ=121;PV4=0.72,0.18,1,1	GT:PL:GQ	0/1:149,0,154:99
comp28145_c0_seq1	156	.	G	T	93	.	DP=104;VDB=1.846352e-01;RPB=-1.818844e+00;AF1=0.5;AC1=1;DP4=26,34,19,23;MQ=20;FQ=96;PV4=1,0.44,1,1	GT:PL:GQ	0/1:123,0,149:99
comp28149_c0_seq3	505	.	A	G	106	.	DP=146;VDB=5.299943e-02;RPB=-6.250196e-01;AF1=0.5;AC1=1;DP4=40,36,32,35;MQ=20;FQ=108;PV4=0.62,1,1,0.11	GT:PL:GQ	0/1:136,0,142:99
comp28153_c0_seq2	439	.	G	T	109	.	DP=184;VDB=4.447108e-01;RPB=8.622310e-01;AF1=0.5;AC1=1;DP4=43,55,32,52;MQ=20;FQ=112;PV4=0.45,1,1,1	GT:PL:GQ	0/1:139,0,150:99
comp28153_c0_seq2	451	.	A	G	115	.	DP=186;VDB=4.905448e-01;RPB=5.307270e-01;AF1=0.5;AC1=1;DP4=40,54,34,54;MQ=20;FQ=116;PV4=0.65,1,1,0.15	GT:PL:GQ	0/1:145,0,148:99
comp28161_c0_seq2	172	.	A	G	80	.	DP=151;VDB=2.996680e-01;RPB=9.804444e-01;AF1=0.5;AC1=1;DP4=60,19,47,17;MQ=20;FQ=82.7;PV4=0.85,0.38,1,1	GT:PL:GQ	0/1:110,0,121:99
comp28169_c0_seq2	778	.	G	T	110	.	DP=334;VDB=3.186283e-01;RPB=9.139172e-01;AF1=0.5;AC1=1;DP4=79,92,85,77;MQ=20;FQ=113;PV4=0.27,0.093,1,1	GT:PL:GQ	0/1:140,0,156:99
comp28169_c0_seq4	1022	.	G	T	116	.	DP=334;VDB=3.186283e-01;RPB=9.139172e-01;AF1=0.5;AC1=1;DP4=79,92,85,77;MQ=20;FQ=117;PV4=0.27,0.093,1,1	GT:PL:GQ	0/1:146,0,149:99
comp28173_c0_seq5	609	.	G	C	110	.	DP=151;VDB=4.228014e-01;RPB=1.865613e+00;AF1=0.5;AC1=1;DP4=40,39,28,42;MQ=20;FQ=111;PV4=0.25,1,1,0.09	GT:PL:GQ	0/1:140,0,142:99
comp28181_c0_seq2	1420	.	T	C	128	.	DP=874;VDB=2.998009e-01;RPB=1.586513e+00;AF1=0.5;AC1=1;DP4=113,250,149,320;MQ=20;FQ=129;PV4=0.88,1,1,1	GT:PL:GQ	0/1:158,0,161:99
comp28181_c0_seq2	1516	.	A	G	86	.	DP=140;VDB=9.444845e-32;RPB=-1.732193e+00;AF1=1;AC1=2;DP4=0,1,1,76;MQ=20;FQ=-240;PV4=1,1,1,1	GT:PL:GQ	1/1:119,213,0:99
comp28182_c0_seq1	338	.	G	A	123	.	DP=1299;VDB=4.716911e-01;RPB=-8.236960e-01;AF1=0.5;AC1=1;DP4=314,292,342,329;MQ=20;FQ=115;PV4=0.78,0.11,1,0.32	GT:PL:GQ	0/1:153,0,142:99
comp28203_c0_seq1	1846	.	A	G	121	.	DP=344;VDB=5.078940e-01;RPB=-9.323334e-01;AF1=0.5;AC1=1;DP4=62,112,54,98;MQ=20;FQ=124;PV4=1,0.081,1,1	GT:PL:GQ	0/1:151,0,163:99
comp28207_c0_seq1	1560	.	A	G	130	.	DP=350;VDB=8.792897e-02;RPB=1.653718e-01;AF1=0.5;AC1=1;DP4=55,87,75,114;MQ=20;FQ=102;PV4=0.91,1,1,1	GT:PL:GQ	0/1:160,0,129:99
comp28223_c0_seq2	250	.	T	C	208	.	DP=160;VDB=4.874486e-01;AF1=1;AC1=2;DP4=0,0,68,82;MQ=20;FQ=-282	GT:PL:GQ	1/1:241,255,0:99
comp28234_c0_seq1	214	.	G	A	111	.	DP=354;VDB=2.101866e-01;RPB=9.379418e-02;AF1=0.5;AC1=1;DP4=103,74,97,74;MQ=20;FQ=113;PV4=0.83,1,1,0.0069	GT:PL:GQ	0/1:141,0,145:99
comp28250_c0_seq1	308	.	T	C	103	.	DP=204;VDB=5.246772e-01;RPB=2.082989e+00;AF1=0.5;AC1=1;DP4=62,38,56,44;MQ=20;FQ=104;PV4=0.47,0.027,1,0.28	GT:PL:GQ	0/1:133,0,136:99
comp28252_c0_seq1	218	.	A	G	112	.	DP=490;VDB=2.315431e-01;RPB=2.026830e+00;AF1=0.5;AC1=1;DP4=123,120,112,118;MQ=20;FQ=114;PV4=0.71,1,1,0.44	GT:PL:GQ	0/1:142,0,147:99
comp28277_c0_seq1	836	.	T	C	110	.	DP=205;VDB=9.932944e-02;RPB=1.764513e+00;AF1=0.5;AC1=1;DP4=52,45,65,42;MQ=20;FQ=108;PV4=0.32,0.42,1,1	GT:PL:GQ	0/1:140,0,137:99
comp28279_c0_seq1	2240	.	C	T	93	.	DP=169;VDB=5.427866e-03;RPB=6.221710e-01;AF1=0.5;AC1=1;DP4=55,38,44,31;MQ=20;FQ=95.9;PV4=1,0.053,1,1	GT:PL:GQ	0/1:123,0,140:99
comp28298_c0_seq1	854	.	A	G	121	.	DP=258;VDB=3.028873e-01;RPB=3.402061e-01;AF1=0.5;AC1=1;DP4=52,78,55,71;MQ=20;FQ=123;PV4=0.61,0.13,1,0.35	GT:PL:GQ	0/1:151,0,158:99
comp28298_c0_seq1	1165	.	G	A	101	.	DP=691;VDB=3.198237e-01;RPB=-3.426770e-01;AF1=0.5;AC1=1;DP4=198,136,200,135;MQ=20;FQ=104;PV4=0.94,1,1,1	GT:PL:GQ	0/1:131,0,146:99
comp28298_c0_seq1	1346	.	T	C	123	.	DP=1613;VDB=4.353204e-01;RPB=5.139090e-01;AF1=0.5;AC1=1;DP4=355,443,352,436;MQ=20;FQ=121;PV4=0.96,1,1,0.25	GT:PL:GQ	0/1:153,0,150:99
comp28299_c0_seq1	304	.	C	T	104	.	DP=149;VDB=9.340813e-03;RPB=1.127718e+00;AF1=0.5;AC1=1;DP4=33,42,37,32;MQ=20;FQ=107;PV4=0.32,0.14,1,1	GT:PL:GQ	0/1:134,0,147:99
comp28299_c0_seq2	585	.	C	T	104	.	DP=149;VDB=9.340813e-03;RPB=1.127718e+00;AF1=0.5;AC1=1;DP4=33,42,37,32;MQ=20;FQ=107;PV4=0.32,0.14,1,1	GT:PL:GQ	0/1:134,0,147:99
comp28299_c0_seq3	585	.	C	T	104	.	DP=149;VDB=9.340813e-03;RPB=1.127718e+00;AF1=0.5;AC1=1;DP4=33,42,37,32;MQ=20;FQ=107;PV4=0.32,0.14,1,1	GT:PL:GQ	0/1:134,0,147:99
comp28299_c0_seq4	724	.	C	T	104	.	DP=149;VDB=9.340813e-03;RPB=1.127718e+00;AF1=0.5;AC1=1;DP4=33,42,37,32;MQ=20;FQ=107;PV4=0.32,0.14,1,1	GT:PL:GQ	0/1:134,0,147:99
comp28299_c0_seq5	724	.	C	T	104	.	DP=149;VDB=9.340813e-03;RPB=1.127718e+00;AF1=0.5;AC1=1;DP4=33,42,37,32;MQ=20;FQ=107;PV4=0.32,0.14,1,1	GT:PL:GQ	0/1:134,0,147:99
comp28299_c0_seq6	585	.	C	T	104	.	DP=149;VDB=9.340813e-03;RPB=1.127718e+00;AF1=0.5;AC1=1;DP4=33,42,37,32;MQ=20;FQ=107;PV4=0.32,0.14,1,1	GT:PL:GQ	0/1:134,0,147:99
comp28299_c0_seq7	304	.	C	T	104	.	DP=149;VDB=9.340813e-03;RPB=1.127718e+00;AF1=0.5;AC1=1;DP4=33,42,37,32;MQ=20;FQ=107;PV4=0.32,0.14,1,1	GT:PL:GQ	0/1:134,0,147:99
comp28299_c0_seq8	304	.	C	T	104	.	DP=149;VDB=9.340813e-03;RPB=1.127718e+00;AF1=0.5;AC1=1;DP4=33,42,37,32;MQ=20;FQ=107;PV4=0.32,0.14,1,1	GT:PL:GQ	0/1:134,0,147:99
comp28299_c0_seq9	724	.	C	T	104	.	DP=149;VDB=9.340813e-03;RPB=1.127718e+00;AF1=0.5;AC1=1;DP4=33,42,37,32;MQ=20;FQ=107;PV4=0.32,0.14,1,1	GT:PL:GQ	0/1:134,0,147:99
comp28323_c0_seq1	242	.	C	G	130	.	DP=880;VDB=4.767135e-01;RPB=-7.009774e-01;AF1=0.5;AC1=1;DP4=176,252,141,276;MQ=20;FQ=127;PV4=0.033,1,1,1	GT:PL:GQ	0/1:160,0,155:99
comp28323_c0_seq1	411	.	A	G	125	.	DP=514;VDB=2.395652e-01;RPB=-5.859559e-01;AF1=0.5;AC1=1;DP4=88,155,79,135;MQ=20;FQ=111;PV4=0.92,1,1,0.25	GT:PL:GQ	0/1:155,0,138:99
comp28328_c0_seq1	1745	.	G	T	103	.	DP=144;VDB=1.735263e-01;RPB=-1.100869e+00;AF1=0.5;AC1=1;DP4=45,29,39,30;MQ=20;FQ=103;PV4=0.61,1,1,1	GT:PL:GQ	0/1:133,0,134:99
comp28354_c0_seq1	722	.	C	T	77	.	DP=148;VDB=4.728270e-02;RPB=-7.277382e-01;AF1=0.5;AC1=1;DP4=52,31,41,20;MQ=20;FQ=80;PV4=0.6,0.014,1,0.16	GT:PL:GQ	0/1:107,0,136:99
comp28354_c0_seq1	1009	.	G	A	89	.	DP=195;VDB=2.327327e-01;RPB=2.457561e+00;AF1=0.5;AC1=1;DP4=55,53,40,39;MQ=20;FQ=92;PV4=1,1,1,1	GT:PL:GQ	0/1:119,0,146:99
comp28354_c0_seq1	1151	.	G	A	68	.	DP=231;VDB=4.674652e-01;RPB=6.603416e-01;AF1=0.5;AC1=1;DP4=75,63,41,45;MQ=20;FQ=71;PV4=0.34,1,1,1	GT:PL:GQ	0/1:98,0,140:99
comp28354_c0_seq2	671	.	C	T	77	.	DP=148;VDB=4.728270e-02;RPB=-7.277382e-01;AF1=0.5;AC1=1;DP4=52,31,41,20;MQ=20;FQ=80;PV4=0.6,0.014,1,0.16	GT:PL:GQ	0/1:107,0,136:99
comp28354_c0_seq2	958	.	G	A	89	.	DP=195;VDB=2.327327e-01;RPB=2.457561e+00;AF1=0.5;AC1=1;DP4=55,53,40,39;MQ=20;FQ=92;PV4=1,1,1,1	GT:PL:GQ	0/1:119,0,146:99
comp28354_c0_seq2	1100	.	G	A	68	.	DP=231;VDB=4.674652e-01;RPB=6.603416e-01;AF1=0.5;AC1=1;DP4=75,63,41,45;MQ=20;FQ=71;PV4=0.34,1,1,1	GT:PL:GQ	0/1:98,0,140:99
comp28360_c0_seq1	557	.	G	C	27	.	DP=423;VDB=2.388102e-31;RPB=-2.120411e+00;AF1=0.5;AC1=1;DP4=3,230,2,172;MQ=20;FQ=30;PV4=1,0.024,1,1	GT:PL:GQ	0/1:57,0,112:60
comp28364_c0_seq1	217	.	T	C	95	.	DP=186;VDB=2.512132e-03;RPB=1.357682e+00;AF1=0.5;AC1=1;DP4=53,48,38,41;MQ=20;FQ=97.9;PV4=0.65,1,1,1	GT:PL:GQ	0/1:125,0,143:99
comp28373_c0_seq1	101	.	T	C	76	.	DP=7986;VDB=4.389071e-01;RPB=3.685799e+00;AF1=0.5;AC1=1;DP4=3554,471,3370,480;MQ=20;FQ=78.4;PV4=0.3,0.17,1,1	GT:PL:GQ	0/1:106,0,114:99
comp28378_c0_seq1	880	.	G	A	89	.	DP=189;VDB=3.059082e-01;RPB=1.057224e+00;AF1=0.5;AC1=1;DP4=53,43,53,30;MQ=20;FQ=92;PV4=0.29,0.22,1,1	GT:PL:GQ	0/1:119,0,142:99
comp28378_c0_seq1	1034	.	G	A	222	.	DP=203;VDB=2.021279e-01;AF1=1;AC1=2;DP4=0,0,83,111;MQ=20;FQ=-282	GT:PL:GQ	1/1:255,255,0:99
comp28378_c0_seq1	1106	.	G	A	101	.	DP=203;VDB=4.685229e-03;RPB=8.341373e-01;AF1=0.5;AC1=1;DP4=51,58,47,44;MQ=20;FQ=104;PV4=0.57,0.39,1,1	GT:PL:GQ	0/1:131,0,151:99
comp28396_c0_seq1	867	.	A	G	104	.	DP=123;VDB=3.650437e-01;RPB=3.875808e-01;AF1=0.5;AC1=1;DP4=23,37,15,36;MQ=20;FQ=107;PV4=0.42,0.051,1,1	GT:PL:GQ	0/1:134,0,150:99
comp28410_c0_seq1	589	.	G	A	124	.	DP=291;VDB=9.558748e-03;RPB=-3.367958e-01;AF1=0.5;AC1=1;DP4=70,73,57,88;MQ=20;FQ=122;PV4=0.12,0.076,1,1	GT:PL:GQ	0/1:154,0,150:99
comp28410_c0_seq2	497	.	G	A	129	.	DP=291;VDB=9.558748e-03;RPB=-3.367958e-01;AF1=0.5;AC1=1;DP4=70,73,57,88;MQ=20;FQ=119;PV4=0.12,0.076,1,1	GT:PL:GQ	0/1:159,0,146:99
comp28417_c0_seq1	1146	.	C	T	98	.	DP=347;VDB=3.448402e-04;RPB=-2.172661e-01;AF1=0.5;AC1=1;DP4=101,70,114,58;MQ=20;FQ=101;PV4=0.18,0.052,1,1	GT:PL:GQ	0/1:128,0,143:99
comp28435_c0_seq1	171	.	C	A	110	.	DP=169;VDB=1.166471e-01;RPB=-1.247782e+00;AF1=0.5;AC1=1;DP4=45,35,50,37;MQ=20;FQ=106;PV4=0.88,1,1,1	GT:PL:GQ	0/1:140,0,134:99
comp28435_c0_seq2	171	.	C	A	110	.	DP=169;VDB=1.166471e-01;RPB=-1.247782e+00;AF1=0.5;AC1=1;DP4=45,35,50,37;MQ=20;FQ=106;PV4=0.88,1,1,1	GT:PL:GQ	0/1:140,0,134:99
comp28461_c0_seq1	1587	.	G	T	116	.	DP=119;VDB=2.122080e-01;RPB=6.855775e-01;AF1=0.5;AC1=1;DP4=25,27,23,33;MQ=20;FQ=110;PV4=0.56,0.1,1,1	GT:PL:GQ	0/1:146,0,137:99
comp28461_c0_seq1	1588	.	C	A	113	.	DP=120;VDB=1.933585e-01;RPB=1.143065e+00;AF1=0.5;AC1=1;DP4=25,28,23,32;MQ=20;FQ=111;PV4=0.7,0.0081,1,1	GT:PL:GQ	0/1:143,0,140:99
comp28478_c0_seq2	889	.	A	C	74	.	DP=137;VDB=4.921124e-01;RPB=1.063497e+00;AF1=0.5;AC1=1;DP4=18,16,53,39;MQ=20;FQ=14.2;PV4=0.69,0.15,1,1	GT:PL:GQ	0/1:104,0,41:44
comp28485_c0_seq1	1587	.	T	C	105	.	DP=528;VDB=4.507123e-01;RPB=1.737227e+00;AF1=0.5;AC1=1;DP4=146,136,114,124;MQ=20;FQ=108;PV4=0.43,0.03,1,1	GT:PL:GQ	0/1:135,0,150:99
comp28519_c0_seq1	356	.	T	C	94	.	DP=153;VDB=3.492782e-01;RPB=1.703819e+00;AF1=0.5;AC1=1;DP4=47,34,38,28;MQ=20;FQ=96.9;PV4=1,0.3,1,1	GT:PL:GQ	0/1:124,0,139:99
comp28521_c0_seq1	97	.	G	T	33	.	DP=1390;VDB=3.843878e-01;RPB=3.650594e+00;AF1=0.5;AC1=1;DP4=574,207,442,150;MQ=20;FQ=36;PV4=0.66,0.28,1,1	GT:PL:GQ	0/1:63,0,120:66
comp28521_c0_seq1	361	.	A	G	89	.	DP=3473;VDB=1.120357e-01;RPB=2.273566e+00;AF1=0.5;AC1=1;DP4=993,892,812,698;MQ=20;FQ=92;PV4=0.53,0.11,1,1	GT:PL:GQ	0/1:119,0,151:99
comp28539_c0_seq2	673	.	A	T	19.1	.	DP=163;VDB=7.095861e-02;RPB=-2.248060e-01;AF1=0.5;AC1=1;DP4=63,44,24,22;MQ=20;FQ=22;PV4=0.48,1,1,0.5	GT:PL:GQ	0/1:49,0,104:52
comp28548_c0_seq1	1933	.	A	G	113	.	DP=131;VDB=1.634244e-03;RPB=1.519789e+00;AF1=0.5;AC1=1;DP4=27,32,37,34;MQ=20;FQ=106;PV4=0.49,1,1,1	GT:PL:GQ	0/1:143,0,133:99
comp28555_c0_seq5	3	.	T	A	12.3	.	DP=130;VDB=3.020417e-26;RPB=6.206452e+00;AF1=0.5008;AC1=1;DP4=20,0,44,0;MQ=20;FQ=-4.17;PV4=1,1,1,1	GT:PL:GQ	0/1:42,0,25:28
comp28567_c0_seq1	644	.	G	A	114	.	DP=233;VDB=1.451048e-01;RPB=1.114673e+00;AF1=0.5;AC1=1;DP4=12,106,10,101;MQ=20;FQ=117;PV4=0.83,0.45,1,0.24	GT:PL:GQ	0/1:144,0,154:99
comp28567_c0_seq2	802	.	G	A	114	.	DP=233;VDB=1.451048e-01;RPB=1.114673e+00;AF1=0.5;AC1=1;DP4=12,106,10,101;MQ=20;FQ=117;PV4=0.83,0.45,1,0.24	GT:PL:GQ	0/1:144,0,154:99
comp28572_c0_seq3	550	.	C	T	122	.	DP=3498;VDB=1.017188e-01;RPB=1.772982e+00;AF1=0.5;AC1=1;DP4=815,874,817,902;MQ=20;FQ=118;PV4=0.68,1.9e-15,1,1	GT:PL:GQ	0/1:152,0,146:99
comp28572_c0_seq3	668	.	C	T	40	.	DP=119;VDB=7.422087e-12;RPB=1.457939e+00;AF1=0.5;AC1=1;DP4=5,57,2,47;MQ=20;FQ=43;PV4=0.46,1,1,0.26	GT:PL:GQ	0/1:70,0,118:73
comp28590_c0_seq2	647	.	C	G	87	.	DP=108;VDB=1.260129e-02;RPB=6.125005e-01;AF1=0.5;AC1=1;DP4=34,18,37,13;MQ=20;FQ=89.8;PV4=0.39,0.42,1,1	GT:PL:GQ	0/1:117,0,130:99
comp28616_c0_seq1	157	.	G	A	93	.	DP=700;VDB=2.466705e-01;RPB=-4.994300e-01;AF1=1;AC1=2;DP4=93,44,308,204;MQ=20;FQ=-154;PV4=0.11,1,1,1	GT:PL:GQ	1/1:126,127,0:99
comp28616_c0_seq1	326	.	C	T	81	.	DP=620;VDB=3.482638e-02;RPB=1.484867e+00;AF1=0.5006;AC1=1;DP4=63,97,184,269;MQ=20;FQ=-3.53;PV4=0.85,0.074,1,1	GT:PL:GQ	0/1:111,0,26:29
comp28618_c0_seq1	365	.	C	T	95	.	DP=510;VDB=6.968053e-02;RPB=1.016624e+00;AF1=0.5;AC1=1;DP4=194,85,138,78;MQ=20;FQ=97.8;PV4=0.21,1,1,1	GT:PL:GQ	0/1:125,0,138:99
comp28618_c0_seq1	516	.	C	T	118	.	DP=831;VDB=5.080714e-01;RPB=6.061654e-01;AF1=0.5;AC1=1;DP4=178,208,189,231;MQ=20;FQ=120;PV4=0.78,8.7e-11,1,1	GT:PL:GQ	0/1:148,0,153:99
comp28620_c0_seq1	816	.	T	C	116	.	DP=661;VDB=4.768506e-01;RPB=1.446177e+00;AF1=0.5;AC1=1;DP4=175,174,147,148;MQ=20;FQ=118;PV4=1,1,1,1	GT:PL:GQ	0/1:146,0,154:99
comp28622_c0_seq2	360	.	G	C	71	.	DP=312;VDB=6.408961e-03;RPB=1.416692e+00;AF1=0.5;AC1=1;DP4=133,15,148,13;MQ=20;FQ=71;PV4=0.56,0.26,1,1	GT:PL:GQ	0/1:101,0,101:99
comp28622_c0_seq2	2350	.	C	G	131	.	DP=312;VDB=4.523096e-03;RPB=-5.671866e-02;AF1=0.5;AC1=1;DP4=15,133,13,148;MQ=20;FQ=119;PV4=0.56,0.26,1,1	GT:PL:GQ	0/1:161,0,146:99
comp28626_c0_seq1	1364	.	G	T	131	.	DP=2171;VDB=5.644929e-03;RPB=1.237617e+00;AF1=0.5;AC1=1;DP4=413,538,464,676;MQ=20;FQ=106;PV4=0.21,1.2e-06,1,1	GT:PL:GQ	0/1:161,0,133:99
comp28626_c0_seq1	1437	.	C	T	137	.	DP=1745;VDB=4.743337e-01;RPB=3.076267e+00;AF1=0.5;AC1=1;DP4=252,580,258,606;MQ=20;FQ=123;PV4=0.87,0.15,1,1	GT:PL:GQ	0/1:167,0,150:99
comp28626_c0_seq2	1014	.	G	T	129	.	DP=2171;VDB=5.644929e-03;RPB=1.237617e+00;AF1=0.5;AC1=1;DP4=413,538,464,676;MQ=20;FQ=123;PV4=0.21,1.2e-06,1,1	GT:PL:GQ	0/1:159,0,151:99
comp28626_c0_seq2	1087	.	C	T	129	.	DP=1745;VDB=4.743337e-01;RPB=3.076267e+00;AF1=0.5;AC1=1;DP4=252,580,258,606;MQ=20;FQ=127;PV4=0.87,0.15,1,1	GT:PL:GQ	0/1:159,0,156:99
comp28636_c0_seq1	804	.	T	C	120	.	DP=591;VDB=2.166754e-01;RPB=-1.807245e+00;AF1=0.5;AC1=1;DP4=133,146,138,157;MQ=20;FQ=120;PV4=0.87,0.00033,1,1	GT:PL:GQ	0/1:150,0,151:99
comp28636_c0_seq1	1011	.	C	A	106	.	DP=492;VDB=3.295015e-01;RPB=1.258468e+00;AF1=0.5;AC1=1;DP4=132,127,106,116;MQ=20;FQ=109;PV4=0.52,0.088,1,1	GT:PL:GQ	0/1:136,0,153:99
comp28641_c0_seq1	1262	.	G	A	121	.	DP=100;VDB=3.237657e-02;RPB=1.539863e+00;AF1=0.5;AC1=1;DP4=14,28,22,33;MQ=20;FQ=103;PV4=0.53,1,1,1	GT:PL:GQ	0/1:151,0,130:99
comp28646_c0_seq1	189	.	C	T	105	.	DP=3178;VDB=3.421729e-02;RPB=8.250485e-01;AF1=0.5;AC1=1;DP4=1064,535,1009,484;MQ=20;FQ=104;PV4=0.54,1.3e-23,1,0.48	GT:PL:GQ	0/1:135,0,134:99
comp28646_c0_seq1	568	.	T	G	90	.	DP=2108;VDB=1.485123e-01;RPB=1.719553e+00;AF1=0.5;AC1=1;DP4=832,192,787,200;MQ=20;FQ=92.4;PV4=0.4,0.028,1,1	GT:PL:GQ	0/1:120,0,128:99
comp28653_c0_seq1	1030	.	G	A	127	.	DP=558;VDB=5.243704e-01;RPB=-2.206224e-01;AF1=0.5;AC1=1;DP4=41,251,43,216;MQ=20;FQ=130;PV4=0.41,0.059,1,1	GT:PL:GQ	0/1:157,0,170:99
comp28669_c0_seq1	234	.	T	C	98	.	DP=403;VDB=1.265855e-01;RPB=2.052437e+00;AF1=0.5;AC1=1;DP4=139,77,102,68;MQ=20;FQ=101;PV4=0.4,1,1,1	GT:PL:GQ	0/1:128,0,140:99
comp28670_c0_seq1	956	.	G	A	113	.	DP=258;VDB=6.958928e-02;RPB=6.757805e-02;AF1=0.5;AC1=1;DP4=68,65,64,59;MQ=20;FQ=116;PV4=0.9,0.11,1,1	GT:PL:GQ	0/1:143,0,152:99
comp28673_c0_seq1	423	.	A	G	114	.	DP=331;VDB=4.333569e-05;RPB=8.595502e-01;AF1=0.5;AC1=1;DP4=75,98,73,82;MQ=20;FQ=117;PV4=0.51,0.48,1,1	GT:PL:GQ	0/1:144,0,159:99
comp28675_c0_seq1	519	.	G	A	72	.	DP=364;VDB=4.453731e-01;RPB=1.138924e+00;AF1=0.5;AC1=1;DP4=155,45,139,22;MQ=20;FQ=75;PV4=0.041,0.14,1,1	GT:PL:GQ	0/1:102,0,128:99
comp28675_c0_seq1	525	.	G	C	79	.	DP=388;VDB=3.132817e-01;RPB=1.046723e+00;AF1=0.5;AC1=1;DP4=159,50,149,22;MQ=20;FQ=81.7;PV4=0.0082,1,1,1	GT:PL:GQ	0/1:109,0,121:99
comp28675_c0_seq1	528	.	T	C	65	.	DP=397;VDB=3.036512e-01;RPB=1.109877e+00;AF1=0.5;AC1=1;DP4=157,59,151,26;MQ=20;FQ=68;PV4=0.003,1,1,1	GT:PL:GQ	0/1:95,0,139:98
comp28675_c0_seq1	725	.	A	G	123	.	DP=505;VDB=5.140820e-01;RPB=-4.468119e-01;AF1=0.5;AC1=1;DP4=125,122,116,139;MQ=20;FQ=120;PV4=0.28,0.0033,1,1	GT:PL:GQ	0/1:153,0,148:99
comp28675_c0_seq1	893	.	T	C	105	.	DP=675;VDB=5.246471e-01;RPB=2.957557e+00;AF1=0.5;AC1=1;DP4=240,113,190,104;MQ=20;FQ=106;PV4=0.4,0.49,1,1	GT:PL:GQ	0/1:135,0,137:99
comp28677_c0_seq1	463	.	T	C	113	.	DP=113;VDB=1.422554e-01;RPB=4.339274e-01;AF1=0.5;AC1=1;DP4=26,27,29,29;MQ=20;FQ=109;PV4=1,1,1,0.15	GT:PL:GQ	0/1:143,0,137:99
comp28694_c0_seq1	703	.	T	C	130	.	DP=383;VDB=3.800594e-03;RPB=5.875419e-01;AF1=0.5;AC1=1;DP4=24,167,21,169;MQ=20;FQ=131;PV4=0.75,1,1,1	GT:PL:GQ	0/1:160,0,162:99
comp28694_c0_seq2	818	.	T	C	136	.	DP=383;VDB=3.800594e-03;RPB=5.875419e-01;AF1=0.5;AC1=1;DP4=24,167,21,169;MQ=20;FQ=130;PV4=0.75,1,1,1	GT:PL:GQ	0/1:166,0,158:99
comp28697_c0_seq1	1074	.	G	A	115	.	DP=314;VDB=3.273734e-01;RPB=-1.425412e+00;AF1=0.5;AC1=1;DP4=84,76,74,73;MQ=20;FQ=117;PV4=0.73,0.34,1,0.46	GT:PL:GQ	0/1:145,0,150:99
comp28707_c0_seq1	1491	.	A	G	107	.	DP=131;VDB=2.085896e-01;RPB=9.988961e-01;AF1=0.5;AC1=1;DP4=39,27,31,33;MQ=20;FQ=105;PV4=0.29,0.28,1,1	GT:PL:GQ	0/1:137,0,133:99
comp28709_c0_seq1	158	.	T	C	57	.	DP=450;VDB=4.639926e-01;RPB=2.368021e+00;AF1=0.5;AC1=1;DP4=116,142,65,97;MQ=20;FQ=60;PV4=0.36,1,1,1	GT:PL:GQ	0/1:87,0,144:90
comp28709_c0_seq1	479	.	C	A	108	.	DP=419;VDB=4.020001e-01;RPB=9.867506e-02;AF1=0.5;AC1=1;DP4=95,135,79,101;MQ=20;FQ=111;PV4=0.62,1,1,1	GT:PL:GQ	0/1:138,0,162:99
comp28709_c0_seq1	920	.	G	A	111	.	DP=184;VDB=1.999224e-01;RPB=-3.326992e-01;AF1=0.5;AC1=1;DP4=32,36,51,57;MQ=20;FQ=75;PV4=1,0.028,1,1	GT:PL:GQ	0/1:141,0,102:99
comp28710_c0_seq1	312	.	T	C	122	.	DP=160;VDB=4.163235e-01;RPB=1.619285e+00;AF1=0.5;AC1=1;DP4=35,37,31,53;MQ=20;FQ=107;PV4=0.15,0.16,1,0.25	GT:PL:GQ	0/1:152,0,134:99
comp28731_c0_seq1	3346	.	G	A	115	.	DP=255;VDB=1.801909e-01;RPB=-1.852530e-01;AF1=0.5;AC1=1;DP4=64,65,61,61;MQ=20;FQ=117;PV4=1,0.0037,1,0.31	GT:PL:GQ	0/1:145,0,152:99
comp28732_c0_seq1	1000	.	C	T	104	.	DP=131;VDB=2.178867e-01;RPB=2.692966e-01;AF1=0.5;AC1=1;DP4=36,29,40,26;MQ=20;FQ=105;PV4=0.6,0.2,1,0.2	GT:PL:GQ	0/1:134,0,137:99
comp28732_c0_seq1	1324	.	C	T	119	.	DP=178;VDB=1.367782e-02;RPB=4.707290e-01;AF1=0.5;AC1=1;DP4=19,72,15,70;MQ=20;FQ=121;PV4=0.7,0.44,1,1	GT:PL:GQ	0/1:149,0,156:99
comp28752_c0_seq1	282	.	C	T	69	.	DP=313;VDB=5.367149e-24;RPB=2.399871e+00;AF1=0.5;AC1=1;DP4=91,89,58,56;MQ=20;FQ=72;PV4=1,0.19,1,1	GT:PL:GQ	0/1:99,0,150:99
comp28752_c0_seq2	319	.	C	T	94	.	DP=1543;VDB=4.257174e-01;RPB=3.513950e+00;AF1=0.5;AC1=1;DP4=451,377,351,323;MQ=20;FQ=97;PV4=0.38,0.11,1,1	GT:PL:GQ	0/1:124,0,155:99
comp28772_c0_seq1	1083	.	T	C	86	.	DP=123;VDB=3.671624e-01;RPB=2.071042e-02;AF1=0.5;AC1=1;DP4=37,23,36,15;MQ=20;FQ=89;PV4=0.42,0.053,1,1	GT:PL:GQ	0/1:116,0,136:99
comp28781_c0_seq1	329	.	G	A	101	.	DP=592;VDB=5.112644e-01;RPB=1.199364e+00;AF1=0.5;AC1=1;DP4=112,199,99,173;MQ=20;FQ=104;PV4=0.93,1,1,1	GT:PL:GQ	0/1:131,0,158:99
comp28786_c0_seq1	147	.	G	A	91	.	DP=299;VDB=4.986793e-01;RPB=-7.787156e-01;AF1=0.5;AC1=1;DP4=96,63,88,44;MQ=20;FQ=94;PV4=0.27,0.27,1,0.5	GT:PL:GQ	0/1:121,0,149:99
comp28786_c0_seq1	216	.	A	G	119	.	DP=341;VDB=5.100942e-01;RPB=-9.002641e-01;AF1=0.5;AC1=1;DP4=70,98,71,97;MQ=20;FQ=121;PV4=1,0.43,1,0.35	GT:PL:GQ	0/1:149,0,155:99
comp28786_c0_seq1	295	.	T	C	120	.	DP=186;VDB=3.085442e-01;RPB=-2.357050e-01;AF1=0.5;AC1=1;DP4=24,67,24,63;MQ=20;FQ=122;PV4=0.87,0.41,1,1	GT:PL:GQ	0/1:150,0,154:99
comp28795_c0_seq1	329	.	G	A	62	.	DP=2031;VDB=2.647485e-01;RPB=4.275339e+00;AF1=0.5;AC1=1;DP4=590,600,397,411;MQ=20;FQ=65;PV4=0.86,1,1,1	GT:PL:GQ	0/1:92,0,141:95
comp28795_c0_seq1	355	.	G	T	105	.	DP=2599;VDB=2.288491e-01;RPB=-2.773845e-05;AF1=0.5;AC1=1;DP4=520,985,345,679;MQ=20;FQ=108;PV4=0.67,0.00022,1,0.23	GT:PL:GQ	0/1:135,0,160:99
comp28795_c0_seq1	386	.	A	G	76	.	DP=1877;VDB=9.456817e-03;RPB=2.046308e+00;AF1=0.5;AC1=1;DP4=285,811,170,558;MQ=20;FQ=79;PV4=0.2,1,1,1	GT:PL:GQ	0/1:106,0,160:99
comp28801_c0_seq1	309	.	A	C	110	.	DP=488;VDB=3.651608e-01;RPB=3.029268e-01;AF1=0.5;AC1=1;DP4=123,131,99,109;MQ=20;FQ=113;PV4=0.93,0.053,1,1	GT:PL:GQ	0/1:140,0,154:99
comp28801_c0_seq1	483	.	A	G	111	.	DP=565;VDB=4.269054e-01;RPB=9.152586e-01;AF1=0.5;AC1=1;DP4=166,130,130,133;MQ=20;FQ=114;PV4=0.13,0.0067,1,1	GT:PL:GQ	0/1:141,0,151:99
comp28802_c0_seq1	346	.	T	A	120	.	DP=1260;VDB=3.408732e-01;RPB=-3.063112e+00;AF1=0.5;AC1=1;DP4=372,284,302,250;MQ=20;FQ=114;PV4=0.52,1,1,1	GT:PL:GQ	0/1:150,0,142:99
comp28804_c0_seq1	1315	.	G	C	114	.	DP=158;VDB=2.981186e-04;RPB=1.456966e-01;AF1=0.5;AC1=1;DP4=27,52,34,44;MQ=20;FQ=116;PV4=0.25,1,1,1	GT:PL:GQ	0/1:144,0,150:99
comp28855_c0_seq3	650	.	C	G	107	.	DP=559;VDB=1.688103e-06;RPB=2.762541e+00;AF1=0.5;AC1=1;DP4=100,179,114,137;MQ=20;FQ=110;PV4=0.027,0.17,1,1	GT:PL:GQ	0/1:137,0,163:99
comp28858_c0_seq2	1061	.	C	T	105	.	DP=190;VDB=7.970223e-02;RPB=-2.382143e+00;AF1=0.5;AC1=1;DP4=43,49,54,38;MQ=20;FQ=107;PV4=0.14,0.023,1,1	GT:PL:GQ	0/1:135,0,142:99
comp28858_c0_seq2	1382	.	C	T	98	.	DP=173;VDB=1.796888e-01;RPB=-9.834151e-02;AF1=0.5;AC1=1;DP4=62,28,49,31;MQ=20;FQ=99.3;PV4=0.33,0.0041,1,1	GT:PL:GQ	0/1:128,0,131:99
comp28910_c0_seq1	816	.	C	T	107	.	DP=203;VDB=2.710405e-01;RPB=-4.892031e-01;AF1=0.5;AC1=1;DP4=16,95,13,76;MQ=20;FQ=110;PV4=1,1,1,1	GT:PL:GQ	0/1:137,0,162:99
comp28910_c0_seq4	946	.	C	T	107	.	DP=203;VDB=2.710405e-01;RPB=-4.892031e-01;AF1=0.5;AC1=1;DP4=16,95,13,76;MQ=20;FQ=110;PV4=1,1,1,1	GT:PL:GQ	0/1:137,0,162:99
comp28910_c0_seq7	1014	.	C	T	107	.	DP=203;VDB=2.710405e-01;RPB=-4.892031e-01;AF1=0.5;AC1=1;DP4=16,95,13,76;MQ=20;FQ=110;PV4=1,1,1,1	GT:PL:GQ	0/1:137,0,162:99
comp28916_c0_seq1	111	.	A	G	113	.	DP=1113;VDB=4.790857e-01;RPB=1.274657e+00;AF1=0.5;AC1=1;DP4=292,242,314,226;MQ=20;FQ=113;PV4=0.27,0.0031,1,1	GT:PL:GQ	0/1:143,0,144:99
comp28919_c0_seq5	808	.	A	T	114	.	DP=1260;VDB=3.040121e-01;RPB=4.205313e+00;AF1=0.5;AC1=1;DP4=284,372,250,302;MQ=20;FQ=117;PV4=0.52,1,1,1	GT:PL:GQ	0/1:144,0,153:99
comp28949_c0_seq1	297	.	T	C	115	.	DP=227;VDB=2.268341e-01;RPB=2.732733e+00;AF1=0.5;AC1=1;DP4=39,52,53,59;MQ=20;FQ=106;PV4=0.57,0.22,1,1	GT:PL:GQ	0/1:145,0,133:99
comp28951_c0_seq1	234	.	G	A	188	.	DP=136;VDB=4.377132e-02;AF1=1;AC1=2;DP4=0,0,76,55;MQ=20;FQ=-282	GT:PL:GQ	1/1:221,255,0:99
comp28969_c0_seq1	388	.	G	A	109	.	DP=7299;VDB=2.174601e-08;RPB=2.323795e+00;AF1=0.5;AC1=1;DP4=1665,2078,1483,2014;MQ=20;FQ=112;PV4=0.075,0.067,1,1	GT:PL:GQ	0/1:139,0,154:99
comp28972_c0_seq1	520	.	T	G	105	.	DP=125;VDB=2.975791e-01;RPB=6.602200e-01;AF1=0.5;AC1=1;DP4=39,27,30,29;MQ=20;FQ=105;PV4=0.37,0.13,1,0.19	GT:PL:GQ	0/1:135,0,135:99
comp28980_c0_seq2	635	.	T	C	37	.	DP=200;VDB=5.230435e-26;RPB=2.391831e+00;AF1=0.5;AC1=1;DP4=5,99,1,92;MQ=20;FQ=40;PV4=0.22,0.11,1,0.17	GT:PL:GQ	0/1:67,0,122:70
comp28990_c0_seq4	370	.	T	A	102	.	DP=107;VDB=1.410604e-01;RPB=-7.267241e-01;AF1=0.5;AC1=1;DP4=30,28,24,24;MQ=20;FQ=105;PV4=1,1,1,1	GT:PL:GQ	0/1:132,0,142:99
comp29043_c0_seq1	344	.	G	A	42	.	DP=129;VDB=2.326052e-01;RPB=1.745038e-01;AF1=0.5;AC1=1;DP4=36,52,22,19;MQ=20;FQ=45;PV4=0.19,0.093,1,1	GT:PL:GQ	0/1:72,0,134:75
comp29088_c0_seq2	656	.	A	G	42	.	DP=352;VDB=5.060925e-01;RPB=-3.499115e-01;AF1=0.5;AC1=1;DP4=114,98,66,67;MQ=20;FQ=45;PV4=0.51,0.2,1,1	GT:PL:GQ	0/1:72,0,135:75
comp29135_c0_seq1	92	.	C	T	84	.	DP=189;VDB=4.449491e-05;RPB=1.379465e+00;AF1=0.5;AC1=1;DP4=60,18,88,18;MQ=20;FQ=69.9;PV4=0.35,1,1,1	GT:PL:GQ	0/1:114,0,97:99
comp29141_c0_seq1	506	.	T	C	129	.	DP=223;VDB=3.973396e-01;RPB=1.067806e+00;AF1=0.5;AC1=1;DP4=26,84,27,84;MQ=20;FQ=128;PV4=1,1,1,0.23	GT:PL:GQ	0/1:159,0,157:99
comp29151_c0_seq3	232	.	C	T	93	.	DP=854;VDB=3.959166e-01;RPB=6.553331e-01;AF1=0.5;AC1=1;DP4=246,197,215,163;MQ=20;FQ=96;PV4=0.72,0.14,1,1	GT:PL:GQ	0/1:123,0,151:99
comp29151_c0_seq3	241	.	T	C	107	.	DP=842;VDB=5.213640e-01;RPB=9.690551e-01;AF1=0.5;AC1=1;DP4=249,177,224,174;MQ=20;FQ=109;PV4=0.57,4.7e-05,1,1	GT:PL:GQ	0/1:137,0,141:99
comp29156_c0_seq1	83	.	T	C	64	.	DP=841;VDB=4.597518e-08;RPB=1.586162e+00;AF1=0.5;AC1=1;DP4=337,35,421,25;MQ=20;FQ=48;PV4=0.043,1,1,1	GT:PL:GQ	0/1:94,0,75:78
comp29156_c0_seq1	621	.	T	G	132	.	DP=1139;VDB=4.381246e-01;RPB=1.420708e+00;AF1=0.5;AC1=1;DP4=219,282,223,387;MQ=20;FQ=101;PV4=0.016,1,1,1	GT:PL:GQ	0/1:162,0,128:99
comp29156_c0_seq2	1015	.	T	G	122	.	DP=1139;VDB=4.381246e-01;RPB=1.420708e+00;AF1=0.5;AC1=1;DP4=219,282,223,387;MQ=20;FQ=66;PV4=0.016,1,1,1	GT:PL:GQ	0/1:152,0,93:96
comp29236_c0_seq1	289	.	T	C	92	.	DP=162;VDB=2.532497e-01;RPB=1.844864e+00;AF1=0.5;AC1=1;DP4=4,74,6,71;MQ=20;FQ=79.9;PV4=0.53,1,1,0.31	GT:PL:GQ	0/1:122,0,107:99
comp29244_c0_seq1	704	.	G	A	62	.	DP=168;VDB=5.728370e-03;RPB=7.282439e-01;AF1=0.5;AC1=1;DP4=67,35,42,22;MQ=20;FQ=65;PV4=1,0.11,1,1	GT:PL:GQ	0/1:92,0,130:95
comp29244_c0_seq1	708	.	A	C	62	.	DP=163;VDB=3.491870e-03;RPB=8.390734e-01;AF1=0.5;AC1=1;DP4=65,35,41,21;MQ=20;FQ=65;PV4=1,1,1,1	GT:PL:GQ	0/1:92,0,130:95
comp29276_c0_seq1	346	.	G	A	119	.	DP=708;VDB=3.633259e-01;RPB=1.498478e+00;AF1=0.5;AC1=1;DP4=186,156,186,151;MQ=20;FQ=116;PV4=0.88,1,1,1	GT:PL:GQ	0/1:149,0,144:99
comp29276_c0_seq1	522	.	T	G	106	.	DP=949;VDB=1.175529e-04;RPB=-2.525619e+00;AF1=0.5;AC1=1;DP4=200,298,169,226;MQ=20;FQ=109;PV4=0.45,1,1,1	GT:PL:GQ	0/1:136,0,155:99
comp29286_c0_seq1	1014	.	C	T	102	.	DP=589;VDB=4.808429e-01;RPB=4.422178e-02;AF1=0.5;AC1=1;DP4=199,112,173,96;MQ=20;FQ=105;PV4=1,0.36,1,1	GT:PL:GQ	0/1:132,0,146:99
comp29287_c0_seq1	493	.	C	G	71	.	DP=120;VDB=1.511944e-03;RPB=1.049026e+00;AF1=0.5;AC1=1;DP4=33,41,23,21;MQ=20;FQ=74;PV4=0.45,0.16,1,0.48	GT:PL:GQ	0/1:101,0,145:99
comp29291_c0_seq1	253	.	T	G	129	.	DP=516;VDB=1.034121e-01;RPB=3.199236e+00;AF1=0.5;AC1=1;DP4=127,98,137,138;MQ=20;FQ=104;PV4=0.15,1,1,0.44	GT:PL:GQ	0/1:159,0,131:99
comp29320_c0_seq1	243	.	T	C	95	.	DP=7987;VDB=7.568299e-07;RPB=7.163176e+00;AF1=0.5;AC1=1;DP4=2878,974,3024,988;MQ=20;FQ=96.3;PV4=0.51,0.0023,1,1	GT:PL:GQ	0/1:125,0,128:99
comp29346_c0_seq1	520	.	G	C	46	.	DP=661;VDB=4.702523e-02;RPB=-3.249728e+00;AF1=0.5;AC1=1;DP4=67,302,34,167;MQ=20;FQ=49;PV4=0.73,0.17,1,1	GT:PL:GQ	0/1:76,0,152:79
comp29418_c0_seq1	152	.	T	C	76	.	DP=175;VDB=1.071375e-01;RPB=-1.069482e-02;AF1=0.5;AC1=1;DP4=57,45,47,25;MQ=20;FQ=79;PV4=0.27,0.0095,1,1	GT:PL:GQ	0/1:106,0,141:99
comp29418_c0_seq2	152	.	T	C	76	.	DP=175;VDB=1.071375e-01;RPB=-1.069482e-02;AF1=0.5;AC1=1;DP4=57,45,47,25;MQ=20;FQ=79;PV4=0.27,0.0095,1,1	GT:PL:GQ	0/1:106,0,141:99
comp29431_c0_seq2	1587	.	T	A	115	.	DP=107;VDB=1.028724e-03;RPB=-1.058229e+00;AF1=0.5;AC1=1;DP4=25,24,28,29;MQ=20;FQ=106;PV4=1,0.035,1,0.43	GT:PL:GQ	0/1:145,0,133:99
comp29445_c0_seq4	819	.	G	A	114	.	DP=250;VDB=5.083650e-01;RPB=-7.308954e-01;AF1=0.5;AC1=1;DP4=53,51,80,60;MQ=20;FQ=94;PV4=0.36,0.088,1,1	GT:PL:GQ	0/1:144,0,121:99
comp29445_c0_seq4	1179	.	T	C	115	.	DP=150;VDB=1.945551e-01;RPB=-9.640067e-01;AF1=0.5;AC1=1;DP4=33,34,35,39;MQ=20;FQ=109;PV4=0.87,1,1,1	GT:PL:GQ	0/1:145,0,137:99
comp29447_c0_seq1	249	.	G	A	91	.	DP=1036;VDB=1.747026e-13;RPB=1.048648e+00;AF1=0.5;AC1=1;DP4=297,170,365,178;MQ=20;FQ=94;PV4=0.23,0.48,1,1	GT:PL:GQ	0/1:121,0,147:99
comp29447_c0_seq1	414	.	A	C	54	.	DP=1729;VDB=5.205992e-01;RPB=-6.951426e-01;AF1=0.5;AC1=1;DP4=546,550,307,279;MQ=20;FQ=57;PV4=0.33,0.13,1,0.4	GT:PL:GQ	0/1:84,0,142:87
comp29447_c0_seq1	423	.	G	C	74	.	DP=1997;VDB=2.620665e-01;RPB=-1.224954e+00;AF1=0.5;AC1=1;DP4=566,697,332,361;MQ=20;FQ=77;PV4=0.2,1,1,1	GT:PL:GQ	0/1:104,0,148:99
comp29447_c0_seq1	543	.	C	T	121	.	DP=769;VDB=4.715671e-01;RPB=1.940912e-01;AF1=0.5;AC1=1;DP4=11,330,24,374;MQ=20;FQ=85;PV4=0.083,0.49,1,1	GT:PL:GQ	0/1:151,0,112:99
comp29447_c0_seq2	249	.	G	A	114	.	DP=2947;VDB=1.538931e-01;RPB=1.427729e+00;AF1=0.5;AC1=1;DP4=653,626,842,776;MQ=20;FQ=86;PV4=0.6,1,1,1	GT:PL:GQ	0/1:144,0,113:99
comp29447_c0_seq2	342	.	A	C	45	.	DP=2421;VDB=4.428774e-01;RPB=1.641587e+00;AF1=0.5;AC1=1;DP4=715,776,443,412;MQ=20;FQ=48;PV4=0.079,0.16,1,0.24	GT:PL:GQ	0/1:75,0,133:78
comp29447_c0_seq2	351	.	G	C	5.46	.	DP=2494;VDB=4.540249e-01;RPB=-5.508844e-01;AF1=0.4999;AC1=1;DP4=659,903,409,464;MQ=20;FQ=7.8;PV4=0.027,1,1,1	GT:PL:GQ	0/1:34,0,120:34
comp29447_c0_seq2	471	.	C	T	110	.	DP=769;VDB=4.715671e-01;RPB=1.940912e-01;AF1=0.5;AC1=1;DP4=11,330,24,374;MQ=20;FQ=82;PV4=0.083,0.49,1,1	GT:PL:GQ	0/1:140,0,109:99
comp29447_c0_seq3	249	.	G	A	107	.	DP=1036;VDB=1.747026e-13;RPB=1.048648e+00;AF1=0.5;AC1=1;DP4=297,170,365,178;MQ=20;FQ=106;PV4=0.23,0.48,1,1	GT:PL:GQ	0/1:137,0,136:99
comp29482_c0_seq1	1597	.	G	A	105	.	DP=121;VDB=2.769179e-01;RPB=8.155304e-01;AF1=0.5;AC1=1;DP4=36,24,32,26;MQ=20;FQ=105;PV4=0.71,0.062,1,1	GT:PL:GQ	0/1:135,0,135:99
comp29501_c0_seq1	482	.	T	C	103	.	DP=146;VDB=3.398762e-02;RPB=1.187335e+00;AF1=0.5;AC1=1;DP4=36,40,35,32;MQ=20;FQ=106;PV4=0.62,1,1,0.11	GT:PL:GQ	0/1:133,0,146:99
comp29504_c0_seq2	1887	.	G	A	102	.	DP=110;VDB=3.771648e-01;RPB=-4.454545e-01;AF1=0.5;AC1=1;DP4=34,21,31,23;MQ=20;FQ=102;PV4=0.7,0.16,1,0.099	GT:PL:GQ	0/1:132,0,133:99
comp29506_c0_seq1	2219	.	T	A	97	.	DP=125;VDB=3.845352e-02;RPB=1.024017e+00;AF1=0.5;AC1=1;DP4=38,32,25,28;MQ=20;FQ=99.9;PV4=0.47,0.5,1,1	GT:PL:GQ	0/1:127,0,142:99
comp29521_c0_seq2	343	.	C	T	115	.	DP=487;VDB=6.389584e-02;RPB=-2.797896e-02;AF1=0.5;AC1=1;DP4=132,102,130,116;MQ=20;FQ=116;PV4=0.46,0.32,1,1	GT:PL:GQ	0/1:145,0,148:99
comp29521_c0_seq2	623	.	A	G	120	.	DP=730;VDB=2.851875e-01;RPB=2.264148e+00;AF1=0.5;AC1=1;DP4=193,193,165,164;MQ=20;FQ=121;PV4=1,0.03,1,0.3	GT:PL:GQ	0/1:150,0,152:99
comp29541_c0_seq2	1894	.	T	C	117	.	DP=185;VDB=8.300353e-03;RPB=9.282663e-02;AF1=0.5;AC1=1;DP4=41,55,29,59;MQ=20;FQ=118;PV4=0.22,0.31,1,1	GT:PL:GQ	0/1:147,0,149:99
comp29552_c0_seq1	324	.	T	C	96	.	DP=117;VDB=1.324257e-01;RPB=-5.279890e-01;AF1=0.5;AC1=1;DP4=32,29,24,24;MQ=20;FQ=98.9;PV4=0.85,0.097,1,1	GT:PL:GQ	0/1:126,0,144:99
comp29552_c0_seq2	324	.	T	C	96	.	DP=117;VDB=1.324257e-01;RPB=-5.279890e-01;AF1=0.5;AC1=1;DP4=32,29,24,24;MQ=20;FQ=98.9;PV4=0.85,0.097,1,1	GT:PL:GQ	0/1:126,0,144:99
comp29598_c0_seq1	1222	.	T	C	6.2	.	DP=119;VDB=2.825589e-01;RPB=1.219413e+00;AF1=0.4999;AC1=1;DP4=44,40,19,11;MQ=20;FQ=8.65;PV4=0.39,0.45,1,0.047	GT:PL:GQ	0/1:35,0,113:36
comp29609_c0_seq1	1090	.	T	C	179	.	DP=103;VDB=5.126318e-01;AF1=1;AC1=2;DP4=0,0,53,44;MQ=20;FQ=-282	GT:PL:GQ	1/1:212,255,0:99
comp29609_c0_seq2	1066	.	T	C	179	.	DP=103;VDB=5.126318e-01;AF1=1;AC1=2;DP4=0,0,53,44;MQ=20;FQ=-282	GT:PL:GQ	1/1:212,255,0:99
comp29693_c0_seq1	623	.	T	C	105	.	DP=158;VDB=3.769748e-02;RPB=-3.838159e-01;AF1=0.5;AC1=1;DP4=39,38,35,36;MQ=20;FQ=107;PV4=1,1,1,1	GT:PL:GQ	0/1:135,0,143:99
comp29754_c0_seq3	187	.	T	C	98	.	DP=114;VDB=1.926990e-01;RPB=-1.408549e+00;AF1=0.5;AC1=1;DP4=31,19,37,17;MQ=20;FQ=98.5;PV4=0.54,0.23,1,1	GT:PL:GQ	0/1:128,0,129:99
comp29771_c0_seq1	781	.	G	A	118	.	DP=151;VDB=5.576754e-04;RPB=-1.216292e+00;AF1=0.5;AC1=1;DP4=4,66,11,65;MQ=20;FQ=78;PV4=0.1,1,1,1	GT:PL:GQ	0/1:148,0,105:99
comp29771_c0_seq3	1019	.	G	A	118	.	DP=151;VDB=5.576754e-04;RPB=-1.216292e+00;AF1=0.5;AC1=1;DP4=4,66,11,65;MQ=20;FQ=78;PV4=0.1,1,1,1	GT:PL:GQ	0/1:148,0,105:99
comp29774_c0_seq1	171	.	C	T	77	.	DP=519;VDB=2.325822e-01;RPB=-1.927315e-01;AF1=0.5;AC1=1;DP4=174,107,160,65;MQ=20;FQ=80;PV4=0.038,1,1,1	GT:PL:GQ	0/1:107,0,143:99
comp29774_c0_seq1	245	.	T	G	120	.	DP=444;VDB=1.068875e-02;RPB=-7.951830e-02;AF1=0.5;AC1=1;DP4=105,103,124,104;MQ=20;FQ=112;PV4=0.44,1,1,1	GT:PL:GQ	0/1:150,0,139:99
comp29829_c0_seq1	2033	.	A	G	128	.	DP=264;VDB=1.411322e-02;RPB=1.861374e+00;AF1=0.5;AC1=1;DP4=38,92,43,85;MQ=20;FQ=129;PV4=0.5,0.19,1,0.41	GT:PL:GQ	0/1:158,0,161:99
comp29829_c0_seq2	550	.	A	G	127	.	DP=264;VDB=1.411322e-02;RPB=1.861374e+00;AF1=0.5;AC1=1;DP4=38,92,43,85;MQ=20;FQ=129;PV4=0.5,0.19,1,0.41	GT:PL:GQ	0/1:157,0,162:99
comp29861_c0_seq2	2378	.	A	G	102	.	DP=104;VDB=3.488551e-01;RPB=7.664623e-01;AF1=0.5;AC1=1;DP4=33,17,33,19;MQ=20;FQ=98.8;PV4=0.84,1,1,1	GT:PL:GQ	0/1:132,0,127:99
comp29874_c0_seq1	672	.	G	A	118	.	DP=170;VDB=2.911951e-01;RPB=7.202812e-02;AF1=0.5;AC1=1;DP4=37,45,35,50;MQ=20;FQ=114;PV4=0.64,1,1,1	GT:PL:GQ	0/1:148,0,142:99
comp29874_c0_seq2	784	.	G	A	118	.	DP=170;VDB=2.911951e-01;RPB=7.202812e-02;AF1=0.5;AC1=1;DP4=37,45,35,50;MQ=20;FQ=114;PV4=0.64,1,1,1	GT:PL:GQ	0/1:148,0,142:99
comp29874_c0_seq3	711	.	G	A	118	.	DP=170;VDB=2.911951e-01;RPB=7.202812e-02;AF1=0.5;AC1=1;DP4=37,45,35,50;MQ=20;FQ=114;PV4=0.64,1,1,1	GT:PL:GQ	0/1:148,0,142:99
comp29878_c0_seq2	2339	.	A	G	95	.	DP=126;VDB=7.143661e-02;RPB=-2.711367e-02;AF1=0.5;AC1=1;DP4=31,41,26,28;MQ=20;FQ=98;PV4=0.59,1,1,1	GT:PL:GQ	0/1:125,0,149:99
comp29878_c0_seq4	143	.	T	C	93	.	DP=126;VDB=6.822183e-02;RPB=3.968455e-01;AF1=0.5;AC1=1;DP4=41,31,28,26;MQ=20;FQ=95.9;PV4=0.59,1,1,1	GT:PL:GQ	0/1:123,0,140:99
comp29901_c0_seq1	633	.	G	A	101	.	DP=747;VDB=4.661135e-02;RPB=9.582963e-01;AF1=0.5;AC1=1;DP4=182,207,162,176;MQ=20;FQ=104;PV4=0.77,0.075,1,1	GT:PL:GQ	0/1:131,0,155:99
comp29905_c0_seq1	428	.	C	T	113	.	DP=200;VDB=5.084688e-01;RPB=6.717238e-01;AF1=0.5;AC1=1;DP4=42,52,53,49;MQ=20;FQ=111;PV4=0.32,1,1,0.34	GT:PL:GQ	0/1:143,0,140:99
comp29905_c0_seq2	428	.	C	T	113	.	DP=200;VDB=5.084688e-01;RPB=6.717238e-01;AF1=0.5;AC1=1;DP4=42,52,53,49;MQ=20;FQ=111;PV4=0.32,1,1,0.34	GT:PL:GQ	0/1:143,0,140:99
comp29910_c0_seq3	296	.	G	A	100	.	DP=307;VDB=1.741943e-01;RPB=-5.798960e-01;AF1=0.5;AC1=1;DP4=85,79,65,61;MQ=20;FQ=103;PV4=1,1,1,1	GT:PL:GQ	0/1:130,0,156:99
comp29910_c0_seq4	296	.	G	A	98	.	DP=307;VDB=1.741943e-01;RPB=-5.798960e-01;AF1=0.5;AC1=1;DP4=85,79,65,61;MQ=20;FQ=101;PV4=1,1,1,1	GT:PL:GQ	0/1:128,0,153:99
comp29912_c0_seq1	785	.	G	A	122	.	DP=414;VDB=4.980352e-02;RPB=-6.284235e-01;AF1=0.5;AC1=1;DP4=95,103,114,98;MQ=20;FQ=119;PV4=0.28,1,1,1	GT:PL:GQ	0/1:152,0,147:99
comp29912_c0_seq1	1455	.	C	T	95	.	DP=251;VDB=1.090590e-01;RPB=-3.671460e-01;AF1=0.5;AC1=1;DP4=78,61,58,50;MQ=20;FQ=98;PV4=0.8,1,1,0.37	GT:PL:GQ	0/1:125,0,149:99
comp29912_c0_seq1	1750	.	C	T	110	.	DP=239;VDB=5.177166e-01;RPB=7.438947e-01;AF1=0.5;AC1=1;DP4=61,59,51,60;MQ=20;FQ=113;PV4=0.51,0.22,1,1	GT:PL:GQ	0/1:140,0,149:99
comp29914_c0_seq1	334	.	G	A	130	.	DP=359;VDB=1.056942e-01;RPB=-9.655619e-01;AF1=0.5;AC1=1;DP4=80,80,75,105;MQ=20;FQ=103;PV4=0.13,1,1,1	GT:PL:GQ	0/1:160,0,130:99
comp29914_c0_seq1	406	.	A	T	94	.	DP=318;VDB=3.816280e-01;RPB=-1.278033e+00;AF1=0.5;AC1=1;DP4=76,103,62,72;MQ=20;FQ=97;PV4=0.57,1,1,1	GT:PL:GQ	0/1:124,0,159:99
comp29924_c0_seq1	426	.	T	C	106	.	DP=156;VDB=1.329092e-03;RPB=7.208077e-01;AF1=0.5;AC1=1;DP4=43,35,39,36;MQ=20;FQ=107;PV4=0.75,0.022,1,0.17	GT:PL:GQ	0/1:136,0,138:99
comp29932_c0_seq1	867	.	G	A	84	.	DP=362;VDB=2.491775e-01;RPB=9.599693e-01;AF1=0.5;AC1=1;DP4=105,97,90,64;MQ=20;FQ=87;PV4=0.24,0.37,1,1	GT:PL:GQ	0/1:114,0,152:99
comp29934_c0_seq8	824	.	C	T	120	.	DP=477;VDB=4.446540e-01;RPB=1.519069e+00;AF1=0.5;AC1=1;DP4=124,113,112,116;MQ=20;FQ=119;PV4=0.52,0.26,1,1	GT:PL:GQ	0/1:150,0,149:99
comp29958_c0_seq3	301	.	C	A	126	.	DP=578;VDB=3.836727e-01;RPB=1.541693e+00;AF1=0.5;AC1=1;DP4=130,118,135,178;MQ=20;FQ=115;PV4=0.033,0.32,1,0.27	GT:PL:GQ	0/1:156,0,142:99
comp29983_c0_seq1	888	.	C	G	76	.	DP=150;VDB=3.822249e-01;RPB=9.549033e-01;AF1=0.5;AC1=1;DP4=53,35,38,22;MQ=20;FQ=79;PV4=0.73,1,1,1	GT:PL:GQ	0/1:106,0,136:99
comp29983_c0_seq1	903	.	A	G	75	.	DP=163;VDB=2.484331e-01;RPB=8.071051e-02;AF1=0.5;AC1=1;DP4=57,33,47,19;MQ=20;FQ=78;PV4=0.39,0.49,1,0.15	GT:PL:GQ	0/1:105,0,136:99
comp29997_c0_seq1	524	.	C	T	115	.	DP=375;VDB=5.205612e-01;RPB=-2.774048e-01;AF1=0.5;AC1=1;DP4=92,92,105,82;MQ=20;FQ=117;PV4=0.25,1,1,1	GT:PL:GQ	0/1:145,0,150:99
comp30008_c0_seq1	173	.	A	G	125	.	DP=2598;VDB=4.790852e-01;RPB=-5.257618e-01;AF1=0.5;AC1=1;DP4=696,662,539,610;MQ=20;FQ=120;PV4=0.031,1,1,1	GT:PL:GQ	0/1:155,0,148:99
comp30008_c0_seq1	924	.	T	C	115	.	DP=951;VDB=5.218518e-01;RPB=3.712067e-01;AF1=0.5;AC1=1;DP4=247,229,222,227;MQ=20;FQ=116;PV4=0.47,0.08,1,1	GT:PL:GQ	0/1:145,0,148:99
comp30009_c0_seq2	454	.	T	C	92	.	DP=172;VDB=2.937450e-01;RPB=-3.267136e-01;AF1=0.5;AC1=1;DP4=58,34,49,28;MQ=20;FQ=94.8;PV4=1,0.38,1,1	GT:PL:GQ	0/1:122,0,136:99
comp30009_c0_seq3	514	.	T	C	97	.	DP=105;VDB=3.649412e-01;RPB=9.466231e-01;AF1=0.5;AC1=1;DP4=33,21,32,18;MQ=20;FQ=99;PV4=0.84,0.28,1,1	GT:PL:GQ	0/1:127,0,133:99
comp30014_c0_seq1	819	.	C	T	97	.	DP=114;VDB=1.321098e-01;RPB=1.783022e+00;AF1=0.5;AC1=1;DP4=40,23,23,26;MQ=20;FQ=99.2;PV4=0.088,0.28,1,1	GT:PL:GQ	0/1:127,0,134:99
comp30014_c0_seq1	1125	.	C	T	92	.	DP=167;VDB=2.134987e-01;RPB=8.362125e-01;AF1=0.5;AC1=1;DP4=50,43,39,33;MQ=20;FQ=95;PV4=1,0.33,1,1	GT:PL:GQ	0/1:122,0,143:99
comp30024_c0_seq1	797	.	G	A	106	.	DP=165;VDB=8.695649e-02;RPB=-4.266791e-01;AF1=0.5;AC1=1;DP4=28,31,49,57;MQ=20;FQ=63;PV4=1,0.016,1,0.31	GT:PL:GQ	0/1:136,0,90:93
comp30027_c0_seq1	1114	.	G	A	113	.	DP=336;VDB=2.022560e-05;RPB=1.239525e+00;AF1=0.5;AC1=1;DP4=54,128,40,113;MQ=20;FQ=116;PV4=0.54,0.2,1,0.46	GT:PL:GQ	0/1:143,0,168:99
comp30050_c0_seq1	81	.	T	C	50	.	DP=170;VDB=3.293304e-03;RPB=-1.505453e+00;AF1=0.5;AC1=1;DP4=76,29,48,16;MQ=20;FQ=53;PV4=0.86,0.082,1,0.12	GT:PL:GQ	0/1:80,0,122:83
comp30050_c0_seq1	215	.	C	A	122	.	DP=148;VDB=4.766319e-01;RPB=6.374410e-01;AF1=0.5;AC1=1;DP4=24,38,30,53;MQ=20;FQ=100;PV4=0.86,0.21,1,0.13	GT:PL:GQ	0/1:152,0,127:99
comp30050_c0_seq1	372	.	A	G	85	.	DP=112;VDB=2.107020e-01;RPB=2.967411e-02;AF1=0.5;AC1=1;DP4=35,32,23,22;MQ=20;FQ=88;PV4=1,0.43,1,1	GT:PL:GQ	0/1:115,0,143:99
comp30050_c0_seq1	450	.	C	G	84	.	DP=139;VDB=3.858704e-01;RPB=7.566797e-01;AF1=0.5;AC1=1;DP4=35,48,24,31;MQ=20;FQ=87;PV4=1,0.21,1,1	GT:PL:GQ	0/1:114,0,147:99
comp30057_c0_seq1	202	.	T	A	125	.	DP=375;VDB=4.271914e-01;RPB=-1.139041e+00;AF1=0.5;AC1=1;DP4=84,92,88,103;MQ=20;FQ=116;PV4=0.75,0.11,1,1	GT:PL:GQ	0/1:155,0,143:99
comp30057_c0_seq1	475	.	T	C	115	.	DP=541;VDB=4.754807e-01;RPB=1.920587e+00;AF1=0.5;AC1=1;DP4=130,135,121,137;MQ=20;FQ=118;PV4=0.66,1,1,1	GT:PL:GQ	0/1:145,0,155:99
comp30057_c0_seq2	408	.	T	C	119	.	DP=541;VDB=4.754807e-01;RPB=1.920587e+00;AF1=0.5;AC1=1;DP4=130,135,121,137;MQ=20;FQ=119;PV4=0.66,1,1,1	GT:PL:GQ	0/1:149,0,149:99
comp30067_c0_seq1	411	.	C	T	222	.	DP=392;VDB=1.481603e-01;AF1=1;AC1=2;DP4=0,0,291,91;MQ=20;FQ=-282	GT:PL:GQ	1/1:255,255,0:99
comp30073_c0_seq1	4091	.	G	A	104	.	DP=115;VDB=5.579399e-05;RPB=5.584518e-01;AF1=0.5;AC1=1;DP4=25,34,26,26;MQ=20;FQ=107;PV4=0.45,0.27,1,1	GT:PL:GQ	0/1:134,0,148:99
comp30086_c0_seq1	536	.	G	A	99	.	DP=113;VDB=2.187978e-01;RPB=-4.188876e-01;AF1=0.5;AC1=1;DP4=31,31,23,25;MQ=20;FQ=102;PV4=0.85,0.4,1,1	GT:PL:GQ	0/1:129,0,145:99
comp30088_c0_seq2	763	.	G	A	116	.	DP=484;VDB=9.991754e-02;RPB=4.661969e-01;AF1=0.5;AC1=1;DP4=138,109,122,103;MQ=20;FQ=110;PV4=0.78,0.015,1,1	GT:PL:GQ	0/1:146,0,138:99
comp30088_c0_seq2	766	.	G	A	110	.	DP=490;VDB=2.462788e-02;RPB=8.802487e-01;AF1=0.5;AC1=1;DP4=131,117,124,107;MQ=20;FQ=113;PV4=0.86,0.00012,1,1	GT:PL:GQ	0/1:140,0,150:99
comp30088_c0_seq3	623	.	G	A	110	.	DP=484;VDB=9.991754e-02;RPB=4.661969e-01;AF1=0.5;AC1=1;DP4=138,109,122,103;MQ=20;FQ=112;PV4=0.78,0.015,1,1	GT:PL:GQ	0/1:140,0,144:99
comp30088_c0_seq3	626	.	G	A	108	.	DP=490;VDB=2.462788e-02;RPB=8.802487e-01;AF1=0.5;AC1=1;DP4=131,117,124,107;MQ=20;FQ=111;PV4=0.86,0.00012,1,1	GT:PL:GQ	0/1:138,0,149:99
comp30094_c0_seq1	1536	.	A	G	71	.	DP=165;VDB=2.910939e-01;RPB=1.361098e+00;AF1=0.5;AC1=1;DP4=67,17,52,14;MQ=20;FQ=73.9;PV4=1,1,1,1	GT:PL:GQ	0/1:101,0,118:99
comp30100_c0_seq2	737	.	A	G	119	.	DP=114;VDB=5.115046e-02;RPB=-1.038888e+00;AF1=0.5;AC1=1;DP4=22,28,26,36;MQ=20;FQ=105;PV4=0.85,0.33,1,0.43	GT:PL:GQ	0/1:149,0,132:99
comp30100_c0_seq2	758	.	G	A	115	.	DP=108;VDB=3.555548e-01;RPB=-4.139439e-01;AF1=0.5;AC1=1;DP4=25,27,23,31;MQ=20;FQ=112;PV4=0.7,0.32,1,1	GT:PL:GQ	0/1:145,0,140:99
comp30111_c0_seq1	2297	.	G	A	81	.	DP=167;VDB=1.480050e-02;RPB=-1.103282e+00;AF1=0.5;AC1=1;DP4=57,32,53,19;MQ=20;FQ=84;PV4=0.23,1,1,1	GT:PL:GQ	0/1:111,0,136:99
comp30111_c0_seq1	2404	.	G	A	125	.	DP=226;VDB=3.406022e-03;RPB=1.045095e-02;AF1=0.5;AC1=1;DP4=44,65,42,71;MQ=20;FQ=122;PV4=0.68,0.28,1,1	GT:PL:GQ	0/1:155,0,150:99
comp30122_c0_seq2	150	.	A	C	176	.	DP=104;VDB=1.175569e-02;AF1=1;AC1=2;DP4=0,0,58,41;MQ=20;FQ=-282	GT:PL:GQ	1/1:209,255,0:99
comp30124_c0_seq1	1151	.	G	A	109	.	DP=265;VDB=2.467380e-03;RPB=9.249288e-01;AF1=0.5;AC1=1;DP4=61,73,70,56;MQ=20;FQ=112;PV4=0.11,1,1,1	GT:PL:GQ	0/1:139,0,155:99
comp30145_c0_seq1	578	.	C	T	112	.	DP=529;VDB=1.149020e-01;RPB=-8.998452e-01;AF1=0.5;AC1=1;DP4=123,143,105,140;MQ=20;FQ=115;PV4=0.48,0.0051,1,1	GT:PL:GQ	0/1:142,0,154:99
comp30145_c0_seq2	578	.	C	T	118	.	DP=385;VDB=4.056453e-01;RPB=-9.855186e-01;AF1=0.5;AC1=1;DP4=88,108,84,92;MQ=20;FQ=120;PV4=0.6,0.00021,1,1	GT:PL:GQ	0/1:148,0,153:99
comp30149_c0_seq1	259	.	G	A	94	.	DP=111;VDB=3.149605e-01;RPB=4.358833e-01;AF1=0.5;AC1=1;DP4=26,34,28,20;MQ=20;FQ=97;PV4=0.17,1,1,1	GT:PL:GQ	0/1:124,0,149:99
comp30149_c0_seq1	657	.	G	A	89	.	DP=100;VDB=2.236195e-01;RPB=-7.266324e-01;AF1=0.5;AC1=1;DP4=24,32,23,18;MQ=20;FQ=92;PV4=0.22,0.44,1,1	GT:PL:GQ	0/1:119,0,147:99
comp30153_c0_seq2	1177	.	C	T	74	.	DP=157;VDB=3.000126e-01;RPB=-3.218814e-01;AF1=0.5;AC1=1;DP4=51,34,45,18;MQ=20;FQ=77;PV4=0.17,0.1,1,1	GT:PL:GQ	0/1:104,0,137:99
comp30174_c0_seq1	486	.	C	G	126	.	DP=185;VDB=1.876716e-02;RPB=-7.981221e-02;AF1=0.5;AC1=1;DP4=35,49,33,66;MQ=20;FQ=111;PV4=0.28,0.45,1,1	GT:PL:GQ	0/1:156,0,138:99
comp30192_c0_seq1	64	.	G	C	83	.	DP=387;VDB=1.658960e-01;RPB=-1.936696e+00;AF1=0.5;AC1=1;DP4=147,27,180,28;MQ=20;FQ=78.2;PV4=0.66,0.3,1,0.086	GT:PL:GQ	0/1:113,0,106:99
comp30192_c0_seq1	510	.	C	T	121	.	DP=673;VDB=5.064371e-01;RPB=3.921328e-01;AF1=0.5;AC1=1;DP4=148,208,141,170;MQ=20;FQ=123;PV4=0.35,1,1,1	GT:PL:GQ	0/1:151,0,157:99
comp30192_c0_seq1	863	.	G	A	134	.	DP=524;VDB=4.451429e-02;RPB=-9.047353e-01;AF1=0.5;AC1=1;DP4=46,199,58,198;MQ=20;FQ=118;PV4=0.32,2.7e-14,1,1	GT:PL:GQ	0/1:164,0,145:99
comp30200_c0_seq2	211	.	G	A	80	.	DP=126;VDB=1.371965e-01;RPB=-3.567163e-01;AF1=0.5;AC1=1;DP4=50,13,46,14;MQ=20;FQ=81.6;PV4=0.83,0.17,1,1	GT:PL:GQ	0/1:110,0,114:99
comp30200_c0_seq2	222	.	G	A	73	.	DP=158;VDB=1.777526e-01;RPB=1.836138e+00;AF1=0.5;AC1=1;DP4=70,14,59,13;MQ=20;FQ=75.5;PV4=0.84,1,1,1	GT:PL:GQ	0/1:103,0,112:99
comp30232_c0_seq1	1645	.	T	C	48	.	DP=163;VDB=3.893127e-02;RPB=1.273286e-01;AF1=0.5;AC1=1;DP4=54,53,28,27;MQ=20;FQ=51;PV4=1,1,1,1	GT:PL:GQ	0/1:78,0,130:81
comp30236_c0_seq1	756	.	C	T	112	.	DP=144;VDB=4.430359e-01;RPB=-4.607047e-01;AF1=0.5;AC1=1;DP4=31,37,33,39;MQ=20;FQ=111;PV4=1,1,1,0.49	GT:PL:GQ	0/1:142,0,141:99
comp30248_c0_seq1	1383	.	G	A	106	.	DP=186;VDB=4.135696e-01;RPB=1.377535e+00;AF1=0.5;AC1=1;DP4=51,41,51,39;MQ=20;FQ=107;PV4=0.88,0.25,1,1	GT:PL:GQ	0/1:136,0,139:99
comp30250_c1_seq1	539	.	C	T	90	.	DP=259;VDB=5.217587e-01;RPB=-1.391950e+00;AF1=0.5;AC1=1;DP4=62,83,64,48;MQ=20;FQ=93;PV4=0.024,0.17,1,0.37	GT:PL:GQ	0/1:120,0,158:99
comp30250_c1_seq2	441	.	C	T	85	.	DP=277;VDB=4.868112e-01;RPB=-1.627699e+00;AF1=0.5;AC1=1;DP4=73,84,69,49;MQ=20;FQ=88;PV4=0.052,0.18,1,1	GT:PL:GQ	0/1:115,0,154:99
comp30254_c0_seq3	197	.	C	G	115	.	DP=617;VDB=3.521291e-01;RPB=1.556391e+00;AF1=0.5;AC1=1;DP4=158,143,139,157;MQ=20;FQ=116;PV4=0.19,1,1,1	GT:PL:GQ	0/1:145,0,147:99
comp30282_c0_seq1	537	.	A	G	110	.	DP=4398;VDB=1.947712e-01;RPB=6.468952e-01;AF1=0.5;AC1=1;DP4=1222,950,1241,814;MQ=20;FQ=111;PV4=0.0066,0.092,1,1	GT:PL:GQ	0/1:140,0,143:99
comp30282_c0_seq1	1116	.	A	G	106	.	DP=2682;VDB=7.373726e-02;RPB=8.416708e-01;AF1=0.5;AC1=1;DP4=716,642,660,630;MQ=20;FQ=109;PV4=0.44,1,1,0.36	GT:PL:GQ	0/1:136,0,157:99
comp30290_c0_seq3	196	.	T	G	50	.	DP=179;VDB=3.215371e-02;RPB=-1.349211e+00;AF1=0.5;AC1=1;DP4=62,53,30,31;MQ=20;FQ=53;PV4=0.63,1,1,1	GT:PL:GQ	0/1:80,0,129:83
comp30290_c0_seq3	439	.	C	T	79	.	DP=355;VDB=3.562261e-01;RPB=1.413486e+00;AF1=0.5;AC1=1;DP4=126,79,93,52;MQ=20;FQ=82;PV4=0.65,1,1,0.33	GT:PL:GQ	0/1:109,0,145:99
comp30290_c0_seq3	456	.	G	A	60	.	DP=429;VDB=5.159779e-01;RPB=-3.701293e-01;AF1=0.5;AC1=1;DP4=148,100,103,64;MQ=20;FQ=63;PV4=0.76,1,1,1	GT:PL:GQ	0/1:90,0,138:93
comp30330_c0_seq1	162	.	T	C	88	.	DP=502;VDB=3.582312e-01;RPB=1.511279e+00;AF1=0.5;AC1=1;DP4=135,129,104,113;MQ=20;FQ=91;PV4=0.52,1,1,1	GT:PL:GQ	0/1:118,0,151:99
comp30330_c0_seq1	196	.	A	G	108	.	DP=550;VDB=1.563662e-01;RPB=5.624534e-01;AF1=0.5;AC1=1;DP4=162,124,132,109;MQ=20;FQ=111;PV4=0.72,1,1,1	GT:PL:GQ	0/1:138,0,147:99
comp30330_c0_seq1	467	.	T	C	113	.	DP=440;VDB=6.165133e-02;RPB=1.544375e+00;AF1=0.5;AC1=1;DP4=121,102,97,98;MQ=20;FQ=115;PV4=0.38,1,1,0.34	GT:PL:GQ	0/1:143,0,149:99
comp30337_c0_seq1	987	.	A	G	82	.	DP=254;VDB=3.444679e-01;RPB=-3.886797e+00;AF1=0.5;AC1=1;DP4=75,70,50,51;MQ=20;FQ=85;PV4=0.8,0.25,1,1	GT:PL:GQ	0/1:112,0,148:99
comp30337_c0_seq1	1109	.	C	T	123	.	DP=272;VDB=3.184145e-02;RPB=1.571844e+00;AF1=0.5;AC1=1;DP4=62,69,62,73;MQ=20;FQ=121;PV4=0.9,0.12,1,0.22	GT:PL:GQ	0/1:153,0,150:99
comp30342_c0_seq1	940	.	A	T	96	.	DP=120;VDB=1.585321e-01;RPB=1.882125e+00;AF1=0.5;AC1=1;DP4=32,36,24,27;MQ=20;FQ=99;PV4=1,0.42,1,0.017	GT:PL:GQ	0/1:126,0,146:99
comp30347_c0_seq2	303	.	A	T	76	.	DP=163;VDB=2.517520e-01;RPB=-7.683796e-01;AF1=0.5;AC1=1;DP4=69,14,63,14;MQ=20;FQ=77.8;PV4=0.84,0.0011,1,0.023	GT:PL:GQ	0/1:106,0,111:99
comp30347_c0_seq2	436	.	A	G	222	.	DP=468;VDB=5.172694e-01;AF1=1;AC1=2;DP4=0,0,226,229;MQ=20;FQ=-282	GT:PL:GQ	1/1:255,255,0:99
comp30350_c0_seq1	209	.	G	C	61	.	DP=762;VDB=1.894916e-01;RPB=-1.113539e+00;AF1=0.5;AC1=1;DP4=318,126,242,65;MQ=20;FQ=64;PV4=0.027,1,1,1	GT:PL:GQ	0/1:91,0,136:94
comp30350_c0_seq1	1439	.	T	G	117	.	DP=326;VDB=5.180042e-01;RPB=1.634788e+00;AF1=0.5;AC1=1;DP4=76,81,62,95;MQ=20;FQ=119;PV4=0.14,1,1,1	GT:PL:GQ	0/1:147,0,152:99
comp30364_c0_seq1	255	.	C	T	102	.	DP=155;VDB=6.746554e-02;RPB=-6.656110e-02;AF1=0.5;AC1=1;DP4=44,35,38,32;MQ=20;FQ=104;PV4=0.87,0.14,1,1	GT:PL:GQ	0/1:132,0,140:99
comp30364_c0_seq1	446	.	C	T	100	.	DP=202;VDB=5.205925e-01;RPB=-3.459390e-01;AF1=0.5;AC1=1;DP4=61,35,75,30;MQ=20;FQ=100;PV4=0.29,0.33,1,1	GT:PL:GQ	0/1:130,0,130:99
comp30364_c0_seq1	477	.	G	A	97	.	DP=247;VDB=5.173185e-01;RPB=-6.900465e-01;AF1=0.5;AC1=1;DP4=82,50,75,40;MQ=20;FQ=99.9;PV4=0.69,1,1,0.33	GT:PL:GQ	0/1:127,0,143:99
comp30364_c0_seq1	666	.	A	G	77	.	DP=338;VDB=1.852718e-01;RPB=-1.747205e+00;AF1=0.5;AC1=1;DP4=91,93,79,57;MQ=20;FQ=80;PV4=0.14,1,1,0.25	GT:PL:GQ	0/1:107,0,153:99
comp30365_c0_seq1	315	.	G	A	137	.	DP=633;VDB=4.425745e-01;RPB=-2.063881e-01;AF1=0.5;AC1=1;DP4=77,228,83,235;MQ=20;FQ=128;PV4=0.85,0.038,1,0.26	GT:PL:GQ	0/1:167,0,155:99
comp30366_c0_seq1	548	.	G	T	93	.	DP=111;VDB=2.346581e-02;RPB=-2.745149e-01;AF1=0.5;AC1=1;DP4=29,33,23,22;MQ=20;FQ=96;PV4=0.7,1,1,1	GT:PL:GQ	0/1:123,0,146:99
comp30366_c0_seq3	3718	.	G	T	93	.	DP=111;VDB=2.346581e-02;RPB=-2.745149e-01;AF1=0.5;AC1=1;DP4=29,33,23,22;MQ=20;FQ=96;PV4=0.7,1,1,1	GT:PL:GQ	0/1:123,0,146:99
comp30374_c0_seq1	198	.	C	T	108	.	DP=138;VDB=1.352216e-01;RPB=1.546641e+00;AF1=0.5;AC1=1;DP4=37,23,45,32;MQ=20;FQ=92;PV4=0.73,1,1,0.25	GT:PL:GQ	0/1:138,0,119:99
comp30374_c0_seq1	393	.	T	C	89	.	DP=177;VDB=1.962180e-02;RPB=-3.820318e-01;AF1=0.5;AC1=1;DP4=55,45,38,36;MQ=20;FQ=92;PV4=0.65,0.019,1,0.038	GT:PL:GQ	0/1:119,0,143:99
comp30374_c0_seq4	198	.	C	T	106	.	DP=175;VDB=3.166991e-01;RPB=7.894810e-02;AF1=0.5;AC1=1;DP4=40,26,59,44;MQ=20;FQ=73;PV4=0.75,0.41,1,0.27	GT:PL:GQ	0/1:136,0,100:99
comp30374_c0_seq4	536	.	T	C	89	.	DP=177;VDB=1.962180e-02;RPB=-3.820318e-01;AF1=0.5;AC1=1;DP4=55,45,38,36;MQ=20;FQ=92;PV4=0.65,0.019,1,0.038	GT:PL:GQ	0/1:119,0,143:99
comp30383_c0_seq1	661	.	C	G	108	.	DP=102;VDB=5.110357e-02;RPB=1.041886e+00;AF1=0.5;AC1=1;DP4=29,21,16,28;MQ=20;FQ=108;PV4=0.041,1,1,1	GT:PL:GQ	0/1:138,0,138:99
comp30396_c0_seq1	1419	.	G	A	97	.	DP=346;VDB=2.107268e-01;RPB=-3.584709e-01;AF1=0.5;AC1=1;DP4=88,102,76,72;MQ=20;FQ=100;PV4=0.38,0.12,1,1	GT:PL:GQ	0/1:127,0,155:99
comp30415_c0_seq1	2695	.	A	G	87	.	DP=222;VDB=1.351306e-02;RPB=8.801813e-01;AF1=0.5;AC1=1;DP4=70,52,48,41;MQ=20;FQ=90;PV4=0.67,1,1,0.3	GT:PL:GQ	0/1:117,0,143:99
comp30440_c0_seq1	1422	.	T	C	87	.	DP=105;VDB=2.942697e-01;RPB=1.205807e-01;AF1=0.5;AC1=1;DP4=31,28,20,22;MQ=20;FQ=90;PV4=0.69,0.02,1,0.018	GT:PL:GQ	0/1:117,0,144:99
comp30440_c0_seq1	1658	.	T	C	117	.	DP=125;VDB=1.107297e-01;RPB=-9.096997e-02;AF1=0.5;AC1=1;DP4=24,32,27,38;MQ=20;FQ=109;PV4=1,0.46,1,1	GT:PL:GQ	0/1:147,0,136:99
comp30465_c0_seq1	1820	.	T	C	108	.	DP=230;VDB=4.819174e-01;RPB=1.845442e+00;AF1=0.5;AC1=1;DP4=54,65,42,60;MQ=20;FQ=111;PV4=0.59,0.16,1,1	GT:PL:GQ	0/1:138,0,152:99
comp30465_c0_seq4	1820	.	T	C	108	.	DP=230;VDB=4.819174e-01;RPB=1.845442e+00;AF1=0.5;AC1=1;DP4=54,65,42,60;MQ=20;FQ=111;PV4=0.59,0.16,1,1	GT:PL:GQ	0/1:138,0,152:99
comp30468_c0_seq1	365	.	T	C	119	.	DP=367;VDB=1.127625e-01;RPB=5.099887e-01;AF1=0.5;AC1=1;DP4=110,66,104,82;MQ=20;FQ=103;PV4=0.24,0.00073,1,0.42	GT:PL:GQ	0/1:149,0,130:99
comp30473_c0_seq1	139	.	T	C	111	.	DP=111;VDB=3.950960e-01;RPB=8.659972e-01;AF1=0.5;AC1=1;DP4=28,21,32,26;MQ=20;FQ=102;PV4=0.85,0.16,1,0.15	GT:PL:GQ	0/1:141,0,129:99
comp30482_c0_seq2	852	.	C	T	112	.	DP=1998;VDB=2.577558e-06;RPB=1.802989e+00;AF1=0.5;AC1=1;DP4=466,540,410,504;MQ=20;FQ=115;PV4=0.52,1.1e-34,1,0.33	GT:PL:GQ	0/1:142,0,154:99
comp30487_c0_seq1	467	.	T	C	111	.	DP=506;VDB=4.498441e-03;RPB=7.496964e-01;AF1=0.5;AC1=1;DP4=117,146,99,129;MQ=20;FQ=114;PV4=0.86,0.042,1,1	GT:PL:GQ	0/1:141,0,158:99
comp30487_c0_seq1	469	.	G	A	111	.	DP=505;VDB=6.617826e-03;RPB=1.141527e+00;AF1=0.5;AC1=1;DP4=120,140,99,128;MQ=20;FQ=114;PV4=0.58,0.084,1,1	GT:PL:GQ	0/1:141,0,157:99
comp30487_c0_seq1	519	.	G	A	120	.	DP=433;VDB=1.400484e-01;RPB=1.601260e+00;AF1=0.5;AC1=1;DP4=101,104,107,118;MQ=20;FQ=119;PV4=0.77,1,1,1	GT:PL:GQ	0/1:150,0,149:99
comp30493_c0_seq2	230	.	T	C	197	.	DP=109;VDB=4.776594e-01;AF1=1;AC1=2;DP4=0,0,32,62;MQ=20;FQ=-282	GT:PL:GQ	1/1:230,255,0:99
comp30512_c0_seq1	1506	.	T	C	187	.	DP=100;VDB=3.310849e-02;AF1=1;AC1=2;DP4=0,0,47,52;MQ=20;FQ=-282	GT:PL:GQ	1/1:220,255,0:99
comp30529_c0_seq1	572	.	T	C	112	.	DP=141;VDB=1.191408e-01;RPB=4.254415e-01;AF1=0.5;AC1=1;DP4=26,31,41,37;MQ=20;FQ=96.9;PV4=0.49,1,1,0.043	GT:PL:GQ	0/1:142,0,124:99
comp30529_c0_seq1	1526	.	A	G	111	.	DP=441;VDB=1.590719e-03;RPB=1.127005e+00;AF1=0.5;AC1=1;DP4=135,90,106,86;MQ=20;FQ=114;PV4=0.37,1,1,1	GT:PL:GQ	0/1:141,0,150:99
comp30529_c0_seq1	1579	.	A	C	131	.	DP=507;VDB=2.002224e-01;RPB=4.958316e-01;AF1=0.5;AC1=1;DP4=98,164,80,159;MQ=20;FQ=126;PV4=0.4,0.053,1,1	GT:PL:GQ	0/1:161,0,154:99
comp30547_c0_seq2	286	.	C	T	96	.	DP=791;VDB=6.779018e-02;RPB=-1.283925e-02;AF1=1;AC1=2;DP4=71,74,262,330;MQ=20;FQ=-128;PV4=0.31,1,1,1	GT:PL:GQ	1/1:129,101,0:99
comp30547_c0_seq3	286	.	C	T	102	.	DP=791;VDB=6.779018e-02;RPB=-1.283925e-02;AF1=1;AC1=2;DP4=71,74,262,330;MQ=20;FQ=-168;PV4=0.31,1,1,1	GT:PL:GQ	1/1:135,141,0:99
comp30554_c0_seq1	948	.	G	A	87	.	DP=111;VDB=3.140251e-01;RPB=8.967054e-01;AF1=0.5;AC1=1;DP4=40,21,29,17;MQ=20;FQ=89.9;PV4=0.84,0.42,1,1	GT:PL:GQ	0/1:117,0,133:99
comp30566_c0_seq2	1492	.	C	G	106	.	DP=132;VDB=1.811416e-02;RPB=1.052824e+00;AF1=0.5;AC1=1;DP4=39,28,34,29;MQ=20;FQ=106;PV4=0.72,1,1,1	GT:PL:GQ	0/1:136,0,137:99
comp30566_c0_seq5	221	.	C	G	106	.	DP=132;VDB=1.811416e-02;RPB=1.052824e+00;AF1=0.5;AC1=1;DP4=39,28,34,29;MQ=20;FQ=106;PV4=0.72,1,1,1	GT:PL:GQ	0/1:136,0,137:99
comp30578_c0_seq1	153	.	T	C	101	.	DP=108;VDB=3.811957e-01;RPB=3.159877e-03;AF1=0.5;AC1=1;DP4=34,18,35,19;MQ=20;FQ=99.3;PV4=1,1,1,1	GT:PL:GQ	0/1:131,0,128:99
comp30584_c0_seq1	322	.	A	G	96	.	DP=214;VDB=3.488434e-01;RPB=1.262213e+00;AF1=0.5;AC1=1;DP4=37,87,26,62;MQ=20;FQ=99;PV4=1,1,1,0.24	GT:PL:GQ	0/1:126,0,160:99
comp30584_c0_seq1	388	.	C	G	79	.	DP=295;VDB=4.568964e-01;RPB=-8.324698e-01;AF1=0.5;AC1=1;DP4=85,79,75,46;MQ=20;FQ=82;PV4=0.092,0.38,1,1	GT:PL:GQ	0/1:109,0,152:99
comp30584_c0_seq1	1003	.	C	G	133	.	DP=352;VDB=5.228956e-01;RPB=-2.260247e-01;AF1=0.5;AC1=1;DP4=62,106,49,126;MQ=20;FQ=127;PV4=0.084,0.34,1,1	GT:PL:GQ	0/1:163,0,155:99
comp30612_c0_seq1	172	.	A	C	108	.	DP=579;VDB=1.802047e-02;RPB=1.844067e+00;AF1=0.5;AC1=1;DP4=193,110,172,84;MQ=20;FQ=109;PV4=0.42,1,1,1	GT:PL:GQ	0/1:138,0,140:99
comp30612_c0_seq1	251	.	T	C	107	.	DP=706;VDB=5.198295e-01;RPB=2.312033e-01;AF1=0.5;AC1=1;DP4=212,178,133,161;MQ=20;FQ=110;PV4=0.02,1,1,1	GT:PL:GQ	0/1:137,0,147:99
comp30612_c0_seq1	358	.	T	C	103	.	DP=657;VDB=5.209503e-01;RPB=1.767078e+00;AF1=0.5;AC1=1;DP4=210,148,162,122;MQ=20;FQ=106;PV4=0.69,1.1e-06,1,0.0062	GT:PL:GQ	0/1:133,0,144:99
comp30612_c0_seq1	530	.	T	C	129	.	DP=371;VDB=5.221969e-01;RPB=3.139262e-01;AF1=0.5;AC1=1;DP4=73,88,85,118;MQ=20;FQ=99;PV4=0.52,1,1,1	GT:PL:GQ	0/1:159,0,126:99
comp30612_c0_seq1	824	.	A	G	105	.	DP=274;VDB=5.560917e-04;RPB=-7.228661e-01;AF1=0.5;AC1=1;DP4=77,70,41,74;MQ=20;FQ=108;PV4=0.0086,0.073,1,1	GT:PL:GQ	0/1:135,0,153:99
comp30680_c0_seq1	59	.	T	C	9.52	.	DP=117;VDB=2.855650e-01;RPB=2.718163e+00;AF1=0.5;AC1=1;DP4=56,15,40,2;MQ=20;FQ=12.3;PV4=0.027,1,1,1	GT:PL:GQ	0/1:39,0,113:41
comp30680_c0_seq1	910	.	C	T	112	.	DP=317;VDB=2.292920e-02;RPB=8.106454e-01;AF1=0.5;AC1=1;DP4=76,91,69,77;MQ=20;FQ=115;PV4=0.82,0.055,1,1	GT:PL:GQ	0/1:142,0,156:99
comp30683_c0_seq2	446	.	A	G	95	.	DP=511;VDB=1.241545e-01;RPB=-6.978825e-01;AF1=0.5;AC1=1;DP4=123,157,99,123;MQ=20;FQ=98;PV4=0.93,0.051,1,0.18	GT:PL:GQ	0/1:125,0,159:99
comp30691_c0_seq2	58	.	G	A	41	.	DP=420;VDB=2.741925e-04;RPB=4.688848e+00;AF1=0.5;AC1=1;DP4=224,17,148,18;MQ=20;FQ=44;PV4=0.21,1,1,1	GT:PL:GQ	0/1:71,0,102:74
comp30692_c0_seq1	1241	.	A	G	106	.	DP=120;VDB=1.938858e-01;RPB=-9.685968e-02;AF1=0.5;AC1=1;DP4=24,38,25,29;MQ=20;FQ=109;PV4=0.45,0.024,1,1	GT:PL:GQ	0/1:136,0,150:99
comp30702_c0_seq2	808	.	A	C	99	.	DP=483;VDB=1.461895e-01;RPB=-6.361532e-01;AF1=0.5;AC1=1;DP4=118,138,96,116;MQ=20;FQ=102;PV4=0.93,1,1,1	GT:PL:GQ	0/1:129,0,157:99
comp30710_c0_seq1	1051	.	T	C	185	.	DP=101;VDB=2.418763e-01;AF1=1;AC1=2;DP4=0,0,45,51;MQ=20;FQ=-282	GT:PL:GQ	1/1:218,255,0:99
comp30715_c0_seq1	1728	.	G	A	107	.	DP=107;VDB=2.886236e-02;RPB=-2.177898e-01;AF1=0.5;AC1=1;DP4=20,32,28,24;MQ=20;FQ=109;PV4=0.17,1,1,1	GT:PL:GQ	0/1:137,0,145:99
comp30715_c0_seq2	1707	.	G	A	107	.	DP=107;VDB=2.886236e-02;RPB=-2.177898e-01;AF1=0.5;AC1=1;DP4=20,32,28,24;MQ=20;FQ=109;PV4=0.17,1,1,1	GT:PL:GQ	0/1:137,0,145:99
comp30722_c0_seq1	546	.	C	T	92	.	DP=427;VDB=2.606775e-01;RPB=2.584303e-01;AF1=0.5;AC1=1;DP4=81,171,62,111;MQ=20;FQ=95;PV4=0.46,1,1,1	GT:PL:GQ	0/1:122,0,161:99
comp30722_c0_seq1	622	.	G	A	50	.	DP=158;VDB=2.895864e-01;RPB=8.232357e-02;AF1=0.5;AC1=1;DP4=10,87,6,51;MQ=20;FQ=53;PV4=1,0.31,1,1	GT:PL:GQ	0/1:80,0,142:83
comp30728_c0_seq1	1201	.	C	T	119	.	DP=264;VDB=3.512981e-01;RPB=1.578008e-01;AF1=0.5;AC1=1;DP4=58,76,48,76;MQ=20;FQ=121;PV4=0.53,0.27,1,1	GT:PL:GQ	0/1:149,0,156:99
comp30728_c0_seq1	1605	.	G	C	93	.	DP=110;VDB=1.172967e-01;RPB=4.459192e-01;AF1=0.5;AC1=1;DP4=35,20,34,16;MQ=20;FQ=95.6;PV4=0.68,1,1,1	GT:PL:GQ	0/1:123,0,133:99
comp30740_c0_seq2	1410	.	C	T	103	.	DP=177;VDB=2.427095e-01;RPB=-9.512762e-01;AF1=0.5;AC1=1;DP4=31,69,23,53;MQ=20;FQ=106;PV4=1,0.39,1,0.36	GT:PL:GQ	0/1:133,0,158:99
comp30771_c0_seq1	350	.	C	T	109	.	DP=154;VDB=2.792561e-01;RPB=5.177727e-01;AF1=0.5;AC1=1;DP4=33,40,40,35;MQ=20;FQ=110;PV4=0.33,1,1,1	GT:PL:GQ	0/1:139,0,141:99
comp30779_c0_seq1	771	.	T	C	84	.	DP=189;VDB=6.698723e-02;RPB=4.028069e-01;AF1=0.5;AC1=1;DP4=39,70,31,44;MQ=20;FQ=87;PV4=0.54,0.18,1,0.28	GT:PL:GQ	0/1:114,0,153:99
comp30791_c0_seq2	698	.	C	T	56	.	DP=743;VDB=1.866097e-20;RPB=-6.535276e-01;AF1=0.5;AC1=1;DP4=8,425,7,291;MQ=20;FQ=58.2;PV4=0.79,2.1e-05,1,1	GT:PL:GQ	0/1:86,0,93:88
comp30791_c0_seq2	705	.	C	T	5.46	.	DP=577;VDB=2.081122e-24;RPB=1.563582e+00;AF1=0.4999;AC1=1;DP4=3,324,3,244;MQ=20;FQ=7.8;PV4=1,2.3e-13,1,1	GT:PL:GQ	0/1:34,0,96:34
comp30815_c0_seq1	496	.	T	C	106	.	DP=200;VDB=1.124246e-02;RPB=2.357714e+00;AF1=0.5;AC1=1;DP4=53,34,72,35;MQ=20;FQ=94.8;PV4=0.37,1,1,1	GT:PL:GQ	0/1:136,0,122:99
comp30815_c0_seq1	508	.	A	G	111	.	DP=209;VDB=2.035545e-01;RPB=3.987148e-01;AF1=0.5;AC1=1;DP4=55,37,65,42;MQ=20;FQ=101;PV4=1,0.026,1,0.2	GT:PL:GQ	0/1:141,0,128:99
comp30818_c1_seq1	739	.	G	A	119	.	DP=332;VDB=4.023242e-01;RPB=9.900047e-02;AF1=0.5;AC1=1;DP4=96,50,103,79;MQ=20;FQ=92;PV4=0.11,0.27,1,0.13	GT:PL:GQ	0/1:149,0,119:99
comp30829_c0_seq1	829	.	A	G	127	.	DP=297;VDB=1.777360e-02;RPB=7.661244e-01;AF1=0.5;AC1=1;DP4=57,85,62,88;MQ=20;FQ=124;PV4=0.91,0.49,1,1	GT:PL:GQ	0/1:157,0,152:99
comp30829_c0_seq1	1171	.	T	A	113	.	DP=355;VDB=8.704522e-02;RPB=-2.168533e+00;AF1=0.5;AC1=1;DP4=98,85,84,79;MQ=20;FQ=115;PV4=0.75,1,1,0.27	GT:PL:GQ	0/1:143,0,149:99
comp30829_c0_seq1	1932	.	A	G	136	.	DP=526;VDB=1.499715e-05;RPB=1.354857e+00;AF1=0.5;AC1=1;DP4=57,199,58,196;MQ=20;FQ=132;PV4=0.92,0.0057,1,0.31	GT:PL:GQ	0/1:166,0,160:99
comp30833_c0_seq1	791	.	C	A	94	.	DP=111;VDB=3.042322e-02;RPB=1.131934e-01;AF1=0.5;AC1=1;DP4=34,28,24,23;MQ=20;FQ=96.9;PV4=0.7,1,1,1	GT:PL:GQ	0/1:124,0,141:99
comp30833_c0_seq1	805	.	G	A	90	.	DP=130;VDB=2.578307e-01;RPB=2.386640e-01;AF1=0.5;AC1=1;DP4=37,36,24,27;MQ=20;FQ=93;PV4=0.72,1,1,1	GT:PL:GQ	0/1:120,0,144:99
comp30850_c0_seq2	1211	.	T	C	62	.	DP=258;VDB=4.891595e-01;RPB=3.852986e+00;AF1=0.5;AC1=1;DP4=40,119,17,75;MQ=20;FQ=65;PV4=0.27,1,1,0.5	GT:PL:GQ	0/1:92,0,154:95
comp30874_c0_seq1	455	.	G	A	116	.	DP=339;VDB=3.916175e-01;RPB=-1.280843e+00;AF1=0.5;AC1=1;DP4=79,90,71,89;MQ=20;FQ=118;PV4=0.74,1,1,1	GT:PL:GQ	0/1:146,0,152:99
comp30875_c0_seq1	319	.	G	A	114	.	DP=347;VDB=3.783765e-01;RPB=-7.503795e-02;AF1=0.5;AC1=1;DP4=79,92,77,92;MQ=20;FQ=117;PV4=0.91,0.036,1,1	GT:PL:GQ	0/1:144,0,156:99
comp30882_c0_seq2	1084	.	A	G	109	.	DP=328;VDB=1.533749e-01;RPB=3.417338e-02;AF1=0.5;AC1=1;DP4=94,76,85,67;MQ=20;FQ=112;PV4=1,1,1,1	GT:PL:GQ	0/1:139,0,151:99
comp30882_c0_seq2	1627	.	C	T	70	.	DP=160;VDB=3.268147e-01;RPB=3.594582e-01;AF1=0.5;AC1=1;DP4=47,52,28,31;MQ=20;FQ=73;PV4=1,0.015,1,1	GT:PL:GQ	0/1:100,0,141:99
comp30920_c0_seq5	1105	.	T	C	121	.	DP=239;VDB=1.354713e-01;RPB=6.035705e-01;AF1=0.5;AC1=1;DP4=59,58,53,67;MQ=20;FQ=116;PV4=0.36,0.39,1,1	GT:PL:GQ	0/1:151,0,144:99
comp30920_c0_seq8	483	.	T	C	121	.	DP=239;VDB=1.354713e-01;RPB=6.035705e-01;AF1=0.5;AC1=1;DP4=59,58,53,67;MQ=20;FQ=116;PV4=0.36,0.39,1,1	GT:PL:GQ	0/1:151,0,144:99
comp30920_c0_seq9	483	.	T	C	121	.	DP=239;VDB=1.354713e-01;RPB=6.035705e-01;AF1=0.5;AC1=1;DP4=59,58,53,67;MQ=20;FQ=116;PV4=0.36,0.39,1,1	GT:PL:GQ	0/1:151,0,144:99
comp30920_c0_seq10	1105	.	T	C	121	.	DP=239;VDB=1.354713e-01;RPB=6.035705e-01;AF1=0.5;AC1=1;DP4=59,58,53,67;MQ=20;FQ=116;PV4=0.36,0.39,1,1	GT:PL:GQ	0/1:151,0,144:99
comp30924_c0_seq1	471	.	C	A	32	.	DP=116;VDB=8.554994e-04;RPB=1.750442e+00;AF1=0.5;AC1=1;DP4=0,63,1,51;MQ=20;FQ=22.8;PV4=0.45,1,1,1	GT:PL:GQ	0/1:62,0,50:53
comp30924_c0_seq2	584	.	T	C	6.98	.	DP=212;VDB=3.886973e-01;RPB=5.865479e+00;AF1=0.4999;AC1=1;DP4=60,86,19,45;MQ=20;FQ=9.53;PV4=0.12,0.012,1,0.19	GT:PL:GQ	0/1:36,0,115:37
comp30924_c0_seq2	1080	.	C	A	32	.	DP=116;VDB=8.554994e-04;RPB=1.750442e+00;AF1=0.5;AC1=1;DP4=0,63,1,51;MQ=20;FQ=22.8;PV4=0.45,1,1,1	GT:PL:GQ	0/1:62,0,50:53
comp30951_c1_seq1	2175	.	G	T	86	.	DP=791;VDB=4.629898e-01;RPB=-5.106655e-01;AF1=0.5;AC1=1;DP4=226,197,185,163;MQ=20;FQ=89;PV4=0.94,0.00067,1,1	GT:PL:GQ	0/1:116,0,148:99
comp30987_c0_seq1	206	.	T	C	22	.	DP=103;VDB=1.474315e-01;RPB=8.375189e-01;AF1=0.5;AC1=1;DP4=37,33,19,9;MQ=20;FQ=25;PV4=0.26,0.19,1,0.18	GT:PL:GQ	0/1:52,0,126:55
comp30993_c0_seq1	995	.	A	G	59	.	DP=159;VDB=1.301449e-02;RPB=1.093418e+00;AF1=0.5;AC1=1;DP4=5,79,4,60;MQ=20;FQ=62;PV4=1,0.18,1,1	GT:PL:GQ	0/1:89,0,121:92
comp30993_c0_seq2	1225	.	A	G	59	.	DP=159;VDB=1.301449e-02;RPB=1.093418e+00;AF1=0.5;AC1=1;DP4=5,79,4,60;MQ=20;FQ=62;PV4=1,0.18,1,1	GT:PL:GQ	0/1:89,0,121:92
comp30998_c0_seq1	734	.	G	A	117	.	DP=438;VDB=4.805357e-03;RPB=3.318028e-01;AF1=0.5;AC1=1;DP4=114,104,115,101;MQ=20;FQ=118;PV4=0.85,0.12,1,1	GT:PL:GQ	0/1:147,0,150:99
comp31012_c0_seq1	299	.	C	A	65.8	.	DP=111;VDB=4.029373e-01;RPB=-3.474797e-01;AF1=1;AC1=2;DP4=7,15,45,43;MQ=20;FQ=-37;PV4=0.15,1,1,1	GT:PL:GQ	1/1:98,10,0:17
comp31014_c0_seq1	563	.	A	G	23	.	DP=211;VDB=9.048913e-02;RPB=1.540439e-01;AF1=0.5;AC1=1;DP4=54,86,32,34;MQ=20;FQ=26;PV4=0.23,1,1,0.31	GT:PL:GQ	0/1:53,0,127:56
comp31014_c0_seq1	736	.	T	C	97	.	DP=134;VDB=3.168243e-01;RPB=-5.719296e-01;AF1=0.5;AC1=1;DP4=32,45,20,36;MQ=20;FQ=100;PV4=0.59,1,1,1	GT:PL:GQ	0/1:127,0,148:99
comp31014_c0_seq1	836	.	C	T	42	.	DP=154;VDB=6.833202e-04;RPB=1.318191e+00;AF1=0.5;AC1=1;DP4=34,67,13,35;MQ=20;FQ=45;PV4=0.46,1,1,1	GT:PL:GQ	0/1:72,0,137:75
comp31018_c1_seq1	293	.	T	C	121	.	DP=730;VDB=3.243090e-01;RPB=-1.446403e+00;AF1=0.5;AC1=1;DP4=193,193,164,165;MQ=20;FQ=118;PV4=1,0.019,1,0.3	GT:PL:GQ	0/1:151,0,146:99
comp31018_c1_seq1	573	.	A	G	113	.	DP=487;VDB=3.173274e-01;RPB=-3.726344e-01;AF1=0.5;AC1=1;DP4=118,132,97,123;MQ=20;FQ=116;PV4=0.52,1,1,1	GT:PL:GQ	0/1:143,0,158:99
comp31018_c1_seq1	745	.	T	C	111	.	DP=309;VDB=3.376617e-01;RPB=-1.270126e+00;AF1=0.5;AC1=1;DP4=74,85,75,65;MQ=20;FQ=114;PV4=0.25,1,1,0.46	GT:PL:GQ	0/1:141,0,153:99
comp31022_c0_seq4	824	.	C	G	108	.	DP=137;VDB=3.022750e-01;RPB=5.790180e-01;AF1=0.5;AC1=1;DP4=30,34,33,31;MQ=20;FQ=109;PV4=0.72,0.34,1,1	GT:PL:GQ	0/1:138,0,141:99
comp31024_c0_seq1	888	.	A	G	109	.	DP=121;VDB=3.472080e-01;RPB=3.007740e+00;AF1=0.5;AC1=1;DP4=34,20,38,27;MQ=20;FQ=95.9;PV4=0.71,0.11,1,0.013	GT:PL:GQ	0/1:139,0,123:99
comp31024_c0_seq1	968	.	T	C	111	.	DP=247;VDB=5.808662e-02;RPB=4.310385e-01;AF1=0.5;AC1=1;DP4=70,46,82,44;MQ=20;FQ=109;PV4=0.51,0.077,1,1	GT:PL:GQ	0/1:141,0,137:99
comp31024_c0_seq1	969	.	C	A	111	.	DP=248;VDB=7.519957e-02;RPB=7.968239e-01;AF1=0.5;AC1=1;DP4=70,46,82,44;MQ=20;FQ=108;PV4=0.51,0.025,1,1	GT:PL:GQ	0/1:141,0,136:99
comp31034_c0_seq1	288	.	C	T	105	.	DP=108;VDB=1.920980e-01;RPB=1.447312e-01;AF1=0.5;AC1=1;DP4=16,41,15,33;MQ=20;FQ=108;PV4=0.83,1,1,1	GT:PL:GQ	0/1:135,0,150:99
comp31038_c0_seq1	248	.	G	T	93	.	DP=105;VDB=3.377557e-01;RPB=2.066863e+00;AF1=0.5;AC1=1;DP4=32,27,17,26;MQ=20;FQ=95.9;PV4=0.16,0.02,1,1	GT:PL:GQ	0/1:123,0,141:99
comp31059_c0_seq2	1124	.	G	A	124	.	DP=4609;VDB=5.166600e-01;RPB=2.651140e+00;AF1=0.5;AC1=1;DP4=1109,1101,1101,1219;MQ=20;FQ=119;PV4=0.07,1,1,1	GT:PL:GQ	0/1:154,0,147:99
comp31060_c0_seq2	166	.	A	G	95	.	DP=185;VDB=1.650065e-02;RPB=5.943676e-01;AF1=0.5;AC1=1;DP4=55,41,59,29;MQ=20;FQ=97.9;PV4=0.22,0.31,1,1	GT:PL:GQ	0/1:125,0,140:99
comp31082_c0_seq1	281	.	C	T	107	.	DP=103;VDB=2.084533e-17;AF1=1;AC1=2;DP4=0,0,97,6;MQ=20;FQ=-282	GT:PL:GQ	1/1:140,255,0:99
comp31092_c0_seq1	772	.	T	C	117	.	DP=160;VDB=4.450931e-01;RPB=1.850614e+00;AF1=0.5;AC1=1;DP4=37,44,26,51;MQ=20;FQ=116;PV4=0.15,1,1,1	GT:PL:GQ	0/1:147,0,145:99
comp31106_c0_seq1	464	.	A	T	104	.	DP=131;VDB=3.728157e-01;RPB=-8.003657e-01;AF1=0.5;AC1=1;DP4=23,46,30,30;MQ=20;FQ=107;PV4=0.073,0.33,1,1	GT:PL:GQ	0/1:134,0,151:99
comp31106_c0_seq1	522	.	G	C	77	.	DP=117;VDB=3.300650e-01;RPB=2.508152e+00;AF1=0.5;AC1=1;DP4=31,39,12,29;MQ=20;FQ=80;PV4=0.16,1,1,0.47	GT:PL:GQ	0/1:107,0,145:99
comp31130_c0_seq1	507	.	A	C	77	.	DP=100;VDB=1.545583e-01;RPB=1.916637e-01;AF1=0.5;AC1=1;DP4=22,40,18,19;MQ=20;FQ=80;PV4=0.21,0.0024,1,1	GT:PL:GQ	0/1:107,0,151:99
comp31139_c0_seq1	1375	.	A	G	28	.	DP=336;VDB=1.491615e-01;RPB=-8.339811e-01;AF1=0.5;AC1=1;DP4=50,170,30,81;MQ=20;FQ=31;PV4=0.42,1,1,1	GT:PL:GQ	0/1:58,0,140:61
comp31149_c0_seq1	781	.	G	A	102	.	DP=160;VDB=2.395294e-01;RPB=-1.010910e+00;AF1=0.5;AC1=1;DP4=47,34,43,32;MQ=20;FQ=104;PV4=1,0.012,1,1	GT:PL:GQ	0/1:132,0,138:99
comp31149_c0_seq1	1015	.	G	A	104	.	DP=112;VDB=3.712145e-01;RPB=-7.766597e-01;AF1=0.5;AC1=1;DP4=21,28,37,23;MQ=20;FQ=104;PV4=0.056,0.074,1,0.45	GT:PL:GQ	0/1:134,0,134:99
comp31149_c0_seq1	1100	.	C	T	97	.	DP=115;VDB=1.698568e-01;RPB=-2.057281e+00;AF1=0.5;AC1=1;DP4=26,37,28,23;MQ=20;FQ=100;PV4=0.19,0.42,1,0.3	GT:PL:GQ	0/1:127,0,149:99
comp31155_c0_seq1	365	.	C	T	87	.	DP=102;VDB=2.551156e-01;RPB=2.216332e-01;AF1=0.5;AC1=1;DP4=34,26,18,22;MQ=20;FQ=90;PV4=0.31,0.37,1,0.36	GT:PL:GQ	0/1:117,0,140:99
comp31165_c0_seq1	124	.	C	T	28	.	DP=183;VDB=1.774096e-01;RPB=3.583271e+00;AF1=0.5;AC1=1;DP4=55,61,13,40;MQ=20;FQ=31;PV4=0.0066,0.045,1,1	GT:PL:GQ	0/1:58,0,122:61
comp31175_c0_seq1	119	.	T	C	100	.	DP=105;VDB=1.184495e-01;RPB=1.066388e+00;AF1=0.5;AC1=1;DP4=27,9,41,23;MQ=20;FQ=53;PV4=0.37,0.48,1,0.39	GT:PL:GQ	0/1:130,0,80:83
comp31175_c0_seq2	119	.	T	C	100	.	DP=105;VDB=1.184495e-01;RPB=1.066388e+00;AF1=0.5;AC1=1;DP4=27,9,41,23;MQ=20;FQ=53;PV4=0.37,0.48,1,0.39	GT:PL:GQ	0/1:130,0,80:83
comp31177_c0_seq2	619	.	G	A	132	.	DP=4203;VDB=3.845418e-01;RPB=2.860860e+00;AF1=0.5;AC1=1;DP4=656,1301,693,1406;MQ=20;FQ=124;PV4=0.74,0.4,1,1	GT:PL:GQ	0/1:162,0,151:99
comp31177_c0_seq2	706	.	T	C	102	.	DP=1913;VDB=5.044191e-01;RPB=3.955315e+00;AF1=0.5;AC1=1;DP4=82,903,62,838;MQ=20;FQ=105;PV4=0.26,1,1,0.19	GT:PL:GQ	0/1:132,0,171:99
comp31183_c0_seq1	321	.	T	C	178	.	DP=247;VDB=2.692175e-14;RPB=3.053409e+00;AF1=1;AC1=2;DP4=1,4,86,64;MQ=20;FQ=-282;PV4=0.17,1,1,0.3	GT:PL:GQ	1/1:211,255,0:99
comp31192_c0_seq2	969	.	C	T	90	.	DP=220;VDB=3.575771e-01;RPB=9.744190e-01;AF1=0.5;AC1=1;DP4=34,36,69,76;MQ=20;FQ=27;PV4=1,0.26,1,1	GT:PL:GQ	0/1:120,0,54:57
comp31192_c0_seq3	969	.	C	T	95	.	DP=137;VDB=7.961119e-02;RPB=1.988404e+00;AF1=0.5;AC1=1;DP4=30,18,54,32;MQ=20;FQ=58;PV4=1,0.079,1,1	GT:PL:GQ	0/1:125,0,85:88
comp31193_c0_seq1	946	.	A	C	107	.	DP=140;VDB=2.071264e-01;RPB=-2.448768e-01;AF1=0.5;AC1=1;DP4=25,45,37,31;MQ=20;FQ=110;PV4=0.04,0.35,1,0.039	GT:PL:GQ	0/1:137,0,149:99
comp31195_c0_seq3	3603	.	A	G	108	.	DP=113;VDB=1.874962e-01;RPB=1.177695e+00;AF1=0.5;AC1=1;DP4=25,30,29,26;MQ=20;FQ=110;PV4=0.57,0.29,1,0.073	GT:PL:GQ	0/1:138,0,143:99
comp31221_c0_seq1	1181	.	A	G	124	.	DP=232;VDB=3.889483e-01;RPB=2.254533e+00;AF1=0.5;AC1=1;DP4=45,54,56,69;MQ=20;FQ=104;PV4=1,0.21,1,1	GT:PL:GQ	0/1:154,0,131:99
comp31221_c0_seq1	1264	.	A	G	95	.	DP=214;VDB=2.040293e-01;RPB=1.011672e+00;AF1=0.5;AC1=1;DP4=54,69,35,55;MQ=20;FQ=98;PV4=0.48,0.2,1,1	GT:PL:GQ	0/1:125,0,152:99
comp31226_c0_seq2	337	.	C	A	13.2	.	DP=1416;VDB=1.026377e-09;RPB=-5.319106e+00;AF1=0.5;AC1=1;DP4=21,643,18,470;MQ=20;FQ=16.1;PV4=0.63,4.9e-21,1,1	GT:PL:GQ	0/1:43,0,119:46
comp31226_c0_seq2	338	.	T	G	35	.	DP=1413;VDB=1.228197e-09;RPB=-5.215088e+00;AF1=0.5;AC1=1;DP4=21,640,18,470;MQ=20;FQ=38;PV4=0.63,1.9e-15,1,1	GT:PL:GQ	0/1:65,0,109:68
comp31229_c0_seq1	276	.	A	C	113	.	DP=171;VDB=4.602622e-01;RPB=1.924129e-01;AF1=0.5;AC1=1;DP4=31,59,24,54;MQ=20;FQ=116;PV4=0.63,0.11,1,1	GT:PL:GQ	0/1:143,0,154:99
comp31241_c0_seq1	1494	.	T	C	106	.	DP=1356;VDB=5.027002e-01;RPB=1.444416e+00;AF1=0.5;AC1=1;DP4=267,447,215,376;MQ=20;FQ=109;PV4=0.73,1,1,0.22	GT:PL:GQ	0/1:136,0,160:99
comp31311_c0_seq2	367	.	G	A	101	.	DP=180;VDB=2.113224e-01;RPB=-6.658032e-01;AF1=0.5;AC1=1;DP4=55,39,47,36;MQ=20;FQ=103;PV4=0.88,0.25,1,0.15	GT:PL:GQ	0/1:131,0,138:99
comp31311_c0_seq2	591	.	C	T	112	.	DP=250;VDB=5.161044e-01;RPB=-1.260145e-01;AF1=0.5;AC1=1;DP4=47,81,52,62;MQ=20;FQ=115;PV4=0.19,0.065,1,1	GT:PL:GQ	0/1:142,0,159:99
comp31311_c0_seq2	1308	.	G	A	131	.	DP=594;VDB=4.064657e-01;RPB=-1.391560e+00;AF1=0.5;AC1=1;DP4=112,171,126,177;MQ=20;FQ=114;PV4=0.67,1,1,1	GT:PL:GQ	0/1:161,0,141:99
comp31317_c0_seq1	1110	.	T	C	94	.	DP=982;VDB=2.480012e-05;RPB=1.576069e+00;AF1=0.5;AC1=1;DP4=99,463,64,340;MQ=20;FQ=97;PV4=0.49,0.033,1,1	GT:PL:GQ	0/1:124,0,169:99
comp31321_c0_seq1	393	.	T	C	59	.	DP=667;VDB=2.595371e-01;RPB=6.277512e-01;AF1=0.5;AC1=1;DP4=192,206,109,154;MQ=20;FQ=62;PV4=0.094,0.04,1,1	GT:PL:GQ	0/1:89,0,144:92
comp31321_c0_seq4	162	.	A	G	59	.	DP=142;VDB=9.026983e-14;RPB=8.584393e-01;AF1=0.5;AC1=1;DP4=48,34,43,12;MQ=20;FQ=62;PV4=0.026,0.23,1,0.22	GT:PL:GQ	0/1:89,0,136:92
comp31329_c0_seq2	1177	.	A	C	115	.	DP=198;VDB=1.065355e-03;RPB=-2.045934e-02;AF1=0.5;AC1=1;DP4=50,47,45,52;MQ=20;FQ=113;PV4=0.57,0.12,1,0.37	GT:PL:GQ	0/1:145,0,142:99
comp31330_c0_seq1	86	.	G	A	174	.	DP=137;VDB=1.097294e-01;AF1=1;AC1=2;DP4=0,0,94,41;MQ=20;FQ=-282	GT:PL:GQ	1/1:207,255,0:99
comp31330_c0_seq1	394	.	T	C	102	.	DP=161;VDB=3.588051e-01;RPB=-1.530770e+00;AF1=0.5;AC1=1;DP4=45,32,47,29;MQ=20;FQ=104;PV4=0.74,0.33,1,1	GT:PL:GQ	0/1:132,0,136:99
comp31330_c0_seq1	466	.	C	A	222	.	DP=226;VDB=1.006370e-02;AF1=1;AC1=2;DP4=0,0,126,97;MQ=20;FQ=-282	GT:PL:GQ	1/1:255,255,0:99
comp31334_c0_seq2	1409	.	A	G	124	.	DP=569;VDB=4.777219e-02;RPB=1.249734e-01;AF1=0.5;AC1=1;DP4=121,172,110,157;MQ=20;FQ=126;PV4=1,1,1,1	GT:PL:GQ	0/1:154,0,158:99
comp31334_c0_seq2	1935	.	T	A	92	.	DP=1416;VDB=2.556047e-01;RPB=7.301463e-01;AF1=0.5;AC1=1;DP4=401,338,334,304;MQ=20;FQ=95;PV4=0.48,6e-10,1,1	GT:PL:GQ	0/1:122,0,152:99
comp31337_c0_seq1	522	.	C	T	121	.	DP=868;VDB=3.337049e-01;RPB=-6.709784e-01;AF1=0.5;AC1=1;DP4=196,259,175,227;MQ=20;FQ=123;PV4=0.94,1,1,1	GT:PL:GQ	0/1:151,0,155:99
comp31337_c0_seq3	286	.	C	T	101	.	DP=868;VDB=3.337049e-01;RPB=-6.709784e-01;AF1=0.5;AC1=1;DP4=196,259,175,227;MQ=20;FQ=104;PV4=0.94,1,1,1	GT:PL:GQ	0/1:131,0,165:99
comp31377_c0_seq1	671	.	T	C	114	.	DP=608;VDB=3.073956e-01;RPB=2.193683e+00;AF1=0.5;AC1=1;DP4=146,91,214,141;MQ=20;FQ=72;PV4=0.8,1,1,1	GT:PL:GQ	0/1:144,0,99:99
comp31377_c0_seq1	923	.	T	C	126	.	DP=1264;VDB=4.122565e-01;RPB=1.660848e+00;AF1=0.5;AC1=1;DP4=245,265,319,406;MQ=20;FQ=100;PV4=0.16,0.47,1,1	GT:PL:GQ	0/1:156,0,127:99
comp31407_c0_seq1	71	.	A	G	53	.	DP=173;VDB=1.715185e-01;RPB=-1.198545e+00;AF1=0.5;AC1=1;DP4=81,4,75,6;MQ=20;FQ=46.5;PV4=0.53,1,1,0.28	GT:PL:GQ	0/1:83,0,74:76
comp31407_c0_seq1	365	.	G	A	124	.	DP=345;VDB=2.777486e-02;RPB=5.522168e-01;AF1=0.5;AC1=1;DP4=81,64,96,97;MQ=20;FQ=88;PV4=0.27,0.026,1,1	GT:PL:GQ	0/1:154,0,115:99
comp31407_c0_seq1	874	.	C	T	114	.	DP=505;VDB=2.265869e-02;RPB=-3.485870e-01;AF1=0.5;AC1=1;DP4=126,110,123,124;MQ=20;FQ=116;PV4=0.47,1,1,1	GT:PL:GQ	0/1:144,0,148:99
comp31415_c3_seq1	59	.	T	A	82	.	DP=459;VDB=5.082061e-01;RPB=-1.257303e+00;AF1=0.5;AC1=1;DP4=163,81,135,66;MQ=20;FQ=85;PV4=1,0.13,1,0.026	GT:PL:GQ	0/1:112,0,140:99
comp31415_c3_seq1	176	.	G	A	121	.	DP=1158;VDB=4.184745e-01;RPB=-1.423323e+00;AF1=0.5;AC1=1;DP4=316,260,288,278;MQ=20;FQ=105;PV4=0.19,2.5e-09,1,0.33	GT:PL:GQ	0/1:151,0,132:99
comp31430_c0_seq1	87	.	A	C	77	.	DP=204;VDB=4.895332e-01;RPB=1.261075e+00;AF1=0.5;AC1=1;DP4=81,18,81,14;MQ=20;FQ=79.6;PV4=0.57,0.18,1,1	GT:PL:GQ	0/1:107,0,117:99
comp31430_c0_seq1	88	.	G	T	76	.	DP=209;VDB=4.805097e-01;RPB=1.509220e+00;AF1=0.5;AC1=1;DP4=82,18,81,14;MQ=20;FQ=78.7;PV4=0.57,0.47,1,1	GT:PL:GQ	0/1:106,0,117:99
comp31430_c0_seq1	208	.	A	G	102	.	DP=450;VDB=2.429191e-01;RPB=3.321033e-01;AF1=0.5;AC1=1;DP4=116,105,77,106;MQ=20;FQ=105;PV4=0.045,1,1,1	GT:PL:GQ	0/1:132,0,151:99
comp31430_c0_seq1	244	.	G	A	92	.	DP=448;VDB=2.472193e-01;RPB=6.255110e-01;AF1=0.5;AC1=1;DP4=128,100,108,94;MQ=20;FQ=95;PV4=0.63,0.2,1,1	GT:PL:GQ	0/1:122,0,151:99
comp31430_c0_seq1	402	.	C	T	115	.	DP=368;VDB=4.758248e-01;RPB=1.486905e+00;AF1=0.5;AC1=1;DP4=73,112,75,94;MQ=20;FQ=118;PV4=0.39,0.013,1,1	GT:PL:GQ	0/1:145,0,160:99
comp31437_c0_seq1	811	.	T	C	110	.	DP=178;VDB=2.710997e-03;RPB=1.393888e+00;AF1=0.5;AC1=1;DP4=58,33,36,46;MQ=20;FQ=108;PV4=0.0098,1,1,1	GT:PL:GQ	0/1:140,0,136:99
comp31456_c0_seq1	932	.	G	A	90	.	DP=255;VDB=2.892497e-01;RPB=-7.336273e-01;AF1=0.5;AC1=1;DP4=73,72,50,55;MQ=20;FQ=93;PV4=0.7,0.06,1,1	GT:PL:GQ	0/1:120,0,152:99
comp31458_c1_seq1	1518	.	G	A	98	.	DP=370;VDB=3.602002e-03;RPB=1.393831e+00;AF1=0.5;AC1=1;DP4=102,91,80,92;MQ=20;FQ=101;PV4=0.25,0.22,1,1	GT:PL:GQ	0/1:128,0,153:99
comp31463_c0_seq1	212	.	C	A	115	.	DP=193;VDB=5.086192e-01;RPB=-5.191768e-01;AF1=0.5;AC1=1;DP4=54,36,52,48;MQ=20;FQ=104;PV4=0.31,0.23,1,0.26	GT:PL:GQ	0/1:145,0,131:99
comp31502_c0_seq3	161	.	C	T	67	.	DP=128;VDB=3.841564e-01;RPB=3.666143e-01;AF1=0.5;AC1=1;DP4=52,19,45,11;MQ=20;FQ=70;PV4=0.4,0.031,1,1	GT:PL:GQ	0/1:97,0,124:99
comp31508_c0_seq1	859	.	G	A	55	.	DP=296;VDB=3.970742e-01;RPB=9.418687e-01;AF1=0.5;AC1=1;DP4=75,103,49,57;MQ=20;FQ=58;PV4=0.54,0.22,1,1	GT:PL:GQ	0/1:85,0,145:88
comp31508_c0_seq3	859	.	G	A	74	.	DP=125;VDB=1.821730e-02;RPB=1.070687e+00;AF1=0.5;AC1=1;DP4=37,38,20,24;MQ=20;FQ=77;PV4=0.71,0.075,1,1	GT:PL:GQ	0/1:104,0,141:99
comp31513_c0_seq2	603	.	G	T	116	.	DP=169;VDB=5.138266e-04;RPB=-2.605487e-01;AF1=0.5;AC1=1;DP4=42,40,32,49;MQ=20;FQ=110;PV4=0.16,1,1,1	GT:PL:GQ	0/1:146,0,137:99
comp31514_c0_seq1	3814	.	C	T	107	.	DP=100;VDB=3.351886e-01;RPB=8.257058e-01;AF1=0.5;AC1=1;DP4=24,21,32,22;MQ=20;FQ=102;PV4=0.68,0.013,1,1	GT:PL:GQ	0/1:137,0,130:99
comp31516_c0_seq1	2212	.	G	A	105	.	DP=154;VDB=1.991943e-02;RPB=9.628180e-01;AF1=0.5;AC1=1;DP4=42,31,42,31;MQ=20;FQ=105;PV4=1,1,1,1	GT:PL:GQ	0/1:135,0,135:99
comp31516_c0_seq2	2281	.	G	A	105	.	DP=154;VDB=1.991943e-02;RPB=9.628180e-01;AF1=0.5;AC1=1;DP4=42,31,42,31;MQ=20;FQ=105;PV4=1,1,1,1	GT:PL:GQ	0/1:135,0,135:99
comp31527_c1_seq1	786	.	G	A	117	.	DP=8017;VDB=1.040470e-11;RPB=1.116463e+00;AF1=0.5;AC1=1;DP4=1319,2902,1094,2650;MQ=20;FQ=120;PV4=0.051,0.056,1,1	GT:PL:GQ	0/1:147,0,165:99
comp31527_c1_seq1	913	.	G	A	68	.	DP=1178;VDB=3.056530e-18;RPB=1.960385e+00;AF1=0.5;AC1=1;DP4=21,577,12,562;MQ=20;FQ=71;PV4=0.16,0.15,1,1	GT:PL:GQ	0/1:98,0,132:99
comp31535_c0_seq1	904	.	C	T	66	.	DP=157;VDB=2.678418e-01;RPB=7.091118e-01;AF1=0.5;AC1=1;DP4=52,46,23,32;MQ=20;FQ=69;PV4=0.24,1,1,1	GT:PL:GQ	0/1:96,0,134:99
comp31535_c0_seq2	287	.	C	T	66	.	DP=157;VDB=2.678418e-01;RPB=7.091118e-01;AF1=0.5;AC1=1;DP4=52,46,23,32;MQ=20;FQ=69;PV4=0.24,1,1,1	GT:PL:GQ	0/1:96,0,134:99
comp31544_c0_seq2	133	.	T	G	37	.	DP=193;VDB=8.523341e-02;RPB=1.177925e+00;AF1=0.5;AC1=1;DP4=91,29,51,18;MQ=20;FQ=40;PV4=0.86,0.07,1,0.5	GT:PL:GQ	0/1:67,0,115:70
comp31554_c0_seq1	225	.	G	A	178	.	DP=208;VDB=2.576512e-04;AF1=1;AC1=2;DP4=0,0,186,20;MQ=20;FQ=-282	GT:PL:GQ	1/1:211,255,0:99
comp31575_c0_seq1	1004	.	G	A	66	.	DP=112;VDB=3.188618e-01;RPB=1.880920e+00;AF1=0.5;AC1=1;DP4=41,31,20,19;MQ=20;FQ=69;PV4=0.69,0.37,1,1	GT:PL:GQ	0/1:96,0,133:99
comp31582_c0_seq1	911	.	A	G	132	.	DP=1709;VDB=5.192167e-01;RPB=-2.699702e-02;AF1=0.5;AC1=1;DP4=368,375,463,469;MQ=20;FQ=108;PV4=0.96,0.25,1,1	GT:PL:GQ	0/1:162,0,135:99
comp31582_c0_seq1	1067	.	G	C	86	.	DP=1301;VDB=9.574157e-02;RPB=1.317908e+00;AF1=0.5;AC1=1;DP4=342,381,253,290;MQ=20;FQ=89;PV4=0.82,0.2,1,1	GT:PL:GQ	0/1:116,0,151:99
comp31588_c0_seq2	145	.	T	C	73	.	DP=1398;VDB=5.246754e-01;RPB=2.034718e-01;AF1=0.5;AC1=1;DP4=473,268,437,202;MQ=20;FQ=76;PV4=0.078,0.3,1,1	GT:PL:GQ	0/1:103,0,138:99
comp31588_c0_seq2	297	.	C	T	126	.	DP=1415;VDB=3.342256e-01;RPB=2.381266e+00;AF1=0.5;AC1=1;DP4=317,378,329,367;MQ=20;FQ=125;PV4=0.55,0.097,1,1	GT:PL:GQ	0/1:156,0,154:99
comp31621_c0_seq3	738	.	T	C	126	.	DP=2744;VDB=2.785666e-11;RPB=4.801305e+00;AF1=0.5;AC1=1;DP4=702,638,639,718;MQ=20;FQ=109;PV4=0.0063,1,1,0.41	GT:PL:GQ	0/1:156,0,136:99
comp31628_c0_seq7	862	.	C	T	111	.	DP=3234;VDB=2.906232e-01;RPB=1.524130e+00;AF1=0.5;AC1=1;DP4=888,677,956,679;MQ=20;FQ=106;PV4=0.33,4.4e-05,1,1	GT:PL:GQ	0/1:141,0,134:99
comp31644_c0_seq1	947	.	C	T	122	.	DP=260;VDB=4.645226e-01;RPB=1.703018e+00;AF1=0.5;AC1=1;DP4=68,55,62,67;MQ=20;FQ=114;PV4=0.26,1,1,1	GT:PL:GQ	0/1:152,0,141:99
comp31644_c0_seq2	996	.	C	T	122	.	DP=260;VDB=4.645226e-01;RPB=1.703018e+00;AF1=0.5;AC1=1;DP4=68,55,62,67;MQ=20;FQ=114;PV4=0.26,1,1,1	GT:PL:GQ	0/1:152,0,141:99
comp31644_c0_seq3	1031	.	C	T	122	.	DP=260;VDB=4.645226e-01;RPB=1.703018e+00;AF1=0.5;AC1=1;DP4=68,55,62,67;MQ=20;FQ=114;PV4=0.26,1,1,1	GT:PL:GQ	0/1:152,0,141:99
comp31646_c0_seq2	1115	.	T	C	106	.	DP=349;VDB=2.200454e-01;RPB=1.778412e+00;AF1=0.5;AC1=1;DP4=90,95,68,80;MQ=20;FQ=109;PV4=0.66,0.44,1,0.49	GT:PL:GQ	0/1:136,0,157:99
comp31646_c0_seq3	646	.	T	C	102	.	DP=349;VDB=2.200454e-01;RPB=1.778412e+00;AF1=0.5;AC1=1;DP4=90,95,68,80;MQ=20;FQ=105;PV4=0.66,0.44,1,0.49	GT:PL:GQ	0/1:132,0,155:99
comp31669_c0_seq1	680	.	T	C	116	.	DP=105;VDB=5.400414e-02;RPB=-6.872146e-02;AF1=0.5;AC1=1;DP4=24,22,27,31;MQ=20;FQ=101;PV4=0.69,0.2,1,0.41	GT:PL:GQ	0/1:146,0,128:99
comp31669_c0_seq2	680	.	T	C	116	.	DP=105;VDB=5.400414e-02;RPB=-6.872146e-02;AF1=0.5;AC1=1;DP4=24,22,27,31;MQ=20;FQ=101;PV4=0.69,0.2,1,0.41	GT:PL:GQ	0/1:146,0,128:99
comp31678_c0_seq2	116	.	G	A	46	.	DP=114;VDB=4.952878e-05;RPB=2.641768e+00;AF1=0.5;AC1=1;DP4=55,11,41,6;MQ=20;FQ=49;PV4=0.61,1,1,1	GT:PL:GQ	0/1:76,0,109:79
comp31684_c0_seq2	62	.	A	G	79	.	DP=293;VDB=5.224797e-01;RPB=5.855557e-01;AF1=0.5;AC1=1;DP4=125,28,112,19;MQ=20;FQ=82;PV4=0.43,0.012,1,0.2	GT:PL:GQ	0/1:109,0,128:99
comp31684_c0_seq2	759	.	G	T	93	.	DP=122;VDB=1.766727e-01;RPB=2.076898e+00;AF1=0.5;AC1=1;DP4=19,48,9,44;MQ=20;FQ=96;PV4=0.19,1,1,0.29	GT:PL:GQ	0/1:123,0,154:99
comp31688_c0_seq1	18	.	C	T	56	.	DP=305;VDB=1.120339e-38;RPB=3.234413e+00;AF1=0.5;AC1=1;DP4=118,13,159,8;MQ=20;FQ=47.7;PV4=0.11,1,1,1	GT:PL:GQ	0/1:86,0,75:78
comp31688_c0_seq1	504	.	G	T	87	.	DP=2213;VDB=1.326232e-01;RPB=-2.126311e+00;AF1=0.5;AC1=1;DP4=536,639,446,499;MQ=20;FQ=90;PV4=0.48,4.7e-09,1,1	GT:PL:GQ	0/1:117,0,152:99
comp31688_c0_seq3	18	.	C	T	67	.	DP=305;VDB=1.120339e-38;RPB=3.234413e+00;AF1=0.5;AC1=1;DP4=118,13,159,8;MQ=20;FQ=60.5;PV4=0.11,1,1,1	GT:PL:GQ	0/1:97,0,88:90
comp31688_c0_seq3	504	.	G	T	106	.	DP=2213;VDB=1.326232e-01;RPB=-2.126311e+00;AF1=0.5;AC1=1;DP4=536,639,446,499;MQ=20;FQ=109;PV4=0.48,4.7e-09,1,1	GT:PL:GQ	0/1:136,0,156:99
comp31688_c0_seq3	765	.	G	T	74	.	DP=101;VDB=2.176404e-01;RPB=-6.068449e-01;AF1=0.5;AC1=1;DP4=28,35,20,17;MQ=20;FQ=77;PV4=0.41,0.36,1,0.46	GT:PL:GQ	0/1:104,0,146:99
comp31712_c0_seq1	1032	.	G	C	120	.	DP=1965;VDB=4.552408e-01;RPB=1.310101e+00;AF1=0.5;AC1=1;DP4=187,837,127,767;MQ=20;FQ=123;PV4=0.019,1,1,0.24	GT:PL:GQ	0/1:150,0,172:99
comp31712_c0_seq2	908	.	G	C	133	.	DP=1965;VDB=4.552408e-01;RPB=1.310101e+00;AF1=0.5;AC1=1;DP4=187,837,127,767;MQ=20;FQ=132;PV4=0.019,1,1,0.24	GT:PL:GQ	0/1:163,0,162:99
comp31715_c0_seq1	1098	.	T	C	74	.	DP=335;VDB=3.198660e-01;RPB=6.660815e-01;AF1=0.5;AC1=1;DP4=90,101,78,61;MQ=20;FQ=77;PV4=0.12,0.0028,1,1	GT:PL:GQ	0/1:104,0,150:99
comp31715_c0_seq1	1145	.	G	A	104	.	DP=289;VDB=3.066600e-02;RPB=1.967015e-01;AF1=0.5;AC1=1;DP4=63,94,46,76;MQ=20;FQ=107;PV4=0.71,0.11,1,1	GT:PL:GQ	0/1:134,0,160:99
comp31715_c0_seq1	1382	.	T	C	56	.	DP=112;VDB=2.490795e-01;RPB=2.831745e+00;AF1=0.5;AC1=1;DP4=4,39,2,59;MQ=20;FQ=57.8;PV4=0.23,0.0032,1,0.029	GT:PL:GQ	0/1:86,0,91:88
comp31726_c0_seq1	1155	.	T	C	108	.	DP=108;VDB=3.851250e-01;RPB=3.933589e-01;AF1=0.5;AC1=1;DP4=24,24,28,27;MQ=20;FQ=104;PV4=1,0.32,1,1	GT:PL:GQ	0/1:138,0,132:99
comp31726_c0_seq1	1244	.	G	C	115	.	DP=110;VDB=4.819594e-03;RPB=1.863996e+00;AF1=0.5;AC1=1;DP4=17,36,15,38;MQ=20;FQ=116;PV4=0.83,1,1,1	GT:PL:GQ	0/1:145,0,147:99
comp31771_c0_seq1	1276	.	C	A	111	.	DP=105;VDB=2.458078e-01;RPB=4.550910e-02;AF1=0.5;AC1=1;DP4=23,28,21,27;MQ=20;FQ=111;PV4=1,1,1,1	GT:PL:GQ	0/1:141,0,142:99
comp31773_c0_seq1	1425	.	G	A	82	.	DP=153;VDB=2.281666e-03;RPB=7.346758e-01;AF1=0.5;AC1=1;DP4=58,30,37,25;MQ=20;FQ=85;PV4=0.49,0.28,1,1	GT:PL:GQ	0/1:112,0,133:99
comp31775_c0_seq3	200	.	C	T	118	.	DP=511;VDB=3.159017e-01;RPB=-2.696685e-01;AF1=0.5;AC1=1;DP4=141,105,123,124;MQ=20;FQ=114;PV4=0.1,0.0058,1,0.087	GT:PL:GQ	0/1:148,0,142:99
comp31777_c0_seq1	1811	.	A	G	103	.	DP=445;VDB=1.745615e-02;RPB=1.385264e+00;AF1=0.5;AC1=1;DP4=135,86,125,79;MQ=20;FQ=106;PV4=1,0.0035,1,1	GT:PL:GQ	0/1:133,0,144:99
comp31794_c0_seq1	520	.	T	C	122	.	DP=360;VDB=5.357437e-03;RPB=1.736019e+00;AF1=0.5;AC1=1;DP4=100,84,79,93;MQ=20;FQ=120;PV4=0.14,1,1,1	GT:PL:GQ	0/1:152,0,148:99
comp31794_c0_seq1	567	.	T	C	120	.	DP=349;VDB=9.270521e-02;RPB=8.419287e-01;AF1=0.5;AC1=1;DP4=81,104,57,98;MQ=20;FQ=122;PV4=0.22,0.0022,1,0.14	GT:PL:GQ	0/1:150,0,157:99
comp31794_c0_seq1	1062	.	G	C	95	.	DP=220;VDB=2.628957e-01;RPB=1.470553e+00;AF1=0.5;AC1=1;DP4=68,50,56,40;MQ=20;FQ=98;PV4=1,1,1,0.21	GT:PL:GQ	0/1:125,0,145:99
comp31798_c0_seq1	1025	.	G	A	84	.	DP=135;VDB=1.801196e-01;RPB=5.099555e-01;AF1=0.5;AC1=1;DP4=32,48,24,28;MQ=20;FQ=87;PV4=0.59,0.34,1,0.44	GT:PL:GQ	0/1:114,0,147:99
comp31798_c0_seq1	1188	.	A	G	107	.	DP=167;VDB=1.232932e-01;RPB=-2.307079e+00;AF1=0.5;AC1=1;DP4=38,44,46,36;MQ=20;FQ=109;PV4=0.27,0.1,1,1	GT:PL:GQ	0/1:137,0,144:99
comp31817_c0_seq3	445	.	A	G	117	.	DP=667;VDB=4.939717e-01;RPB=-1.126330e+00;AF1=0.5;AC1=1;DP4=169,179,148,162;MQ=20;FQ=117;PV4=0.88,1,1,1	GT:PL:GQ	0/1:147,0,148:99
comp31817_c0_seq3	636	.	T	G	121	.	DP=446;VDB=5.106595e-01;RPB=3.703211e-01;AF1=0.5;AC1=1;DP4=100,118,100,117;MQ=20;FQ=121;PV4=1,0.036,1,0.36	GT:PL:GQ	0/1:151,0,152:99
comp31828_c0_seq1	801	.	T	G	76	.	DP=362;VDB=1.481367e-01;RPB=-1.081991e-01;AF1=0.5;AC1=1;DP4=64,140,55,90;MQ=20;FQ=79;PV4=0.21,1,1,1	GT:PL:GQ	0/1:106,0,159:99
comp31828_c0_seq1	1106	.	G	C	133	.	DP=293;VDB=4.412808e-02;RPB=-1.246425e+00;AF1=0.5;AC1=1;DP4=16,129,18,127;MQ=20;FQ=131;PV4=0.86,1,1,1	GT:PL:GQ	0/1:163,0,159:99
comp31828_c0_seq1	1799	.	A	C	99	.	DP=149;VDB=4.202808e-01;RPB=1.063155e-01;AF1=0.5;AC1=1;DP4=38,43,30,35;MQ=20;FQ=102;PV4=1,1,1,1	GT:PL:GQ	0/1:129,0,146:99
comp31855_c0_seq1	218	.	T	C	87	.	DP=557;VDB=4.508575e-01;RPB=5.965998e-01;AF1=0.5;AC1=1;DP4=222,46,231,44;MQ=20;FQ=88.6;PV4=0.73,1,1,1	GT:PL:GQ	0/1:117,0,121:99
comp31862_c0_seq1	1243	.	A	G	52	.	DP=158;VDB=8.386385e-04;RPB=2.420484e-01;AF1=0.5;AC1=1;DP4=47,51,26,25;MQ=20;FQ=55;PV4=0.73,1,1,1	GT:PL:GQ	0/1:82,0,129:85
comp31877_c0_seq1	60	.	G	A	61	.	DP=105;VDB=3.242593e-01;RPB=-1.856736e+00;AF1=0.5;AC1=1;DP4=56,3,37,8;MQ=20;FQ=44;PV4=0.053,0.049,1,0.039	GT:PL:GQ	0/1:91,0,71:74
comp31901_c0_seq1	996	.	G	T	91	.	DP=162;VDB=2.348199e-01;RPB=1.330522e+00;AF1=0.5;AC1=1;DP4=49,43,37,32;MQ=20;FQ=94;PV4=1,1,1,1	GT:PL:GQ	0/1:121,0,143:99
comp31909_c2_seq2	408	.	T	G	108	.	DP=141;VDB=4.136758e-01;RPB=7.622715e-01;AF1=0.5;AC1=1;DP4=32,42,24,39;MQ=20;FQ=111;PV4=0.6,0.49,1,0.2	GT:PL:GQ	0/1:138,0,148:99
comp31918_c0_seq2	887	.	T	C	93	.	DP=106;VDB=2.013737e-01;RPB=5.857245e-01;AF1=0.5;AC1=1;DP4=33,17,35,17;MQ=20;FQ=94.3;PV4=1,0.0096,1,1	GT:PL:GQ	0/1:123,0,126:99
comp31924_c0_seq3	787	.	C	T	100	.	DP=307;VDB=1.252881e-01;RPB=1.074326e+00;AF1=0.5;AC1=1;DP4=79,85,61,65;MQ=20;FQ=103;PV4=1,0.44,1,1	GT:PL:GQ	0/1:130,0,156:99
comp31956_c0_seq1	828	.	A	G	109	.	DP=581;VDB=1.106347e-01;RPB=3.197476e+00;AF1=0.5;AC1=1;DP4=154,129,141,144;MQ=20;FQ=111;PV4=0.24,1,1,1	GT:PL:GQ	0/1:139,0,145:99
comp31963_c0_seq1	529	.	G	A	99	.	DP=103;VDB=2.846883e-01;RPB=5.061592e-01;AF1=0.5;AC1=1;DP4=28,25,21,24;MQ=20;FQ=102;PV4=0.69,4.2e-05,1,1	GT:PL:GQ	0/1:129,0,141:99
comp31968_c0_seq1	127	.	G	A	93	.	DP=157;VDB=3.684820e-01;RPB=1.375049e+00;AF1=0.5;AC1=1;DP4=54,14,65,20;MQ=20;FQ=75;PV4=0.7,0.075,1,1	GT:PL:GQ	0/1:123,0,102:99
comp31968_c0_seq1	376	.	A	G	119	.	DP=169;VDB=1.251088e-02;RPB=1.269563e+00;AF1=0.5;AC1=1;DP4=30,51,27,56;MQ=20;FQ=118;PV4=0.62,0.2,1,1	GT:PL:GQ	0/1:149,0,148:99
comp31981_c0_seq1	463	.	C	T	77	.	DP=975;VDB=2.499009e-01;RPB=2.235266e+00;AF1=0.5;AC1=1;DP4=442,73,383,58;MQ=20;FQ=79.6;PV4=0.71,1.9e-09,1,1	GT:PL:GQ	0/1:107,0,117:99
comp32002_c0_seq1	400	.	C	T	72	.	DP=138;VDB=1.051551e-01;RPB=-1.128828e+00;AF1=0.5;AC1=1;DP4=43,42,27,25;MQ=20;FQ=75;PV4=1,0.16,1,1	GT:PL:GQ	0/1:102,0,140:99
comp32011_c0_seq1	794	.	C	T	117	.	DP=113;VDB=1.636888e-02;RPB=1.515152e-02;AF1=0.5;AC1=1;DP4=24,30,19,36;MQ=20;FQ=113;PV4=0.33,1,1,1	GT:PL:GQ	0/1:147,0,141:99
comp32011_c0_seq1	1662	.	A	C	115	.	DP=216;VDB=1.984530e-01;RPB=-2.560424e-02;AF1=0.5;AC1=1;DP4=55,46,61,51;MQ=20;FQ=108;PV4=1,1,1,1	GT:PL:GQ	0/1:145,0,135:99
comp32013_c0_seq3	1071	.	G	C,A	176	.	DP=103;VDB=3.378660e-01;AF1=1;AC1=2;DP4=0,0,53,43;MQ=20;FQ=-282	GT:PL:GQ	1/1:209,255,0,210,255,207:99
comp32049_c0_seq1	975	.	G	A	91	.	DP=188;VDB=1.804837e-01;RPB=3.154598e-02;AF1=0.5;AC1=1;DP4=73,31,49,33;MQ=20;FQ=93.7;PV4=0.16,1,1,1	GT:PL:GQ	0/1:121,0,132:99
comp32049_c0_seq1	1157	.	C	T	116	.	DP=1302;VDB=7.438594e-02;RPB=1.218745e+00;AF1=0.5;AC1=1;DP4=406,263,368,249;MQ=20;FQ=112;PV4=0.73,1,1,1	GT:PL:GQ	0/1:146,0,140:99
comp32049_c0_seq1	1670	.	A	G	105	.	DP=718;VDB=4.477688e-01;RPB=-5.989333e-02;AF1=0.5;AC1=1;DP4=241,123,212,128;MQ=20;FQ=107;PV4=0.31,1,1,1	GT:PL:GQ	0/1:135,0,143:99
comp32050_c0_seq2	386	.	T	C	116	.	DP=158;VDB=5.451413e-02;RPB=-2.397920e-01;AF1=0.5;AC1=1;DP4=31,38,40,45;MQ=20;FQ=105;PV4=0.87,1,1,0.43	GT:PL:GQ	0/1:146,0,132:99
comp32055_c0_seq1	185	.	G	A	97	.	DP=109;VDB=2.295700e-03;RPB=-1.475663e+00;AF1=0.5;AC1=1;DP4=29,23,37,17;MQ=20;FQ=99.2;PV4=0.23,1,1,1	GT:PL:GQ	0/1:127,0,134:99
comp32055_c0_seq2	185	.	G	A	97	.	DP=109;VDB=2.295700e-03;RPB=-1.475663e+00;AF1=0.5;AC1=1;DP4=29,23,37,17;MQ=20;FQ=99.2;PV4=0.23,1,1,1	GT:PL:GQ	0/1:127,0,134:99
comp32055_c0_seq2	460	.	T	C	95	.	DP=125;VDB=3.015742e-01;RPB=-1.542464e+00;AF1=0.5;AC1=1;DP4=29,40,22,28;MQ=20;FQ=98;PV4=0.85,1,1,1	GT:PL:GQ	0/1:125,0,149:99
comp32066_c0_seq1	1294	.	C	T	98	.	DP=136;VDB=2.703631e-04;RPB=6.439873e-01;AF1=0.5;AC1=1;DP4=45,21,44,22;MQ=20;FQ=97.5;PV4=1,1,1,1	GT:PL:GQ	0/1:128,0,127:99
comp32066_c0_seq1	1358	.	G	A	112	.	DP=152;VDB=8.984264e-02;RPB=1.083938e+00;AF1=0.5;AC1=1;DP4=34,41,35,39;MQ=20;FQ=113;PV4=0.87,0.24,1,0.26	GT:PL:GQ	0/1:142,0,144:99
comp32083_c0_seq1	3169	.	A	C	54	.	DP=132;VDB=8.170640e-02;RPB=1.249490e+00;AF1=0.5;AC1=1;DP4=49,27,21,18;MQ=20;FQ=57;PV4=0.32,0.18,1,1	GT:PL:GQ	0/1:84,0,124:87
comp32092_c0_seq1	119	.	C	G	99	.	DP=333;VDB=5.197959e-01;RPB=-1.777361e+00;AF1=0.5;AC1=1;DP4=101,80,87,61;MQ=20;FQ=102;PV4=0.65,0.017,1,0.17	GT:PL:GQ	0/1:129,0,148:99
comp32092_c0_seq1	237	.	T	C	127	.	DP=327;VDB=4.367982e-01;RPB=-1.137007e+00;AF1=0.5;AC1=1;DP4=62,90,76,95;MQ=20;FQ=118;PV4=0.57,1,1,0.27	GT:PL:GQ	0/1:157,0,145:99
comp32094_c0_seq1	773	.	C	A	78	.	DP=113;VDB=2.855653e-01;RPB=4.782778e-01;AF1=0.5;AC1=1;DP4=27,44,18,24;MQ=20;FQ=81;PV4=0.69,1,1,1	GT:PL:GQ	0/1:108,0,148:99
comp32116_c0_seq1	421	.	T	C	4.13	.	DP=202;VDB=1.304847e-01;RPB=1.011679e+00;AF1=0.4998;AC1=1;DP4=55,86,22,36;MQ=20;FQ=6.2;PV4=1,1,1,1	GT:PL:GQ	0/1:32,0,113:31
comp32117_c0_seq1	259	.	C	G	113	.	DP=1222;VDB=4.180171e-01;RPB=6.096986e-01;AF1=0.5;AC1=1;DP4=316,268,305,260;MQ=20;FQ=113;PV4=1,1,1,0.36	GT:PL:GQ	0/1:143,0,143:99
comp32117_c0_seq1	581	.	T	A	117	.	DP=1196;VDB=7.228849e-03;RPB=1.306965e+00;AF1=0.5;AC1=1;DP4=252,362,229,326;MQ=20;FQ=120;PV4=0.95,1,1,0.45	GT:PL:GQ	0/1:147,0,161:99
comp32117_c0_seq1	700	.	T	C	118	.	DP=1362;VDB=2.179845e-02;RPB=-1.599558e+00;AF1=0.5;AC1=1;DP4=197,457,168,458;MQ=20;FQ=121;PV4=0.19,0.028,1,1	GT:PL:GQ	0/1:148,0,167:99
comp32125_c0_seq1	1121	.	G	A	90	.	DP=326;VDB=4.717806e-01;RPB=-9.902455e-01;AF1=0.5;AC1=1;DP4=97,77,89,60;MQ=20;FQ=93;PV4=0.5,0.086,1,1	GT:PL:GQ	0/1:120,0,150:99
comp32125_c0_seq1	1239	.	G	C	105	.	DP=333;VDB=5.229241e-01;RPB=2.429818e+00;AF1=0.5;AC1=1;DP4=80,101,61,87;MQ=20;FQ=108;PV4=0.65,0.016,1,0.17	GT:PL:GQ	0/1:135,0,158:99
comp32131_c0_seq2	560	.	C	T	114	.	DP=533;VDB=9.147894e-02;RPB=2.322708e+00;AF1=0.5;AC1=1;DP4=127,104,136,99;MQ=20;FQ=112;PV4=0.58,1,1,1	GT:PL:GQ	0/1:144,0,141:99
comp32136_c0_seq5	1802	.	G	A	113	.	DP=120;VDB=2.400142e-01;RPB=1.204163e+00;AF1=0.5;AC1=1;DP4=21,30,31,29;MQ=20;FQ=109;PV4=0.34,1,1,1	GT:PL:GQ	0/1:143,0,137:99
comp32140_c0_seq1	248	.	A	C	105	.	DP=125;VDB=3.102947e-01;RPB=-2.497461e-01;AF1=0.5;AC1=1;DP4=27,39,29,30;MQ=20;FQ=108;PV4=0.37,0.13,1,0.19	GT:PL:GQ	0/1:135,0,147:99
comp32140_c0_seq1	543	.	C	T	111	.	DP=105;VDB=1.833957e-01;RPB=1.540770e+00;AF1=0.5;AC1=1;DP4=25,28,21,29;MQ=20;FQ=112;PV4=0.69,0.062,1,1	GT:PL:GQ	0/1:141,0,144:99
comp32140_c0_seq2	248	.	A	C	105	.	DP=125;VDB=3.102947e-01;RPB=-2.497461e-01;AF1=0.5;AC1=1;DP4=27,39,29,30;MQ=20;FQ=108;PV4=0.37,0.13,1,0.19	GT:PL:GQ	0/1:135,0,147:99
comp32140_c0_seq2	543	.	C	T	111	.	DP=105;VDB=1.833957e-01;RPB=1.540770e+00;AF1=0.5;AC1=1;DP4=25,28,21,29;MQ=20;FQ=112;PV4=0.69,0.062,1,1	GT:PL:GQ	0/1:141,0,144:99
comp32140_c0_seq3	248	.	A	C	105	.	DP=125;VDB=3.102947e-01;RPB=-2.497461e-01;AF1=0.5;AC1=1;DP4=27,39,29,30;MQ=20;FQ=108;PV4=0.37,0.13,1,0.19	GT:PL:GQ	0/1:135,0,147:99
comp32140_c0_seq3	543	.	C	T	111	.	DP=105;VDB=1.833957e-01;RPB=1.540770e+00;AF1=0.5;AC1=1;DP4=25,28,21,29;MQ=20;FQ=112;PV4=0.69,0.062,1,1	GT:PL:GQ	0/1:141,0,144:99
comp32141_c0_seq1	1660	.	T	C	94	.	DP=125;VDB=5.117257e-01;RPB=-2.655737e+00;AF1=1;AC1=2;DP4=6,13,33,64;MQ=20;FQ=-82;PV4=1,0.059,1,0.34	GT:PL:GQ	1/1:127,55,0:99
comp32153_c0_seq2	407	.	G	A	114	.	DP=1753;VDB=1.002429e-01;RPB=-2.920137e+00;AF1=0.5;AC1=1;DP4=424,451,430,395;MQ=20;FQ=116;PV4=0.13,1,1,1	GT:PL:GQ	0/1:144,0,152:99
comp32153_c0_seq2	1020	.	A	G	35	.	DP=146;VDB=2.020109e-10;RPB=-5.153991e-01;AF1=0.5;AC1=1;DP4=2,60,1,71;MQ=20;FQ=37.8;PV4=0.6,1,1,1	GT:PL:GQ	0/1:65,0,78:68
comp32162_c0_seq2	2884	.	C	T	78	.	DP=209;VDB=1.867051e-02;RPB=1.667766e+00;AF1=0.5;AC1=1;DP4=45,74,37,47;MQ=20;FQ=81;PV4=0.39,4e-05,1,1	GT:PL:GQ	0/1:108,0,155:99
comp32162_c0_seq2	2896	.	G	A	96	.	DP=199;VDB=3.235266e-01;RPB=1.954384e+00;AF1=0.5;AC1=1;DP4=39,74,34,51;MQ=20;FQ=99;PV4=0.46,0.0022,1,1	GT:PL:GQ	0/1:126,0,158:99
comp32167_c0_seq1	1058	.	A	G	112	.	DP=308;VDB=1.318093e-01;RPB=6.662282e-01;AF1=0.5;AC1=1;DP4=72,78,86,66;MQ=20;FQ=115;PV4=0.17,0.0081,1,1	GT:PL:GQ	0/1:142,0,152:99
comp32167_c0_seq1	1226	.	G	A	119	.	DP=250;VDB=2.002019e-01;RPB=8.560874e-02;AF1=0.5;AC1=1;DP4=39,94,22,89;MQ=20;FQ=122;PV4=0.1,0.26,1,0.47	GT:PL:GQ	0/1:149,0,165:99
comp32185_c0_seq1	605	.	A	G	106	.	DP=118;VDB=3.878109e-01;RPB=8.757209e-01;AF1=0.5;AC1=1;DP4=26,35,26,30;MQ=20;FQ=109;PV4=0.71,0.0089,1,0.017	GT:PL:GQ	0/1:136,0,146:99
comp32198_c0_seq1	391	.	C	T	104	.	DP=821;VDB=3.113213e-01;RPB=-2.795294e-01;AF1=0.5;AC1=1;DP4=186,255,169,200;MQ=20;FQ=107;PV4=0.32,1.3e-06,1,1	GT:PL:GQ	0/1:134,0,163:99
comp32198_c0_seq4	456	.	G	A	105	.	DP=972;VDB=4.806379e-01;RPB=2.098515e+00;AF1=0.5;AC1=1;DP4=279,251,214,210;MQ=20;FQ=108;PV4=0.52,4.8e-06,1,1	GT:PL:GQ	0/1:135,0,154:99
comp32206_c0_seq1	269	.	C	T	106	.	DP=322;VDB=2.278501e-03;RPB=8.108949e-01;AF1=0.5;AC1=1;DP4=101,64,91,63;MQ=20;FQ=109;PV4=0.73,0.22,1,1	GT:PL:GQ	0/1:136,0,149:99
comp32210_c0_seq1	114	.	A	G	66	.	DP=103;VDB=2.092430e-01;RPB=-2.908172e+00;AF1=0.5;AC1=1;DP4=39,15,38,8;MQ=20;FQ=69;PV4=0.24,0.075,1,0.081	GT:PL:GQ	0/1:96,0,125:99
comp32210_c0_seq4	114	.	A	G	66	.	DP=103;VDB=2.092430e-01;RPB=-2.908172e+00;AF1=0.5;AC1=1;DP4=39,15,38,8;MQ=20;FQ=69;PV4=0.24,0.075,1,0.081	GT:PL:GQ	0/1:96,0,125:99
comp32225_c0_seq1	342	.	C	T	104	.	DP=329;VDB=1.016140e-03;RPB=3.436277e-01;AF1=0.5;AC1=1;DP4=88,86,70,79;MQ=20;FQ=107;PV4=0.58,0.3,1,1	GT:PL:GQ	0/1:134,0,154:99
comp32225_c0_seq1	1431	.	G	A	114	.	DP=1977;VDB=5.151134e-01;RPB=-4.942088e-01;AF1=0.5;AC1=1;DP4=461,436,512,500;MQ=20;FQ=90;PV4=0.75,0.33,1,1	GT:PL:GQ	0/1:144,0,117:99
comp32246_c0_seq1	668	.	C	A	73	.	DP=244;VDB=1.743429e-01;RPB=2.266310e+00;AF1=0.5;AC1=1;DP4=104,38,60,37;MQ=20;FQ=76;PV4=0.067,1,1,1	GT:PL:GQ	0/1:103,0,130:99
comp32246_c0_seq1	700	.	T	C	68	.	DP=395;VDB=5.236374e-01;RPB=1.098697e+00;AF1=0.5;AC1=1;DP4=159,65,99,58;MQ=20;FQ=71;PV4=0.12,0.0057,1,0.22	GT:PL:GQ	0/1:98,0,136:99
comp32257_c0_seq4	139	.	C	T	103	.	DP=1362;VDB=4.686555e-01;RPB=-1.475671e+00;AF1=0.5;AC1=1;DP4=459,266,399,219;MQ=20;FQ=106;PV4=0.65,0.016,1,1	GT:PL:GQ	0/1:133,0,143:99
comp32257_c0_seq5	139	.	C	T	96	.	DP=1362;VDB=4.686555e-01;RPB=-1.475671e+00;AF1=0.5;AC1=1;DP4=459,266,399,219;MQ=20;FQ=98.9;PV4=0.65,0.016,1,1	GT:PL:GQ	0/1:126,0,143:99
comp32269_c0_seq2	1392	.	A	C	97	.	DP=126;VDB=3.781811e-01;RPB=2.197916e+00;AF1=0.5;AC1=1;DP4=40,29,29,26;MQ=20;FQ=99.7;PV4=0.59,1,1,0.12	GT:PL:GQ	0/1:127,0,138:99
comp32282_c0_seq1	1444	.	T	A	121	.	DP=186;VDB=1.411483e-05;RPB=-1.246040e-02;AF1=0.5;AC1=1;DP4=45,45,37,57;MQ=20;FQ=114;PV4=0.18,1,1,1	GT:PL:GQ	0/1:151,0,141:99
comp32285_c0_seq1	1349	.	G	C	222	.	DP=251;VDB=1.600626e-02;AF1=1;AC1=2;DP4=0,0,110,125;MQ=20;FQ=-282	GT:PL:GQ	1/1:255,255,0:99
comp32289_c0_seq2	1640	.	G	A	25	.	DP=120;VDB=6.399608e-02;RPB=-2.852941e-01;AF1=0.5;AC1=1;DP4=39,46,18,16;MQ=20;FQ=28;PV4=0.55,1,1,0.44	GT:PL:GQ	0/1:55,0,124:58
comp32296_c0_seq3	185	.	G	A	178	.	DP=110;VDB=4.203895e-44;RPB=-4.700940e-01;AF1=1;AC1=2;DP4=1,2,44,54;MQ=20;FQ=-271;PV4=1,1,1,1	GT:PL:GQ	1/1:211,244,0:99
comp32301_c0_seq2	146	.	C	T	113	.	DP=147;VDB=5.606999e-02;RPB=-2.515469e-01;AF1=0.5;AC1=1;DP4=38,28,38,38;MQ=20;FQ=102;PV4=0.4,0.29,1,1	GT:PL:GQ	0/1:143,0,129:99
comp32311_c0_seq2	1970	.	G	A	101	.	DP=223;VDB=2.578582e-02;RPB=-4.267407e-01;AF1=0.5;AC1=1;DP4=62,61,46,53;MQ=20;FQ=104;PV4=0.59,1,1,1	GT:PL:GQ	0/1:131,0,149:99
comp32311_c0_seq5	1563	.	G	A	101	.	DP=223;VDB=2.578582e-02;RPB=-4.267407e-01;AF1=0.5;AC1=1;DP4=62,61,46,53;MQ=20;FQ=104;PV4=0.59,1,1,1	GT:PL:GQ	0/1:131,0,149:99
comp32311_c0_seq6	1704	.	G	A	101	.	DP=223;VDB=2.578582e-02;RPB=-4.267407e-01;AF1=0.5;AC1=1;DP4=62,61,46,53;MQ=20;FQ=104;PV4=0.59,1,1,1	GT:PL:GQ	0/1:131,0,149:99
comp32325_c0_seq1	258	.	C	T	106	.	DP=331;VDB=4.761728e-01;RPB=6.511276e-01;AF1=0.5;AC1=1;DP4=92,83,63,85;MQ=20;FQ=109;PV4=0.075,1,1,1	GT:PL:GQ	0/1:136,0,154:99
comp32325_c0_seq1	348	.	A	G	83	.	DP=480;VDB=5.361000e-03;RPB=1.478579e-01;AF1=0.5;AC1=1;DP4=154,119,103,91;MQ=20;FQ=86;PV4=0.51,0.0005,1,1	GT:PL:GQ	0/1:113,0,148:99
comp32325_c0_seq1	455	.	G	A	92	.	DP=378;VDB=5.986192e-02;RPB=5.248619e-01;AF1=0.5;AC1=1;DP4=85,129,69,90;MQ=20;FQ=95;PV4=0.52,0.0083,1,0.12	GT:PL:GQ	0/1:122,0,159:99
comp32325_c0_seq1	650	.	G	A	108	.	DP=201;VDB=1.564283e-02;RPB=-6.169515e+00;AF1=1;AC1=2;DP4=10,24,55,110;MQ=20;FQ=-153;PV4=0.84,1,1,1	GT:PL:GQ	1/1:141,126,0:99
comp32332_c0_seq1	623	.	C	T	51	.	DP=116;VDB=1.757802e-02;RPB=-1.286178e+00;AF1=0.5;AC1=1;DP4=53,4,46,5;MQ=20;FQ=49.9;PV4=0.73,0.32,1,0.043	GT:PL:GQ	0/1:81,0,79:80
comp32333_c0_seq1	1358	.	C	T	67	.	DP=497;VDB=4.974775e-01;RPB=-1.875631e+00;AF1=1;AC1=2;DP4=67,41,253,115;MQ=20;FQ=-116;PV4=0.2,0.00016,1,0.28	GT:PL:GQ	1/1:100,89,0:99
comp32340_c0_seq1	2954	.	A	G	99	.	DP=124;VDB=2.187629e-01;RPB=-5.388070e-01;AF1=0.5;AC1=1;DP4=34,23,44,21;MQ=20;FQ=98.5;PV4=0.45,0.3,1,1	GT:PL:GQ	0/1:129,0,128:99
comp32340_c0_seq1	3888	.	G	A	89	.	DP=206;VDB=1.016120e-01;RPB=-1.729945e-02;AF1=0.5;AC1=1;DP4=51,64,40,45;MQ=20;FQ=92;PV4=0.77,0.19,1,1	GT:PL:GQ	0/1:119,0,151:99
comp32362_c0_seq2	627	.	G	T	87	.	DP=100;VDB=1.357572e-01;RPB=9.882066e-01;AF1=0.5;AC1=1;DP4=35,23,25,17;MQ=20;FQ=90;PV4=1,1,1,1	GT:PL:GQ	0/1:117,0,138:99
comp32362_c0_seq2	720	.	G	C	102	.	DP=159;VDB=1.121747e-04;RPB=-1.882728e-01;AF1=0.5;AC1=1;DP4=45,34,39,31;MQ=20;FQ=104;PV4=1,1,1,1	GT:PL:GQ	0/1:132,0,138:99
comp32372_c0_seq1	3415	.	T	G	116	.	DP=134;VDB=3.648504e-01;RPB=4.416924e+00;AF1=0.5;AC1=1;DP4=23,42,27,39;MQ=20;FQ=115;PV4=0.59,0.43,1,1	GT:PL:GQ	0/1:146,0,145:99
comp32382_c0_seq1	594	.	C	T	110	.	DP=139;VDB=2.860404e-03;RPB=5.753811e-01;AF1=0.5;AC1=1;DP4=35,37,31,36;MQ=20;FQ=111;PV4=0.87,0.48,1,1	GT:PL:GQ	0/1:140,0,143:99
comp32382_c0_seq1	1361	.	G	A	105	.	DP=139;VDB=1.339329e-02;RPB=2.760986e-01;AF1=0.5;AC1=1;DP4=37,35,36,31;MQ=20;FQ=107;PV4=0.87,0.48,1,1	GT:PL:GQ	0/1:135,0,142:99
comp32382_c0_seq3	1367	.	G	A	105	.	DP=139;VDB=1.339329e-02;RPB=2.760986e-01;AF1=0.5;AC1=1;DP4=37,35,36,31;MQ=20;FQ=107;PV4=0.87,0.48,1,1	GT:PL:GQ	0/1:135,0,142:99
comp32384_c0_seq1	480	.	G	A	117	.	DP=148;VDB=3.181316e-01;RPB=4.813829e-01;AF1=0.5;AC1=1;DP4=34,34,35,42;MQ=20;FQ=107;PV4=0.62,1,1,1	GT:PL:GQ	0/1:147,0,134:99
comp32389_c0_seq1	611	.	G	A	92	.	DP=482;VDB=1.969053e-05;RPB=9.879556e-01;AF1=0.5;AC1=1;DP4=108,169,87,110;MQ=20;FQ=95;PV4=0.3,1,1,1	GT:PL:GQ	0/1:122,0,158:99
comp32389_c0_seq1	1012	.	G	A	121	.	DP=296;VDB=4.695490e-01;RPB=-1.333876e+00;AF1=0.5;AC1=1;DP4=74,53,84,76;MQ=20;FQ=91;PV4=0.34,0.055,1,0.3	GT:PL:GQ	0/1:151,0,118:99
comp32395_c0_seq1	981	.	G	T	95	.	DP=161;VDB=4.812271e-01;RPB=4.151350e-01;AF1=0.5;AC1=1;DP4=52,23,64,22;MQ=20;FQ=92.6;PV4=0.49,1,1,1	GT:PL:GQ	0/1:125,0,121:99
comp32395_c0_seq1	1226	.	G	A	74	.	DP=131;VDB=3.256969e-01;RPB=-4.365923e-01;AF1=0.5;AC1=1;DP4=39,43,21,27;MQ=20;FQ=77;PV4=0.72,1,1,1	GT:PL:GQ	0/1:104,0,141:99
comp32413_c0_seq1	243	.	A	T	120	.	DP=240;VDB=5.240931e-01;RPB=8.017427e-01;AF1=0.5;AC1=1;DP4=50,49,61,66;MQ=20;FQ=100;PV4=0.79,0.25,1,1	GT:PL:GQ	0/1:150,0,127:99
comp32415_c0_seq1	1401	.	C	T	120	.	DP=149;VDB=4.378116e-01;RPB=-4.997977e-01;AF1=0.5;AC1=1;DP4=16,55,13,65;MQ=20;FQ=118;PV4=0.41,1,1,1	GT:PL:GQ	0/1:150,0,146:99
comp32426_c0_seq1	2546	.	G	A	100	.	DP=111;VDB=2.609165e-01;RPB=8.136665e-02;AF1=0.5;AC1=1;DP4=26,36,21,27;MQ=20;FQ=103;PV4=1,1,1,1	GT:PL:GQ	0/1:130,0,150:99
comp32434_c0_seq3	696	.	C	T	86	.	DP=277;VDB=5.233025e-01;RPB=1.186769e+00;AF1=0.5;AC1=1;DP4=67,91,41,70;MQ=20;FQ=89;PV4=0.38,0.12,1,1	GT:PL:GQ	0/1:116,0,156:99
comp32434_c0_seq3	706	.	C	A	73	.	DP=269;VDB=2.779063e-01;RPB=1.454905e+00;AF1=0.5;AC1=1;DP4=80,78,36,65;MQ=20;FQ=76;PV4=0.021,0.0014,1,1	GT:PL:GQ	0/1:103,0,145:99
comp32435_c0_seq2	734	.	C	T	109	.	DP=128;VDB=3.701059e-01;RPB=9.705390e-01;AF1=0.5;AC1=1;DP4=32,29,32,32;MQ=20;FQ=108;PV4=0.86,0.0013,1,1	GT:PL:GQ	0/1:139,0,137:99
comp32444_c0_seq1	481	.	C	T	113	.	DP=1496;VDB=1.571507e-01;RPB=-4.268029e-01;AF1=0.5;AC1=1;DP4=426,320,413,295;MQ=20;FQ=113;PV4=0.67,1,1,1	GT:PL:GQ	0/1:143,0,144:99
comp32445_c0_seq1	105	.	C	A	4.77	.	DP=348;VDB=4.228108e-06;RPB=3.502145e+00;AF1=0.4999;AC1=1;DP4=177,30,113,15;MQ=20;FQ=6.99;PV4=0.51,1,1,1	GT:PL:GQ	0/1:33,0,93:33
comp32445_c0_seq1	1088	.	A	G	121	.	DP=384;VDB=2.759815e-01;RPB=5.955104e-02;AF1=0.5;AC1=1;DP4=82,107,79,107;MQ=20;FQ=123;PV4=0.92,1,1,1	GT:PL:GQ	0/1:151,0,156:99
comp32448_c0_seq1	660	.	G	A	93	.	DP=185;VDB=1.818093e-04;RPB=-1.371349e+00;AF1=0.5;AC1=1;DP4=26,78,12,64;MQ=20;FQ=96;PV4=0.14,0.28,1,1	GT:PL:GQ	0/1:123,0,160:99
comp32456_c0_seq2	106	.	A	T	69	.	DP=101;VDB=2.806688e-01;RPB=-1.747608e+00;AF1=0.5;AC1=1;DP4=38,14,38,8;MQ=20;FQ=72;PV4=0.33,1,1,0.079	GT:PL:GQ	0/1:99,0,123:99
comp32470_c0_seq1	1646	.	C	T	94	.	DP=156;VDB=4.276882e-01;RPB=2.808845e-01;AF1=0.5;AC1=1;DP4=48,37,37,31;MQ=20;FQ=96.9;PV4=0.87,0.31,1,0.41	GT:PL:GQ	0/1:124,0,140:99
comp32471_c0_seq2	114	.	A	G	107	.	DP=227;VDB=3.825108e-01;RPB=4.241123e-01;AF1=0.5;AC1=1;DP4=72,33,78,37;MQ=20;FQ=99.6;PV4=1,1,1,1	GT:PL:GQ	0/1:137,0,127:99
comp32473_c0_seq2	1351	.	G	A	116	.	DP=757;VDB=1.712877e-01;RPB=3.832742e+00;AF1=0.5;AC1=1;DP4=210,185,174,169;MQ=20;FQ=117;PV4=0.55,0.0032,1,1	GT:PL:GQ	0/1:146,0,149:99
comp32477_c0_seq1	484	.	G	T	58	.	DP=140;VDB=3.706642e-01;RPB=-7.227669e-01;AF1=0.5;AC1=1;DP4=54,32,36,16;MQ=20;FQ=61;PV4=0.47,0.39,1,1	GT:PL:GQ	0/1:88,0,131:91
comp32477_c0_seq1	1408	.	C	A	101	.	DP=519;VDB=5.192601e-01;RPB=4.851416e-01;AF1=0.5;AC1=1;DP4=101,180,76,151;MQ=20;FQ=104;PV4=0.58,0.24,1,0.33	GT:PL:GQ	0/1:131,0,163:99
comp32487_c0_seq1	2287	.	A	G	222	.	DP=246;VDB=3.294468e-01;RPB=1.909595e-01;AF1=1;AC1=2;DP4=3,3,40,175;MQ=20;FQ=-282;PV4=0.09,0.36,1,0.24	GT:PL:GQ	1/1:255,255,0:99
comp32498_c0_seq1	1496	.	T	A	115	.	DP=171;VDB=4.643669e-01;RPB=3.378451e-01;AF1=0.5;AC1=1;DP4=40,44,36,48;MQ=20;FQ=114;PV4=0.64,1,1,0.46	GT:PL:GQ	0/1:145,0,143:99
comp32498_c0_seq1	1712	.	C	T	98	.	DP=180;VDB=3.908260e-01;RPB=-1.225586e-01;AF1=0.5;AC1=1;DP4=53,43,40,38;MQ=20;FQ=101;PV4=0.65,1,1,1	GT:PL:GQ	0/1:128,0,143:99
comp32509_c0_seq1	3178	.	T	C	117	.	DP=200;VDB=1.605745e-01;RPB=4.342783e-01;AF1=0.5;AC1=1;DP4=43,54,39,57;MQ=20;FQ=116;PV4=0.66,1,1,1	GT:PL:GQ	0/1:147,0,146:99
comp32514_c0_seq1	442	.	C	A	51	.	DP=135;VDB=3.415566e-01;RPB=-1.107999e+00;AF1=0.5;AC1=1;DP4=43,42,34,14;MQ=20;FQ=54;PV4=0.028,1,1,0.27	GT:PL:GQ	0/1:81,0,136:84
comp32529_c0_seq2	696	.	T	C	95	.	DP=147;VDB=3.994719e-01;RPB=-1.567273e-01;AF1=0.5;AC1=1;DP4=39,43,23,36;MQ=20;FQ=98;PV4=0.39,1,1,1	GT:PL:GQ	0/1:125,0,146:99
comp32537_c0_seq1	274	.	G	A	110	.	DP=3059;VDB=5.290064e-03;RPB=2.967704e+00;AF1=0.5;AC1=1;DP4=735,767,764,732;MQ=20;FQ=113;PV4=0.26,0.16,1,1	GT:PL:GQ	0/1:140,0,149:99
comp32537_c0_seq1	792	.	G	A	111	.	DP=2929;VDB=4.414239e-01;RPB=2.752946e+00;AF1=0.5;AC1=1;DP4=730,747,662,702;MQ=20;FQ=114;PV4=0.65,0.00045,1,1	GT:PL:GQ	0/1:141,0,152:99
comp32540_c0_seq3	306	.	A	G	7.8	.	DP=716;VDB=8.142971e-02;RPB=1.132882e+00;AF1=0.5;AC1=1;DP4=7,4,1,4;MQ=20;FQ=10.4;PV4=0.28,0.17,1,0.27	GT:PL:GQ	0/1:37,0,106:39
comp32541_c0_seq2	421	.	A	G	122	.	DP=341;VDB=4.310716e-01;RPB=-4.952776e-01;AF1=0.5;AC1=1;DP4=61,115,58,104;MQ=20;FQ=125;PV4=0.91,1,1,1	GT:PL:GQ	0/1:152,0,163:99
comp32543_c0_seq2	411	.	G	A	222	.	DP=523;VDB=1.327159e-02;RPB=-2.989040e+00;AF1=1;AC1=2;DP4=0,3,226,227;MQ=20;FQ=-282;PV4=0.25,1,1,1	GT:PL:GQ	1/1:255,255,0:99
comp32550_c0_seq2	890	.	T	A	99	.	DP=103;VDB=1.116218e-01;RPB=2.357270e-01;AF1=0.5;AC1=1;DP4=25,31,21,24;MQ=20;FQ=102;PV4=0.84,0.27,1,1	GT:PL:GQ	0/1:129,0,147:99
comp32550_c0_seq2	1918	.	T	A	110	.	DP=102;VDB=1.677899e-03;RPB=-7.595545e-02;AF1=0.5;AC1=1;DP4=24,21,29,23;MQ=20;FQ=104;PV4=0.84,1,1,1	GT:PL:GQ	0/1:140,0,132:99
comp32550_c0_seq3	890	.	T	A	99	.	DP=103;VDB=1.116218e-01;RPB=2.357270e-01;AF1=0.5;AC1=1;DP4=25,31,21,24;MQ=20;FQ=102;PV4=0.84,0.27,1,1	GT:PL:GQ	0/1:129,0,147:99
comp32552_c0_seq1	845	.	A	T	115	.	DP=168;VDB=4.574468e-03;RPB=-6.775391e-01;AF1=0.5;AC1=1;DP4=38,45,32,49;MQ=20;FQ=115;PV4=0.43,0.3,1,1	GT:PL:GQ	0/1:145,0,145:99
comp32553_c0_seq2	1174	.	G	C	117	.	DP=152;VDB=2.554827e-01;RPB=1.063720e+00;AF1=0.5;AC1=1;DP4=31,44,29,46;MQ=20;FQ=116;PV4=0.87,0.31,1,0.34	GT:PL:GQ	0/1:147,0,146:99
comp32553_c0_seq2	1175	.	C	G	116	.	DP=151;VDB=3.446439e-01;RPB=1.294314e+00;AF1=0.5;AC1=1;DP4=31,43,29,45;MQ=20;FQ=114;PV4=0.87,0.39,1,0.2	GT:PL:GQ	0/1:146,0,142:99
comp32560_c0_seq4	668	.	A	G	107	.	DP=172;VDB=7.220018e-04;RPB=9.539396e-01;AF1=0.5;AC1=1;DP4=42,33,56,33;MQ=20;FQ=98.7;PV4=0.43,0.29,1,0.23	GT:PL:GQ	0/1:137,0,126:99
comp32560_c0_seq4	865	.	A	G	113	.	DP=324;VDB=4.061589e-01;RPB=2.060708e+00;AF1=0.5;AC1=1;DP4=91,80,68,75;MQ=20;FQ=115;PV4=0.36,1,1,1	GT:PL:GQ	0/1:143,0,150:99
comp32585_c0_seq1	722	.	C	A	99	.	DP=131;VDB=1.613859e-01;RPB=-8.394299e-01;AF1=0.5;AC1=1;DP4=41,27,33,25;MQ=20;FQ=101;PV4=0.72,1,1,0.47	GT:PL:GQ	0/1:129,0,137:99
comp32585_c0_seq1	863	.	A	T	114	.	DP=122;VDB=2.063517e-01;RPB=-7.508188e-01;AF1=0.5;AC1=1;DP4=25,28,28,32;MQ=20;FQ=107;PV4=1,0.22,1,1	GT:PL:GQ	0/1:144,0,134:99
comp32585_c0_seq1	908	.	A	T	105	.	DP=105;VDB=2.932895e-01;RPB=5.812991e-01;AF1=0.5;AC1=1;DP4=19,38,18,29;MQ=20;FQ=108;PV4=0.68,0.03,1,0.42	GT:PL:GQ	0/1:135,0,152:99
comp32594_c0_seq1	397	.	A	G	120	.	DP=120;VDB=4.136971e-01;RPB=2.102969e-01;AF1=0.5;AC1=1;DP4=20,36,23,40;MQ=20;FQ=113;PV4=1,0.16,1,1	GT:PL:GQ	0/1:150,0,140:99
comp32614_c0_seq1	630	.	C	T	184	.	DP=133;VDB=5.009715e-01;AF1=1;AC1=2;DP4=0,0,74,53;MQ=20;FQ=-282	GT:PL:GQ	1/1:217,255,0:99
comp32614_c0_seq7	579	.	C	T	185	.	DP=135;VDB=4.720213e-01;AF1=1;AC1=2;DP4=0,0,75,55;MQ=20;FQ=-282	GT:PL:GQ	1/1:218,255,0:99
comp32619_c1_seq1	209	.	G	A	113	.	DP=859;VDB=7.752701e-03;RPB=-2.462612e+00;AF1=0.5;AC1=1;DP4=175,293,149,211;MQ=20;FQ=116;PV4=0.25,1,1,1	GT:PL:GQ	0/1:143,0,159:99
comp32630_c0_seq1	327	.	G	A	190	.	DP=117;VDB=3.540774e-01;AF1=1;AC1=2;DP4=0,0,53,58;MQ=20;FQ=-282	GT:PL:GQ	1/1:223,255,0:99
comp32632_c0_seq1	1456	.	A	G	115	.	DP=274;VDB=5.233278e-01;RPB=3.522458e-01;AF1=0.5;AC1=1;DP4=76,53,80,53;MQ=20;FQ=113;PV4=0.9,1,1,1	GT:PL:GQ	0/1:145,0,141:99
comp32642_c0_seq1	1559	.	A	G	191	.	DP=121;VDB=2.480319e-01;AF1=1;AC1=2;DP4=0,0,60,59;MQ=20;FQ=-282	GT:PL:GQ	1/1:224,255,0:99
comp32656_c0_seq1	575	.	A	G	109	.	DP=174;VDB=4.173471e-01;RPB=-6.227995e-01;AF1=0.5;AC1=1;DP4=35,38,42,38;MQ=20;FQ=108;PV4=0.63,0.23,1,1	GT:PL:GQ	0/1:139,0,137:99
comp32656_c0_seq2	2883	.	A	G	109	.	DP=174;VDB=4.173471e-01;RPB=-6.227995e-01;AF1=0.5;AC1=1;DP4=35,38,42,38;MQ=20;FQ=108;PV4=0.63,0.23,1,1	GT:PL:GQ	0/1:139,0,137:99
comp32656_c0_seq6	2503	.	A	G	109	.	DP=174;VDB=4.173471e-01;RPB=-6.227995e-01;AF1=0.5;AC1=1;DP4=35,38,42,38;MQ=20;FQ=108;PV4=0.63,0.23,1,1	GT:PL:GQ	0/1:139,0,137:99
comp32661_c0_seq1	1410	.	C	T	122	.	DP=269;VDB=4.978297e-01;RPB=-4.561399e-01;AF1=0.5;AC1=1;DP4=47,66,75,76;MQ=20;FQ=98;PV4=0.21,0.096,1,0.43	GT:PL:GQ	0/1:152,0,125:99
comp32673_c0_seq3	1259	.	G	A	121	.	DP=209;VDB=3.709016e-01;RPB=9.802369e-01;AF1=0.5;AC1=1;DP4=51,42,53,59;MQ=20;FQ=101;PV4=0.33,1,1,1	GT:PL:GQ	0/1:151,0,128:99
comp32679_c0_seq1	1564	.	C	T	117	.	DP=104;VDB=4.180115e-03;RPB=-4.527583e-01;AF1=0.5;AC1=1;DP4=18,29,24,30;MQ=20;FQ=111;PV4=0.55,1,1,1	GT:PL:GQ	0/1:147,0,139:99
comp32679_c0_seq2	1401	.	C	T	117	.	DP=104;VDB=4.180115e-03;RPB=-4.527583e-01;AF1=0.5;AC1=1;DP4=18,29,24,30;MQ=20;FQ=111;PV4=0.55,1,1,1	GT:PL:GQ	0/1:147,0,139:99
comp32683_c0_seq1	1187	.	G	A	77	.	DP=122;VDB=2.712175e-01;RPB=1.712361e-01;AF1=0.5;AC1=1;DP4=36,36,28,19;MQ=20;FQ=80;PV4=0.35,0.15,1,1	GT:PL:GQ	0/1:107,0,143:99
comp32683_c0_seq6	1187	.	G	A	77	.	DP=122;VDB=2.712175e-01;RPB=1.712361e-01;AF1=0.5;AC1=1;DP4=36,36,28,19;MQ=20;FQ=80;PV4=0.35,0.15,1,1	GT:PL:GQ	0/1:107,0,143:99
comp32683_c0_seq7	1187	.	G	A	77	.	DP=122;VDB=2.712175e-01;RPB=1.712361e-01;AF1=0.5;AC1=1;DP4=36,36,28,19;MQ=20;FQ=80;PV4=0.35,0.15,1,1	GT:PL:GQ	0/1:107,0,143:99
comp32683_c0_seq8	1187	.	G	A	77	.	DP=122;VDB=2.712175e-01;RPB=1.712361e-01;AF1=0.5;AC1=1;DP4=36,36,28,19;MQ=20;FQ=80;PV4=0.35,0.15,1,1	GT:PL:GQ	0/1:107,0,143:99
comp32694_c0_seq3	572	.	T	C	78	.	DP=186;VDB=2.078769e-02;RPB=-7.529984e-01;AF1=0.5;AC1=1;DP4=51,61,29,43;MQ=20;FQ=81;PV4=0.54,1,1,1	GT:PL:GQ	0/1:108,0,144:99
comp32717_c0_seq1	24	.	G	A	62	.	DP=162;VDB=8.330686e-19;RPB=1.835335e+00;AF1=0.5;AC1=1;DP4=74,10,64,9;MQ=20;FQ=64.5;PV4=1,1,1,1	GT:PL:GQ	0/1:92,0,101:94
comp32731_c0_seq1	412	.	C	A	92	.	DP=125;VDB=2.791695e-02;RPB=3.284514e-01;AF1=0.5;AC1=1;DP4=30,33,27,22;MQ=20;FQ=95;PV4=0.45,0.22,1,1	GT:PL:GQ	0/1:122,0,146:99
comp32732_c0_seq2	362	.	A	G	69	.	DP=214;VDB=5.238519e-01;RPB=2.151950e-01;AF1=1;AC1=2;DP4=18,24,73,77;MQ=20;FQ=-73;PV4=0.6,0.15,1,1	GT:PL:GQ	1/1:102,46,0:89
comp32732_c0_seq2	764	.	T	C	71	.	DP=214;VDB=4.979546e-01;RPB=6.440143e-02;AF1=1;AC1=2;DP4=24,18,77,73;MQ=20;FQ=-79;PV4=0.6,0.13,1,1	GT:PL:GQ	1/1:104,52,0:99
comp32756_c0_seq2	286	.	G	C	62	.	DP=434;VDB=1.132805e-07;RPB=4.572409e+00;AF1=0.5;AC1=1;DP4=189,18,162,20;MQ=20;FQ=64.7;PV4=0.5,0.21,1,1	GT:PL:GQ	0/1:92,0,104:95
comp32756_c0_seq8	286	.	G	C	61	.	DP=434;VDB=1.132805e-07;RPB=4.572409e+00;AF1=0.5;AC1=1;DP4=189,18,162,20;MQ=20;FQ=63.9;PV4=0.5,0.21,1,1	GT:PL:GQ	0/1:91,0,106:94
comp32756_c0_seq9	286	.	G	C	56	.	DP=434;VDB=1.132805e-07;RPB=4.572409e+00;AF1=0.5;AC1=1;DP4=189,18,162,20;MQ=20;FQ=58.9;PV4=0.5,0.21,1,1	GT:PL:GQ	0/1:86,0,101:89
comp32760_c0_seq1	265	.	G	A	96	.	DP=128;VDB=2.795479e-01;RPB=1.715014e+00;AF1=0.5;AC1=1;DP4=51,14,37,21;MQ=20;FQ=89.5;PV4=0.11,0.46,1,1	GT:PL:GQ	0/1:126,0,117:99
comp32770_c0_seq1	314	.	C	A	111	.	DP=110;VDB=1.795338e-02;RPB=1.882645e+00;AF1=0.5;AC1=1;DP4=30,18,32,28;MQ=20;FQ=94;PV4=0.43,0.072,1,0.13	GT:PL:GQ	0/1:141,0,121:99
comp32774_c0_seq1	423	.	T	C	85	.	DP=129;VDB=2.231444e-04;RPB=-1.196006e+00;AF1=0.5;AC1=1;DP4=41,24,46,15;MQ=20;FQ=87.9;PV4=0.18,0.47,1,0.35	GT:PL:GQ	0/1:115,0,132:99
comp32785_c0_seq1	1164	.	C	T	119	.	DP=154;VDB=2.248427e-01;RPB=-8.581580e-01;AF1=0.5;AC1=1;DP4=33,37,36,48;MQ=20;FQ=106;PV4=0.63,1,1,1	GT:PL:GQ	0/1:149,0,133:99
comp32785_c0_seq1	1182	.	T	C	112	.	DP=149;VDB=3.445854e-01;RPB=2.249729e-01;AF1=0.5;AC1=1;DP4=35,29,43,38;MQ=20;FQ=97.9;PV4=0.87,0.28,1,1	GT:PL:GQ	0/1:142,0,125:99
comp32785_c0_seq1	1434	.	A	G	103	.	DP=120;VDB=3.803231e-01;RPB=-1.119440e+00;AF1=0.5;AC1=1;DP4=31,27,32,24;MQ=20;FQ=105;PV4=0.71,1,1,0.4	GT:PL:GQ	0/1:133,0,139:99
comp32787_c0_seq1	1740	.	A	G	114	.	DP=466;VDB=4.067385e-01;RPB=-1.072859e+00;AF1=0.5;AC1=1;DP4=120,91,139,100;MQ=20;FQ=110;PV4=0.85,4.5e-05,1,1	GT:PL:GQ	0/1:144,0,138:99
comp32794_c0_seq1	2187	.	T	G	68	.	DP=103;VDB=2.843224e-01;RPB=1.463015e+00;AF1=0.5;AC1=1;DP4=35,28,11,23;MQ=20;FQ=71;PV4=0.035,1,1,1	GT:PL:GQ	0/1:98,0,136:99
comp32794_c0_seq2	2293	.	T	G	68	.	DP=103;VDB=2.843224e-01;RPB=1.463015e+00;AF1=0.5;AC1=1;DP4=35,28,11,23;MQ=20;FQ=71;PV4=0.035,1,1,1	GT:PL:GQ	0/1:98,0,136:99
comp32794_c0_seq3	947	.	T	G	68	.	DP=103;VDB=2.843224e-01;RPB=1.463015e+00;AF1=0.5;AC1=1;DP4=35,28,11,23;MQ=20;FQ=71;PV4=0.035,1,1,1	GT:PL:GQ	0/1:98,0,136:99
comp32796_c0_seq1	306	.	C	T	102	.	DP=139;VDB=3.216800e-02;RPB=4.844145e-01;AF1=0.5;AC1=1;DP4=33,37,38,29;MQ=20;FQ=105;PV4=0.31,1,1,1	GT:PL:GQ	0/1:132,0,144:99
comp32796_c0_seq1	546	.	G	T	101	.	DP=100;VDB=7.776076e-02;RPB=1.354807e+00;AF1=0.5;AC1=1;DP4=27,22,26,19;MQ=20;FQ=104;PV4=0.84,0.01,1,1	GT:PL:GQ	0/1:131,0,140:99
comp32826_c0_seq1	260	.	G	A	102	.	DP=1003;VDB=1.515978e-03;RPB=1.742342e+00;AF1=0.5;AC1=1;DP4=359,124,345,136;MQ=20;FQ=85;PV4=0.38,0.0031,1,1	GT:PL:GQ	0/1:132,0,112:99
comp32826_c0_seq1	1344	.	G	A	90	.	DP=189;VDB=3.099193e-01;RPB=-4.865562e-02;AF1=0.5;AC1=1;DP4=57,50,37,41;MQ=20;FQ=93;PV4=0.46,1,1,1	GT:PL:GQ	0/1:120,0,143:99
comp32831_c0_seq4	995	.	C	T	94	.	DP=218;VDB=5.037852e-01;RPB=-3.414414e-01;AF1=0.5;AC1=1;DP4=69,50,51,43;MQ=20;FQ=97;PV4=0.68,1,1,1	GT:PL:GQ	0/1:124,0,144:99
comp32846_c0_seq1	979	.	G	A	91	.	DP=167;VDB=4.367748e-01;RPB=-9.956329e-02;AF1=0.5;AC1=1;DP4=54,39,39,32;MQ=20;FQ=94;PV4=0.75,1,1,1	GT:PL:GQ	0/1:121,0,140:99
comp32846_c0_seq1	1100	.	C	T	95	.	DP=137;VDB=1.558028e-01;RPB=-6.338500e-01;AF1=0.5;AC1=1;DP4=37,42,25,33;MQ=20;FQ=98;PV4=0.73,0.49,1,0.34	GT:PL:GQ	0/1:125,0,146:99
comp32846_c0_seq1	1314	.	A	G	109	.	DP=133;VDB=2.332759e-01;RPB=1.804104e+00;AF1=0.5;AC1=1;DP4=18,24,30,56;MQ=20;FQ=55;PV4=0.44,0.35,1,1	GT:PL:GQ	0/1:139,0,82:85
comp32849_c1_seq2	891	.	T	G	100	.	DP=146;VDB=9.223966e-03;RPB=-1.871506e+00;AF1=0.5;AC1=1;DP4=31,49,30,34;MQ=20;FQ=103;PV4=0.4,1,1,1	GT:PL:GQ	0/1:130,0,151:99
comp32854_c0_seq1	441	.	A	G	112	.	DP=207;VDB=5.948067e-02;RPB=2.116063e-01;AF1=0.5;AC1=1;DP4=44,65,35,60;MQ=20;FQ=115;PV4=0.67,1,1,1	GT:PL:GQ	0/1:142,0,151:99
comp32854_c0_seq2	441	.	A	G	112	.	DP=207;VDB=5.948067e-02;RPB=2.116063e-01;AF1=0.5;AC1=1;DP4=44,65,35,60;MQ=20;FQ=115;PV4=0.67,1,1,1	GT:PL:GQ	0/1:142,0,151:99
comp32854_c0_seq4	441	.	A	G	112	.	DP=207;VDB=5.948067e-02;RPB=2.116063e-01;AF1=0.5;AC1=1;DP4=44,65,35,60;MQ=20;FQ=115;PV4=0.67,1,1,1	GT:PL:GQ	0/1:142,0,151:99
comp32862_c0_seq2	372	.	A	G	123	.	DP=275;VDB=5.210345e-01;RPB=2.295334e+00;AF1=0.5;AC1=1;DP4=63,70,59,74;MQ=20;FQ=121;PV4=0.71,0.092,1,1	GT:PL:GQ	0/1:153,0,150:99
comp32862_c0_seq2	848	.	A	G	29	.	DP=207;VDB=2.294433e-01;RPB=1.410941e+00;AF1=0.5;AC1=1;DP4=19,108,16,44;MQ=20;FQ=32;PV4=0.071,1.5e-09,1,0.22	GT:PL:GQ	0/1:59,0,141:62
comp32862_c0_seq2	867	.	A	T	108	.	DP=126;VDB=4.514518e-02;RPB=1.396471e-01;AF1=0.5;AC1=1;DP4=9,29,11,70;MQ=20;FQ=47;PV4=0.19,0.36,1,1	GT:PL:GQ	0/1:138,0,74:77
comp32864_c0_seq1	1592	.	G	A,C	172	.	DP=260;VDB=3.926253e-01;AF1=1;AC1=2;DP4=0,0,141,64;MQ=20;FQ=-282	GT:PL:GQ	1/1:205,255,0,227,255,203:99
comp32868_c0_seq1	207	.	T	G	93	.	DP=139;VDB=9.268826e-02;RPB=1.559100e+00;AF1=0.5;AC1=1;DP4=40,32,41,22;MQ=20;FQ=95.9;PV4=0.29,0.019,1,1	GT:PL:GQ	0/1:123,0,140:99
comp32911_c0_seq1	266	.	A	G	115	.	DP=1181;VDB=2.699338e-01;RPB=2.155099e+00;AF1=0.5;AC1=1;DP4=279,325,241,299;MQ=20;FQ=117;PV4=0.63,0.0019,1,1	GT:PL:GQ	0/1:145,0,150:99
comp32915_c0_seq1	1730	.	G	A	104	.	DP=223;VDB=1.254187e-01;RPB=-8.200455e-02;AF1=0.5;AC1=1;DP4=57,61,46,52;MQ=20;FQ=107;PV4=0.89,1,1,1	GT:PL:GQ	0/1:134,0,151:99
comp32916_c0_seq1	835	.	T	C	96	.	DP=170;VDB=7.347990e-02;RPB=-8.358281e-01;AF1=0.5;AC1=1;DP4=44,49,42,35;MQ=20;FQ=99;PV4=0.36,1,1,1	GT:PL:GQ	0/1:126,0,148:99
comp32917_c1_seq3	833	.	G	A	96	.	DP=1800;VDB=4.529867e-01;RPB=3.503295e-01;AF1=0.5;AC1=1;DP4=475,458,438,404;MQ=20;FQ=99;PV4=0.67,0.0022,1,1	GT:PL:GQ	0/1:126,0,155:99
comp32917_c1_seq4	484	.	G	A	121	.	DP=1800;VDB=4.529867e-01;RPB=3.503295e-01;AF1=0.5;AC1=1;DP4=475,458,438,404;MQ=20;FQ=111;PV4=0.67,0.0022,1,1	GT:PL:GQ	0/1:151,0,138:99
comp32926_c0_seq1	1657	.	A	G	101	.	DP=227;VDB=2.281746e-02;RPB=3.878444e-01;AF1=0.5;AC1=1;DP4=56,65,48,52;MQ=20;FQ=104;PV4=0.89,0.23,1,1	GT:PL:GQ	0/1:131,0,153:99
comp32932_c0_seq1	125	.	G	C	106	.	DP=761;VDB=4.621207e-01;RPB=1.713726e+00;AF1=0.5;AC1=1;DP4=247,105,266,99;MQ=20;FQ=85;PV4=0.46,1,1,1	GT:PL:GQ	0/1:136,0,112:99
comp32932_c0_seq2	125	.	G	C	108	.	DP=761;VDB=4.621207e-01;RPB=1.713726e+00;AF1=0.5;AC1=1;DP4=247,105,266,99;MQ=20;FQ=88;PV4=0.46,1,1,1	GT:PL:GQ	0/1:138,0,115:99
comp32941_c0_seq1	532	.	A	G	48	.	DP=109;VDB=1.028454e-01;RPB=-1.053801e+00;AF1=0.5;AC1=1;DP4=45,28,17,17;MQ=20;FQ=51;PV4=0.3,0.35,1,1	GT:PL:GQ	0/1:78,0,124:81
comp32941_c0_seq1	589	.	A	G	67	.	DP=145;VDB=3.469894e-02;RPB=-7.035434e-01;AF1=0.5;AC1=1;DP4=47,40,36,19;MQ=20;FQ=70;PV4=0.22,1,1,1	GT:PL:GQ	0/1:97,0,138:99
comp32941_c0_seq1	724	.	G	A	80	.	DP=118;VDB=1.573492e-02;RPB=8.545403e-01;AF1=0.5;AC1=1;DP4=29,42,15,29;MQ=20;FQ=83;PV4=0.56,0.32,1,0.28	GT:PL:GQ	0/1:110,0,146:99
comp32961_c0_seq1	610	.	G	T	112	.	DP=326;VDB=3.990923e-01;RPB=5.738032e-01;AF1=0.5;AC1=1;DP4=79,93,63,85;MQ=20;FQ=115;PV4=0.57,0.16,1,1	GT:PL:GQ	0/1:142,0,155:99
comp32964_c0_seq1	2018	.	T	C	113	.	DP=109;VDB=2.040931e-01;RPB=-1.320586e+00;AF1=0.5;AC1=1;DP4=24,26,29,28;MQ=20;FQ=107;PV4=0.85,0.016,1,1	GT:PL:GQ	0/1:143,0,135:99
comp32964_c0_seq1	2432	.	T	A	103	.	DP=120;VDB=3.327067e-03;RPB=1.790991e+00;AF1=0.5;AC1=1;DP4=29,19,44,24;MQ=20;FQ=87;PV4=0.7,0.00012,1,0.41	GT:PL:GQ	0/1:133,0,114:99
comp32972_c0_seq2	550	.	G	A	97	.	DP=157;VDB=2.612065e-01;RPB=7.096903e-01;AF1=0.5;AC1=1;DP4=34,51,18,45;MQ=20;FQ=100;PV4=0.17,0.1,1,1	GT:PL:GQ	0/1:127,0,148:99
comp32979_c0_seq1	324	.	G	A	100	.	DP=230;VDB=2.079853e-01;RPB=1.472649e+00;AF1=0.5;AC1=1;DP4=53,68,64,43;MQ=20;FQ=103;PV4=0.017,1,1,1	GT:PL:GQ	0/1:130,0,154:99
comp32979_c0_seq1	340	.	C	T	97	.	DP=203;VDB=3.857194e-01;RPB=2.546229e+00;AF1=0.5;AC1=1;DP4=43,63,51,38;MQ=20;FQ=100;PV4=0.022,0.045,1,1	GT:PL:GQ	0/1:127,0,153:99
comp32979_c0_seq1	341	.	C	T	97	.	DP=203;VDB=3.717488e-01;RPB=2.575699e+00;AF1=0.5;AC1=1;DP4=43,62,50,38;MQ=20;FQ=100;PV4=0.031,0.39,1,1	GT:PL:GQ	0/1:127,0,153:99
comp32979_c0_seq1	408	.	C	T	108	.	DP=151;VDB=3.805970e-01;RPB=-2.944664e+00;AF1=0.5;AC1=1;DP4=28,52,27,42;MQ=20;FQ=111;PV4=0.61,0.38,1,1	GT:PL:GQ	0/1:138,0,152:99
comp32981_c0_seq1	1090	.	A	C	87	.	DP=165;VDB=1.006916e-01;RPB=1.323748e+00;AF1=0.5;AC1=1;DP4=57,35,45,27;MQ=20;FQ=90;PV4=1,0.09,1,1	GT:PL:GQ	0/1:117,0,138:99
comp32981_c0_seq2	1128	.	A	C	87	.	DP=168;VDB=1.006916e-01;RPB=1.323748e+00;AF1=0.5;AC1=1;DP4=57,35,45,27;MQ=20;FQ=90;PV4=1,0.09,1,1	GT:PL:GQ	0/1:117,0,138:99
comp32981_c0_seq3	978	.	A	C	87	.	DP=168;VDB=1.006916e-01;RPB=1.323748e+00;AF1=0.5;AC1=1;DP4=57,35,45,27;MQ=20;FQ=90;PV4=1,0.09,1,1	GT:PL:GQ	0/1:117,0,138:99
comp32985_c0_seq3	769	.	G	A	91	.	DP=106;VDB=3.398090e-01;RPB=1.153595e+00;AF1=0.5;AC1=1;DP4=28,32,22,21;MQ=20;FQ=94;PV4=0.69,1,1,1	GT:PL:GQ	0/1:121,0,144:99
comp32985_c0_seq3	971	.	T	C	99	.	DP=103;VDB=8.721913e-02;RPB=1.774522e+00;AF1=0.5;AC1=1;DP4=36,21,20,26;MQ=20;FQ=101;PV4=0.05,0.23,1,0.48	GT:PL:GQ	0/1:129,0,134:99
comp32998_c0_seq3	59	.	T	C	62	.	DP=299;VDB=1.372895e-02;RPB=-1.535303e+00;AF1=0.5;AC1=1;DP4=137,17,134,8;MQ=20;FQ=65;PV4=0.14,1,1,0.03	GT:PL:GQ	0/1:92,0,112:95
comp32998_c0_seq4	59	.	T	C	58	.	DP=299;VDB=1.372895e-02;RPB=-1.535303e+00;AF1=0.5;AC1=1;DP4=137,17,134,8;MQ=20;FQ=61;PV4=0.14,1,1,0.03	GT:PL:GQ	0/1:88,0,108:91
comp32998_c0_seq6	59	.	T	C	54	.	DP=299;VDB=1.372895e-02;RPB=-1.535303e+00;AF1=0.5;AC1=1;DP4=137,17,134,8;MQ=20;FQ=57;PV4=0.14,1,1,0.03	GT:PL:GQ	0/1:84,0,113:87
comp33004_c0_seq1	1229	.	A	G	34	.	DP=145;VDB=2.379327e-01;RPB=4.748915e-01;AF1=0.5;AC1=1;DP4=48,52,16,28;MQ=20;FQ=37;PV4=0.21,1,1,0.36	GT:PL:GQ	0/1:64,0,123:67
comp33007_c0_seq1	666	.	G	A	51	.	DP=127;VDB=3.264207e-01;RPB=5.749901e-01;AF1=0.5;AC1=1;DP4=44,39,19,21;MQ=20;FQ=54;PV4=0.7,1,1,1	GT:PL:GQ	0/1:81,0,129:84
comp33007_c0_seq2	881	.	G	A	51	.	DP=127;VDB=3.264207e-01;RPB=5.749901e-01;AF1=0.5;AC1=1;DP4=44,39,19,21;MQ=20;FQ=54;PV4=0.7,1,1,1	GT:PL:GQ	0/1:81,0,129:84
comp33008_c0_seq2	680	.	C	T	123	.	DP=637;VDB=1.166786e-01;RPB=6.050334e-02;AF1=0.5;AC1=1;DP4=170,136,172,150;MQ=20;FQ=105;PV4=0.63,1,1,0.41	GT:PL:GQ	0/1:153,0,132:99
comp33008_c0_seq2	1115	.	C	T	133	.	DP=598;VDB=6.737387e-04;RPB=-9.509274e-01;AF1=0.5;AC1=1;DP4=64,249,54,223;MQ=20;FQ=134;PV4=0.84,1,1,1	GT:PL:GQ	0/1:163,0,166:99
comp33027_c0_seq3	844	.	G	T	113	.	DP=191;VDB=4.506925e-02;RPB=1.014460e-01;AF1=0.5;AC1=1;DP4=58,31,53,45;MQ=20;FQ=99.9;PV4=0.14,0.23,1,1	GT:PL:GQ	0/1:143,0,127:99
comp33027_c0_seq3	857	.	G	A	115	.	DP=202;VDB=3.034150e-01;RPB=4.841709e-01;AF1=0.5;AC1=1;DP4=63,30,54,49;MQ=20;FQ=97;PV4=0.041,1,1,1	GT:PL:GQ	0/1:145,0,124:99
comp33031_c0_seq1	1510	.	A	C	222	.	DP=328;VDB=5.048667e-03;AF1=1;AC1=2;DP4=0,0,27,288;MQ=20;FQ=-282	GT:PL:GQ	1/1:255,255,0:99
comp33032_c0_seq1	461	.	T	C	91	.	DP=226;VDB=7.761760e-04;RPB=1.610968e+00;AF1=0.5;AC1=1;DP4=74,24,97,22;MQ=20;FQ=84.5;PV4=0.32,0.12,1,1	GT:PL:GQ	0/1:121,0,112:99
comp33032_c0_seq1	774	.	A	C	124	.	DP=238;VDB=4.226641e-01;RPB=9.714146e-02;AF1=0.5;AC1=1;DP4=42,70,58,68;MQ=20;FQ=118;PV4=0.19,1,1,1	GT:PL:GQ	0/1:154,0,146:99
comp33032_c0_seq3	461	.	T	C	91	.	DP=226;VDB=7.761760e-04;RPB=1.610968e+00;AF1=0.5;AC1=1;DP4=74,24,97,22;MQ=20;FQ=84.5;PV4=0.32,0.12,1,1	GT:PL:GQ	0/1:121,0,112:99
comp33032_c0_seq3	875	.	A	C	124	.	DP=240;VDB=3.941154e-01;RPB=1.996750e-01;AF1=0.5;AC1=1;DP4=42,70,58,69;MQ=20;FQ=118;PV4=0.24,1,1,0.49	GT:PL:GQ	0/1:154,0,145:99
comp33059_c0_seq1	94	.	T	C	93	.	DP=109;VDB=8.114247e-04;RPB=1.732917e+00;AF1=0.5;AC1=1;DP4=28,14,44,15;MQ=20;FQ=81.8;PV4=0.5,1,1,1	GT:PL:GQ	0/1:123,0,109:99
comp33059_c0_seq1	650	.	T	C	111	.	DP=126;VDB=3.621824e-01;RPB=3.737286e-01;AF1=0.5;AC1=1;DP4=27,24,38,33;MQ=20;FQ=91;PV4=1,1,1,0.38	GT:PL:GQ	0/1:141,0,118:99
comp33064_c0_seq2	834	.	A	G	124	.	DP=774;VDB=6.912253e-02;RPB=-2.681734e-01;AF1=0.5;AC1=1;DP4=157,215,169,221;MQ=20;FQ=118;PV4=0.77,0.22,1,0.35	GT:PL:GQ	0/1:154,0,145:99
comp33064_c0_seq3	856	.	A	G	119	.	DP=774;VDB=6.912253e-02;RPB=-2.681734e-01;AF1=0.5;AC1=1;DP4=157,215,169,221;MQ=20;FQ=122;PV4=0.77,0.22,1,0.35	GT:PL:GQ	0/1:149,0,158:99
comp33066_c0_seq2	1394	.	C	T	102	.	DP=101;VDB=2.983512e-01;RPB=-1.316424e-01;AF1=0.5;AC1=1;DP4=31,24,20,25;MQ=20;FQ=104;PV4=0.31,0.38,1,0.23	GT:PL:GQ	0/1:132,0,138:99
comp33066_c0_seq2	2321	.	G	A	116	.	DP=559;VDB=1.276615e-01;RPB=8.958571e-01;AF1=0.5;AC1=1;DP4=142,126,131,144;MQ=20;FQ=118;PV4=0.23,1,1,1	GT:PL:GQ	0/1:146,0,151:99
comp33068_c0_seq1	103	.	G	A	108	.	DP=1277;VDB=4.134103e-01;RPB=-1.073804e+00;AF1=0.5;AC1=1;DP4=399,174,478,204;MQ=20;FQ=81;PV4=0.9,1.4e-06,1,1	GT:PL:GQ	0/1:138,0,108:99
comp33068_c0_seq2	103	.	G	A	103	.	DP=1277;VDB=4.134103e-01;RPB=-1.073804e+00;AF1=0.5;AC1=1;DP4=399,174,478,204;MQ=20;FQ=66;PV4=0.9,1.4e-06,1,1	GT:PL:GQ	0/1:133,0,93:96
comp33072_c0_seq1	105	.	T	G	97	.	DP=143;VDB=4.056094e-01;RPB=-1.533671e+00;AF1=0.5;AC1=1;DP4=46,22,45,22;MQ=20;FQ=97;PV4=1,1,1,0.3	GT:PL:GQ	0/1:127,0,127:99
comp33072_c0_seq1	297	.	A	G	120	.	DP=101;VDB=3.325435e-01;RPB=-4.088655e+00;AF1=0.5;AC1=1;DP4=12,30,24,33;MQ=20;FQ=100;PV4=0.21,1,1,1	GT:PL:GQ	0/1:150,0,127:99
comp33079_c0_seq6	966	.	A	G	78	.	DP=183;VDB=1.519334e-01;RPB=-3.439420e-01;AF1=0.5;AC1=1;DP4=55,53,33,37;MQ=20;FQ=81;PV4=0.65,1,1,0.024	GT:PL:GQ	0/1:108,0,141:99
comp33089_c0_seq2	573	.	C	T	126	.	DP=559;VDB=4.572788e-01;RPB=-5.099409e-01;AF1=0.5;AC1=1;DP4=148,113,140,145;MQ=20;FQ=108;PV4=0.086,0.00094,1,1	GT:PL:GQ	0/1:156,0,135:99
comp33089_c0_seq2	735	.	T	C	115	.	DP=617;VDB=1.892118e-01;RPB=5.621028e-01;AF1=0.5;AC1=1;DP4=175,137,161,128;MQ=20;FQ=114;PV4=0.93,1,1,1	GT:PL:GQ	0/1:145,0,144:99
comp33113_c0_seq1	413	.	C	T	222	.	DP=243;VDB=2.927627e-03;AF1=1;AC1=2;DP4=0,0,95,139;MQ=20;FQ=-282	GT:PL:GQ	1/1:255,255,0:99
comp33113_c0_seq1	641	.	C	A	103	.	DP=180;VDB=4.612251e-01;RPB=-3.758028e-01;AF1=0.5;AC1=1;DP4=44,53,33,47;MQ=20;FQ=106;PV4=0.65,0.0064,1,0.3	GT:PL:GQ	0/1:133,0,149:99
comp33113_c0_seq1	657	.	G	C	117	.	DP=197;VDB=2.478491e-01;RPB=3.463114e-01;AF1=0.5;AC1=1;DP4=42,39,49,49;MQ=20;FQ=103;PV4=0.88,0.016,1,1	GT:PL:GQ	0/1:147,0,130:99
comp33113_c0_seq2	413	.	C	T	222	.	DP=243;VDB=2.927627e-03;AF1=1;AC1=2;DP4=0,0,95,139;MQ=20;FQ=-282	GT:PL:GQ	1/1:255,255,0:99
comp33113_c0_seq2	641	.	C	A	103	.	DP=180;VDB=4.612251e-01;RPB=-3.758028e-01;AF1=0.5;AC1=1;DP4=44,53,33,47;MQ=20;FQ=106;PV4=0.65,0.0064,1,0.3	GT:PL:GQ	0/1:133,0,149:99
comp33113_c0_seq2	657	.	G	C	117	.	DP=197;VDB=2.478491e-01;RPB=3.463114e-01;AF1=0.5;AC1=1;DP4=42,39,49,49;MQ=20;FQ=103;PV4=0.88,0.016,1,1	GT:PL:GQ	0/1:147,0,130:99
comp33124_c0_seq3	875	.	A	G	137	.	DP=378;VDB=1.326927e-03;RPB=2.244325e+00;AF1=0.5;AC1=1;DP4=43,126,42,156;MQ=20;FQ=134;PV4=0.39,0.42,1,0.39	GT:PL:GQ	0/1:167,0,162:99
comp33124_c0_seq3	883	.	A	G	135	.	DP=369;VDB=5.246018e-01;RPB=1.368858e+00;AF1=0.5;AC1=1;DP4=41,129,40,148;MQ=20;FQ=133;PV4=0.53,1,1,1	GT:PL:GQ	0/1:165,0,162:99
comp33124_c0_seq5	648	.	A	G	141	.	DP=378;VDB=1.326927e-03;RPB=2.244325e+00;AF1=0.5;AC1=1;DP4=43,126,42,156;MQ=20;FQ=121;PV4=0.39,0.42,1,0.39	GT:PL:GQ	0/1:171,0,148:99
comp33124_c0_seq5	656	.	A	G	136	.	DP=369;VDB=5.246018e-01;RPB=1.368858e+00;AF1=0.5;AC1=1;DP4=41,129,40,148;MQ=20;FQ=134;PV4=0.53,1,1,1	GT:PL:GQ	0/1:166,0,162:99
comp33128_c0_seq1	2487	.	A	G	85	.	DP=117;VDB=2.108847e-01;RPB=5.796031e-01;AF1=0.5;AC1=1;DP4=34,32,25,20;MQ=20;FQ=88;PV4=0.7,0.34,1,1	GT:PL:GQ	0/1:115,0,143:99
comp33132_c0_seq1	1167	.	G	A	222	.	DP=323;VDB=4.669989e-01;AF1=1;AC1=2;DP4=0,0,174,122;MQ=20;FQ=-282	GT:PL:GQ	1/1:255,255,0:99
comp33148_c0_seq1	127	.	C	T	105	.	DP=236;VDB=4.528108e-01;RPB=2.188840e+00;AF1=0.5;AC1=1;DP4=77,32,80,39;MQ=20;FQ=98.5;PV4=0.67,1.4e-06,1,0.22	GT:PL:GQ	0/1:135,0,126:99
comp33148_c0_seq1	253	.	G	T	60	.	DP=312;VDB=3.448410e-02;RPB=3.436708e+00;AF1=0.5;AC1=1;DP4=105,94,50,58;MQ=20;FQ=63;PV4=0.29,0.0023,1,0.074	GT:PL:GQ	0/1:90,0,141:93
comp33148_c0_seq1	268	.	T	C	49	.	DP=307;VDB=1.397055e-01;RPB=-1.192116e+00;AF1=0.5;AC1=1;DP4=101,89,55,56;MQ=20;FQ=52;PV4=0.55,2.4e-05,1,0.0019	GT:PL:GQ	0/1:79,0,137:82
comp33148_c0_seq1	272	.	T	A	68	.	DP=302;VDB=7.398457e-03;RPB=-1.116738e+00;AF1=0.5;AC1=1;DP4=99,87,55,58;MQ=20;FQ=71;PV4=0.48,0.068,1,0.00036	GT:PL:GQ	0/1:98,0,142:99
comp33149_c0_seq1	563	.	G	A	105	.	DP=135;VDB=1.879253e-01;RPB=1.215252e+00;AF1=0.5;AC1=1;DP4=40,33,26,35;MQ=20;FQ=107;PV4=0.17,0.32,1,1	GT:PL:GQ	0/1:135,0,142:99
comp33149_c0_seq2	563	.	G	A	105	.	DP=135;VDB=1.879253e-01;RPB=1.215252e+00;AF1=0.5;AC1=1;DP4=40,33,26,35;MQ=20;FQ=107;PV4=0.17,0.32,1,1	GT:PL:GQ	0/1:135,0,142:99
comp33151_c0_seq1	2382	.	G	A	93	.	DP=1642;VDB=2.321762e-02;RPB=1.105546e+00;AF1=0.5;AC1=1;DP4=495,444,314,308;MQ=20;FQ=96;PV4=0.41,1,1,1	GT:PL:GQ	0/1:123,0,158:99
comp33151_c0_seq1	2500	.	T	C	118	.	DP=2241;VDB=5.199222e-01;RPB=-9.274467e-02;AF1=0.5;AC1=1;DP4=526,630,504,554;MQ=20;FQ=120;PV4=0.33,0.043,1,1	GT:PL:GQ	0/1:148,0,156:99
comp33165_c0_seq2	277	.	C	T	222	.	DP=209;VDB=3.486750e-03;AF1=1;AC1=2;DP4=0,0,86,119;MQ=20;FQ=-282	GT:PL:GQ	1/1:255,255,0:99
comp33167_c0_seq1	215	.	G	A	89	.	DP=297;VDB=1.099824e-02;RPB=9.062789e-02;AF1=0.5;AC1=1;DP4=88,78,77,51;MQ=20;FQ=92;PV4=0.24,0.18,1,0.099	GT:PL:GQ	0/1:119,0,153:99
comp33169_c0_seq1	1551	.	T	C	104	.	DP=129;VDB=3.993013e-01;RPB=1.467206e+00;AF1=0.5;AC1=1;DP4=30,32,33,27;MQ=20;FQ=106;PV4=0.48,1,1,1	GT:PL:GQ	0/1:134,0,142:99
comp33171_c0_seq1	3663	.	C	A	110	.	DP=135;VDB=2.168810e-01;RPB=1.138181e+00;AF1=0.5;AC1=1;DP4=29,23,42,36;MQ=20;FQ=83;PV4=0.86,1,1,0.48	GT:PL:GQ	0/1:140,0,110:99
comp33171_c0_seq2	3711	.	C	A	110	.	DP=135;VDB=2.168810e-01;RPB=1.138181e+00;AF1=0.5;AC1=1;DP4=29,23,42,36;MQ=20;FQ=83;PV4=0.86,1,1,0.48	GT:PL:GQ	0/1:140,0,110:99
comp33183_c0_seq1	640	.	G	A	82	.	DP=159;VDB=2.443129e-01;RPB=1.080578e+00;AF1=0.5;AC1=1;DP4=47,46,34,30;MQ=20;FQ=85;PV4=0.87,1,1,1	GT:PL:GQ	0/1:112,0,143:99
comp33183_c0_seq1	998	.	C	T	95	.	DP=141;VDB=1.298334e-01;RPB=1.056729e+00;AF1=0.5;AC1=1;DP4=33,46,30,30;MQ=20;FQ=98;PV4=0.39,0.45,1,1	GT:PL:GQ	0/1:125,0,149:99
comp33188_c0_seq1	153	.	A	G	77	.	DP=180;VDB=6.531042e-02;RPB=-7.541515e-01;AF1=0.5;AC1=1;DP4=68,32,54,22;MQ=20;FQ=80;PV4=0.74,0.26,1,1	GT:PL:GQ	0/1:107,0,133:99
comp33193_c0_seq1	134	.	A	T	192	.	DP=181;VDB=3.776174e-02;RPB=-5.707987e-01;AF1=1;AC1=2;DP4=1,0,124,51;MQ=20;FQ=-282;PV4=1,1,1,0.18	GT:PL:GQ	1/1:225,255,0:99
comp33193_c0_seq1	343	.	T	A	119	.	DP=183;VDB=6.331191e-03;RPB=-1.815062e+00;AF1=0.5;AC1=1;DP4=35,45,46,54;MQ=20;FQ=103;PV4=0.88,0.22,1,1	GT:PL:GQ	0/1:149,0,130:99
comp33197_c0_seq1	691	.	A	G	222	.	DP=3162;VDB=5.211710e-01;RPB=1.766346e+00;AF1=1;AC1=2;DP4=2,1,1202,1809;MQ=20;FQ=-282;PV4=0.57,1,1,1	GT:PL:GQ	1/1:255,255,0:99
comp33197_c0_seq1	1969	.	G	A	102	.	DP=930;VDB=4.632008e-01;RPB=-9.825321e-02;AF1=0.5;AC1=1;DP4=218,264,194,244;MQ=20;FQ=105;PV4=0.79,0.27,1,1	GT:PL:GQ	0/1:132,0,160:99
comp33204_c0_seq1	622	.	G	A	111	.	DP=175;VDB=4.003662e-01;RPB=1.849720e+00;AF1=0.5;AC1=1;DP4=37,55,25,53;MQ=20;FQ=114;PV4=0.34,1,1,1	GT:PL:GQ	0/1:141,0,151:99
comp33214_c0_seq1	201	.	G	A	104	.	DP=104;VDB=2.225554e-01;RPB=-1.515803e+00;AF1=0.5;AC1=1;DP4=33,18,27,21;MQ=20;FQ=102;PV4=0.42,0.38,1,1	GT:PL:GQ	0/1:134,0,131:99
comp33229_c0_seq1	475	.	T	C	109	.	DP=519;VDB=5.215391e-01;RPB=2.162748e-02;AF1=0.5;AC1=1;DP4=142,114,124,116;MQ=20;FQ=111;PV4=0.42,9.1e-05,1,0.055	GT:PL:GQ	0/1:139,0,145:99
comp33229_c0_seq1	554	.	G	A	117	.	DP=503;VDB=5.243563e-01;RPB=-9.354697e-01;AF1=0.5;AC1=1;DP4=117,127,114,133;MQ=20;FQ=119;PV4=0.72,0.0001,1,1	GT:PL:GQ	0/1:147,0,151:99
comp33229_c0_seq2	3930	.	G	A	116	.	DP=192;VDB=2.271024e-01;RPB=2.425469e+00;AF1=0.5;AC1=1;DP4=52,39,49,51;MQ=20;FQ=107;PV4=0.31,0.36,1,0.49	GT:PL:GQ	0/1:146,0,134:99
comp33229_c0_seq2	4412	.	T	C	111	.	DP=519;VDB=5.215391e-01;RPB=2.162748e-02;AF1=0.5;AC1=1;DP4=142,114,124,116;MQ=20;FQ=113;PV4=0.42,9.1e-05,1,0.055	GT:PL:GQ	0/1:141,0,146:99
comp33229_c0_seq2	4491	.	G	A	121	.	DP=503;VDB=5.243563e-01;RPB=-9.354697e-01;AF1=0.5;AC1=1;DP4=117,127,114,133;MQ=20;FQ=119;PV4=0.72,0.0001,1,1	GT:PL:GQ	0/1:151,0,148:99
comp33243_c0_seq1	480	.	A	G	116	.	DP=1759;VDB=2.630516e-01;RPB=-1.538617e-01;AF1=0.5;AC1=1;DP4=456,447,432,394;MQ=20;FQ=115;PV4=0.47,1,1,0.39	GT:PL:GQ	0/1:146,0,144:99
comp33243_c0_seq1	742	.	T	C	103	.	DP=1899;VDB=4.968668e-01;RPB=1.360429e+00;AF1=0.5;AC1=1;DP4=365,637,271,579;MQ=20;FQ=106;PV4=0.044,3.5e-05,1,1	GT:PL:GQ	0/1:133,0,158:99
comp33243_c0_seq2	480	.	A	G	118	.	DP=1759;VDB=2.630516e-01;RPB=-1.538617e-01;AF1=0.5;AC1=1;DP4=456,447,432,394;MQ=20;FQ=117;PV4=0.47,1,1,0.39	GT:PL:GQ	0/1:148,0,146:99
comp33243_c0_seq2	1675	.	T	C	86	.	DP=787;VDB=8.720344e-02;RPB=-1.126752e+00;AF1=0.5;AC1=1;DP4=189,258,118,213;MQ=20;FQ=89;PV4=0.064,0.057,1,0.01	GT:PL:GQ	0/1:116,0,154:99
comp33252_c0_seq2	1084	.	C	T	198	.	DP=184;VDB=2.657316e-22;RPB=-3.348041e+00;AF1=1;AC1=2;DP4=0,5,6,162;MQ=20;FQ=-282;PV4=1,1,1,1	GT:PL:GQ	1/1:231,255,0:99
comp33258_c0_seq1	1167	.	C	T	90	.	DP=111;VDB=6.253032e-02;RPB=2.099718e+00;AF1=0.5;AC1=1;DP4=3,50,6,51;MQ=20;FQ=68;PV4=0.49,0.00058,1,0.025	GT:PL:GQ	0/1:120,0,95:98
comp33283_c0_seq2	87	.	T	C	106	.	DP=253;VDB=1.193639e-02;RPB=7.630060e-01;AF1=0.5;AC1=1;DP4=85,42,80,42;MQ=20;FQ=107;PV4=0.89,0.36,1,0.31	GT:PL:GQ	0/1:136,0,139:99
comp33283_c0_seq2	104	.	G	A	108	.	DP=359;VDB=5.150896e-01;RPB=1.225561e+00;AF1=0.5;AC1=1;DP4=127,56,122,52;MQ=20;FQ=105;PV4=0.91,1,1,1	GT:PL:GQ	0/1:138,0,133:99
comp33283_c0_seq2	111	.	G	C	101	.	DP=379;VDB=1.093184e-01;RPB=1.355444e+00;AF1=0.5;AC1=1;DP4=129,57,114,53;MQ=20;FQ=103;PV4=0.91,1,1,1	GT:PL:GQ	0/1:131,0,138:99
comp33283_c0_seq2	249	.	T	C	121	.	DP=354;VDB=6.382500e-02;RPB=-2.798319e-01;AF1=0.5;AC1=1;DP4=74,87,99,90;MQ=20;FQ=114;PV4=0.24,0.03,1,1	GT:PL:GQ	0/1:151,0,141:99
comp33283_c0_seq2	731	.	G	A	103	.	DP=215;VDB=1.156026e-01;RPB=1.727660e+00;AF1=0.5;AC1=1;DP4=66,45,48,48;MQ=20;FQ=105;PV4=0.21,0.12,1,1	GT:PL:GQ	0/1:133,0,141:99
comp33302_c0_seq1	349	.	A	G	86	.	DP=236;VDB=4.466731e-01;RPB=1.918661e+00;AF1=0.5;AC1=1;DP4=82,45,78,30;MQ=20;FQ=89;PV4=0.26,0.39,1,1	GT:PL:GQ	0/1:116,0,140:99
comp33311_c0_seq1	145	.	G	C	98	.	DP=3995;VDB=4.589243e-02;RPB=4.228384e+00;AF1=0.5;AC1=1;DP4=1565,501,1424,403;MQ=20;FQ=97.5;PV4=0.11,1,1,1	GT:PL:GQ	0/1:128,0,127:99
comp33311_c0_seq1	168	.	G	C	91	.	DP=4279;VDB=2.636772e-01;RPB=3.179729e+00;AF1=0.5;AC1=1;DP4=1554,685,1285,549;MQ=20;FQ=93.9;PV4=0.66,0.43,1,1	GT:PL:GQ	0/1:121,0,139:99
comp33316_c0_seq2	2020	.	G	A	87	.	DP=167;VDB=3.610337e-01;RPB=3.345225e-01;AF1=0.5;AC1=1;DP4=37,60,30,37;MQ=20;FQ=90;PV4=0.42,1,1,1	GT:PL:GQ	0/1:117,0,152:99
comp33325_c0_seq1	2123	.	A	G	123	.	DP=207;VDB=5.146807e-01;RPB=1.301527e+00;AF1=0.5;AC1=1;DP4=41,57,40,63;MQ=20;FQ=118;PV4=0.67,1,1,1	GT:PL:GQ	0/1:153,0,146:99
comp33346_c0_seq1	89	.	T	C	95	.	DP=145;VDB=5.356040e-02;RPB=2.266936e-01;AF1=0.5;AC1=1;DP4=44,18,57,20;MQ=20;FQ=84.8;PV4=0.71,1,1,1	GT:PL:GQ	0/1:125,0,112:99
comp33351_c0_seq1	3911	.	G	A	113	.	DP=151;VDB=1.598096e-01;RPB=3.361925e-02;AF1=0.5;AC1=1;DP4=41,30,36,38;MQ=20;FQ=96;PV4=0.32,1,1,1	GT:PL:GQ	0/1:143,0,123:99
comp33388_c0_seq1	419	.	C	T	82	.	DP=294;VDB=6.398057e-02;RPB=-5.596679e-01;AF1=0.5;AC1=1;DP4=72,95,60,63;MQ=20;FQ=85;PV4=0.34,1,1,1	GT:PL:GQ	0/1:112,0,156:99
comp33392_c0_seq1	321	.	C	T	89	.	DP=206;VDB=4.547029e-01;RPB=-1.364506e-01;AF1=0.5;AC1=1;DP4=62,55,37,47;MQ=20;FQ=92;PV4=0.25,0.12,1,1	GT:PL:GQ	0/1:119,0,145:99
comp33392_c0_seq1	696	.	T	C	89	.	DP=136;VDB=1.324662e-02;RPB=1.115647e+00;AF1=0.5;AC1=1;DP4=37,42,24,30;MQ=20;FQ=92;PV4=0.86,1,1,1	GT:PL:GQ	0/1:119,0,145:99
comp33412_c0_seq1	2473	.	A	G	178	.	DP=103;VDB=3.151526e-01;AF1=1;AC1=2;DP4=0,0,51,50;MQ=20;FQ=-282	GT:PL:GQ	1/1:211,255,0:99
comp33412_c0_seq1	2765	.	A	G	196	.	DP=147;VDB=1.598618e-02;AF1=1;AC1=2;DP4=0,0,72,66;MQ=20;FQ=-282	GT:PL:GQ	1/1:229,255,0:99
comp33412_c0_seq2	3851	.	A	G	196	.	DP=147;VDB=1.598618e-02;AF1=1;AC1=2;DP4=0,0,72,66;MQ=20;FQ=-282	GT:PL:GQ	1/1:229,255,0:99
comp33412_c0_seq3	2428	.	A	G	178	.	DP=103;VDB=3.151526e-01;AF1=1;AC1=2;DP4=0,0,51,50;MQ=20;FQ=-282	GT:PL:GQ	1/1:211,255,0:99
comp33412_c0_seq3	2720	.	A	G	196	.	DP=147;VDB=1.598618e-02;AF1=1;AC1=2;DP4=0,0,72,66;MQ=20;FQ=-282	GT:PL:GQ	1/1:229,255,0:99
comp33412_c0_seq4	3806	.	A	G	196	.	DP=147;VDB=1.598618e-02;AF1=1;AC1=2;DP4=0,0,72,66;MQ=20;FQ=-282	GT:PL:GQ	1/1:229,255,0:99
comp33418_c0_seq1	906	.	C	T	109	.	DP=176;VDB=2.854275e-01;RPB=-5.847168e-01;AF1=0.5;AC1=1;DP4=42,46,40,42;MQ=20;FQ=111;PV4=1,1,1,1	GT:PL:GQ	0/1:139,0,146:99
comp33424_c1_seq1	550	.	A	G	222	.	DP=542;VDB=4.888883e-01;RPB=3.815246e-01;AF1=1;AC1=2;DP4=1,0,319,193;MQ=20;FQ=-282;PV4=1,0.2,1,0.23	GT:PL:GQ	1/1:255,255,0:99
comp33454_c0_seq1	1724	.	C	T	22	.	DP=343;VDB=1.848364e-02;RPB=3.635584e-01;AF1=0.5;AC1=1;DP4=151,57,100,34;MQ=20;FQ=25;PV4=0.71,0.038,1,0.19	GT:PL:GQ	0/1:52,0,114:55
comp33467_c0_seq2	2422	.	G	A	106	.	DP=103;VDB=1.581194e-01;RPB=9.649098e-01;AF1=0.5;AC1=1;DP4=28,27,19,27;MQ=20;FQ=108;PV4=0.42,0.26,1,0.42	GT:PL:GQ	0/1:136,0,144:99
comp33471_c0_seq2	268	.	C	T	117	.	DP=263;VDB=1.204871e-01;RPB=6.750716e-01;AF1=0.5;AC1=1;DP4=47,56,74,75;MQ=20;FQ=87;PV4=0.61,0.019,1,0.29	GT:PL:GQ	0/1:147,0,114:99
comp33478_c0_seq1	214	.	C	T	114	.	DP=862;VDB=3.446724e-01;RPB=2.012748e-03;AF1=0.5;AC1=1;DP4=239,170,261,164;MQ=20;FQ=115;PV4=0.4,1,1,1	GT:PL:GQ	0/1:144,0,147:99
comp33478_c0_seq1	1107	.	A	G	117	.	DP=224;VDB=5.169912e-01;RPB=2.812921e+00;AF1=0.5;AC1=1;DP4=40,74,45,63;MQ=20;FQ=120;PV4=0.34,1,1,1	GT:PL:GQ	0/1:147,0,156:99
comp33478_c0_seq1	1134	.	G	C	117	.	DP=211;VDB=4.834271e-01;RPB=5.695249e-01;AF1=0.5;AC1=1;DP4=58,41,51,54;MQ=20;FQ=109;PV4=0.16,0.06,1,1	GT:PL:GQ	0/1:147,0,136:99
comp33478_c0_seq2	214	.	C	T	110	.	DP=862;VDB=3.446724e-01;RPB=2.012748e-03;AF1=0.5;AC1=1;DP4=239,170,261,164;MQ=20;FQ=109;PV4=0.4,1,1,1	GT:PL:GQ	0/1:140,0,139:99
comp33482_c0_seq4	485	.	G	A	106	.	DP=324;VDB=1.226852e-11;RPB=-2.949877e+00;AF1=0.5;AC1=1;DP4=11,164,13,130;MQ=20;FQ=109;PV4=0.4,1,1,1	GT:PL:GQ	0/1:136,0,159:99
comp33482_c0_seq4	531	.	T	C	39	.	DP=164;VDB=1.783546e-14;RPB=6.822558e-01;AF1=0.5;AC1=1;DP4=65,9,38,7;MQ=20;FQ=42;PV4=0.59,0.44,1,1	GT:PL:GQ	0/1:69,0,95:72
comp33483_c0_seq1	4146	.	T	G	115	.	DP=195;VDB=5.196327e-01;RPB=-9.361782e-01;AF1=0.5;AC1=1;DP4=46,47,53,49;MQ=20;FQ=110;PV4=0.78,1,1,1	GT:PL:GQ	0/1:145,0,138:99
comp33493_c0_seq1	450	.	C	T	98	.	DP=102;VDB=3.001003e-01;RPB=3.785360e-01;AF1=0.5;AC1=1;DP4=30,24,17,23;MQ=20;FQ=101;PV4=0.3,1,1,1	GT:PL:GQ	0/1:128,0,142:99
comp33499_c0_seq2	639	.	G	A	118	.	DP=866;VDB=4.584224e-01;RPB=-1.279646e+00;AF1=0.5;AC1=1;DP4=252,176,257,155;MQ=20;FQ=110;PV4=0.32,0.016,1,1	GT:PL:GQ	0/1:148,0,137:99
comp33523_c0_seq1	144	.	T	C	99	.	DP=114;VDB=4.089481e-02;RPB=1.982958e-01;AF1=0.5;AC1=1;DP4=27,20,42,19;MQ=20;FQ=93.4;PV4=0.23,1,1,0.4	GT:PL:GQ	0/1:129,0,121:99
comp33523_c0_seq1	302	.	A	G	99	.	DP=109;VDB=1.048997e-03;RPB=-4.637330e-01;AF1=0.5;AC1=1;DP4=43,14,26,21;MQ=20;FQ=92.5;PV4=0.038,0.22,1,0.051	GT:PL:GQ	0/1:129,0,120:99
comp33540_c0_seq1	702	.	C	G	97	.	DP=111;VDB=3.026250e-01;RPB=-1.690313e+00;AF1=0.5;AC1=1;DP4=29,30,30,21;MQ=20;FQ=99.9;PV4=0.34,0.19,1,0.23	GT:PL:GQ	0/1:127,0,145:99
comp33540_c0_seq1	722	.	A	G	88	.	DP=111;VDB=3.759808e-03;RPB=3.143518e-01;AF1=0.5;AC1=1;DP4=26,35,31,17;MQ=20;FQ=91;PV4=0.033,1,1,1	GT:PL:GQ	0/1:118,0,147:99
comp33541_c0_seq1	1291	.	A	T	74	.	DP=107;VDB=3.314448e-01;RPB=-1.085206e+00;AF1=0.5;AC1=1;DP4=26,35,27,14;MQ=20;FQ=77;PV4=0.027,0.18,1,0.22	GT:PL:GQ	0/1:104,0,148:99
comp33541_c0_seq1	2178	.	G	A	43	.	DP=304;VDB=4.032037e-01;RPB=-8.605963e-01;AF1=0.5;AC1=1;DP4=99,82,66,46;MQ=20;FQ=46;PV4=0.54,0.0043,1,0.061	GT:PL:GQ	0/1:73,0,136:76
comp33559_c0_seq1	114	.	A	C	83	.	DP=318;VDB=5.139511e-03;RPB=7.811014e-01;AF1=0.5;AC1=1;DP4=134,27,134,17;MQ=20;FQ=84.3;PV4=0.19,1,1,1	GT:PL:GQ	0/1:113,0,116:99
comp33559_c0_seq1	385	.	C	G	102	.	DP=461;VDB=5.275274e-03;RPB=6.114625e-01;AF1=0.5;AC1=1;DP4=126,107,106,106;MQ=20;FQ=105;PV4=0.39,1,1,1	GT:PL:GQ	0/1:132,0,150:99
comp33559_c0_seq1	731	.	C	G	133	.	DP=434;VDB=2.270380e-01;RPB=1.299041e+00;AF1=0.5;AC1=1;DP4=53,149,59,162;MQ=20;FQ=127;PV4=1,0.4,1,1	GT:PL:GQ	0/1:163,0,155:99
comp33561_c0_seq2	1480	.	T	C	99	.	DP=337;VDB=3.605456e-01;RPB=1.534326e+00;AF1=0.5;AC1=1;DP4=42,134,47,92;MQ=20;FQ=102;PV4=0.059,0.061,1,1	GT:PL:GQ	0/1:129,0,167:99
comp33561_c0_seq4	1736	.	G	A	124	.	DP=380;VDB=3.516789e-01;RPB=1.981151e+00;AF1=0.5;AC1=1;DP4=94,80,86,107;MQ=20;FQ=117;PV4=0.076,0.003,1,1	GT:PL:GQ	0/1:154,0,144:99
comp33573_c0_seq1	963	.	A	T	113	.	DP=121;VDB=9.330347e-02;RPB=1.904367e+00;AF1=0.5;AC1=1;DP4=26,22,35,37;MQ=20;FQ=85;PV4=0.58,1,1,0.2	GT:PL:GQ	0/1:143,0,112:99
comp33586_c0_seq1	94	.	T	G	90	.	DP=277;VDB=8.785873e-02;RPB=-9.512458e-02;AF1=0.5;AC1=1;DP4=108,31,104,27;MQ=20;FQ=92.4;PV4=0.77,1,1,1	GT:PL:GQ	0/1:120,0,128:99
comp33586_c0_seq1	174	.	C	T	94	.	DP=675;VDB=2.195370e-01;RPB=5.489411e-01;AF1=0.5;AC1=1;DP4=213,134,193,122;MQ=20;FQ=97;PV4=1,0.013,1,0.15	GT:PL:GQ	0/1:124,0,143:99
comp33586_c0_seq3	94	.	T	G	91	.	DP=277;VDB=8.785873e-02;RPB=-9.512458e-02;AF1=0.5;AC1=1;DP4=108,31,104,27;MQ=20;FQ=93.2;PV4=0.77,1,1,1	GT:PL:GQ	0/1:121,0,128:99
comp33586_c0_seq3	174	.	C	T	93	.	DP=227;VDB=5.838149e-12;RPB=9.650501e-01;AF1=0.5;AC1=1;DP4=90,19,94,23;MQ=20;FQ=85.6;PV4=0.73,0.013,1,0.29	GT:PL:GQ	0/1:123,0,113:99
comp33605_c0_seq1	845	.	T	C	99	.	DP=223;VDB=3.380955e-01;RPB=-1.388817e-02;AF1=0.5;AC1=1;DP4=68,48,65,38;MQ=20;FQ=102;PV4=0.58,1,1,1	GT:PL:GQ	0/1:129,0,142:99
comp33605_c0_seq1	1022	.	G	A	112	.	DP=253;VDB=2.968025e-01;RPB=-1.146498e+00;AF1=0.5;AC1=1;DP4=76,40,83,48;MQ=20;FQ=103;PV4=0.79,0.4,1,1	GT:PL:GQ	0/1:142,0,130:99
comp33605_c0_seq1	1245	.	A	G	107	.	DP=489;VDB=4.961497e-01;RPB=7.382908e-01;AF1=0.5;AC1=1;DP4=144,111,118,103;MQ=20;FQ=110;PV4=0.52,0.28,1,1	GT:PL:GQ	0/1:137,0,146:99
comp33605_c0_seq3	484	.	T	C	99	.	DP=223;VDB=3.380955e-01;RPB=-1.388817e-02;AF1=0.5;AC1=1;DP4=68,48,65,38;MQ=20;FQ=102;PV4=0.58,1,1,1	GT:PL:GQ	0/1:129,0,142:99
comp33605_c0_seq3	661	.	G	A	112	.	DP=253;VDB=2.968025e-01;RPB=-1.146498e+00;AF1=0.5;AC1=1;DP4=76,40,83,48;MQ=20;FQ=103;PV4=0.79,0.4,1,1	GT:PL:GQ	0/1:142,0,130:99
comp33605_c0_seq3	884	.	A	G	101	.	DP=489;VDB=4.961497e-01;RPB=7.382908e-01;AF1=0.5;AC1=1;DP4=144,111,118,103;MQ=20;FQ=104;PV4=0.52,0.28,1,1	GT:PL:GQ	0/1:131,0,151:99
comp33605_c0_seq4	505	.	T	C	99	.	DP=223;VDB=3.380955e-01;RPB=-1.388817e-02;AF1=0.5;AC1=1;DP4=68,48,65,38;MQ=20;FQ=102;PV4=0.58,1,1,1	GT:PL:GQ	0/1:129,0,142:99
comp33605_c0_seq4	682	.	G	A	112	.	DP=253;VDB=2.968025e-01;RPB=-1.146498e+00;AF1=0.5;AC1=1;DP4=76,40,83,48;MQ=20;FQ=103;PV4=0.79,0.4,1,1	GT:PL:GQ	0/1:142,0,130:99
comp33605_c0_seq4	905	.	A	G	111	.	DP=489;VDB=4.961497e-01;RPB=7.382908e-01;AF1=0.5;AC1=1;DP4=144,111,118,103;MQ=20;FQ=111;PV4=0.52,0.28,1,1	GT:PL:GQ	0/1:141,0,142:99
comp33611_c0_seq2	1489	.	T	C	206	.	DP=216;VDB=5.511651e-02;AF1=1;AC1=2;DP4=0,0,147,58;MQ=20;FQ=-282	GT:PL:GQ	1/1:239,255,0:99
comp33611_c0_seq2	1754	.	G	A	79	.	DP=508;VDB=4.725462e-01;RPB=4.160806e-01;AF1=0.5001;AC1=1;DP4=98,80,183,131;MQ=20;FQ=9.53;PV4=0.51,0.5,1,1	GT:PL:GQ	0/1:109,0,36:39
comp33611_c0_seq2	1959	.	G	A	113	.	DP=778;VDB=1.471561e-01;RPB=-2.930765e+00;AF1=0.5;AC1=1;DP4=103,171,174,277;MQ=20;FQ=58;PV4=0.81,1,1,1	GT:PL:GQ	0/1:143,0,85:88
comp33611_c0_seq2	2044	.	C	T	125	.	DP=409;VDB=1.943848e-01;RPB=2.259873e+00;AF1=0.5;AC1=1;DP4=17,128,33,222;MQ=20;FQ=50;PV4=0.76,0.014,1,0.083	GT:PL:GQ	0/1:155,0,77:80
comp33618_c1_seq1	105	.	G	A	90	.	DP=145;VDB=1.092198e-01;RPB=-6.320358e-01;AF1=1;AC1=2;DP4=9,16,42,75;MQ=20;FQ=-88;PV4=1,0.058,1,0.48	GT:PL:GQ	1/1:123,61,0:99
comp33622_c0_seq1	209	.	T	C	80	.	DP=135;VDB=9.103005e-02;RPB=6.374984e-01;AF1=0.5;AC1=1;DP4=45,28,35,18;MQ=20;FQ=83;PV4=0.71,1,1,1	GT:PL:GQ	0/1:110,0,136:99
comp33622_c0_seq1	316	.	C	T	106	.	DP=117;VDB=3.700210e-01;RPB=3.001799e-01;AF1=0.5;AC1=1;DP4=36,26,23,30;MQ=20;FQ=107;PV4=0.14,1,1,1	GT:PL:GQ	0/1:136,0,139:99
comp33622_c0_seq4	209	.	T	C	93	.	DP=189;VDB=3.771287e-01;RPB=-4.083002e-01;AF1=0.5;AC1=1;DP4=54,45,49,32;MQ=20;FQ=96;PV4=0.45,1,1,0.33	GT:PL:GQ	0/1:123,0,144:99
comp33622_c0_seq4	382	.	C	T	111	.	DP=172;VDB=2.560086e-01;RPB=7.663167e-01;AF1=0.5;AC1=1;DP4=45,41,37,45;MQ=20;FQ=111;PV4=0.36,1,1,1	GT:PL:GQ	0/1:141,0,142:99
comp33625_c0_seq1	220	.	C	T	87	.	DP=123;VDB=3.555917e-02;RPB=1.829237e+00;AF1=0.5;AC1=1;DP4=35,37,19,28;MQ=20;FQ=90;PV4=0.45,1,1,1	GT:PL:GQ	0/1:117,0,142:99
comp33625_c0_seq4	220	.	C	T	87	.	DP=123;VDB=3.555917e-02;RPB=1.829237e+00;AF1=0.5;AC1=1;DP4=35,37,19,28;MQ=20;FQ=90;PV4=0.45,1,1,1	GT:PL:GQ	0/1:117,0,142:99
comp33633_c0_seq1	3129	.	A	G	107	.	DP=120;VDB=4.099910e-02;RPB=7.795977e-01;AF1=0.5;AC1=1;DP4=29,32,27,28;MQ=20;FQ=109;PV4=1,1,1,0.13	GT:PL:GQ	0/1:137,0,141:99
comp33647_c0_seq2	709	.	C	G	105	.	DP=220;VDB=3.053564e-01;RPB=-8.534756e-01;AF1=0.5;AC1=1;DP4=50,68,40,56;MQ=20;FQ=108;PV4=1,1,1,0.21	GT:PL:GQ	0/1:135,0,155:99
comp33647_c0_seq2	1204	.	A	G	87	.	DP=349;VDB=1.333924e-01;RPB=-1.872184e-01;AF1=0.5;AC1=1;DP4=104,81,98,57;MQ=20;FQ=90;PV4=0.22,0.0023,1,0.14	GT:PL:GQ	0/1:117,0,150:99
comp33647_c0_seq2	1251	.	A	G	102	.	DP=360;VDB=4.158828e-03;RPB=-9.434996e-01;AF1=0.5;AC1=1;DP4=84,100,93,79;MQ=20;FQ=105;PV4=0.14,1,1,1	GT:PL:GQ	0/1:132,0,159:99
comp33648_c0_seq2	124	.	A	G	49	.	DP=233;VDB=1.348190e-06;AF1=1;AC1=2;DP4=0,0,15,0;MQ=20;FQ=-72	GT:PL:GQ	1/1:82,45,0:86
comp33648_c0_seq2	264	.	G	A	128	.	DP=3027;VDB=6.337200e-05;RPB=1.052199e+00;AF1=0.5;AC1=1;DP4=567,893,630,899;MQ=20;FQ=127;PV4=0.19,0.00024,1,1	GT:PL:GQ	0/1:158,0,156:99
comp33648_c0_seq4	298	.	G	A	129	.	DP=3027;VDB=6.337200e-05;RPB=1.052199e+00;AF1=0.5;AC1=1;DP4=567,893,630,899;MQ=20;FQ=126;PV4=0.19,0.00024,1,1	GT:PL:GQ	0/1:159,0,154:99
comp33648_c0_seq5	298	.	G	A	123	.	DP=3027;VDB=6.337200e-05;RPB=1.052199e+00;AF1=0.5;AC1=1;DP4=567,893,630,899;MQ=20;FQ=114;PV4=0.19,0.00024,1,1	GT:PL:GQ	0/1:153,0,141:99
comp33651_c0_seq1	2990	.	C	T	214	.	DP=203;VDB=2.797542e-01;AF1=1;AC1=2;DP4=0,0,110,81;MQ=20;FQ=-282	GT:PL:GQ	1/1:247,255,0:99
comp33657_c0_seq1	1273	.	G	T	120	.	DP=226;VDB=2.086747e-01;RPB=1.064479e+00;AF1=0.5;AC1=1;DP4=50,48,59,63;MQ=20;FQ=102;PV4=0.79,0.18,1,1	GT:PL:GQ	0/1:150,0,129:99
comp33657_c0_seq2	1336	.	G	T	120	.	DP=226;VDB=2.086747e-01;RPB=1.064479e+00;AF1=0.5;AC1=1;DP4=50,48,59,63;MQ=20;FQ=102;PV4=0.79,0.18,1,1	GT:PL:GQ	0/1:150,0,129:99
comp33661_c0_seq1	264	.	T	C	94	.	DP=111;VDB=2.558362e-01;RPB=1.862553e+00;AF1=0.5;AC1=1;DP4=27,28,26,18;MQ=20;FQ=97;PV4=0.42,1,1,1	GT:PL:GQ	0/1:124,0,143:99
comp33663_c0_seq1	731	.	C	T	122	.	DP=119;VDB=2.039257e-01;RPB=3.949530e-01;AF1=0.5;AC1=1;DP4=20,33,23,42;MQ=20;FQ=109;PV4=0.85,1,1,1	GT:PL:GQ	0/1:152,0,136:99
comp33663_c0_seq1	1071	.	T	C	121	.	DP=106;VDB=1.132389e-01;RPB=-5.433085e-01;AF1=0.5;AC1=1;DP4=19,26,23,38;MQ=20;FQ=101;PV4=0.69,0.4,1,1	GT:PL:GQ	0/1:151,0,128:99
comp33668_c0_seq3	1407	.	T	C	222	.	DP=786;VDB=4.876681e-01;RPB=2.442816e+00;AF1=1;AC1=2;DP4=2,0,232,500;MQ=20;FQ=-282;PV4=0.1,1,1,1	GT:PL:GQ	1/1:255,255,0:99
comp33670_c0_seq1	369	.	T	G	90	.	DP=191;VDB=4.670030e-01;RPB=1.500661e+00;AF1=0.5;AC1=1;DP4=47,61,41,40;MQ=20;FQ=93;PV4=0.38,0.02,1,0.0079	GT:PL:GQ	0/1:120,0,152:99
comp33670_c0_seq1	636	.	G	A	88	.	DP=135;VDB=3.165287e-01;RPB=-1.130756e-01;AF1=0.5;AC1=1;DP4=29,50,27,28;MQ=20;FQ=91;PV4=0.16,0.18,1,1	GT:PL:GQ	0/1:118,0,152:99
comp33677_c0_seq1	417	.	A	G	93	.	DP=179;VDB=9.615440e-02;RPB=9.378726e-01;AF1=0.5;AC1=1;DP4=28,32,67,49;MQ=20;FQ=51;PV4=0.2,0.013,1,1	GT:PL:GQ	0/1:123,0,78:81
comp33677_c0_seq1	636	.	A	G	210	.	DP=204;VDB=3.093440e-01;AF1=1;AC1=2;DP4=0,0,125,70;MQ=20;FQ=-282	GT:PL:GQ	1/1:243,255,0:99
comp33677_c0_seq1	651	.	G	A	65	.	DP=190;VDB=9.695013e-02;RPB=8.349364e-01;AF1=0.5;AC1=1;DP4=65,48,42,30;MQ=20;FQ=68;PV4=1,0.13,1,0.04	GT:PL:GQ	0/1:95,0,135:98
comp33678_c0_seq1	85	.	C	G	182	.	DP=209;VDB=1.614081e-01;AF1=1;AC1=2;DP4=0,0,180,25;MQ=20;FQ=-282	GT:PL:GQ	1/1:215,255,0:99
comp33678_c0_seq1	228	.	A	G	222	.	DP=199;VDB=1.427707e-02;AF1=1;AC1=2;DP4=0,0,61,132;MQ=20;FQ=-282	GT:PL:GQ	1/1:255,255,0:99
comp33678_c0_seq1	231	.	A	T	222	.	DP=194;VDB=7.164499e-03;RPB=-1.732074e+00;AF1=1;AC1=2;DP4=0,1,62,128;MQ=20;FQ=-282;PV4=1,1,1,1	GT:PL:GQ	1/1:255,255,0:99
comp33678_c0_seq1	330	.	C	T	181	.	DP=137;VDB=5.146886e-01;AF1=1;AC1=2;DP4=0,0,86,46;MQ=20;FQ=-282	GT:PL:GQ	1/1:214,255,0:99
comp33678_c0_seq1	387	.	A	G	211	.	DP=170;VDB=3.470732e-01;AF1=1;AC1=2;DP4=0,0,82,82;MQ=20;FQ=-282	GT:PL:GQ	1/1:244,255,0:99
comp33678_c0_seq1	549	.	C	T	221	.	DP=203;VDB=1.048557e-01;AF1=1;AC1=2;DP4=0,0,105,92;MQ=20;FQ=-282	GT:PL:GQ	1/1:254,255,0:99
comp33703_c0_seq2	341	.	G	A	98	.	DP=679;VDB=5.242131e-01;RPB=1.048758e+00;AF1=0.5;AC1=1;DP4=173,187,137,171;MQ=20;FQ=101;PV4=0.39,0.00017,1,1	GT:PL:GQ	0/1:128,0,152:99
comp33719_c0_seq1	362	.	C	T	52	.	DP=351;VDB=1.101951e-01;RPB=-6.500316e-01;AF1=0.5;AC1=1;DP4=118,83,86,48;MQ=20;FQ=55;PV4=0.36,7.2e-05,1,1	GT:PL:GQ	0/1:82,0,134:85
comp33720_c0_seq1	1427	.	C	A	97	.	DP=180;VDB=1.281121e-01;RPB=-5.735274e-01;AF1=0.5;AC1=1;DP4=42,53,37,39;MQ=20;FQ=100;PV4=0.64,1,1,1	GT:PL:GQ	0/1:127,0,148:99
comp33727_c0_seq2	60	.	G	T	60	.	DP=233;VDB=8.395415e-02;RPB=2.127589e+00;AF1=0.5;AC1=1;DP4=105,12,100,9;MQ=20;FQ=62.8;PV4=0.65,0.29,1,1	GT:PL:GQ	0/1:90,0,104:93
comp33727_c0_seq3	60	.	G	T	60	.	DP=233;VDB=8.395415e-02;RPB=2.127589e+00;AF1=0.5;AC1=1;DP4=105,12,100,9;MQ=20;FQ=62.8;PV4=0.65,0.29,1,1	GT:PL:GQ	0/1:90,0,104:93
comp33735_c0_seq1	635	.	G	A	69	.	DP=288;VDB=1.476225e-01;RPB=1.019426e+00;AF1=0.5;AC1=1;DP4=88,87,52,58;MQ=20;FQ=72;PV4=0.63,1,1,1	GT:PL:GQ	0/1:99,0,148:99
comp33779_c0_seq1	1242	.	T	C	123	.	DP=237;VDB=1.943238e-04;RPB=3.821918e-01;AF1=0.5;AC1=1;DP4=58,50,63,64;MQ=20;FQ=107;PV4=0.6,0.22,1,0.5	GT:PL:GQ	0/1:153,0,134:99
comp33782_c0_seq1	453	.	A	G	75	.	DP=218;VDB=3.115129e-02;RPB=1.505471e+00;AF1=0.5002;AC1=1;DP4=27,34,75,71;MQ=20;FQ=5.47;PV4=0.36,0.18,1,0.22	GT:PL:GQ	0/1:105,0,31:34
comp33791_c0_seq4	1451	.	T	C	118	.	DP=157;VDB=7.495825e-02;RPB=1.520541e+00;AF1=0.5;AC1=1;DP4=13,61,13,63;MQ=20;FQ=117;PV4=1,0.4,1,1	GT:PL:GQ	0/1:148,0,147:99
comp33791_c0_seq4	1462	.	C	T	111	.	DP=125;VDB=6.189134e-02;RPB=7.633576e-01;AF1=0.5;AC1=1;DP4=13,50,14,45;MQ=20;FQ=113;PV4=0.83,0.16,1,1	GT:PL:GQ	0/1:141,0,148:99
comp33792_c0_seq1	241	.	G	A	62	.	DP=702;VDB=6.149242e-02;RPB=-4.769910e-01;AF1=0.5;AC1=1;DP4=280,38,342,31;MQ=20;FQ=64;PV4=0.13,0.0015,1,0.088	GT:PL:GQ	0/1:92,0,98:94
comp33792_c0_seq1	457	.	C	A	90	.	DP=2682;VDB=2.367119e-01;RPB=9.475899e-01;AF1=0.5;AC1=1;DP4=712,773,591,576;MQ=20;FQ=93;PV4=0.17,0.21,1,1	GT:PL:GQ	0/1:120,0,150:99
comp33795_c0_seq1	762	.	G	C	119	.	DP=263;VDB=4.231546e-01;RPB=5.655534e-01;AF1=0.5;AC1=1;DP4=48,77,55,67;MQ=20;FQ=121;PV4=0.3,1,1,1	GT:PL:GQ	0/1:149,0,156:99
comp33815_c0_seq1	375	.	A	T	194	.	DP=117;VDB=4.446829e-02;AF1=1;AC1=2;DP4=0,0,52,62;MQ=20;FQ=-282	GT:PL:GQ	1/1:227,255,0:99
comp33825_c0_seq2	964	.	C	T	105	.	DP=163;VDB=3.766670e-01;RPB=1.702901e+00;AF1=0.5;AC1=1;DP4=40,32,49,39;MQ=20;FQ=98.5;PV4=1,0.0022,1,1	GT:PL:GQ	0/1:135,0,126:99
comp33825_c0_seq3	964	.	C	T	105	.	DP=163;VDB=3.766670e-01;RPB=1.702901e+00;AF1=0.5;AC1=1;DP4=40,32,49,39;MQ=20;FQ=98.5;PV4=1,0.0022,1,1	GT:PL:GQ	0/1:135,0,126:99
comp33825_c0_seq4	1138	.	C	T	105	.	DP=163;VDB=3.766670e-01;RPB=1.702901e+00;AF1=0.5;AC1=1;DP4=40,32,49,39;MQ=20;FQ=98.5;PV4=1,0.0022,1,1	GT:PL:GQ	0/1:135,0,126:99
comp33825_c0_seq5	1138	.	C	T	105	.	DP=163;VDB=3.766670e-01;RPB=1.702901e+00;AF1=0.5;AC1=1;DP4=40,32,49,39;MQ=20;FQ=98.5;PV4=1,0.0022,1,1	GT:PL:GQ	0/1:135,0,126:99
comp33826_c0_seq1	408	.	T	C	205	.	DP=203;VDB=3.636153e-01;AF1=1;AC1=2;DP4=0,0,126,66;MQ=20;FQ=-282	GT:PL:GQ	1/1:238,255,0:99
comp33832_c0_seq4	108	.	A	G	44	.	DP=123;VDB=3.310179e-01;RPB=-5.678244e-01;AF1=0.5;AC1=1;DP4=56,22,34,10;MQ=20;FQ=47;PV4=0.67,0.47,1,1	GT:PL:GQ	0/1:74,0,121:77
comp33832_c0_seq5	108	.	A	G	44	.	DP=123;VDB=3.310179e-01;RPB=-5.678244e-01;AF1=0.5;AC1=1;DP4=56,22,34,10;MQ=20;FQ=47;PV4=0.67,0.47,1,1	GT:PL:GQ	0/1:74,0,121:77
comp33858_c0_seq1	206	.	C	A	87	.	DP=269;VDB=5.188371e-01;RPB=2.262851e+00;AF1=0.5;AC1=1;DP4=110,31,89,30;MQ=20;FQ=89.8;PV4=0.56,0.0014,1,1	GT:PL:GQ	0/1:117,0,130:99
comp33861_c0_seq1	205	.	G	A	98	.	DP=107;VDB=5.248954e-02;RPB=5.263785e-01;AF1=0.5;AC1=1;DP4=32,24,26,21;MQ=20;FQ=101;PV4=1,0.055,1,1	GT:PL:GQ	0/1:128,0,140:99
comp33861_c0_seq1	249	.	G	A	98	.	DP=134;VDB=1.406901e-01;RPB=7.238357e-03;AF1=0.5;AC1=1;DP4=28,38,37,24;MQ=20;FQ=101;PV4=0.051,0.12,1,1	GT:PL:GQ	0/1:128,0,147:99
comp33863_c0_seq2	3052	.	T	A	86	.	DP=106;VDB=9.583326e-02;RPB=-2.745194e-01;AF1=0.5;AC1=1;DP4=32,32,20,22;MQ=20;FQ=89;PV4=0.84,1,1,1	GT:PL:GQ	0/1:116,0,144:99
comp33888_c0_seq1	62	.	C	T	31	.	DP=291;VDB=1.415127e-04;RPB=-4.524550e-01;AF1=0.5;AC1=1;DP4=153,6,123,6;MQ=20;FQ=34;PV4=0.77,4.8e-11,1,0.061	GT:PL:GQ	0/1:61,0,86:64
comp33888_c0_seq1	173	.	G	T	130	.	DP=341;VDB=7.900207e-02;RPB=3.501286e-01;AF1=0.5;AC1=1;DP4=66,112,55,106;MQ=20;FQ=128;PV4=0.65,1,1,1	GT:PL:GQ	0/1:160,0,157:99
comp33888_c0_seq2	62	.	C	T	40	.	DP=291;VDB=1.415127e-04;RPB=-4.524550e-01;AF1=0.5;AC1=1;DP4=153,6,123,6;MQ=20;FQ=42.8;PV4=0.77,4.8e-11,1,0.061	GT:PL:GQ	0/1:70,0,83:73
comp33888_c0_seq2	173	.	G	T	130	.	DP=247;VDB=3.278994e-01;RPB=-1.948248e+00;AF1=0.5;AC1=1;DP4=41,80,40,84;MQ=20;FQ=128;PV4=0.89,1,1,1	GT:PL:GQ	0/1:160,0,156:99
comp33896_c0_seq3	232	.	G	A	109	.	DP=111;VDB=3.663717e-01;RPB=1.058482e+00;AF1=0.5;AC1=1;DP4=23,34,16,35;MQ=20;FQ=111;PV4=0.42,0.071,1,1	GT:PL:GQ	0/1:139,0,146:99
comp33898_c0_seq2	899	.	A	G	109	.	DP=121;VDB=1.654348e-01;RPB=-5.938389e-01;AF1=0.5;AC1=1;DP4=29,34,25,32;MQ=20;FQ=111;PV4=0.86,0.38,1,1	GT:PL:GQ	0/1:139,0,144:99
comp33898_c0_seq2	1133	.	G	A	99	.	DP=184;VDB=4.717089e-01;RPB=6.327366e-01;AF1=0.5;AC1=1;DP4=50,45,49,34;MQ=20;FQ=102;PV4=0.45,1,1,0.49	GT:PL:GQ	0/1:129,0,144:99
comp33906_c0_seq6	3104	.	G	C	222	.	DP=240;VDB=3.676804e-01;AF1=1;AC1=2;DP4=0,0,112,104;MQ=20;FQ=-282	GT:PL:GQ	1/1:255,255,0:99
comp33906_c0_seq7	357	.	G	C	222	.	DP=240;VDB=3.676804e-01;AF1=1;AC1=2;DP4=0,0,112,104;MQ=20;FQ=-282	GT:PL:GQ	1/1:255,255,0:99
comp33912_c0_seq1	307	.	G	A	120	.	DP=221;VDB=4.483675e-01;RPB=1.417361e+00;AF1=0.5;AC1=1;DP4=49,56,41,65;MQ=20;FQ=118;PV4=0.27,0.11,1,1	GT:PL:GQ	0/1:150,0,146:99
comp33912_c0_seq3	307	.	G	A	120	.	DP=146;VDB=4.494424e-01;RPB=-4.854583e-02;AF1=0.5;AC1=1;DP4=32,33,28,46;MQ=20;FQ=108;PV4=0.23,0.21,1,1	GT:PL:GQ	0/1:150,0,135:99
comp33923_c0_seq1	2104	.	C	T	118	.	DP=111;VDB=2.915787e-01;RPB=-1.755995e-01;AF1=0.5;AC1=1;DP4=20,30,25,33;MQ=20;FQ=111;PV4=0.85,0.043,1,0.13	GT:PL:GQ	0/1:148,0,138:99
comp33924_c0_seq1	896	.	A	G	121	.	DP=215;VDB=3.802623e-01;RPB=-1.126543e+00;AF1=0.5;AC1=1;DP4=33,66,49,64;MQ=20;FQ=116;PV4=0.16,0.41,1,1	GT:PL:GQ	0/1:151,0,144:99
comp33925_c0_seq1	381	.	C	T	74	.	DP=162;VDB=5.744706e-02;RPB=1.494041e+00;AF1=0.5;AC1=1;DP4=67,23,47,19;MQ=20;FQ=77;PV4=0.72,1,1,1	GT:PL:GQ	0/1:104,0,125:99
comp33925_c0_seq1	758	.	G	A	114	.	DP=551;VDB=2.590069e-01;RPB=-3.140241e+00;AF1=0.5;AC1=1;DP4=70,247,50,173;MQ=20;FQ=117;PV4=1,0.43,1,1	GT:PL:GQ	0/1:144,0,170:99
comp33927_c0_seq1	552	.	C	T	110	.	DP=465;VDB=2.251474e-03;RPB=-1.538705e-01;AF1=0.5;AC1=1;DP4=116,115,107,125;MQ=20;FQ=113;PV4=0.4,1,1,1	GT:PL:GQ	0/1:140,0,155:99
comp33927_c0_seq2	552	.	C	T	124	.	DP=465;VDB=2.251474e-03;RPB=-1.538705e-01;AF1=0.5;AC1=1;DP4=116,115,107,125;MQ=20;FQ=121;PV4=0.4,1,1,1	GT:PL:GQ	0/1:154,0,149:99
comp33928_c0_seq1	2834	.	C	A	104	.	DP=100;VDB=1.269516e-01;RPB=-1.062222e+00;AF1=0.5;AC1=1;DP4=22,31,21,24;MQ=20;FQ=107;PV4=0.68,1,1,1	GT:PL:GQ	0/1:134,0,149:99
comp33933_c0_seq1	92	.	A	G	81	.	DP=151;VDB=3.323878e-02;RPB=2.563188e-01;AF1=0.5;AC1=1;DP4=63,13,58,15;MQ=20;FQ=80.5;PV4=0.68,0.076,1,1	GT:PL:GQ	0/1:111,0,110:99
comp33933_c0_seq1	755	.	C	T	52	.	DP=503;VDB=1.372572e-01;RPB=-6.886136e+00;AF1=0.5;AC1=1;DP4=108,206,52,128;MQ=20;FQ=55;PV4=0.23,0.48,1,1	GT:PL:GQ	0/1:82,0,142:85
comp33934_c0_seq2	578	.	C	T	114	.	DP=120;VDB=3.214602e-01;RPB=-6.952785e-01;AF1=0.5;AC1=1;DP4=30,21,29,31;MQ=20;FQ=98.9;PV4=0.34,1,1,1	GT:PL:GQ	0/1:144,0,126:99
comp33934_c0_seq2	686	.	A	G	105	.	DP=119;VDB=2.052414e-01;RPB=8.812246e-01;AF1=0.5;AC1=1;DP4=29,34,21,32;MQ=20;FQ=108;PV4=0.57,0.12,1,0.21	GT:PL:GQ	0/1:135,0,147:99
comp33934_c0_seq5	578	.	C	T	114	.	DP=120;VDB=3.214602e-01;RPB=-6.952785e-01;AF1=0.5;AC1=1;DP4=30,21,29,31;MQ=20;FQ=98.9;PV4=0.34,1,1,1	GT:PL:GQ	0/1:144,0,126:99
comp33934_c0_seq5	686	.	A	G	105	.	DP=119;VDB=2.052414e-01;RPB=8.812246e-01;AF1=0.5;AC1=1;DP4=29,34,21,32;MQ=20;FQ=108;PV4=0.57,0.12,1,0.21	GT:PL:GQ	0/1:135,0,147:99
comp33942_c0_seq2	67	.	G	A	62	.	DP=206;VDB=3.065764e-01;RPB=1.400161e+00;AF1=0.5;AC1=1;DP4=98,16,76,13;MQ=20;FQ=65;PV4=1,1,1,1	GT:PL:GQ	0/1:92,0,112:95
comp33985_c0_seq1	78	.	C	T	72	.	DP=371;VDB=4.890324e-01;RPB=4.024315e+00;AF1=0.5;AC1=1;DP4=160,37,109,38;MQ=20;FQ=75;PV4=0.15,1,1,1	GT:PL:GQ	0/1:102,0,125:99
comp33985_c0_seq1	370	.	G	T	112	.	DP=823;VDB=4.826109e-01;RPB=7.180136e-02;AF1=0.5;AC1=1;DP4=215,168,251,172;MQ=20;FQ=101;PV4=0.39,0.44,1,1	GT:PL:GQ	0/1:142,0,128:99
comp33985_c0_seq3	558	.	G	T	120	.	DP=714;VDB=1.425897e-01;RPB=-1.512495e-01;AF1=0.5;AC1=1;DP4=188,146,224,140;MQ=20;FQ=105;PV4=0.17,1,1,1	GT:PL:GQ	0/1:150,0,132:99
comp33991_c0_seq1	880	.	G	A	96	.	DP=118;VDB=3.633675e-01;RPB=8.661465e-01;AF1=0.5;AC1=1;DP4=32,32,23,26;MQ=20;FQ=99;PV4=0.85,0.0009,1,1	GT:PL:GQ	0/1:126,0,145:99
comp33992_c0_seq2	239	.	C	T	112	.	DP=286;VDB=5.831362e-02;RPB=1.443433e+00;AF1=0.5;AC1=1;DP4=87,55,81,56;MQ=20;FQ=112;PV4=0.81,0.39,1,1	GT:PL:GQ	0/1:142,0,142:99
comp33992_c0_seq2	571	.	T	C	112	.	DP=465;VDB=5.132387e-01;RPB=-5.886987e-01;AF1=0.5;AC1=1;DP4=127,101,122,98;MQ=20;FQ=114;PV4=1,1,1,1	GT:PL:GQ	0/1:142,0,150:99
comp33992_c0_seq2	734	.	C	T	132	.	DP=412;VDB=2.298301e-01;RPB=2.097548e+00;AF1=0.5;AC1=1;DP4=82,106,75,134;MQ=20;FQ=120;PV4=0.12,0.25,1,1	GT:PL:GQ	0/1:162,0,147:99
comp34017_c0_seq1	461	.	G	A	115	.	DP=1705;VDB=3.302440e-01;RPB=-2.311158e+00;AF1=0.5;AC1=1;DP4=445,467,370,376;MQ=20;FQ=117;PV4=0.77,5.2e-05,1,1	GT:PL:GQ	0/1:145,0,149:99
comp34017_c0_seq2	461	.	G	A	100	.	DP=1705;VDB=3.302440e-01;RPB=-2.311158e+00;AF1=0.5;AC1=1;DP4=445,467,370,376;MQ=20;FQ=103;PV4=0.77,5.2e-05,1,1	GT:PL:GQ	0/1:130,0,154:99
comp34026_c0_seq1	1959	.	G	A	119	.	DP=108;VDB=1.987564e-01;RPB=7.814440e-01;AF1=0.5;AC1=1;DP4=19,30,19,36;MQ=20;FQ=111;PV4=0.69,1,1,0.22	GT:PL:GQ	0/1:149,0,138:99
comp34027_c0_seq3	999	.	A	G	221	.	DP=174;VDB=1.087030e-01;AF1=1;AC1=2;DP4=0,0,70,100;MQ=20;FQ=-282	GT:PL:GQ	1/1:254,255,0:99
comp34027_c0_seq4	999	.	A	G	221	.	DP=185;VDB=2.142543e-01;AF1=1;AC1=2;DP4=0,0,72,102;MQ=20;FQ=-282	GT:PL:GQ	1/1:254,255,0:99
comp34027_c0_seq4	1068	.	G	A	90	.	DP=163;VDB=1.136860e-03;RPB=-1.110642e+00;AF1=0.5;AC1=1;DP4=44,43,44,26;MQ=20;FQ=93;PV4=0.15,1,1,1	GT:PL:GQ	0/1:120,0,144:99
comp34050_c0_seq1	261	.	A	T	73	.	DP=280;VDB=6.887974e-06;RPB=1.527278e+00;AF1=0.5;AC1=1;DP4=128,26,106,20;MQ=20;FQ=76;PV4=0.87,6.6e-05,1,1	GT:PL:GQ	0/1:103,0,123:99
comp34050_c0_seq1	534	.	C	T	127	.	DP=352;VDB=4.742137e-01;RPB=-8.023961e-01;AF1=0.5;AC1=1;DP4=79,79,86,99;MQ=20;FQ=113;PV4=0.59,1,1,0.37	GT:PL:GQ	0/1:157,0,140:99
comp34053_c0_seq1	40	.	G	A	39	.	DP=137;VDB=3.516952e-01;RPB=2.752963e+00;AF1=0.5;AC1=1;DP4=69,4,58,4;MQ=20;FQ=41.2;PV4=1,0.2,1,1	GT:PL:GQ	0/1:69,0,76:71
comp34058_c0_seq1	2578	.	C	T	83	.	DP=114;VDB=1.680813e-01;RPB=2.233441e+00;AF1=0.5;AC1=1;DP4=44,20,33,16;MQ=20;FQ=85.9;PV4=1,0.0065,1,1	GT:PL:GQ	0/1:113,0,130:99
comp34058_c0_seq3	274	.	G	A	100	.	DP=114;VDB=1.574292e-01;RPB=-1.706222e+00;AF1=0.5;AC1=1;DP4=20,44,16,33;MQ=20;FQ=103;PV4=1,0.0063,1,1	GT:PL:GQ	0/1:130,0,153:99
comp34058_c0_seq3	2611	.	C	T	83	.	DP=114;VDB=1.680813e-01;RPB=2.233441e+00;AF1=0.5;AC1=1;DP4=44,20,33,16;MQ=20;FQ=85.9;PV4=1,0.0065,1,1	GT:PL:GQ	0/1:113,0,130:99
comp34066_c0_seq4	539	.	A	G	127	.	DP=315;VDB=7.164633e-02;RPB=-1.098737e+00;AF1=0.5;AC1=1;DP4=53,84,76,94;MQ=20;FQ=103;PV4=0.3,0.029,1,0.017	GT:PL:GQ	0/1:157,0,130:99
comp34066_c0_seq5	539	.	A	G	124	.	DP=315;VDB=7.164633e-02;RPB=-1.098737e+00;AF1=0.5;AC1=1;DP4=53,84,76,94;MQ=20;FQ=113;PV4=0.3,0.029,1,0.017	GT:PL:GQ	0/1:154,0,140:99
comp34072_c0_seq1	1373	.	G	A	89	.	DP=178;VDB=3.314987e-01;RPB=2.092563e+00;AF1=0.5;AC1=1;DP4=48,53,33,39;MQ=20;FQ=92;PV4=0.88,0.14,1,0.21	GT:PL:GQ	0/1:119,0,147:99
comp34072_c0_seq3	1094	.	G	A	89	.	DP=178;VDB=3.314987e-01;RPB=2.092563e+00;AF1=0.5;AC1=1;DP4=48,53,33,39;MQ=20;FQ=92;PV4=0.88,0.14,1,0.21	GT:PL:GQ	0/1:119,0,147:99
comp34075_c0_seq3	1219	.	T	C	95	.	DP=155;VDB=4.111208e-01;RPB=1.228311e+00;AF1=0.5;AC1=1;DP4=45,43,24,39;MQ=20;FQ=97.9;PV4=0.14,1,1,1	GT:PL:GQ	0/1:125,0,143:99
comp34081_c0_seq4	412	.	G	A	112	.	DP=975;VDB=1.600391e-01;RPB=1.907953e-01;AF1=0.5;AC1=1;DP4=73,442,58,383;MQ=20;FQ=115;PV4=0.71,4.5e-10,1,1	GT:PL:GQ	0/1:142,0,171:99
comp34089_c0_seq3	474	.	T	C	113	.	DP=170;VDB=3.859204e-25;RPB=1.120925e+00;AF1=0.5;AC1=1;DP4=50,34,42,43;MQ=20;FQ=107;PV4=0.22,1,1,0.34	GT:PL:GQ	0/1:143,0,134:99
comp34089_c0_seq3	582	.	A	G	120	.	DP=561;VDB=4.313599e-01;RPB=2.298001e+00;AF1=0.5;AC1=1;DP4=110,149,124,123;MQ=20;FQ=122;PV4=0.09,1,1,1	GT:PL:GQ	0/1:150,0,154:99
comp34089_c0_seq3	1153	.	A	C	104	.	DP=129;VDB=3.284830e-02;RPB=3.764817e-01;AF1=0.5;AC1=1;DP4=36,14,44,32;MQ=20;FQ=69;PV4=0.13,0.11,1,1	GT:PL:GQ	0/1:134,0,96:99
comp34089_c0_seq4	474	.	T	C	113	.	DP=170;VDB=3.859204e-25;RPB=1.120925e+00;AF1=0.5;AC1=1;DP4=50,34,42,43;MQ=20;FQ=107;PV4=0.22,1,1,0.34	GT:PL:GQ	0/1:143,0,134:99
comp34089_c0_seq4	582	.	A	G	121	.	DP=561;VDB=4.313599e-01;RPB=2.298001e+00;AF1=0.5;AC1=1;DP4=110,149,124,123;MQ=20;FQ=120;PV4=0.09,1,1,1	GT:PL:GQ	0/1:151,0,150:99
comp34105_c0_seq1	184	.	C	T	66	.	DP=231;VDB=4.743906e-01;RPB=2.225870e-02;AF1=0.5;AC1=1;DP4=63,75,45,41;MQ=20;FQ=69;PV4=0.34,1,1,1	GT:PL:GQ	0/1:96,0,145:99
comp34105_c0_seq1	326	.	C	T	84	.	DP=189;VDB=1.679931e-01;RPB=-1.555979e+00;AF1=0.5;AC1=1;DP4=53,55,39,37;MQ=20;FQ=87;PV4=0.88,1,1,1	GT:PL:GQ	0/1:114,0,145:99
comp34105_c0_seq1	612	.	G	A	97	.	DP=123;VDB=1.936861e-01;RPB=1.417423e+00;AF1=0.5;AC1=1;DP4=28,41,19,32;MQ=20;FQ=100;PV4=0.85,0.0036,1,0.074	GT:PL:GQ	0/1:127,0,150:99
comp34122_c0_seq1	71	.	A	G	83	.	DP=330;VDB=5.083547e-01;RPB=1.150302e+00;AF1=0.5;AC1=1;DP4=144,26,136,21;MQ=20;FQ=85.4;PV4=0.64,1,1,1	GT:PL:GQ	0/1:113,0,121:99
comp34122_c0_seq1	314	.	A	T	76	.	DP=415;VDB=4.898581e-01;RPB=2.147055e+00;AF1=0.5;AC1=1;DP4=97,124,70,69;MQ=20;FQ=79;PV4=0.23,0.076,1,1	GT:PL:GQ	0/1:106,0,151:99
comp34122_c0_seq1	542	.	G	A	23	.	DP=169;VDB=7.474403e-08;RPB=5.171070e+00;AF1=0.5;AC1=1;DP4=68,42,15,31;MQ=20;FQ=26;PV4=0.0014,1,1,0.00091	GT:PL:GQ	0/1:53,0,102:56
comp34122_c0_seq1	588	.	G	A	102	.	DP=185;VDB=3.539959e-03;RPB=4.524141e+00;AF1=0.5;AC1=1;DP4=24,38,53,48;MQ=20;FQ=80;PV4=0.11,0.076,1,1	GT:PL:GQ	0/1:132,0,107:99
comp34123_c0_seq1	943	.	C	A	126	.	DP=288;VDB=1.173729e-02;RPB=-2.057621e-01;AF1=0.5;AC1=1;DP4=58,71,77,79;MQ=20;FQ=113;PV4=0.48,0.43,1,1	GT:PL:GQ	0/1:156,0,140:99
comp34132_c0_seq1	959	.	T	C	101	.	DP=151;VDB=3.961943e-01;RPB=2.392927e+00;AF1=0.5;AC1=1;DP4=42,41,26,41;MQ=20;FQ=104;PV4=0.19,0.0079,1,1	GT:PL:GQ	0/1:131,0,145:99
comp34144_c0_seq1	185	.	A	T	107	.	DP=293;VDB=7.683836e-08;RPB=8.026860e-01;AF1=0.5;AC1=1;DP4=101,55,83,51;MQ=20;FQ=109;PV4=0.63,1,1,1	GT:PL:GQ	0/1:137,0,144:99
comp34144_c0_seq1	221	.	G	T	118	.	DP=334;VDB=9.726350e-02;RPB=-1.471712e+00;AF1=0.5;AC1=1;DP4=89,74,92,70;MQ=20;FQ=118;PV4=0.74,0.39,1,0.29	GT:PL:GQ	0/1:148,0,148:99
comp34144_c0_seq2	185	.	A	T	100	.	DP=293;VDB=7.683836e-08;RPB=8.026860e-01;AF1=0.5;AC1=1;DP4=101,55,83,51;MQ=20;FQ=103;PV4=0.63,1,1,1	GT:PL:GQ	0/1:130,0,145:99
comp34144_c0_seq2	221	.	G	T	119	.	DP=334;VDB=9.726350e-02;RPB=-1.471712e+00;AF1=0.5;AC1=1;DP4=89,74,92,70;MQ=20;FQ=113;PV4=0.74,0.39,1,0.29	GT:PL:GQ	0/1:149,0,141:99
comp34144_c0_seq3	185	.	A	T	94	.	DP=293;VDB=7.683836e-08;RPB=8.026860e-01;AF1=0.5;AC1=1;DP4=101,55,83,51;MQ=20;FQ=97;PV4=0.63,1,1,1	GT:PL:GQ	0/1:124,0,144:99
comp34144_c0_seq3	221	.	G	T	113	.	DP=334;VDB=9.726350e-02;RPB=-1.471712e+00;AF1=0.5;AC1=1;DP4=89,74,92,70;MQ=20;FQ=113;PV4=0.74,0.39,1,0.29	GT:PL:GQ	0/1:143,0,144:99
comp34144_c0_seq4	185	.	A	T	98	.	DP=293;VDB=7.683836e-08;RPB=8.026860e-01;AF1=0.5;AC1=1;DP4=101,55,83,51;MQ=20;FQ=101;PV4=0.63,1,1,1	GT:PL:GQ	0/1:128,0,145:99
comp34144_c0_seq4	221	.	G	T	112	.	DP=334;VDB=9.726350e-02;RPB=-1.471712e+00;AF1=0.5;AC1=1;DP4=89,74,92,70;MQ=20;FQ=114;PV4=0.74,0.39,1,0.29	GT:PL:GQ	0/1:142,0,149:99
comp34148_c0_seq1	3030	.	C	T	109	.	DP=211;VDB=4.319056e-01;RPB=-6.200444e-01;AF1=0.5;AC1=1;DP4=68,37,60,45;MQ=20;FQ=107;PV4=0.32,0.4,1,1	GT:PL:GQ	0/1:139,0,135:99
comp34148_c0_seq1	3098	.	G	A	130	.	DP=291;VDB=2.212314e-02;RPB=6.938047e-02;AF1=0.5;AC1=1;DP4=50,89,54,95;MQ=20;FQ=125;PV4=1,0.44,1,0.49	GT:PL:GQ	0/1:160,0,153:99
comp34157_c0_seq1	1618	.	C	T	105	.	DP=120;VDB=1.852133e-01;RPB=-7.768273e-01;AF1=0.5;AC1=1;DP4=31,28,33,25;MQ=20;FQ=107;PV4=0.71,0.17,1,1	GT:PL:GQ	0/1:135,0,139:99
comp34157_c0_seq3	1618	.	C	T	105	.	DP=120;VDB=1.852133e-01;RPB=-7.768273e-01;AF1=0.5;AC1=1;DP4=31,28,33,25;MQ=20;FQ=107;PV4=0.71,0.17,1,1	GT:PL:GQ	0/1:135,0,139:99
comp34159_c0_seq1	989	.	A	G	115	.	DP=915;VDB=4.057329e-01;RPB=-3.413101e-02;AF1=0.5;AC1=1;DP4=237,247,206,192;MQ=20;FQ=117;PV4=0.42,0.43,1,1	GT:PL:GQ	0/1:145,0,152:99
comp34159_c0_seq1	1417	.	T	C	116	.	DP=2405;VDB=5.213915e-01;RPB=3.466175e+00;AF1=0.5;AC1=1;DP4=717,416,680,480;MQ=20;FQ=100;PV4=0.023,0.00059,1,1	GT:PL:GQ	0/1:146,0,127:99
comp34164_c0_seq1	846	.	G	A	114	.	DP=369;VDB=1.721588e-01;RPB=6.806964e-01;AF1=0.5;AC1=1;DP4=109,70,113,75;MQ=20;FQ=101;PV4=0.92,0.011,1,0.051	GT:PL:GQ	0/1:144,0,128:99
comp34164_c0_seq1	1376	.	A	T	93	.	DP=166;VDB=1.221674e-07;RPB=2.543180e+00;AF1=0.5;AC1=1;DP4=51,33,53,24;MQ=20;FQ=95.8;PV4=0.32,0.21,1,1	GT:PL:GQ	0/1:123,0,137:99
comp34164_c0_seq1	1720	.	G	C	122	.	DP=548;VDB=2.978602e-01;RPB=2.270149e+00;AF1=0.5;AC1=1;DP4=125,162,93,150;MQ=20;FQ=122;PV4=0.25,1,1,0.32	GT:PL:GQ	0/1:152,0,152:99
comp34167_c0_seq2	655	.	G	A	47	.	DP=192;VDB=3.339257e-01;RPB=1.339286e+00;AF1=0.5;AC1=1;DP4=31,96,15,50;MQ=20;FQ=50;PV4=1,0.0018,1,0.12	GT:PL:GQ	0/1:77,0,145:80
comp34167_c0_seq2	688	.	A	G	3.54	.	DP=117;VDB=5.265999e-05;RPB=5.304596e-01;AF1=0.4998;AC1=1;DP4=11,69,2,35;MQ=20;FQ=5.47;PV4=0.22,1,1,1	GT:PL:GQ	0/1:31,0,138:30
comp34167_c0_seq3	243	.	T	C	119	.	DP=221;VDB=1.906016e-02;RPB=1.239307e+00;AF1=0.5;AC1=1;DP4=44,49,61,66;MQ=20;FQ=94;PV4=1,0.0053,1,1	GT:PL:GQ	0/1:149,0,121:99
comp34176_c0_seq1	343	.	G	A	89	.	DP=102;VDB=2.730810e-01;RPB=5.837962e-02;AF1=0.5;AC1=1;DP4=36,22,25,18;MQ=20;FQ=91.9;PV4=0.84,0.17,1,1	GT:PL:GQ	0/1:119,0,136:99
comp34183_c0_seq2	1461	.	A	G	101	.	DP=124;VDB=4.107974e-01;RPB=-9.928901e-01;AF1=0.5;AC1=1;DP4=15,25,42,37;MQ=20;FQ=63;PV4=0.12,1,1,1	GT:PL:GQ	0/1:131,0,90:93
comp34185_c0_seq2	860	.	G	T	120	.	DP=636;VDB=5.186401e-01;RPB=5.394192e-02;AF1=0.5;AC1=1;DP4=179,140,156,156;MQ=20;FQ=117;PV4=0.13,1,1,1	GT:PL:GQ	0/1:150,0,145:99
comp34185_c0_seq2	973	.	C	T	129	.	DP=914;VDB=5.226117e-01;RPB=7.768012e-01;AF1=0.5;AC1=1;DP4=195,230,179,287;MQ=20;FQ=123;PV4=0.025,2e-05,1,0.28	GT:PL:GQ	0/1:159,0,150:99
comp34185_c0_seq3	960	.	G	T	124	.	DP=636;VDB=5.186401e-01;RPB=5.394192e-02;AF1=0.5;AC1=1;DP4=179,140,156,156;MQ=20;FQ=122;PV4=0.13,1,1,1	GT:PL:GQ	0/1:154,0,150:99
comp34185_c0_seq3	1073	.	C	T	129	.	DP=914;VDB=5.226117e-01;RPB=7.768012e-01;AF1=0.5;AC1=1;DP4=195,230,179,287;MQ=20;FQ=111;PV4=0.025,2e-05,1,0.28	GT:PL:GQ	0/1:159,0,138:99
comp34185_c0_seq5	1009	.	G	T	116	.	DP=636;VDB=5.186401e-01;RPB=5.394192e-02;AF1=0.5;AC1=1;DP4=179,140,156,156;MQ=20;FQ=117;PV4=0.13,1,1,1	GT:PL:GQ	0/1:146,0,149:99
comp34185_c0_seq5	1122	.	C	T	130	.	DP=914;VDB=5.226117e-01;RPB=7.768012e-01;AF1=0.5;AC1=1;DP4=195,230,179,287;MQ=20;FQ=120;PV4=0.025,2e-05,1,0.28	GT:PL:GQ	0/1:160,0,147:99
comp34191_c0_seq1	183	.	T	C	88	.	DP=182;VDB=1.502612e-01;RPB=1.228741e-01;AF1=0.5;AC1=1;DP4=38,61,33,37;MQ=20;FQ=91;PV4=0.27,1,1,1	GT:PL:GQ	0/1:118,0,152:99
comp34191_c0_seq1	744	.	A	C	101	.	DP=135;VDB=8.411458e-02;RPB=5.995821e-01;AF1=0.5;AC1=1;DP4=42,31,27,32;MQ=20;FQ=104;PV4=0.22,0.39,1,1	GT:PL:GQ	0/1:131,0,140:99
comp34196_c0_seq1	502	.	A	G	114	.	DP=214;VDB=5.195304e-01;RPB=-4.177659e-02;AF1=0.5;AC1=1;DP4=53,58,41,59;MQ=20;FQ=116;PV4=0.34,1,1,0.29	GT:PL:GQ	0/1:144,0,150:99
comp34196_c0_seq3	838	.	A	G	114	.	DP=214;VDB=5.195304e-01;RPB=-4.177659e-02;AF1=0.5;AC1=1;DP4=53,58,41,59;MQ=20;FQ=116;PV4=0.34,1,1,0.29	GT:PL:GQ	0/1:144,0,150:99
comp34196_c0_seq4	877	.	A	G	114	.	DP=214;VDB=5.195304e-01;RPB=-4.177659e-02;AF1=0.5;AC1=1;DP4=53,58,41,59;MQ=20;FQ=116;PV4=0.34,1,1,0.29	GT:PL:GQ	0/1:144,0,150:99
comp34199_c0_seq1	130	.	A	T	109	.	DP=225;VDB=4.002011e-01;RPB=1.065900e+00;AF1=0.5;AC1=1;DP4=63,50,56,49;MQ=20;FQ=111;PV4=0.79,0.046,1,1	GT:PL:GQ	0/1:139,0,145:99
comp34199_c0_seq4	481	.	A	G	111	.	DP=541;VDB=5.002854e-01;RPB=-8.857793e-01;AF1=0.5;AC1=1;DP4=135,130,137,121;MQ=20;FQ=113;PV4=0.66,1,1,1	GT:PL:GQ	0/1:141,0,148:99
comp34202_c0_seq1	1142	.	T	G	43	.	DP=134;VDB=1.129902e-02;RPB=1.485008e+00;AF1=0.5;AC1=1;DP4=65,2,49,4;MQ=20;FQ=35.6;PV4=0.4,0.24,1,1	GT:PL:GQ	0/1:73,0,63:66
comp34205_c0_seq1	1787	.	C	T	89	.	DP=117;VDB=5.977364e-02;RPB=1.204331e-01;AF1=0.5;AC1=1;DP4=26,39,17,27;MQ=20;FQ=92;PV4=1,1,1,1	GT:PL:GQ	0/1:119,0,149:99
comp34206_c0_seq1	861	.	G	T	114	.	DP=249;VDB=3.227268e-01;RPB=-3.050024e-02;AF1=0.5;AC1=1;DP4=53,76,53,64;MQ=20;FQ=117;PV4=0.52,1,1,1	GT:PL:GQ	0/1:144,0,157:99
comp34214_c0_seq2	1120	.	G	A	135	.	DP=1281;VDB=1.183167e-03;RPB=-6.032584e-01;AF1=0.5;AC1=1;DP4=154,425,183,490;MQ=20;FQ=127;PV4=0.85,0.0002,1,1	GT:PL:GQ	0/1:165,0,154:99
comp34215_c0_seq1	1034	.	T	C	104	.	DP=291;VDB=9.401154e-02;RPB=1.013206e+00;AF1=0.5;AC1=1;DP4=73,77,57,67;MQ=20;FQ=107;PV4=0.72,0.45,1,1	GT:PL:GQ	0/1:134,0,156:99
comp34219_c0_seq1	1066	.	C	T	127	.	DP=959;VDB=1.656375e-04;RPB=2.883879e+00;AF1=0.5;AC1=1;DP4=236,235,220,248;MQ=20;FQ=114;PV4=0.36,1,1,1	GT:PL:GQ	0/1:157,0,141:99
comp34219_c0_seq2	1066	.	C	T	116	.	DP=1113;VDB=3.796329e-02;RPB=1.790187e+00;AF1=0.5;AC1=1;DP4=247,284,235,315;MQ=20;FQ=119;PV4=0.22,1,1,1	GT:PL:GQ	0/1:146,0,155:99
comp34226_c0_seq1	986	.	T	G	107	.	DP=161;VDB=1.740419e-01;RPB=1.521173e+00;AF1=0.5;AC1=1;DP4=22,52,26,42;MQ=20;FQ=110;PV4=0.29,0.00031,1,1	GT:PL:GQ	0/1:137,0,152:99
comp34226_c0_seq3	859	.	T	G	107	.	DP=161;VDB=1.740419e-01;RPB=1.521173e+00;AF1=0.5;AC1=1;DP4=22,52,26,42;MQ=20;FQ=110;PV4=0.29,0.00031,1,1	GT:PL:GQ	0/1:137,0,152:99
comp34227_c0_seq1	2422	.	G	C	77	.	DP=132;VDB=4.350791e-02;RPB=1.298569e+00;AF1=0.5;AC1=1;DP4=11,63,7,44;MQ=20;FQ=80;PV4=1,1,1,1	GT:PL:GQ	0/1:107,0,147:99
comp34238_c0_seq1	214	.	T	C	107	.	DP=451;VDB=4.477232e-01;RPB=5.956752e-01;AF1=0.5;AC1=1;DP4=116,123,115,93;MQ=20;FQ=110;PV4=0.16,0.43,1,0.33	GT:PL:GQ	0/1:137,0,156:99
comp34238_c0_seq1	514	.	A	G	103	.	DP=438;VDB=3.953890e-01;RPB=3.809937e-01;AF1=0.5;AC1=1;DP4=112,109,105,97;MQ=20;FQ=106;PV4=0.85,1,1,1	GT:PL:GQ	0/1:133,0,156:99
comp34238_c0_seq2	214	.	T	C	117	.	DP=451;VDB=4.477232e-01;RPB=5.956752e-01;AF1=0.5;AC1=1;DP4=116,123,115,93;MQ=20;FQ=119;PV4=0.16,0.43,1,0.33	GT:PL:GQ	0/1:147,0,151:99
comp34254_c0_seq1	332	.	G	A	97	.	DP=606;VDB=5.122436e-01;RPB=2.940254e+00;AF1=0.5;AC1=1;DP4=200,131,148,121;MQ=20;FQ=99.9;PV4=0.18,0.47,1,1	GT:PL:GQ	0/1:127,0,144:99
comp34257_c0_seq2	1160	.	G	T	114	.	DP=578;VDB=4.460249e-01;RPB=-8.724635e-01;AF1=0.5;AC1=1;DP4=118,130,178,135;MQ=20;FQ=111;PV4=0.033,0.38,1,0.27	GT:PL:GQ	0/1:144,0,139:99
comp34257_c0_seq3	740	.	G	T	117	.	DP=578;VDB=4.460249e-01;RPB=-8.724635e-01;AF1=0.5;AC1=1;DP4=118,130,178,135;MQ=20;FQ=100;PV4=0.033,0.38,1,0.27	GT:PL:GQ	0/1:147,0,127:99
comp34258_c0_seq1	1318	.	G	A	79	.	DP=7277;VDB=3.648503e-01;RPB=1.146639e+00;AF1=0.5;AC1=1;DP4=1973,2280,1446,1473;MQ=20;FQ=82;PV4=0.0094,8.5e-27,1,1	GT:PL:GQ	0/1:109,0,153:99
comp34258_c0_seq1	1486	.	G	A	60	.	DP=6083;VDB=5.246683e-01;RPB=-2.053107e+00;AF1=0.5;AC1=1;DP4=1696,1804,1367,1189;MQ=20;FQ=63;PV4=0.00012,1,1,1	GT:PL:GQ	0/1:90,0,146:93
comp34258_c0_seq1	1562	.	G	A	61	.	DP=1503;VDB=6.891479e-34;RPB=-4.704527e-01;AF1=0.5;AC1=1;DP4=412,493,312,244;MQ=20;FQ=64;PV4=0.0001,0.18,1,1	GT:PL:GQ	0/1:91,0,150:94
comp34276_c0_seq1	81	.	T	C	38	.	DP=130;VDB=6.161039e-02;RPB=1.247196e+00;AF1=0.5;AC1=1;DP4=55,12,49,4;MQ=20;FQ=41;PV4=0.11,1,1,1	GT:PL:GQ	0/1:68,0,109:71
comp34276_c0_seq1	88	.	C	G	53	.	DP=145;VDB=2.356164e-01;RPB=1.110618e+00;AF1=0.5;AC1=1;DP4=67,16,51,9;MQ=20;FQ=56;PV4=0.66,1,1,1	GT:PL:GQ	0/1:83,0,112:86
comp34280_c0_seq1	164	.	G	A	85	.	DP=200;VDB=4.748135e-02;RPB=8.779910e-01;AF1=0.5;AC1=1;DP4=75,33,65,25;MQ=20;FQ=88;PV4=0.75,1,1,0.44	GT:PL:GQ	0/1:115,0,134:99
comp34285_c0_seq1	71	.	T	C	145	.	DP=156;VDB=3.887070e-02;AF1=1;AC1=2;DP4=0,0,136,13;MQ=20;FQ=-282	GT:PL:GQ	1/1:178,255,0:99
comp34290_c0_seq1	303	.	C	T	118	.	DP=144;VDB=4.561065e-01;RPB=9.885640e-01;AF1=0.5;AC1=1;DP4=29,35,35,44;MQ=20;FQ=103;PV4=1,1,1,1	GT:PL:GQ	0/1:148,0,130:99
comp34290_c0_seq1	345	.	T	C	104	.	DP=141;VDB=6.813513e-02;RPB=1.042953e+00;AF1=0.5;AC1=1;DP4=33,44,27,36;MQ=20;FQ=107;PV4=1,1,1,1	GT:PL:GQ	0/1:134,0,149:99
comp34292_c0_seq2	140	.	C	T	97	.	DP=644;VDB=5.652327e-02;RPB=3.861077e-01;AF1=0.5;AC1=1;DP4=239,83,248,66;MQ=20;FQ=97.9;PV4=0.16,0.38,1,1	GT:PL:GQ	0/1:127,0,129:99
comp34299_c0_seq4	736	.	C	G	106	.	DP=126;VDB=3.237906e-01;RPB=1.849869e+00;AF1=0.5;AC1=1;DP4=29,19,41,30;MQ=20;FQ=80;PV4=0.85,0.47,1,0.32	GT:PL:GQ	0/1:136,0,107:99
comp34299_c0_seq4	1132	.	G	A	80	.	DP=138;VDB=1.562303e-01;RPB=-6.514466e-01;AF1=0.5;AC1=1;DP4=30,51,18,32;MQ=20;FQ=83;PV4=1,0.042,1,1	GT:PL:GQ	0/1:110,0,147:99
comp34299_c0_seq5	1057	.	C	G	106	.	DP=126;VDB=3.237906e-01;RPB=1.849869e+00;AF1=0.5;AC1=1;DP4=29,19,41,30;MQ=20;FQ=80;PV4=0.85,0.47,1,0.32	GT:PL:GQ	0/1:136,0,107:99
comp34299_c0_seq5	1453	.	G	A	80	.	DP=138;VDB=1.562303e-01;RPB=-6.514466e-01;AF1=0.5;AC1=1;DP4=30,51,18,32;MQ=20;FQ=83;PV4=1,0.042,1,1	GT:PL:GQ	0/1:110,0,147:99
comp34304_c0_seq2	763	.	G	A	120	.	DP=145;VDB=1.375120e-01;RPB=-1.621927e+00;AF1=0.5;AC1=1;DP4=24,37,29,47;MQ=20;FQ=107;PV4=1,1,1,1	GT:PL:GQ	0/1:150,0,134:99
comp34307_c0_seq1	1304	.	T	C	106	.	DP=113;VDB=2.363385e-01;RPB=-1.732684e+00;AF1=0.5;AC1=1;DP4=26,31,24,26;MQ=20;FQ=109;PV4=0.85,1,1,1	GT:PL:GQ	0/1:136,0,145:99
comp34307_c0_seq2	1304	.	T	C	106	.	DP=113;VDB=2.363385e-01;RPB=-1.732684e+00;AF1=0.5;AC1=1;DP4=26,31,24,26;MQ=20;FQ=109;PV4=0.85,1,1,1	GT:PL:GQ	0/1:136,0,145:99
comp34307_c0_seq7	1304	.	T	C	106	.	DP=113;VDB=2.363385e-01;RPB=-1.732684e+00;AF1=0.5;AC1=1;DP4=26,31,24,26;MQ=20;FQ=109;PV4=0.85,1,1,1	GT:PL:GQ	0/1:136,0,145:99
comp34313_c0_seq1	614	.	C	T	122	.	DP=510;VDB=9.547628e-03;RPB=-1.201730e-01;AF1=0.5;AC1=1;DP4=127,103,150,120;MQ=20;FQ=104;PV4=1,1,1,1	GT:PL:GQ	0/1:152,0,131:99
comp34313_c0_seq3	545	.	C	T	118	.	DP=510;VDB=9.547628e-03;RPB=-1.201730e-01;AF1=0.5;AC1=1;DP4=127,103,150,120;MQ=20;FQ=106;PV4=1,1,1,1	GT:PL:GQ	0/1:148,0,133:99
comp34323_c0_seq9	588	.	G	C	106	.	DP=111;VDB=3.679315e-01;RPB=-3.791178e-02;AF1=0.5;AC1=1;DP4=37,16,30,23;MQ=20;FQ=96.8;PV4=0.23,0.055,1,1	GT:PL:GQ	0/1:136,0,124:99
comp34356_c0_seq3	122	.	G	A	163	.	DP=130;VDB=1.258129e-02;AF1=1;AC1=2;DP4=0,0,100,27;MQ=20;FQ=-282	GT:PL:GQ	1/1:196,255,0:99
comp34357_c0_seq1	296	.	C	G	125	.	DP=611;VDB=1.048748e-01;RPB=-2.357727e-01;AF1=0.5;AC1=1;DP4=117,166,132,174;MQ=20;FQ=116;PV4=0.68,1,1,1	GT:PL:GQ	0/1:155,0,143:99
comp34357_c0_seq1	797	.	A	G	50	.	DP=128;VDB=9.565660e-03;RPB=5.136682e-01;AF1=0.5;AC1=1;DP4=55,10,57,5;MQ=20;FQ=53;PV4=0.27,1,1,1	GT:PL:GQ	0/1:80,0,103:83
comp34367_c0_seq4	1611	.	G	T	184	.	DP=102;VDB=3.852824e-01;AF1=1;AC1=2;DP4=0,0,49,50;MQ=20;FQ=-282	GT:PL:GQ	1/1:217,255,0:99
comp34375_c0_seq1	70	.	C	T	98	.	DP=112;VDB=3.159735e-01;RPB=3.909871e-01;AF1=0.5;AC1=1;DP4=33,31,21,27;MQ=20;FQ=101;PV4=0.45,0.015,1,0.47	GT:PL:GQ	0/1:128,0,144:99
comp34382_c0_seq1	344	.	C	T	92	.	DP=4019;VDB=5.231516e-01;RPB=2.062852e+00;AF1=0.5;AC1=1;DP4=1087,1012,922,917;MQ=20;FQ=95;PV4=0.31,3.1e-20,1,1	GT:PL:GQ	0/1:122,0,149:99
comp34382_c0_seq1	1571	.	G	A	89	.	DP=964;VDB=2.156790e-02;RPB=-3.318012e-01;AF1=0.5;AC1=1;DP4=230,287,209,221;MQ=20;FQ=92;PV4=0.21,1,1,1	GT:PL:GQ	0/1:119,0,154:99
comp34382_c0_seq1	2432	.	C	T	121	.	DP=544;VDB=3.952405e-01;RPB=2.216051e-01;AF1=0.5;AC1=1;DP4=82,214,63,179;MQ=20;FQ=124;PV4=0.7,0.00066,1,1	GT:PL:GQ	0/1:151,0,167:99
comp34413_c0_seq1	1665	.	C	G	113	.	DP=109;VDB=4.321773e-02;RPB=-5.053393e-01;AF1=0.5;AC1=1;DP4=22,26,28,28;MQ=20;FQ=107;PV4=0.7,1,1,0.17	GT:PL:GQ	0/1:143,0,135:99
comp34413_c0_seq1	1669	.	C	T	114	.	DP=111;VDB=3.927147e-02;RPB=-4.901466e-01;AF1=0.5;AC1=1;DP4=25,25,28,29;MQ=20;FQ=108;PV4=1,1,1,0.42	GT:PL:GQ	0/1:144,0,135:99
comp34413_c0_seq1	1686	.	G	A	111	.	DP=106;VDB=3.778978e-01;RPB=4.688502e-02;AF1=0.5;AC1=1;DP4=23,26,27,26;MQ=20;FQ=110;PV4=0.7,0.2,1,1	GT:PL:GQ	0/1:141,0,139:99
comp34413_c0_seq1	1750	.	G	A	105	.	DP=114;VDB=3.161068e-01;RPB=-8.363312e-01;AF1=0.5;AC1=1;DP4=22,37,27,27;MQ=20;FQ=108;PV4=0.19,0.01,1,1	GT:PL:GQ	0/1:135,0,148:99
comp34413_c0_seq2	729	.	C	G	113	.	DP=109;VDB=4.321773e-02;RPB=-5.053393e-01;AF1=0.5;AC1=1;DP4=22,26,28,28;MQ=20;FQ=107;PV4=0.7,1,1,0.17	GT:PL:GQ	0/1:143,0,135:99
comp34413_c0_seq2	733	.	C	T	114	.	DP=111;VDB=3.927147e-02;RPB=-4.901466e-01;AF1=0.5;AC1=1;DP4=25,25,28,29;MQ=20;FQ=108;PV4=1,1,1,0.42	GT:PL:GQ	0/1:144,0,135:99
comp34413_c0_seq2	750	.	G	A	111	.	DP=106;VDB=3.778978e-01;RPB=4.688502e-02;AF1=0.5;AC1=1;DP4=23,26,27,26;MQ=20;FQ=110;PV4=0.7,0.2,1,1	GT:PL:GQ	0/1:141,0,139:99
comp34413_c0_seq2	814	.	G	A	105	.	DP=114;VDB=3.161068e-01;RPB=-8.363312e-01;AF1=0.5;AC1=1;DP4=22,37,27,27;MQ=20;FQ=108;PV4=0.19,0.01,1,1	GT:PL:GQ	0/1:135,0,148:99
comp34416_c0_seq2	343	.	T	C	117	.	DP=381;VDB=8.935982e-03;RPB=1.220163e+00;AF1=0.5;AC1=1;DP4=95,74,107,86;MQ=20;FQ=111;PV4=0.92,1,1,1	GT:PL:GQ	0/1:147,0,139:99
comp34416_c0_seq2	355	.	A	G	122	.	DP=398;VDB=7.827070e-02;RPB=2.393629e+00;AF1=0.5;AC1=1;DP4=104,80,119,91;MQ=20;FQ=104;PV4=1,1,1,1	GT:PL:GQ	0/1:152,0,131:99
comp34426_c0_seq4	1967	.	C	T	104	.	DP=101;VDB=3.553085e-01;RPB=-2.062230e-01;AF1=0.5;AC1=1;DP4=23,24,32,19;MQ=20;FQ=106;PV4=0.22,1,1,1	GT:PL:GQ	0/1:134,0,138:99
comp34426_c0_seq4	2082	.	G	A	115	.	DP=109;VDB=9.081592e-02;RPB=3.044992e-02;AF1=0.5;AC1=1;DP4=18,22,27,36;MQ=20;FQ=86;PV4=0.84,0.0018,1,0.14	GT:PL:GQ	0/1:145,0,113:99
comp34428_c0_seq2	1206	.	G	A	110	.	DP=217;VDB=8.016055e-02;RPB=5.365559e-01;AF1=0.5;AC1=1;DP4=61,51,44,59;MQ=20;FQ=112;PV4=0.1,0.0075,1,0.17	GT:PL:GQ	0/1:140,0,145:99
comp34435_c0_seq1	860	.	T	C	119	.	DP=576;VDB=3.084511e-01;RPB=2.674720e+00;AF1=0.5;AC1=1;DP4=84,228,58,197;MQ=20;FQ=122;PV4=0.28,0.42,1,0.32	GT:PL:GQ	0/1:149,0,166:99
comp34437_c0_seq1	152	.	C	T	72	.	DP=247;VDB=2.932368e-06;RPB=2.010037e+00;AF1=0.5;AC1=1;DP4=114,13,93,16;MQ=20;FQ=73.8;PV4=0.33,3.3e-07,1,1	GT:PL:GQ	0/1:102,0,107:99
comp34437_c0_seq1	643	.	A	G	137	.	DP=230;VDB=4.153353e-01;RPB=7.301477e-02;AF1=0.5;AC1=1;DP4=15,80,18,111;MQ=20;FQ=103;PV4=0.71,0.11,1,1	GT:PL:GQ	0/1:167,0,130:99
comp34437_c0_seq3	152	.	C	T	72	.	DP=247;VDB=2.932368e-06;RPB=2.010037e+00;AF1=0.5;AC1=1;DP4=114,13,93,16;MQ=20;FQ=73.8;PV4=0.33,3.3e-07,1,1	GT:PL:GQ	0/1:102,0,107:99
comp34437_c0_seq3	805	.	A	G	137	.	DP=230;VDB=4.153353e-01;RPB=7.301477e-02;AF1=0.5;AC1=1;DP4=15,80,18,111;MQ=20;FQ=103;PV4=0.71,0.11,1,1	GT:PL:GQ	0/1:167,0,130:99
comp34440_c0_seq1	108	.	G	A	84	.	DP=202;VDB=1.166912e-01;RPB=2.247542e+00;AF1=0.5;AC1=1;DP4=80,33,54,31;MQ=20;FQ=86.9;PV4=0.29,1,1,1	GT:PL:GQ	0/1:114,0,131:99
comp34440_c0_seq1	367	.	C	T	112	.	DP=117;VDB=3.535563e-02;RPB=1.344464e+00;AF1=0.5;AC1=1;DP4=22,24,36,33;MQ=20;FQ=90;PV4=0.71,0.055,1,0.19	GT:PL:GQ	0/1:142,0,117:99
comp34440_c0_seq2	108	.	G	A	84	.	DP=202;VDB=1.166912e-01;RPB=2.247542e+00;AF1=0.5;AC1=1;DP4=80,33,54,31;MQ=20;FQ=86.9;PV4=0.29,1,1,1	GT:PL:GQ	0/1:114,0,131:99
comp34440_c0_seq2	367	.	C	T	112	.	DP=117;VDB=3.535563e-02;RPB=1.344464e+00;AF1=0.5;AC1=1;DP4=22,24,36,33;MQ=20;FQ=90;PV4=0.71,0.055,1,0.19	GT:PL:GQ	0/1:142,0,117:99
comp34449_c0_seq1	684	.	T	C	95	.	DP=220;VDB=1.905124e-01;RPB=1.540599e+00;AF1=0.5;AC1=1;DP4=60,57,42,54;MQ=20;FQ=98;PV4=0.33,0.0008,1,0.28	GT:PL:GQ	0/1:125,0,149:99
comp34449_c0_seq4	607	.	T	C	91	.	DP=167;VDB=1.296096e-03;RPB=4.819835e-01;AF1=0.5;AC1=1;DP4=46,48,34,35;MQ=20;FQ=94;PV4=1,0.35,1,1	GT:PL:GQ	0/1:121,0,145:99
comp34455_c0_seq2	414	.	G	A	121	.	DP=549;VDB=2.033374e-01;RPB=1.557332e-01;AF1=0.5;AC1=1;DP4=108,175,107,150;MQ=20;FQ=123;PV4=0.43,9.1e-05,1,1	GT:PL:GQ	0/1:151,0,155:99
comp34456_c0_seq3	1260	.	G	A	105	.	DP=111;VDB=3.622756e-02;RPB=-1.859894e+00;AF1=0.5;AC1=1;DP4=37,17,29,24;MQ=20;FQ=98.5;PV4=0.17,1,1,1	GT:PL:GQ	0/1:135,0,126:99
comp34461_c0_seq1	281	.	G	A	92	.	DP=160;VDB=1.031230e-02;RPB=8.153695e-02;AF1=0.5;AC1=1;DP4=47,42,37,33;MQ=20;FQ=95;PV4=1,2.2e-06,1,1	GT:PL:GQ	0/1:122,0,144:99
comp34468_c0_seq1	416	.	C	T	107	.	DP=131;VDB=4.316565e-01;RPB=1.832400e+00;AF1=0.5;AC1=1;DP4=39,23,40,29;MQ=20;FQ=99.6;PV4=0.6,1,1,0.31	GT:PL:GQ	0/1:137,0,127:99
comp34477_c0_seq2	1285	.	G	A	95	.	DP=250;VDB=4.585923e-01;RPB=-5.142880e-01;AF1=0.5;AC1=1;DP4=78,55,68,42;MQ=20;FQ=98;PV4=0.69,0.35,1,1	GT:PL:GQ	0/1:125,0,147:99
comp34489_c0_seq3	657	.	T	C	117	.	DP=922;VDB=4.910690e-01;RPB=2.327402e-01;AF1=0.5;AC1=1;DP4=234,212,252,212;MQ=20;FQ=116;PV4=0.6,0.015,1,1	GT:PL:GQ	0/1:147,0,145:99
comp34490_c0_seq1	294	.	G	A	107	.	DP=192;VDB=1.041528e-01;RPB=4.047735e-01;AF1=0.5;AC1=1;DP4=45,52,37,50;MQ=20;FQ=110;PV4=0.66,0.031,1,1	GT:PL:GQ	0/1:137,0,148:99
comp34490_c0_seq1	668	.	T	C	98	.	DP=357;VDB=7.137935e-02;RPB=7.027746e-01;AF1=0.5;AC1=1;DP4=99,83,81,73;MQ=20;FQ=101;PV4=0.74,0.0016,1,1	GT:PL:GQ	0/1:128,0,153:99
comp34490_c0_seq4	294	.	G	A	107	.	DP=192;VDB=1.041528e-01;RPB=4.047735e-01;AF1=0.5;AC1=1;DP4=45,52,37,50;MQ=20;FQ=110;PV4=0.66,0.031,1,1	GT:PL:GQ	0/1:137,0,148:99
comp34490_c0_seq4	668	.	T	C	98	.	DP=136;VDB=3.969463e-06;RPB=9.606275e-02;AF1=0.5;AC1=1;DP4=37,27,35,22;MQ=20;FQ=101;PV4=0.71,0.25,1,1	GT:PL:GQ	0/1:128,0,138:99
comp34501_c0_seq1	3166	.	T	C	111	.	DP=291;VDB=4.679686e-01;RPB=-9.425064e-01;AF1=0.5;AC1=1;DP4=87,58,59,66;MQ=20;FQ=113;PV4=0.038,0.1,1,1	GT:PL:GQ	0/1:141,0,147:99
comp34502_c0_seq2	758	.	G	A	116	.	DP=244;VDB=6.253447e-03;RPB=-6.134501e-01;AF1=0.5;AC1=1;DP4=58,56,57,57;MQ=20;FQ=116;PV4=1,1,1,1	GT:PL:GQ	0/1:146,0,146:99
comp34502_c0_seq2	1092	.	G	A	89	.	DP=111;VDB=3.225714e-02;RPB=9.351316e-01;AF1=0.5;AC1=1;DP4=37,28,16,27;MQ=20;FQ=92;PV4=0.052,0.45,1,1	GT:PL:GQ	0/1:119,0,138:99
comp34502_c0_seq2	1380	.	G	C	100	.	DP=101;VDB=2.874168e-01;RPB=-2.400306e-01;AF1=0.5;AC1=1;DP4=19,35,14,28;MQ=20;FQ=103;PV4=1,0.18,1,0.41	GT:PL:GQ	0/1:130,0,151:99
comp34511_c0_seq2	1311	.	C	A	74	.	DP=152;VDB=5.859157e-03;RPB=-5.571774e-02;AF1=0.5;AC1=1;DP4=8,78,6,57;MQ=20;FQ=77;PV4=1,1,1,1	GT:PL:GQ	0/1:104,0,139:99
comp34512_c0_seq2	1106	.	T	C	100	.	DP=148;VDB=3.807976e-01;RPB=-2.885124e+00;AF1=0.5;AC1=1;DP4=36,38,41,27;MQ=20;FQ=103;PV4=0.18,1,1,1	GT:PL:GQ	0/1:130,0,144:99
comp34518_c0_seq1	424	.	G	A	103	.	DP=209;VDB=4.327131e-01;RPB=7.892804e-02;AF1=0.5;AC1=1;DP4=58,41,73,33;MQ=20;FQ=104;PV4=0.15,0.12,1,0.4	GT:PL:GQ	0/1:133,0,135:99
comp34518_c0_seq1	504	.	G	A	106	.	DP=203;VDB=2.394543e-03;RPB=-2.286465e+00;AF1=0.5;AC1=1;DP4=44,59,56,42;MQ=20;FQ=109;PV4=0.049,1,1,1	GT:PL:GQ	0/1:136,0,150:99
comp34518_c0_seq1	659	.	C	T	116	.	DP=142;VDB=3.221236e-01;RPB=-9.059025e-02;AF1=0.5;AC1=1;DP4=32,36,24,47;MQ=20;FQ=112;PV4=0.12,0.22,1,1	GT:PL:GQ	0/1:146,0,140:99
comp34518_c0_seq1	1147	.	G	A	122	.	DP=271;VDB=1.381584e-01;RPB=1.075813e+00;AF1=0.5;AC1=1;DP4=59,60,73,70;MQ=20;FQ=108;PV4=0.9,0.038,1,1	GT:PL:GQ	0/1:152,0,135:99
comp34522_c1_seq1	472	.	T	C	116	.	DP=6702;VDB=4.311388e-01;RPB=-2.855882e+00;AF1=0.5;AC1=1;DP4=1051,2389,757,1946;MQ=20;FQ=119;PV4=0.03,1,1,1	GT:PL:GQ	0/1:146,0,165:99
comp34522_c1_seq1	578	.	A	T	101	.	DP=3185;VDB=5.190126e-01;RPB=-2.124028e+00;AF1=0.5;AC1=1;DP4=863,576,747,482;MQ=20;FQ=104;PV4=0.69,8.2e-44,1,1	GT:PL:GQ	0/1:131,0,140:99
comp34522_c1_seq1	806	.	T	G	109	.	DP=7798;VDB=3.660268e-01;RPB=2.443475e+00;AF1=0.5;AC1=1;DP4=2204,1565,2124,1584;MQ=20;FQ=109;PV4=0.3,0.11,1,1	GT:PL:GQ	0/1:139,0,140:99
comp34522_c1_seq1	986	.	T	C	115	.	DP=7453;VDB=2.632296e-01;RPB=2.811119e+00;AF1=0.5;AC1=1;DP4=1874,1759,1843,1778;MQ=20;FQ=115;PV4=0.57,6e-10,1,1	GT:PL:GQ	0/1:145,0,146:99
comp34527_c0_seq1	604	.	C	T	113	.	DP=216;VDB=5.157171e-01;RPB=-9.178467e-01;AF1=0.5;AC1=1;DP4=53,51,51,52;MQ=20;FQ=113;PV4=0.89,1,1,1	GT:PL:GQ	0/1:143,0,143:99
comp34527_c0_seq2	604	.	C	T	113	.	DP=216;VDB=5.157171e-01;RPB=-9.178467e-01;AF1=0.5;AC1=1;DP4=53,51,51,52;MQ=20;FQ=113;PV4=0.89,1,1,1	GT:PL:GQ	0/1:143,0,143:99
comp34527_c0_seq3	604	.	C	T	114	.	DP=202;VDB=5.086532e-01;RPB=-1.536010e+00;AF1=0.5;AC1=1;DP4=47,50,49,51;MQ=20;FQ=113;PV4=1,1,1,0.36	GT:PL:GQ	0/1:144,0,142:99
comp34529_c0_seq1	286	.	G	A	78	.	DP=151;VDB=7.527843e-02;RPB=5.704000e+00;AF1=0.5;AC1=1;DP4=32,14,69,35;MQ=20;FQ=19.1;PV4=0.85,0.14,1,0.4	GT:PL:GQ	0/1:108,0,46:49
comp34529_c0_seq3	254	.	A	G	84.1	.	DP=132;VDB=4.647293e-01;RPB=-4.600112e+00;AF1=1;AC1=2;DP4=15,9,28,65;MQ=20;FQ=-45;PV4=0.0046,1,1,1	GT:PL:GQ	1/1:117,18,0:33
comp34529_c0_seq3	302	.	A	G	109	.	DP=151;VDB=4.239467e-04;RPB=3.986516e-01;AF1=0.5;AC1=1;DP4=4,46,11,86;MQ=20;FQ=24;PV4=0.77,1,1,1	GT:PL:GQ	0/1:139,0,51:54
comp34542_c0_seq1	573	.	G	A	113	.	DP=109;VDB=1.431318e-01;RPB=-4.852447e-01;AF1=0.5;AC1=1;DP4=25,20,28,29;MQ=20;FQ=98.9;PV4=0.55,0.25,1,1	GT:PL:GQ	0/1:143,0,126:99
comp34542_c0_seq2	573	.	G	A	113	.	DP=109;VDB=1.431318e-01;RPB=-4.852447e-01;AF1=0.5;AC1=1;DP4=25,20,28,29;MQ=20;FQ=98.9;PV4=0.55,0.25,1,1	GT:PL:GQ	0/1:143,0,126:99
comp34542_c0_seq3	573	.	G	A	113	.	DP=109;VDB=1.431318e-01;RPB=-4.852447e-01;AF1=0.5;AC1=1;DP4=25,20,28,29;MQ=20;FQ=98.9;PV4=0.55,0.25,1,1	GT:PL:GQ	0/1:143,0,126:99
comp34542_c0_seq8	573	.	G	A	113	.	DP=109;VDB=1.431318e-01;RPB=-4.852447e-01;AF1=0.5;AC1=1;DP4=25,20,28,29;MQ=20;FQ=98.9;PV4=0.55,0.25,1,1	GT:PL:GQ	0/1:143,0,126:99
comp34544_c0_seq1	191	.	C	A	89	.	DP=106;VDB=1.898993e-01;RPB=-5.673843e-01;AF1=0.5;AC1=1;DP4=35,14,39,13;MQ=20;FQ=89.5;PV4=0.82,0.0057,1,0.11	GT:PL:GQ	0/1:119,0,120:99
comp34553_c0_seq1	616	.	G	T	27	.	DP=112;VDB=4.791706e-02;RPB=-7.249844e-01;AF1=0.5;AC1=1;DP4=54,5,45,2;MQ=20;FQ=30;PV4=0.46,0.0021,1,0.29	GT:PL:GQ	0/1:57,0,85:60
comp34553_c0_seq1	648	.	A	C	76	.	DP=179;VDB=3.582620e-01;RPB=1.959874e+00;AF1=0.5;AC1=1;DP4=80,13,71,14;MQ=20;FQ=76.5;PV4=0.68,0.27,1,1	GT:PL:GQ	0/1:106,0,107:99
comp34553_c0_seq1	818	.	C	T	99	.	DP=170;VDB=2.672669e-04;RPB=-7.309794e-02;AF1=0.5;AC1=1;DP4=34,58,37,37;MQ=20;FQ=102;PV4=0.11,0.27,1,1	GT:PL:GQ	0/1:129,0,153:99
comp34553_c0_seq1	835	.	C	G	106	.	DP=156;VDB=4.138548e-01;RPB=-9.241213e-03;AF1=0.5;AC1=1;DP4=30,52,31,39;MQ=20;FQ=109;PV4=0.41,1,1,1	GT:PL:GQ	0/1:136,0,151:99
comp34553_c0_seq1	895	.	C	T	112	.	DP=112;VDB=6.540316e-02;RPB=1.524874e+00;AF1=0.5;AC1=1;DP4=23,34,24,31;MQ=20;FQ=113;PV4=0.85,1,1,1	GT:PL:GQ	0/1:142,0,145:99
comp34562_c0_seq1	1056	.	C	T	89	.	DP=147;VDB=4.166295e-01;RPB=-2.715286e-01;AF1=0.5;AC1=1;DP4=33,50,39,25;MQ=20;FQ=92;PV4=0.013,1,1,1	GT:PL:GQ	0/1:119,0,151:99
comp34576_c0_seq1	453	.	T	C	75	.	DP=117;VDB=3.208999e-01;RPB=7.961929e-01;AF1=0.5;AC1=1;DP4=22,51,10,34;MQ=20;FQ=78;PV4=0.52,0.46,1,1	GT:PL:GQ	0/1:105,0,152:99
comp34576_c0_seq2	408	.	T	C	75	.	DP=117;VDB=3.208999e-01;RPB=7.961929e-01;AF1=0.5;AC1=1;DP4=22,51,10,34;MQ=20;FQ=78;PV4=0.52,0.46,1,1	GT:PL:GQ	0/1:105,0,152:99
comp34576_c0_seq3	371	.	T	C	75	.	DP=117;VDB=3.208999e-01;RPB=7.961929e-01;AF1=0.5;AC1=1;DP4=22,51,10,34;MQ=20;FQ=78;PV4=0.52,0.46,1,1	GT:PL:GQ	0/1:105,0,152:99
comp34588_c0_seq1	1247	.	G	C	129	.	DP=227;VDB=4.273006e-01;RPB=8.262154e-01;AF1=0.5;AC1=1;DP4=42,69,32,83;MQ=20;FQ=123;PV4=0.12,0.35,1,1	GT:PL:GQ	0/1:159,0,151:99
comp34588_c0_seq1	1730	.	C	T	89	.	DP=485;VDB=3.092574e-01;RPB=-3.885556e-01;AF1=0.5;AC1=1;DP4=150,100,153,71;MQ=20;FQ=92;PV4=0.069,0.0037,1,1	GT:PL:GQ	0/1:119,0,150:99
comp34588_c0_seq2	674	.	G	C	134	.	DP=342;VDB=7.172717e-03;RPB=5.368263e-01;AF1=0.5;AC1=1;DP4=59,105,53,116;MQ=20;FQ=123;PV4=0.42,0.11,1,1	GT:PL:GQ	0/1:164,0,150:99
comp34588_c0_seq2	1157	.	C	T	91	.	DP=485;VDB=3.092574e-01;RPB=-3.885556e-01;AF1=0.5;AC1=1;DP4=150,100,153,71;MQ=20;FQ=94;PV4=0.069,0.0037,1,1	GT:PL:GQ	0/1:121,0,148:99
comp34592_c0_seq1	1028	.	G	A	120	.	DP=291;VDB=1.039151e-01;RPB=-3.520806e-01;AF1=0.5;AC1=1;DP4=75,67,64,74;MQ=20;FQ=120;PV4=0.29,1,1,1	GT:PL:GQ	0/1:150,0,151:99
comp34592_c0_seq1	1106	.	G	C	122	.	DP=286;VDB=1.926863e-02;RPB=3.542102e-01;AF1=0.5;AC1=1;DP4=59,75,65,76;MQ=20;FQ=120;PV4=0.81,1,1,1	GT:PL:GQ	0/1:152,0,149:99
comp34594_c0_seq1	682	.	T	A	222	.	DP=310;VDB=4.026558e-01;AF1=1;AC1=2;DP4=0,0,45,243;MQ=20;FQ=-282	GT:PL:GQ	1/1:255,255,0:99
comp34599_c0_seq1	1384	.	C	T	108	.	DP=197;VDB=5.219557e-01;RPB=1.299277e+00;AF1=0.5;AC1=1;DP4=60,30,63,38;MQ=20;FQ=96.8;PV4=0.55,0.0015,1,1	GT:PL:GQ	0/1:138,0,124:99
comp34599_c0_seq1	1532	.	A	C	121	.	DP=318;VDB=7.119141e-02;RPB=5.228460e-01;AF1=0.5;AC1=1;DP4=74,72,81,75;MQ=20;FQ=118;PV4=0.91,0.086,1,1	GT:PL:GQ	0/1:151,0,146:99
comp34599_c0_seq1	1955	.	C	T	130	.	DP=219;VDB=4.919175e-02;RPB=6.217800e-01;AF1=0.5;AC1=1;DP4=33,71,28,82;MQ=20;FQ=124;PV4=0.36,0.24,1,0.24	GT:PL:GQ	0/1:160,0,152:99
comp34599_c0_seq3	893	.	C	T	130	.	DP=219;VDB=4.919175e-02;RPB=6.217800e-01;AF1=0.5;AC1=1;DP4=33,71,28,82;MQ=20;FQ=124;PV4=0.36,0.24,1,0.24	GT:PL:GQ	0/1:160,0,152:99
comp34617_c0_seq1	498	.	C	T	68	.	DP=131;VDB=3.311818e-01;RPB=8.128817e-01;AF1=0.5;AC1=1;DP4=43,39,27,21;MQ=20;FQ=71;PV4=0.72,1,1,1	GT:PL:GQ	0/1:98,0,137:99
comp34617_c0_seq1	743	.	A	C	112	.	DP=161;VDB=2.799748e-01;RPB=1.436107e-01;AF1=0.5;AC1=1;DP4=22,63,23,52;MQ=20;FQ=115;PV4=0.6,0.087,1,0.21	GT:PL:GQ	0/1:142,0,156:99
comp34620_c0_seq1	595	.	C	A	119	.	DP=658;VDB=7.753579e-02;RPB=-3.713508e-01;AF1=0.5;AC1=1;DP4=80,159,139,256;MQ=20;FQ=70;PV4=0.67,0.0014,1,1	GT:PL:GQ	0/1:149,0,97:99
comp34620_c0_seq2	261	.	C	A	130	.	DP=276;VDB=3.860797e-12;RPB=1.249698e+00;AF1=0.5;AC1=1;DP4=14,83,21,143;MQ=20;FQ=65;PV4=0.71,0.012,1,1	GT:PL:GQ	0/1:160,0,92:95
comp34620_c0_seq3	508	.	C	A	115	.	DP=658;VDB=7.753579e-02;RPB=-3.713508e-01;AF1=0.5;AC1=1;DP4=80,159,139,256;MQ=20;FQ=60;PV4=0.67,0.0014,1,1	GT:PL:GQ	0/1:145,0,87:90
comp34622_c0_seq2	522	.	C	T	90	.	DP=115;VDB=7.964324e-02;RPB=4.313588e-01;AF1=0.5;AC1=1;DP4=32,30,26,21;MQ=20;FQ=93;PV4=0.85,0.31,1,1	GT:PL:GQ	0/1:120,0,144:99
comp34629_c0_seq3	257	.	C	T	93	.	DP=164;VDB=7.984457e-02;RPB=9.960171e-01;AF1=0.5;AC1=1;DP4=62,28,42,30;MQ=20;FQ=95.5;PV4=0.19,1,1,1	GT:PL:GQ	0/1:123,0,132:99
comp34634_c0_seq2	1025	.	T	A	112	.	DP=136;VDB=8.662139e-02;RPB=8.398245e-01;AF1=0.5;AC1=1;DP4=34,27,38,33;MQ=20;FQ=103;PV4=0.86,0.023,1,1	GT:PL:GQ	0/1:142,0,130:99
comp34634_c0_seq2	1967	.	G	A	117	.	DP=193;VDB=1.527538e-02;RPB=-1.126203e-01;AF1=0.5;AC1=1;DP4=38,43,52,53;MQ=20;FQ=98;PV4=0.77,0.45,1,1	GT:PL:GQ	0/1:147,0,125:99
comp34635_c0_seq2	602	.	A	G	105	.	DP=334;VDB=2.776776e-01;RPB=-1.681864e-01;AF1=0.5;AC1=1;DP4=80,95,68,69;MQ=20;FQ=108;PV4=0.5,0.33,1,1	GT:PL:GQ	0/1:135,0,154:99
comp34657_c0_seq1	1460	.	G	A	121	.	DP=446;VDB=8.525093e-02;RPB=2.141711e-01;AF1=0.5;AC1=1;DP4=96,130,91,126;MQ=20;FQ=123;PV4=0.92,0.11,1,1	GT:PL:GQ	0/1:151,0,155:99
comp34657_c0_seq2	1460	.	G	A	121	.	DP=446;VDB=8.525093e-02;RPB=2.141711e-01;AF1=0.5;AC1=1;DP4=96,130,91,126;MQ=20;FQ=123;PV4=0.92,0.11,1,1	GT:PL:GQ	0/1:151,0,155:99
comp34667_c0_seq1	1193	.	G	T	126	.	DP=478;VDB=3.857087e-01;RPB=7.611877e-01;AF1=0.5;AC1=1;DP4=59,164,48,175;MQ=20;FQ=128;PV4=0.27,4.8e-05,1,0.21	GT:PL:GQ	0/1:156,0,162:99
comp34668_c0_seq1	1049	.	G	C	86	.	DP=209;VDB=1.631797e-02;RPB=-1.184550e-01;AF1=0.5;AC1=1;DP4=61,46,74,22;MQ=20;FQ=89;PV4=0.0029,1,1,1	GT:PL:GQ	0/1:116,0,143:99
comp34668_c0_seq1	1087	.	T	C	108	.	DP=224;VDB=7.319134e-03;RPB=-8.000362e-02;AF1=0.5;AC1=1;DP4=66,46,60,47;MQ=20;FQ=110;PV4=0.68,0.011,1,1	GT:PL:GQ	0/1:138,0,142:99
comp34668_c0_seq1	1126	.	C	T	110	.	DP=197;VDB=1.465076e-01;RPB=-1.482118e-01;AF1=0.5;AC1=1;DP4=45,50,55,43;MQ=20;FQ=111;PV4=0.25,0.24,1,1	GT:PL:GQ	0/1:140,0,143:99
comp34668_c0_seq1	1198	.	G	A	102	.	DP=179;VDB=4.572155e-01;RPB=-1.543535e+00;AF1=0.5;AC1=1;DP4=37,61,30,47;MQ=20;FQ=105;PV4=0.88,0.35,1,0.27	GT:PL:GQ	0/1:132,0,153:99
comp34668_c0_seq1	1204	.	G	A	105	.	DP=176;VDB=2.859883e-01;RPB=-9.514151e-01;AF1=0.5;AC1=1;DP4=33,64,28,49;MQ=20;FQ=108;PV4=0.75,0.49,1,1	GT:PL:GQ	0/1:135,0,156:99
comp34672_c0_seq1	2855	.	A	C	120	.	DP=128;VDB=1.054525e-03;RPB=6.890086e-01;AF1=0.5;AC1=1;DP4=17,44,21,43;MQ=20;FQ=116;PV4=0.57,1,1,1	GT:PL:GQ	0/1:150,0,144:99
comp34674_c0_seq1	948	.	G	A	108	.	DP=101;VDB=7.225883e-02;RPB=8.704070e-01;AF1=0.5;AC1=1;DP4=27,18,25,24;MQ=20;FQ=102;PV4=0.41,0.36,1,1	GT:PL:GQ	0/1:138,0,129:99
comp34685_c0_seq2	220	.	A	C	103	.	DP=102;VDB=3.824285e-03;RPB=4.659740e-01;AF1=0.5;AC1=1;DP4=26,26,25,22;MQ=20;FQ=106;PV4=0.84,0.04,1,0.5	GT:PL:GQ	0/1:133,0,143:99
comp34687_c0_seq1	408	.	A	G	114	.	DP=220;VDB=4.572989e-01;RPB=-1.066794e+00;AF1=0.5;AC1=1;DP4=45,61,56,53;MQ=20;FQ=116;PV4=0.22,0.068,1,1	GT:PL:GQ	0/1:144,0,148:99
comp34690_c0_seq3	146	.	G	A	107	.	DP=209;VDB=5.202912e-01;RPB=1.031262e+00;AF1=0.5;AC1=1;DP4=65,29,76,37;MQ=20;FQ=91.9;PV4=0.88,0.43,1,1	GT:PL:GQ	0/1:137,0,119:99
comp34690_c0_seq4	146	.	G	A	107	.	DP=209;VDB=5.202912e-01;RPB=1.031262e+00;AF1=0.5;AC1=1;DP4=65,29,76,37;MQ=20;FQ=91.9;PV4=0.88,0.43,1,1	GT:PL:GQ	0/1:137,0,119:99
comp34690_c0_seq7	146	.	G	A	107	.	DP=209;VDB=5.202912e-01;RPB=1.031262e+00;AF1=0.5;AC1=1;DP4=65,29,76,37;MQ=20;FQ=91.9;PV4=0.88,0.43,1,1	GT:PL:GQ	0/1:137,0,119:99
comp34703_c0_seq1	366	.	T	G	222	.	DP=1558;VDB=4.796823e-01;RPB=-9.883593e-01;AF1=1;AC1=2;DP4=0,1,789,640;MQ=20;FQ=-282;PV4=0.45,1,1,1	GT:PL:GQ	1/1:255,255,0:99
comp34705_c0_seq1	209	.	G	A	95	.	DP=122;VDB=3.660252e-01;RPB=1.170205e+00;AF1=0.5;AC1=1;DP4=34,35,26,26;MQ=20;FQ=98;PV4=1,1,1,1	GT:PL:GQ	0/1:125,0,144:99
comp34705_c0_seq2	209	.	G	A	95	.	DP=122;VDB=3.660252e-01;RPB=1.170205e+00;AF1=0.5;AC1=1;DP4=34,35,26,26;MQ=20;FQ=98;PV4=1,1,1,1	GT:PL:GQ	0/1:125,0,144:99
comp34709_c0_seq1	333	.	A	T	106	.	DP=116;VDB=5.034668e-04;RPB=1.025050e+00;AF1=0.5;AC1=1;DP4=32,24,33,24;MQ=20;FQ=105;PV4=1,0.045,1,0.09	GT:PL:GQ	0/1:136,0,135:99
comp34719_c0_seq2	1792	.	A	G	115	.	DP=132;VDB=3.097781e-01;RPB=-8.135951e-02;AF1=0.5;AC1=1;DP4=21,30,29,41;MQ=20;FQ=98;PV4=1,0.0097,1,0.099	GT:PL:GQ	0/1:145,0,125:99
comp34719_c0_seq2	2010	.	C	T	119	.	DP=145;VDB=6.824010e-04;RPB=4.487377e-01;AF1=0.5;AC1=1;DP4=25,43,23,48;MQ=20;FQ=117;PV4=0.6,0.046,1,1	GT:PL:GQ	0/1:149,0,146:99
comp34721_c0_seq1	114	.	A	C	56	.	DP=169;VDB=1.112249e-06;RPB=2.378150e+00;AF1=0.5;AC1=1;DP4=64,10,78,6;MQ=20;FQ=58.5;PV4=0.2,1,1,1	GT:PL:GQ	0/1:86,0,95:88
comp34721_c0_seq1	493	.	C	T	88	.	DP=205;VDB=8.069500e-02;RPB=2.175655e-01;AF1=0.5;AC1=1;DP4=14,87,6,87;MQ=20;FQ=91;PV4=0.1,1,1,1	GT:PL:GQ	0/1:118,0,155:99
comp34723_c0_seq1	721	.	G	A	79	.	DP=385;VDB=1.681825e-02;RPB=-1.224793e+00;AF1=0.5;AC1=1;DP4=122,93,106,60;MQ=20;FQ=82;PV4=0.17,1,1,1	GT:PL:GQ	0/1:109,0,144:99
comp34723_c0_seq4	728	.	G	A	76	.	DP=633;VDB=1.503438e-01;RPB=7.532443e-01;AF1=0.5;AC1=1;DP4=210,130,190,98;MQ=20;FQ=79;PV4=0.28,0.028,1,1	GT:PL:GQ	0/1:106,0,142:99
comp34729_c0_seq1	831	.	C	T	114	.	DP=298;VDB=1.294756e-01;RPB=-3.965531e-01;AF1=0.5;AC1=1;DP4=88,60,81,66;MQ=20;FQ=112;PV4=0.48,0.089,1,1	GT:PL:GQ	0/1:144,0,141:99
comp34729_c0_seq1	869	.	T	C	105	.	DP=353;VDB=2.304083e-02;RPB=5.373892e-01;AF1=0.5;AC1=1;DP4=101,80,89,66;MQ=20;FQ=108;PV4=0.83,0.054,1,1	GT:PL:GQ	0/1:135,0,151:99
comp34729_c0_seq3	831	.	C	T	115	.	DP=298;VDB=1.294756e-01;RPB=-3.965531e-01;AF1=0.5;AC1=1;DP4=88,60,81,66;MQ=20;FQ=114;PV4=0.48,0.089,1,1	GT:PL:GQ	0/1:145,0,144:99
comp34729_c0_seq3	869	.	T	C	97	.	DP=353;VDB=2.304083e-02;RPB=5.373892e-01;AF1=0.5;AC1=1;DP4=101,80,89,66;MQ=20;FQ=100;PV4=0.83,0.054,1,1	GT:PL:GQ	0/1:127,0,152:99
comp34730_c0_seq1	299	.	T	C	96	.	DP=198;VDB=2.889429e-08;RPB=-1.729733e+00;AF1=0.5;AC1=1;DP4=51,56,54,36;MQ=20;FQ=99;PV4=0.088,0.1,1,0.18	GT:PL:GQ	0/1:126,0,149:99
comp34730_c0_seq1	496	.	A	G	123	.	DP=397;VDB=4.225599e-01;RPB=-2.798121e-01;AF1=0.5;AC1=1;DP4=59,157,26,151;MQ=20;FQ=126;PV4=0.003,1,1,1	GT:PL:GQ	0/1:153,0,167:99
comp34730_c0_seq1	499	.	C	G	95	.	DP=388;VDB=3.124233e-01;RPB=-1.858755e-01;AF1=0.5;AC1=1;DP4=50,159,22,149;MQ=20;FQ=98;PV4=0.0082,1,1,1	GT:PL:GQ	0/1:125,0,169:99
comp34730_c0_seq1	505	.	C	T	94	.	DP=364;VDB=4.785089e-01;RPB=-2.298141e-01;AF1=0.5;AC1=1;DP4=45,155,22,139;MQ=20;FQ=97;PV4=0.041,0.14,1,1	GT:PL:GQ	0/1:124,0,168:99
comp34739_c0_seq1	343	.	G	T	123	.	DP=213;VDB=6.220369e-02;RPB=1.067669e+00;AF1=0.5;AC1=1;DP4=19,88,21,82;MQ=20;FQ=125;PV4=0.73,0.023,1,1	GT:PL:GQ	0/1:153,0,160:99
comp34739_c0_seq1	626	.	C	T	84	.	DP=170;VDB=2.705504e-02;RPB=9.620677e-01;AF1=0.5;AC1=1;DP4=50,51,28,39;MQ=20;FQ=87;PV4=0.35,1,1,0.49	GT:PL:GQ	0/1:114,0,143:99
comp34750_c0_seq2	594	.	C	G	31	.	DP=419;VDB=1.501934e-04;RPB=2.427477e+00;AF1=0.5;AC1=1;DP4=114,145,62,87;MQ=20;FQ=34;PV4=0.68,1,1,1	GT:PL:GQ	0/1:61,0,129:64
comp34750_c0_seq5	594	.	C	G	63	.	DP=419;VDB=1.501934e-04;RPB=2.427477e+00;AF1=0.5;AC1=1;DP4=114,145,62,87;MQ=20;FQ=66;PV4=0.68,1,1,1	GT:PL:GQ	0/1:93,0,145:96
comp34754_c0_seq1	250	.	C	G	90	.	DP=118;VDB=2.816936e-01;RPB=3.440128e+00;AF1=0.5;AC1=1;DP4=35,11,54,17;MQ=20;FQ=63;PV4=1,0.31,1,1	GT:PL:GQ	0/1:120,0,90:93
comp34759_c0_seq1	688	.	C	T	107	.	DP=155;VDB=6.521273e-02;RPB=3.426832e+00;AF1=0.5;AC1=1;DP4=39,42,33,39;MQ=20;FQ=109;PV4=0.87,1,1,0.084	GT:PL:GQ	0/1:137,0,145:99
comp34761_c0_seq1	197	.	C	T	125	.	DP=1266;VDB=4.827901e-01;RPB=1.090933e+00;AF1=0.5;AC1=1;DP4=303,306,326,306;MQ=20;FQ=119;PV4=0.53,0.15,1,1	GT:PL:GQ	0/1:155,0,147:99
comp34761_c0_seq1	366	.	G	A	119	.	DP=1165;VDB=6.997939e-02;RPB=-1.155434e+00;AF1=0.5;AC1=1;DP4=288,277,310,252;MQ=20;FQ=119;PV4=0.17,0.26,1,1	GT:PL:GQ	0/1:149,0,150:99
comp34764_c0_seq1	1286	.	A	G	112	.	DP=173;VDB=4.657096e-01;RPB=8.819621e-01;AF1=0.5;AC1=1;DP4=46,39,41,43;MQ=20;FQ=110;PV4=0.54,0.23,1,0.39	GT:PL:GQ	0/1:142,0,139:99
comp34764_c0_seq1	1459	.	A	G	103	.	DP=189;VDB=3.450262e-01;RPB=7.073370e-01;AF1=0.5;AC1=1;DP4=45,54,32,49;MQ=20;FQ=106;PV4=0.45,1,1,0.33	GT:PL:GQ	0/1:133,0,149:99
comp34771_c0_seq4	2	.	G	A	8.66	.	DP=100;VDB=1.594657e-31;RPB=6.761524e+00;AF1=0.502;AC1=1;DP4=23,0,53,0;MQ=20;FQ=-7.03;PV4=1,1,1,1	GT:PL:GQ	0/1:38,0,21:25
comp34776_c0_seq1	220	.	T	C	222	.	DP=542;VDB=3.895116e-01;AF1=1;AC1=2;DP4=0,0,257,267;MQ=20;FQ=-282	GT:PL:GQ	1/1:255,255,0:99
comp34796_c0_seq1	1053	.	T	A	123	.	DP=820;VDB=5.246177e-01;RPB=-8.299383e-01;AF1=0.5;AC1=1;DP4=173,245,192,203;MQ=20;FQ=124;PV4=0.041,0.047,1,0.055	GT:PL:GQ	0/1:153,0,155:99
comp34806_c0_seq1	1362	.	T	A	92	.	DP=138;VDB=1.903854e-01;RPB=-1.186699e-01;AF1=0.5;AC1=1;DP4=22,58,15,40;MQ=20;FQ=95;PV4=1,1,1,1	GT:PL:GQ	0/1:122,0,156:99
comp34806_c0_seq2	2649	.	T	A	92	.	DP=138;VDB=1.903854e-01;RPB=-1.186699e-01;AF1=0.5;AC1=1;DP4=22,58,15,40;MQ=20;FQ=95;PV4=1,1,1,1	GT:PL:GQ	0/1:122,0,156:99
comp34811_c0_seq2	2474	.	C	T	119	.	DP=120;VDB=2.357644e-01;RPB=1.862501e-01;AF1=0.5;AC1=1;DP4=19,28,29,41;MQ=20;FQ=93;PV4=1,1,1,0.073	GT:PL:GQ	0/1:149,0,120:99
comp34811_c0_seq2	2895	.	A	G	109	.	DP=105;VDB=1.587384e-03;RPB=-7.320638e-01;AF1=0.5;AC1=1;DP4=18,35,16,31;MQ=20;FQ=112;PV4=1,0.44,1,1	GT:PL:GQ	0/1:139,0,150:99
comp34812_c0_seq3	260	.	A	G	106	.	DP=127;VDB=1.696925e-01;RPB=-7.886799e-01;AF1=0.5;AC1=1;DP4=35,22,41,25;MQ=20;FQ=97.7;PV4=1,1,1,0.46	GT:PL:GQ	0/1:136,0,125:99
comp34815_c0_seq1	90	.	A	C	75	.	DP=161;VDB=3.676360e-07;RPB=3.963135e-01;AF1=0.5;AC1=1;DP4=65,20,57,15;MQ=20;FQ=77.9;PV4=0.71,0.5,1,1	GT:PL:GQ	0/1:105,0,121:99
comp34815_c0_seq1	274	.	C	T	112	.	DP=208;VDB=4.250722e-01;RPB=9.196087e-01;AF1=0.5;AC1=1;DP4=59,34,63,47;MQ=20;FQ=97.9;PV4=0.39,0.085,1,1	GT:PL:GQ	0/1:142,0,125:99
comp34816_c0_seq1	316	.	A	G	88	.	DP=146;VDB=3.480034e-01;RPB=2.087846e-01;AF1=0.5;AC1=1;DP4=46,27,48,18;MQ=20;FQ=90.9;PV4=0.28,0.11,1,0.22	GT:PL:GQ	0/1:118,0,135:99
comp34816_c0_seq1	2895	.	T	C	115	.	DP=146;VDB=3.155053e-01;RPB=1.370808e-01;AF1=0.5;AC1=1;DP4=27,46,18,48;MQ=20;FQ=117;PV4=0.28,0.14,1,0.22	GT:PL:GQ	0/1:145,0,151:99
comp34817_c0_seq1	952	.	G	T	110	.	DP=197;VDB=5.410762e-04;RPB=5.421705e-01;AF1=0.5;AC1=1;DP4=54,47,46,48;MQ=20;FQ=111;PV4=0.57,1,1,1	GT:PL:GQ	0/1:140,0,142:99
comp34817_c0_seq2	952	.	G	T	110	.	DP=197;VDB=5.410762e-04;RPB=5.421705e-01;AF1=0.5;AC1=1;DP4=54,47,46,48;MQ=20;FQ=111;PV4=0.57,1,1,1	GT:PL:GQ	0/1:140,0,142:99
comp34818_c0_seq1	2250	.	G	A	110	.	DP=165;VDB=1.243766e-02;RPB=-8.324752e-01;AF1=0.5;AC1=1;DP4=43,39,40,40;MQ=20;FQ=110;PV4=0.88,1,1,1	GT:PL:GQ	0/1:140,0,141:99
comp34821_c0_seq5	155	.	C	T	110	.	DP=112;VDB=2.118214e-01;RPB=2.014090e-01;AF1=0.5;AC1=1;DP4=16,38,14,35;MQ=20;FQ=113;PV4=1,1,1,1	GT:PL:GQ	0/1:140,0,149:99
comp34826_c0_seq2	101	.	A	C	92	.	DP=552;VDB=2.098024e-02;RPB=1.890655e+00;AF1=0.5;AC1=1;DP4=210,46,230,57;MQ=20;FQ=74;PV4=0.59,0.41,1,1	GT:PL:GQ	0/1:122,0,101:99
comp34826_c0_seq2	1001	.	G	A	111	.	DP=301;VDB=1.315770e-01;RPB=2.215767e+00;AF1=0.5;AC1=1;DP4=71,85,68,71;MQ=20;FQ=114;PV4=0.56,0.09,1,1	GT:PL:GQ	0/1:141,0,155:99
comp34833_c0_seq1	478	.	A	C	120	.	DP=216;VDB=3.982800e-01;RPB=1.676839e+00;AF1=0.5;AC1=1;DP4=45,45,54,67;MQ=20;FQ=92;PV4=0.49,1,1,1	GT:PL:GQ	0/1:150,0,119:99
comp34833_c0_seq1	503	.	T	A	83	.	DP=213;VDB=1.347852e-01;RPB=-3.703626e+00;AF1=0.5;AC1=1;DP4=51,69,41,46;MQ=20;FQ=86;PV4=0.57,0.28,1,1	GT:PL:GQ	0/1:113,0,151:99
comp34833_c0_seq1	629	.	C	T	96	.	DP=165;VDB=4.347936e-01;RPB=1.629519e+00;AF1=0.5;AC1=1;DP4=54,39,33,38;MQ=20;FQ=98.8;PV4=0.16,0.018,1,1	GT:PL:GQ	0/1:126,0,140:99
comp34833_c0_seq1	712	.	G	A	117	.	DP=119;VDB=2.685112e-01;RPB=1.022876e+00;AF1=0.5;AC1=1;DP4=21,34,19,42;MQ=20;FQ=109;PV4=0.44,1,1,0.098	GT:PL:GQ	0/1:147,0,136:99
comp34833_c0_seq2	478	.	A	C	120	.	DP=216;VDB=3.982800e-01;RPB=1.676839e+00;AF1=0.5;AC1=1;DP4=45,45,54,67;MQ=20;FQ=92;PV4=0.49,1,1,1	GT:PL:GQ	0/1:150,0,119:99
comp34833_c0_seq2	503	.	T	A	83	.	DP=213;VDB=1.347852e-01;RPB=-3.703626e+00;AF1=0.5;AC1=1;DP4=51,69,41,46;MQ=20;FQ=86;PV4=0.57,0.28,1,1	GT:PL:GQ	0/1:113,0,151:99
comp34833_c0_seq2	629	.	C	T	96	.	DP=165;VDB=4.347936e-01;RPB=1.629519e+00;AF1=0.5;AC1=1;DP4=54,39,33,38;MQ=20;FQ=98.8;PV4=0.16,0.018,1,1	GT:PL:GQ	0/1:126,0,140:99
comp34833_c0_seq2	712	.	G	A	115	.	DP=132;VDB=3.564304e-01;RPB=1.711609e+00;AF1=0.5;AC1=1;DP4=18,44,19,43;MQ=20;FQ=113;PV4=1,1,1,0.2	GT:PL:GQ	0/1:145,0,142:99
comp34851_c0_seq1	422	.	C	G	92	.	DP=177;VDB=3.434543e-03;RPB=2.087577e-01;AF1=0.5;AC1=1;DP4=51,47,37,37;MQ=20;FQ=95;PV4=0.88,1,1,1	GT:PL:GQ	0/1:122,0,144:99
comp34851_c0_seq2	422	.	C	G	92	.	DP=177;VDB=3.434543e-03;RPB=2.087577e-01;AF1=0.5;AC1=1;DP4=51,47,37,37;MQ=20;FQ=95;PV4=0.88,1,1,1	GT:PL:GQ	0/1:122,0,144:99
comp34864_c0_seq2	923	.	A	G	105	.	DP=252;VDB=4.353608e-01;RPB=1.595299e+00;AF1=0.5;AC1=1;DP4=62,66,71,47;MQ=20;FQ=108;PV4=0.074,1,1,1	GT:PL:GQ	0/1:135,0,152:99
comp34871_c0_seq2	2250	.	A	G	108	.	DP=101;VDB=2.243674e-01;RPB=7.366532e-02;AF1=0.5;AC1=1;DP4=18,35,14,32;MQ=20;FQ=111;PV4=0.83,1,1,1	GT:PL:GQ	0/1:138,0,149:99
comp34871_c0_seq7	2726	.	A	G	108	.	DP=101;VDB=2.243674e-01;RPB=7.366532e-02;AF1=0.5;AC1=1;DP4=18,35,14,32;MQ=20;FQ=111;PV4=0.83,1,1,1	GT:PL:GQ	0/1:138,0,149:99
comp34884_c0_seq1	283	.	G	C	46	.	DP=174;VDB=1.372188e-01;RPB=1.317274e+00;AF1=0.5;AC1=1;DP4=53,59,24,32;MQ=20;FQ=49;PV4=0.62,0.42,1,1	GT:PL:GQ	0/1:76,0,130:79
comp34884_c0_seq1	299	.	C	T	35	.	DP=190;VDB=2.583794e-02;RPB=1.758020e+00;AF1=0.5;AC1=1;DP4=71,53,29,33;MQ=20;FQ=38;PV4=0.21,0.00093,1,1	GT:PL:GQ	0/1:65,0,119:68
comp34885_c0_seq2	2052	.	G	A	135	.	DP=310;VDB=5.315104e-02;RPB=7.394736e-01;AF1=0.5;AC1=1;DP4=48,77,49,114;MQ=20;FQ=111;PV4=0.17,0.022,1,0.26	GT:PL:GQ	0/1:165,0,138:99
comp34888_c0_seq3	1998	.	T	C	90	.	DP=139;VDB=3.767360e-01;RPB=-2.923733e-01;AF1=0.5;AC1=1;DP4=39,37,30,26;MQ=20;FQ=93;PV4=0.86,0.33,1,1	GT:PL:GQ	0/1:120,0,143:99
comp34888_c0_seq6	2094	.	T	C	90	.	DP=139;VDB=3.767360e-01;RPB=-2.923733e-01;AF1=0.5;AC1=1;DP4=39,37,30,26;MQ=20;FQ=93;PV4=0.86,0.33,1,1	GT:PL:GQ	0/1:120,0,143:99
comp34895_c0_seq2	365	.	C	G	100	.	DP=522;VDB=5.041599e-01;RPB=-1.397229e+00;AF1=0.5;AC1=1;DP4=113,147,117,134;MQ=20;FQ=103;PV4=0.48,0.25,1,0.033	GT:PL:GQ	0/1:130,0,156:99
comp34895_c0_seq2	404	.	T	G	119	.	DP=589;VDB=1.289146e-01;RPB=1.496437e+00;AF1=0.5;AC1=1;DP4=135,156,124,138;MQ=20;FQ=120;PV4=0.86,1,1,0.49	GT:PL:GQ	0/1:149,0,152:99
comp34902_c0_seq1	322	.	T	C	101	.	DP=127;VDB=8.911134e-02;RPB=9.100180e-01;AF1=0.5;AC1=1;DP4=32,39,22,33;MQ=20;FQ=104;PV4=0.59,0.033,1,0.22	GT:PL:GQ	0/1:131,0,148:99
comp34903_c0_seq1	1625	.	T	A	185	.	DP=117;VDB=3.131441e-02;AF1=1;AC1=2;DP4=0,0,62,52;MQ=20;FQ=-282	GT:PL:GQ	1/1:218,255,0:99
comp34922_c0_seq1	968	.	G	A	109	.	DP=146;VDB=1.931535e-01;RPB=-2.392152e+00;AF1=0.5;AC1=1;DP4=20,52,32,35;MQ=20;FQ=112;PV4=0.022,1,1,1	GT:PL:GQ	0/1:139,0,153:99
comp34922_c0_seq1	1163	.	G	A	115	.	DP=297;VDB=1.886716e-01;RPB=-2.950470e-02;AF1=0.5;AC1=1;DP4=85,65,82,62;MQ=20;FQ=115;PV4=1,1,1,1	GT:PL:GQ	0/1:145,0,145:99
comp34928_c0_seq1	939	.	T	A	101	.	DP=167;VDB=5.097758e-02;RPB=7.941047e-02;AF1=0.5;AC1=1;DP4=48,25,64,27;MQ=20;FQ=90.8;PV4=0.61,1,1,1	GT:PL:GQ	0/1:131,0,118:99
comp34939_c0_seq2	242	.	A	T	85	.	DP=111;VDB=3.515822e-01;RPB=4.029785e-01;AF1=0.5;AC1=1;DP4=38,26,27,19;MQ=20;FQ=88;PV4=1,0.0092,1,1	GT:PL:GQ	0/1:115,0,138:99
comp34939_c0_seq2	243	.	G	C	85	.	DP=111;VDB=3.471160e-01;RPB=4.338975e-01;AF1=0.5;AC1=1;DP4=38,26,26,19;MQ=20;FQ=88;PV4=1,0.053,1,1	GT:PL:GQ	0/1:115,0,138:99
comp34949_c0_seq4	1645	.	G	A	100	.	DP=248;VDB=4.972547e-01;RPB=1.370629e+00;AF1=0.5;AC1=1;DP4=87,42,72,42;MQ=20;FQ=103;PV4=0.5,1,1,1	GT:PL:GQ	0/1:130,0,139:99
comp34951_c0_seq5	1972	.	T	C	106	.	DP=169;VDB=4.734975e-01;RPB=2.435328e+00;AF1=0.5;AC1=1;DP4=53,26,51,34;MQ=20;FQ=97.7;PV4=0.42,1,1,0.41	GT:PL:GQ	0/1:136,0,125:99
comp34951_c0_seq5	2039	.	T	A	105	.	DP=224;VDB=5.156109e-01;RPB=-1.747580e+00;AF1=0.5;AC1=1;DP4=62,55,60,45;MQ=20;FQ=108;PV4=0.59,1,1,1	GT:PL:GQ	0/1:135,0,148:99
comp34951_c0_seq6	2063	.	T	C	106	.	DP=169;VDB=4.734975e-01;RPB=2.435328e+00;AF1=0.5;AC1=1;DP4=53,26,51,34;MQ=20;FQ=97.7;PV4=0.42,1,1,0.41	GT:PL:GQ	0/1:136,0,125:99
comp34951_c0_seq6	2130	.	T	A	105	.	DP=224;VDB=5.156109e-01;RPB=-1.747580e+00;AF1=0.5;AC1=1;DP4=62,55,60,45;MQ=20;FQ=108;PV4=0.59,1,1,1	GT:PL:GQ	0/1:135,0,148:99
comp34958_c0_seq2	426	.	T	C	110	.	DP=190;VDB=5.246552e-01;RPB=8.350652e-01;AF1=0.5;AC1=1;DP4=50,33,59,43;MQ=20;FQ=95.9;PV4=0.77,0.051,1,0.0021	GT:PL:GQ	0/1:140,0,123:99
comp34958_c0_seq3	426	.	T	C	110	.	DP=190;VDB=5.246552e-01;RPB=8.350652e-01;AF1=0.5;AC1=1;DP4=50,33,59,43;MQ=20;FQ=95.9;PV4=0.77,0.051,1,0.0021	GT:PL:GQ	0/1:140,0,123:99
comp34966_c0_seq1	292	.	C	T	21	.	DP=138;VDB=3.860762e-03;RPB=-3.182464e-01;AF1=0.5;AC1=1;DP4=50,43,32,11;MQ=20;FQ=24;PV4=0.025,1,1,1	GT:PL:GQ	0/1:51,0,124:54
comp34966_c0_seq1	298	.	T	C	42	.	DP=130;VDB=1.142136e-01;RPB=-8.324076e-01;AF1=0.5;AC1=1;DP4=42,43,29,14;MQ=20;FQ=45;PV4=0.061,1,1,1	GT:PL:GQ	0/1:72,0,134:75
comp34966_c0_seq1	331	.	A	C	104	.	DP=140;VDB=9.873070e-06;RPB=6.172413e-01;AF1=0.5;AC1=1;DP4=33,20,51,34;MQ=20;FQ=72;PV4=0.86,1,1,1	GT:PL:GQ	0/1:134,0,99:99
comp34966_c0_seq2	292	.	C	T	21	.	DP=138;VDB=3.860762e-03;RPB=-3.182464e-01;AF1=0.5;AC1=1;DP4=50,43,32,11;MQ=20;FQ=24;PV4=0.025,1,1,1	GT:PL:GQ	0/1:51,0,124:54
comp34966_c0_seq2	298	.	T	C	42	.	DP=130;VDB=1.142136e-01;RPB=-8.324076e-01;AF1=0.5;AC1=1;DP4=42,43,29,14;MQ=20;FQ=45;PV4=0.061,1,1,1	GT:PL:GQ	0/1:72,0,134:75
comp34966_c0_seq2	331	.	A	C	104	.	DP=140;VDB=9.873070e-06;RPB=6.172413e-01;AF1=0.5;AC1=1;DP4=33,20,51,34;MQ=20;FQ=72;PV4=0.86,1,1,1	GT:PL:GQ	0/1:134,0,99:99
comp34977_c0_seq3	242	.	G	A	108	.	DP=504;VDB=2.782903e-01;RPB=9.804022e-01;AF1=0.5;AC1=1;DP4=180,102,131,86;MQ=20;FQ=109;PV4=0.46,0.00029,1,0.25	GT:PL:GQ	0/1:138,0,141:99
comp34977_c0_seq3	759	.	G	A	93	.	DP=110;VDB=1.155168e-01;RPB=1.158791e+00;AF1=0.5;AC1=1;DP4=31,30,27,20;MQ=20;FQ=96;PV4=0.56,0.38,1,1	GT:PL:GQ	0/1:123,0,145:99
comp34982_c0_seq1	87	.	A	T	94	.	DP=519;VDB=2.177215e-03;RPB=2.052567e+00;AF1=0.5;AC1=1;DP4=213,39,207,43;MQ=20;FQ=92.3;PV4=0.63,1,1,1	GT:PL:GQ	0/1:124,0,121:99
comp34982_c0_seq1	88	.	A	T	89	.	DP=526;VDB=3.085188e-03;RPB=2.323002e+00;AF1=0.5;AC1=1;DP4=213,43,206,43;MQ=20;FQ=90.3;PV4=0.91,1,1,1	GT:PL:GQ	0/1:119,0,122:99
comp34982_c0_seq1	89	.	A	T	83	.	DP=527;VDB=2.636001e-03;RPB=2.461210e+00;AF1=0.5;AC1=1;DP4=215,44,205,43;MQ=20;FQ=85.5;PV4=1,1,1,1	GT:PL:GQ	0/1:113,0,122:99
comp34982_c0_seq1	208	.	G	C	116	.	DP=1652;VDB=1.785491e-01;RPB=2.938677e-01;AF1=0.5;AC1=1;DP4=501,320,455,318;MQ=20;FQ=112;PV4=0.38,0.0016,1,1	GT:PL:GQ	0/1:146,0,140:99
comp34982_c0_seq1	588	.	G	T	101	.	DP=910;VDB=4.645931e-01;RPB=3.840184e-01;AF1=0.5;AC1=1;DP4=207,269,161,239;MQ=20;FQ=104;PV4=0.34,0.011,1,1	GT:PL:GQ	0/1:131,0,159:99
comp34982_c0_seq1	1384	.	A	G	126	.	DP=436;VDB=5.000560e-01;RPB=-9.151350e-01;AF1=0.5;AC1=1;DP4=75,136,76,136;MQ=20;FQ=127;PV4=1,1,1,1	GT:PL:GQ	0/1:156,0,158:99
comp34983_c0_seq4	2973	.	G	A	115	.	DP=589;VDB=9.963317e-04;RPB=-4.894536e-01;AF1=0.5;AC1=1;DP4=105,172,117,165;MQ=20;FQ=118;PV4=0.39,0.048,1,1	GT:PL:GQ	0/1:145,0,162:99
comp34983_c0_seq5	2474	.	G	A	121	.	DP=589;VDB=9.963317e-04;RPB=-4.894536e-01;AF1=0.5;AC1=1;DP4=105,172,117,165;MQ=20;FQ=123;PV4=0.39,0.048,1,1	GT:PL:GQ	0/1:151,0,159:99
comp34983_c0_seq7	2238	.	G	A	126	.	DP=589;VDB=9.963317e-04;RPB=-4.894536e-01;AF1=0.5;AC1=1;DP4=105,172,117,165;MQ=20;FQ=121;PV4=0.39,0.048,1,1	GT:PL:GQ	0/1:156,0,149:99
comp34983_c0_seq8	2737	.	G	A	120	.	DP=589;VDB=9.963317e-04;RPB=-4.894536e-01;AF1=0.5;AC1=1;DP4=105,172,117,165;MQ=20;FQ=122;PV4=0.39,0.048,1,1	GT:PL:GQ	0/1:150,0,157:99
comp34984_c0_seq4	106	.	T	C	103	.	DP=369;VDB=4.093814e-01;RPB=-2.592495e-01;AF1=0.5;AC1=1;DP4=129,41,148,40;MQ=20;FQ=96.5;PV4=0.53,1,1,1	GT:PL:GQ	0/1:133,0,124:99
comp34984_c0_seq4	114	.	T	C	103	.	DP=378;VDB=3.252679e-03;RPB=-1.139685e+00;AF1=0.5;AC1=1;DP4=126,43,156,42;MQ=20;FQ=101;PV4=0.39,0.41,1,0.39	GT:PL:GQ	0/1:133,0,130:99
comp34984_c0_seq5	106	.	T	C	100	.	DP=369;VDB=4.093814e-01;RPB=-2.592495e-01;AF1=0.5;AC1=1;DP4=129,41,148,40;MQ=20;FQ=94.4;PV4=0.53,1,1,1	GT:PL:GQ	0/1:130,0,122:99
comp34984_c0_seq5	114	.	T	C	102	.	DP=378;VDB=3.252679e-03;RPB=-1.139685e+00;AF1=0.5;AC1=1;DP4=126,43,156,42;MQ=20;FQ=88.9;PV4=0.39,0.41,1,0.39	GT:PL:GQ	0/1:132,0,116:99
comp34991_c0_seq1	359	.	A	C	120	.	DP=100;VDB=3.504834e-01;RPB=1.229046e+00;AF1=0.5;AC1=1;DP4=16,27,19,31;MQ=20;FQ=110;PV4=1,0.39,1,1	GT:PL:GQ	0/1:150,0,137:99
comp34991_c0_seq5	359	.	A	C	120	.	DP=100;VDB=3.504834e-01;RPB=1.229046e+00;AF1=0.5;AC1=1;DP4=16,27,19,31;MQ=20;FQ=110;PV4=1,0.39,1,1	GT:PL:GQ	0/1:150,0,137:99
comp35004_c0_seq1	283	.	T	G	105	.	DP=137;VDB=1.862541e-06;RPB=5.244578e-01;AF1=0.5;AC1=1;DP4=28,41,23,34;MQ=20;FQ=108;PV4=1,0.11,1,1	GT:PL:GQ	0/1:135,0,149:99
comp35005_c0_seq3	491	.	G	A	84	.	DP=136;VDB=2.296033e-01;RPB=7.191556e-01;AF1=0.5;AC1=1;DP4=51,24,39,19;MQ=20;FQ=86.9;PV4=1,0.026,1,1	GT:PL:GQ	0/1:114,0,131:99
comp35023_c0_seq1	328	.	T	C	102	.	DP=123;VDB=1.847229e-01;RPB=-5.970488e-01;AF1=0.5;AC1=1;DP4=30,26,41,23;MQ=20;FQ=100;PV4=0.27,1,1,1	GT:PL:GQ	0/1:132,0,129:99
comp35024_c0_seq1	188	.	T	C	106	.	DP=4187;VDB=1.876199e-01;RPB=7.597044e-01;AF1=0.5;AC1=1;DP4=1262,845,1234,731;MQ=20;FQ=108;PV4=0.058,1,1,1	GT:PL:GQ	0/1:136,0,143:99
comp35024_c0_seq1	617	.	G	C	132	.	DP=4385;VDB=9.029426e-02;RPB=5.792809e+00;AF1=0.5;AC1=1;DP4=674,1520,587,1381;MQ=20;FQ=126;PV4=0.54,1,1,1	GT:PL:GQ	0/1:162,0,154:99
comp35024_c0_seq1	640	.	G	C	137	.	DP=4113;VDB=1.869819e-01;RPB=2.483521e+00;AF1=0.5;AC1=1;DP4=486,1605,433,1471;MQ=20;FQ=128;PV4=0.73,1,1,0.008	GT:PL:GQ	0/1:167,0,155:99
comp35024_c0_seq1	673	.	T	C	129	.	DP=2737;VDB=1.430391e-02;RPB=4.549498e+00;AF1=0.5;AC1=1;DP4=145,1120,132,1302;MQ=20;FQ=119;PV4=0.057,2.4e-17,1,0.0028	GT:PL:GQ	0/1:159,0,146:99
comp35024_c0_seq2	188	.	T	C	103	.	DP=2837;VDB=5.857964e-02;RPB=5.042851e-02;AF1=0.5;AC1=1;DP4=899,552,875,475;MQ=20;FQ=105;PV4=0.13,1,1,1	GT:PL:GQ	0/1:133,0,141:99
comp35032_c0_seq1	414	.	A	G	101	.	DP=165;VDB=1.376082e-01;RPB=-2.008653e+00;AF1=0.5;AC1=1;DP4=41,35,57,29;MQ=20;FQ=102;PV4=0.15,0.087,1,0.024	GT:PL:GQ	0/1:131,0,133:99
comp35032_c0_seq1	539	.	T	C	102	.	DP=152;VDB=1.603499e-02;RPB=-7.464480e-01;AF1=0.5;AC1=1;DP4=46,36,28,38;MQ=20;FQ=105;PV4=0.14,1,1,1	GT:PL:GQ	0/1:132,0,141:99
comp35032_c0_seq1	541	.	A	G	100	.	DP=150;VDB=1.249798e-02;RPB=-7.107357e-01;AF1=0.5;AC1=1;DP4=45,36,28,38;MQ=20;FQ=103;PV4=0.14,0.15,1,1	GT:PL:GQ	0/1:130,0,141:99
comp35039_c0_seq4	487	.	G	A	109	.	DP=166;VDB=2.148571e-01;RPB=-6.605396e-01;AF1=0.5;AC1=1;DP4=47,39,38,41;MQ=20;FQ=110;PV4=0.44,1,1,1	GT:PL:GQ	0/1:139,0,141:99
comp35041_c0_seq1	805	.	A	G	98	.	DP=170;VDB=2.300517e-01;RPB=9.165488e-01;AF1=0.5;AC1=1;DP4=59,26,57,27;MQ=20;FQ=98;PV4=0.87,0.33,1,0.32	GT:PL:GQ	0/1:128,0,128:99
comp35041_c0_seq1	981	.	C	T	124	.	DP=298;VDB=3.799557e-01;RPB=-1.294215e+00;AF1=0.5;AC1=1;DP4=66,67,82,79;MQ=20;FQ=106;PV4=0.91,0.24,1,1	GT:PL:GQ	0/1:154,0,133:99
comp35052_c0_seq1	411	.	T	G	108	.	DP=2265;VDB=2.676855e-01;RPB=1.966460e+00;AF1=0.5;AC1=1;DP4=518,488,568,471;MQ=20;FQ=111;PV4=0.16,0.5,1,1	GT:PL:GQ	0/1:138,0,152:99
comp35052_c0_seq1	479	.	C	T	222	.	DP=998;VDB=3.362762e-18;AF1=1;AC1=2;DP4=0,0,101,884;MQ=20;FQ=-282	GT:PL:GQ	1/1:255,255,0:99
comp35052_c0_seq2	475	.	T	G	119	.	DP=2265;VDB=2.676855e-01;RPB=1.966460e+00;AF1=0.5;AC1=1;DP4=518,488,568,471;MQ=20;FQ=119;PV4=0.16,0.5,1,1	GT:PL:GQ	0/1:149,0,150:99
comp35052_c0_seq2	543	.	C	T	222	.	DP=998;VDB=3.362762e-18;AF1=1;AC1=2;DP4=0,0,101,884;MQ=20;FQ=-282	GT:PL:GQ	1/1:255,255,0:99
comp35052_c0_seq4	411	.	T	G	113	.	DP=2408;VDB=1.685021e-01;RPB=2.851962e+00;AF1=0.5;AC1=1;DP4=584,489,626,484;MQ=20;FQ=112;PV4=0.37,0.17,1,1	GT:PL:GQ	0/1:143,0,142:99
comp35056_c0_seq1	473	.	C	T	129	.	DP=265;VDB=9.344925e-03;RPB=2.428146e-01;AF1=0.5;AC1=1;DP4=52,71,56,81;MQ=20;FQ=117;PV4=0.9,0.098,1,0.29	GT:PL:GQ	0/1:159,0,144:99
comp35056_c0_seq1	752	.	T	C	120	.	DP=241;VDB=1.479453e-01;RPB=-8.456332e-02;AF1=0.5;AC1=1;DP4=56,62,48,67;MQ=20;FQ=120;PV4=0.43,1,1,1	GT:PL:GQ	0/1:150,0,150:99
comp35056_c0_seq1	776	.	G	A	124	.	DP=227;VDB=1.173978e-03;RPB=-7.774469e-01;AF1=0.5;AC1=1;DP4=44,66,38,73;MQ=20;FQ=122;PV4=0.41,1,1,1	GT:PL:GQ	0/1:154,0,151:99
comp35056_c0_seq1	814	.	A	G	109	.	DP=145;VDB=1.030424e-03;RPB=1.407309e-01;AF1=0.5;AC1=1;DP4=29,41,23,38;MQ=20;FQ=112;PV4=0.72,0.29,1,1	GT:PL:GQ	0/1:139,0,148:99
comp35056_c0_seq1	1023	.	C	T	109	.	DP=143;VDB=1.281703e-01;RPB=-1.706133e+00;AF1=0.5;AC1=1;DP4=32,37,41,32;MQ=20;FQ=109;PV4=0.31,1,1,0.22	GT:PL:GQ	0/1:139,0,140:99
comp35058_c0_seq1	508	.	A	G	74	.	DP=172;VDB=9.020328e-05;RPB=3.648689e-01;AF1=0.5;AC1=1;DP4=35,63,20,38;MQ=20;FQ=77;PV4=1,1,1,1	GT:PL:GQ	0/1:104,0,148:99
comp35059_c0_seq1	1031	.	A	G	131	.	DP=241;VDB=2.310274e-08;RPB=1.246855e-01;AF1=1;AC1=2;DP4=2,40,8,171;MQ=20;FQ=-179;PV4=1,0.45,1,1	GT:PL:GQ	1/1:164,152,0:99
comp35065_c0_seq1	964	.	G	A	61	.	DP=333;VDB=4.883287e-03;RPB=6.218587e-01;AF1=0.5;AC1=1;DP4=130,64,95,41;MQ=20;FQ=64;PV4=0.63,0.45,1,1	GT:PL:GQ	0/1:91,0,135:94
comp35065_c0_seq1	1522	.	C	T	104	.	DP=298;VDB=4.921103e-01;RPB=-3.598829e-01;AF1=0.5;AC1=1;DP4=82,80,66,65;MQ=20;FQ=107;PV4=1,1,1,1	GT:PL:GQ	0/1:134,0,155:99
comp35077_c0_seq6	890	.	G	A	192	.	DP=132;VDB=4.911247e-02;AF1=1;AC1=2;DP4=0,0,64,61;MQ=20;FQ=-282	GT:PL:GQ	1/1:225,255,0:99
comp35077_c0_seq6	893	.	C	T	192	.	DP=132;VDB=3.017374e-01;AF1=1;AC1=2;DP4=0,0,66,62;MQ=20;FQ=-282	GT:PL:GQ	1/1:225,255,0:99
comp35077_c0_seq6	968	.	T	C	189	.	DP=118;VDB=5.014530e-01;AF1=1;AC1=2;DP4=0,0,48,55;MQ=20;FQ=-282	GT:PL:GQ	1/1:222,255,0:99
comp35088_c0_seq1	857	.	C	T	108	.	DP=314;VDB=1.985342e-01;RPB=1.883603e+00;AF1=0.5;AC1=1;DP4=76,84,73,74;MQ=20;FQ=111;PV4=0.73,0.34,1,0.46	GT:PL:GQ	0/1:138,0,157:99
comp35100_c0_seq1	2827	.	C	T	114	.	DP=198;VDB=5.102830e-01;RPB=1.169023e+00;AF1=0.5;AC1=1;DP4=51,40,58,47;MQ=20;FQ=103;PV4=1,1,1,1	GT:PL:GQ	0/1:144,0,130:99
comp35104_c0_seq3	863	.	G	C	95	.	DP=138;VDB=7.645921e-09;RPB=7.393878e-01;AF1=0.5;AC1=1;DP4=9,13,8,14;MQ=20;FQ=88.5;PV4=1,0.11,1,0.0063	GT:PL:GQ	0/1:125,0,116:99
comp35117_c0_seq1	1687	.	C	T	112	.	DP=102;VDB=3.391644e-01;RPB=-3.295585e-01;AF1=0.5;AC1=1;DP4=28,21,26,26;MQ=20;FQ=106;PV4=0.55,0.0017,1,1	GT:PL:GQ	0/1:142,0,134:99
comp35123_c0_seq1	205	.	G	A	92	.	DP=256;VDB=1.507825e-01;RPB=7.868605e-01;AF1=0.5;AC1=1;DP4=79,62,62,49;MQ=20;FQ=95;PV4=1,0.073,1,1	GT:PL:GQ	0/1:122,0,149:99
comp35123_c0_seq1	537	.	C	T	98	.	DP=108;VDB=1.422129e-01;RPB=-1.735477e+00;AF1=0.5;AC1=1;DP4=36,17,24,20;MQ=20;FQ=98.5;PV4=0.21,0.18,1,1	GT:PL:GQ	0/1:128,0,129:99
comp35130_c0_seq1	814	.	T	G	102	.	DP=211;VDB=1.081326e-01;RPB=-3.580881e-01;AF1=0.5;AC1=1;DP4=56,54,47,47;MQ=20;FQ=105;PV4=1,0.28,1,1	GT:PL:GQ	0/1:132,0,148:99
comp35130_c0_seq2	2143	.	T	G	102	.	DP=211;VDB=1.081326e-01;RPB=-3.580881e-01;AF1=0.5;AC1=1;DP4=56,54,47,47;MQ=20;FQ=105;PV4=1,0.28,1,1	GT:PL:GQ	0/1:132,0,148:99
comp35139_c0_seq1	286	.	C	G	61	.	DP=112;VDB=7.878345e-03;RPB=1.278121e+00;AF1=0.5;AC1=1;DP4=38,29,28,12;MQ=20;FQ=64;PV4=0.22,0.48,1,1	GT:PL:GQ	0/1:91,0,137:94
comp35141_c0_seq1	948	.	G	A	222	.	DP=119;VDB=5.178138e-01;RPB=-1.732113e+00;AF1=1;AC1=2;DP4=1,0,16,101;MQ=20;FQ=-282;PV4=0.14,1,1,1	GT:PL:GQ	1/1:255,255,0:99
comp35141_c0_seq2	1416	.	G	A	222	.	DP=119;VDB=5.178138e-01;RPB=-1.732113e+00;AF1=1;AC1=2;DP4=1,0,16,101;MQ=20;FQ=-282;PV4=0.14,1,1,1	GT:PL:GQ	1/1:255,255,0:99
comp35141_c0_seq3	1730	.	G	A	222	.	DP=119;VDB=5.178138e-01;RPB=-1.732113e+00;AF1=1;AC1=2;DP4=1,0,16,101;MQ=20;FQ=-282;PV4=0.14,1,1,1	GT:PL:GQ	1/1:255,255,0:99
comp35141_c0_seq5	1082	.	G	A	222	.	DP=119;VDB=5.178138e-01;RPB=-1.732113e+00;AF1=1;AC1=2;DP4=1,0,16,101;MQ=20;FQ=-282;PV4=0.14,1,1,1	GT:PL:GQ	1/1:255,255,0:99
comp35141_c0_seq8	1282	.	G	A	222	.	DP=119;VDB=5.178138e-01;RPB=-1.732113e+00;AF1=1;AC1=2;DP4=1,0,16,101;MQ=20;FQ=-282;PV4=0.14,1,1,1	GT:PL:GQ	1/1:255,255,0:99
comp35141_c0_seq10	1596	.	G	A	222	.	DP=119;VDB=5.178138e-01;RPB=-1.732113e+00;AF1=1;AC1=2;DP4=1,0,16,101;MQ=20;FQ=-282;PV4=0.14,1,1,1	GT:PL:GQ	1/1:255,255,0:99
comp35144_c0_seq1	162	.	C	T	101	.	DP=1083;VDB=3.849169e-01;RPB=3.043667e+00;AF1=0.5;AC1=1;DP4=417,136,374,149;MQ=20;FQ=103;PV4=0.17,0.00092,1,1	GT:PL:GQ	0/1:131,0,136:99
comp35152_c0_seq2	190	.	C	G	105	.	DP=135;VDB=2.357852e-01;RPB=1.808242e-01;AF1=0.5;AC1=1;DP4=38,26,36,27;MQ=20;FQ=103;PV4=0.86,0.32,1,0.36	GT:PL:GQ	0/1:135,0,132:99
comp35159_c0_seq2	121	.	G	A	97	.	DP=493;VDB=2.024584e-02;RPB=2.211122e+00;AF1=0.5;AC1=1;DP4=175,46,196,56;MQ=20;FQ=93.8;PV4=0.74,0.31,1,1	GT:PL:GQ	0/1:127,0,122:99
comp35164_c0_seq1	185	.	G	A	62	.	DP=101;VDB=2.984515e-01;RPB=1.187250e+00;AF1=0.5;AC1=1;DP4=41,20,29,10;MQ=20;FQ=65;PV4=0.51,0.2,1,0.37	GT:PL:GQ	0/1:92,0,131:95
comp35175_c0_seq2	862	.	G	A	103	.	DP=119;VDB=3.237828e-01;RPB=1.178574e+00;AF1=0.5;AC1=1;DP4=37,23,31,24;MQ=20;FQ=104;PV4=0.58,0.38,1,1	GT:PL:GQ	0/1:133,0,135:99
comp35175_c0_seq4	695	.	G	A	103	.	DP=119;VDB=3.237828e-01;RPB=1.178574e+00;AF1=0.5;AC1=1;DP4=37,23,31,24;MQ=20;FQ=104;PV4=0.58,0.38,1,1	GT:PL:GQ	0/1:133,0,135:99
comp35175_c0_seq9	780	.	G	A	103	.	DP=119;VDB=3.237828e-01;RPB=1.178574e+00;AF1=0.5;AC1=1;DP4=37,23,31,24;MQ=20;FQ=104;PV4=0.58,0.38,1,1	GT:PL:GQ	0/1:133,0,135:99
comp35177_c0_seq3	1659	.	G	A	115	.	DP=141;VDB=4.036618e-01;RPB=2.735418e-01;AF1=0.5;AC1=1;DP4=35,31,33,38;MQ=20;FQ=109;PV4=0.5,0.018,1,1	GT:PL:GQ	0/1:145,0,136:99
comp35177_c0_seq4	3382	.	G	A	115	.	DP=141;VDB=4.036618e-01;RPB=2.735418e-01;AF1=0.5;AC1=1;DP4=35,31,33,38;MQ=20;FQ=109;PV4=0.5,0.018,1,1	GT:PL:GQ	0/1:145,0,136:99
comp35184_c0_seq1	966	.	T	C	114	.	DP=1113;VDB=4.457560e-01;RPB=1.278887e-03;AF1=0.5;AC1=1;DP4=242,292,226,314;MQ=20;FQ=117;PV4=0.27,0.0032,1,1	GT:PL:GQ	0/1:144,0,153:99
comp35184_c0_seq1	1255	.	C	T	222	.	DP=368;VDB=6.422427e-02;RPB=-2.442235e+00;AF1=1;AC1=2;DP4=0,2,250,85;MQ=20;FQ=-282;PV4=0.066,1,1,1	GT:PL:GQ	1/1:255,255,0:99
comp35186_c0_seq1	628	.	T	C	86	.	DP=177;VDB=9.825269e-02;RPB=-3.752394e-01;AF1=0.5;AC1=1;DP4=41,57,46,29;MQ=20;FQ=89;PV4=0.014,1,1,1	GT:PL:GQ	0/1:116,0,151:99
comp35186_c0_seq1	664	.	A	G	90	.	DP=163;VDB=7.284201e-05;RPB=2.894088e-01;AF1=0.5;AC1=1;DP4=47,44,39,30;MQ=20;FQ=93;PV4=0.63,1,1,1	GT:PL:GQ	0/1:120,0,143:99
comp35186_c0_seq2	628	.	T	C	86	.	DP=177;VDB=9.825269e-02;RPB=-3.752394e-01;AF1=0.5;AC1=1;DP4=41,57,46,29;MQ=20;FQ=89;PV4=0.014,1,1,1	GT:PL:GQ	0/1:116,0,151:99
comp35186_c0_seq2	664	.	A	G	86	.	DP=186;VDB=3.345678e-03;RPB=4.778709e-01;AF1=0.5;AC1=1;DP4=53,49,44,32;MQ=20;FQ=89;PV4=0.45,1,1,1	GT:PL:GQ	0/1:116,0,143:99
comp35186_c0_seq2	865	.	A	G	103	.	DP=159;VDB=3.394767e-01;RPB=-9.396616e-02;AF1=0.5;AC1=1;DP4=34,42,45,31;MQ=20;FQ=106;PV4=0.1,0.38,1,0.48	GT:PL:GQ	0/1:133,0,143:99
comp35186_c0_seq2	1126	.	A	C	113	.	DP=175;VDB=5.020015e-03;RPB=-5.849065e-01;AF1=0.5;AC1=1;DP4=9,74,9,81;MQ=20;FQ=107;PV4=1,0.21,1,0.49	GT:PL:GQ	0/1:143,0,134:99
comp35188_c0_seq1	250	.	G	C	111	.	DP=217;VDB=4.217225e-01;RPB=7.656046e-01;AF1=0.5;AC1=1;DP4=53,48,63,45;MQ=20;FQ=110;PV4=0.41,1,1,1	GT:PL:GQ	0/1:141,0,139:99
comp35188_c0_seq1	975	.	C	T	100	.	DP=108;VDB=2.203842e-01;RPB=2.213096e-01;AF1=0.5;AC1=1;DP4=32,23,30,21;MQ=20;FQ=102;PV4=1,0.19,1,0.19	GT:PL:GQ	0/1:130,0,137:99
comp35188_c0_seq2	250	.	G	C	111	.	DP=217;VDB=4.217225e-01;RPB=7.656046e-01;AF1=0.5;AC1=1;DP4=53,48,63,45;MQ=20;FQ=110;PV4=0.41,1,1,1	GT:PL:GQ	0/1:141,0,139:99
comp35188_c0_seq2	975	.	C	T	100	.	DP=108;VDB=2.203842e-01;RPB=2.213096e-01;AF1=0.5;AC1=1;DP4=32,23,30,21;MQ=20;FQ=102;PV4=1,0.19,1,0.19	GT:PL:GQ	0/1:130,0,137:99
comp35188_c0_seq8	250	.	G	C	111	.	DP=217;VDB=4.217225e-01;RPB=7.656046e-01;AF1=0.5;AC1=1;DP4=53,48,63,45;MQ=20;FQ=110;PV4=0.41,1,1,1	GT:PL:GQ	0/1:141,0,139:99
comp35188_c0_seq9	250	.	G	C	111	.	DP=217;VDB=4.217225e-01;RPB=7.656046e-01;AF1=0.5;AC1=1;DP4=53,48,63,45;MQ=20;FQ=110;PV4=0.41,1,1,1	GT:PL:GQ	0/1:141,0,139:99
comp35227_c0_seq2	270	.	C	T	133	.	DP=264;VDB=3.431896e-01;RPB=1.332982e+00;AF1=0.5;AC1=1;DP4=43,80,43,92;MQ=20;FQ=125;PV4=0.6,0.1,1,0.46	GT:PL:GQ	0/1:163,0,152:99
comp35227_c0_seq3	1119	.	G	A	97	.	DP=200;VDB=4.500150e-01;RPB=-1.402024e-01;AF1=0.5;AC1=1;DP4=52,60,40,47;MQ=20;FQ=100;PV4=1,1,1,1	GT:PL:GQ	0/1:127,0,149:99
comp35254_c0_seq1	96	.	A	G	80	.	DP=220;VDB=1.073207e-13;RPB=3.036134e+00;AF1=0.5;AC1=1;DP4=89,4,97,14;MQ=20;FQ=39;PV4=0.047,1,1,1	GT:PL:GQ	0/1:110,0,66:69
comp35254_c0_seq1	655	.	C	T	96	.	DP=513;VDB=4.041529e-01;RPB=1.297009e+00;AF1=0.5;AC1=1;DP4=116,147,101,122;MQ=20;FQ=99;PV4=0.85,0.013,1,1	GT:PL:GQ	0/1:126,0,158:99
comp35254_c0_seq1	1123	.	G	A	121	.	DP=426;VDB=4.733441e-03;RPB=1.416493e+00;AF1=0.5;AC1=1;DP4=112,92,117,95;MQ=20;FQ=118;PV4=1,1,1,1	GT:PL:GQ	0/1:151,0,146:99
comp35254_c0_seq1	1222	.	G	A	116	.	DP=537;VDB=5.930295e-04;RPB=5.012541e-01;AF1=0.5;AC1=1;DP4=140,113,143,130;MQ=20;FQ=114;PV4=0.54,7.4e-05,1,1	GT:PL:GQ	0/1:146,0,142:99
comp35262_c0_seq1	192	.	G	C	61	.	DP=156;VDB=3.505498e-02;RPB=-1.851632e+00;AF1=0.5;AC1=1;DP4=62,25,57,11;MQ=20;FQ=64;PV4=0.085,1,1,1	GT:PL:GQ	0/1:91,0,128:94
comp35262_c0_seq1	543	.	C	T	114	.	DP=356;VDB=4.256397e-01;RPB=-3.911768e-01;AF1=0.5;AC1=1;DP4=86,100,75,89;MQ=20;FQ=116;PV4=1,0.008,1,0.15	GT:PL:GQ	0/1:144,0,152:99
comp35262_c0_seq3	192	.	G	C	61	.	DP=156;VDB=3.505498e-02;RPB=-1.851632e+00;AF1=0.5;AC1=1;DP4=62,25,57,11;MQ=20;FQ=64;PV4=0.085,1,1,1	GT:PL:GQ	0/1:91,0,128:94
comp35262_c0_seq3	577	.	C	G	97	.	DP=156;VDB=1.653738e-02;RPB=2.244676e+00;AF1=0.5;AC1=1;DP4=25,62,11,57;MQ=20;FQ=100;PV4=0.085,1,1,1	GT:PL:GQ	0/1:127,0,154:99
comp35270_c0_seq1	478	.	A	T	107	.	DP=233;VDB=1.989454e-01;RPB=8.866091e-01;AF1=0.5;AC1=1;DP4=64,62,49,57;MQ=20;FQ=110;PV4=0.51,1,1,1	GT:PL:GQ	0/1:137,0,151:99
comp35271_c0_seq1	533	.	T	C	110	.	DP=147;VDB=5.005636e-02;RPB=1.392529e+00;AF1=0.5;AC1=1;DP4=25,48,29,39;MQ=20;FQ=113;PV4=0.39,0.059,1,0.38	GT:PL:GQ	0/1:140,0,151:99
comp35271_c0_seq4	533	.	T	C	110	.	DP=147;VDB=5.005636e-02;RPB=1.392529e+00;AF1=0.5;AC1=1;DP4=25,48,29,39;MQ=20;FQ=113;PV4=0.39,0.059,1,0.38	GT:PL:GQ	0/1:140,0,151:99
comp35275_c0_seq1	3440	.	G	C	123	.	DP=204;VDB=5.246362e-01;RPB=-2.257300e+00;AF1=0.5;AC1=1;DP4=32,55,44,69;MQ=20;FQ=103;PV4=0.77,1,1,1	GT:PL:GQ	0/1:153,0,130:99
comp35277_c0_seq1	712	.	A	T	119	.	DP=379;VDB=3.702748e-01;RPB=-1.040190e-01;AF1=0.5;AC1=1;DP4=75,116,66,112;MQ=20;FQ=121;PV4=0.67,1,1,1	GT:PL:GQ	0/1:149,0,156:99
comp35277_c0_seq1	981	.	A	G	104	.	DP=442;VDB=2.155804e-01;RPB=1.117845e-01;AF1=0.5;AC1=1;DP4=138,77,118,86;MQ=20;FQ=106;PV4=0.19,1,1,1	GT:PL:GQ	0/1:134,0,142:99
comp35282_c2_seq1	95	.	G	A	110	.	DP=182;VDB=3.234702e-01;RPB=-3.109655e-01;AF1=0.5;AC1=1;DP4=40,52,46,44;MQ=20;FQ=112;PV4=0.37,0.038,1,0.24	GT:PL:GQ	0/1:140,0,147:99
comp35283_c0_seq1	1808	.	C	T	101	.	DP=140;VDB=3.712071e-01;RPB=3.399605e-01;AF1=0.5;AC1=1;DP4=29,46,19,38;MQ=20;FQ=104;PV4=0.59,0.4,1,1	GT:PL:GQ	0/1:131,0,151:99
comp35291_c0_seq2	410	.	A	G	109	.	DP=373;VDB=5.482142e-02;RPB=-3.097162e-01;AF1=0.5;AC1=1;DP4=93,87,102,77;MQ=20;FQ=112;PV4=0.34,0.17,1,1	GT:PL:GQ	0/1:139,0,151:99
comp35291_c0_seq2	3235	.	C	T	113	.	DP=373;VDB=4.325909e-02;RPB=-4.107887e-01;AF1=0.5;AC1=1;DP4=80,112,87,90;MQ=20;FQ=116;PV4=0.17,1,1,1	GT:PL:GQ	0/1:143,0,160:99
comp35291_c0_seq3	1973	.	C	T	118	.	DP=373;VDB=4.325909e-02;RPB=-4.107887e-01;AF1=0.5;AC1=1;DP4=80,112,87,90;MQ=20;FQ=120;PV4=0.17,1,1,1	GT:PL:GQ	0/1:148,0,156:99
comp35291_c0_seq4	410	.	A	G	113	.	DP=373;VDB=5.482142e-02;RPB=-3.097162e-01;AF1=0.5;AC1=1;DP4=93,87,102,77;MQ=20;FQ=116;PV4=0.34,0.17,1,1	GT:PL:GQ	0/1:143,0,152:99
comp35291_c0_seq4	1220	.	C	T	111	.	DP=373;VDB=4.325909e-02;RPB=-4.107887e-01;AF1=0.5;AC1=1;DP4=80,112,87,90;MQ=20;FQ=114;PV4=0.17,1,1,1	GT:PL:GQ	0/1:141,0,161:99
comp35305_c0_seq2	240	.	C	T	81	.	DP=126;VDB=2.682236e-01;RPB=6.852880e-02;AF1=0.5;AC1=1;DP4=33,44,19,29;MQ=20;FQ=84;PV4=0.85,0.29,1,1	GT:PL:GQ	0/1:111,0,144:99
comp35309_c0_seq1	840	.	C	T	107	.	DP=152;VDB=6.073533e-02;RPB=-1.003027e+00;AF1=0.5;AC1=1;DP4=30,45,36,34;MQ=20;FQ=110;PV4=0.18,1,1,0.32	GT:PL:GQ	0/1:137,0,148:99
comp35317_c0_seq1	208	.	A	G	111	.	DP=954;VDB=4.847811e-01;RPB=2.383612e+00;AF1=0.5;AC1=1;DP4=270,209,244,210;MQ=20;FQ=113;PV4=0.43,1,1,0.45	GT:PL:GQ	0/1:141,0,149:99
comp35334_c0_seq1	1446	.	A	C	117	.	DP=4398;VDB=5.205607e-01;RPB=7.338453e-01;AF1=0.5;AC1=1;DP4=1025,1227,926,1130;MQ=20;FQ=120;PV4=0.76,0.072,1,1	GT:PL:GQ	0/1:147,0,160:99
comp35334_c0_seq2	871	.	A	C	128	.	DP=4398;VDB=5.205607e-01;RPB=7.338453e-01;AF1=0.5;AC1=1;DP4=1025,1227,926,1130;MQ=20;FQ=107;PV4=0.76,0.072,1,1	GT:PL:GQ	0/1:158,0,134:99
comp35345_c0_seq1	803	.	T	C	84	.	DP=239;VDB=1.557738e-01;RPB=-5.108467e-01;AF1=0.5;AC1=1;DP4=69,68,53,45;MQ=20;FQ=87;PV4=0.6,1,1,1	GT:PL:GQ	0/1:114,0,149:99
comp35353_c0_seq2	187	.	G	A	114	.	DP=791;VDB=3.625884e-01;RPB=6.357883e-03;AF1=0.5;AC1=1;DP4=218,156,224,169;MQ=20;FQ=113;PV4=0.77,1,1,0.39	GT:PL:GQ	0/1:144,0,143:99
comp35353_c0_seq6	187	.	G	A	115	.	DP=791;VDB=3.625884e-01;RPB=6.357883e-03;AF1=0.5;AC1=1;DP4=218,156,224,169;MQ=20;FQ=110;PV4=0.77,1,1,0.39	GT:PL:GQ	0/1:145,0,138:99
comp35353_c0_seq6	1119	.	C	T	127	.	DP=791;VDB=3.340174e-01;RPB=8.736384e-01;AF1=0.5;AC1=1;DP4=156,218,169,224;MQ=20;FQ=115;PV4=0.77,1,1,0.39	GT:PL:GQ	0/1:157,0,142:99
comp35370_c0_seq1	832	.	A	T	94	.	DP=248;VDB=1.158708e-01;RPB=3.112656e-01;AF1=0.5;AC1=1;DP4=51,76,49,52;MQ=20;FQ=97;PV4=0.23,0.00022,1,1	GT:PL:GQ	0/1:124,0,155:99
comp35370_c0_seq2	832	.	A	T	94	.	DP=248;VDB=1.158708e-01;RPB=3.112656e-01;AF1=0.5;AC1=1;DP4=51,76,49,52;MQ=20;FQ=97;PV4=0.23,0.00022,1,1	GT:PL:GQ	0/1:124,0,155:99
comp35386_c0_seq2	1193	.	A	G	122	.	DP=225;VDB=1.916637e-01;RPB=7.453288e-01;AF1=0.5;AC1=1;DP4=40,65,48,64;MQ=20;FQ=120;PV4=0.49,0.12,1,0.055	GT:PL:GQ	0/1:152,0,148:99
comp35386_c0_seq2	1776	.	C	G	138	.	DP=331;VDB=4.273964e-01;RPB=1.211765e+00;AF1=0.5;AC1=1;DP4=45,109,45,127;MQ=20;FQ=120;PV4=0.62,1,1,1	GT:PL:GQ	0/1:168,0,147:99
comp35387_c0_seq1	1504	.	C	T	108	.	DP=202;VDB=5.224357e-01;RPB=1.147881e+00;AF1=0.5;AC1=1;DP4=26,42,43,87;MQ=20;FQ=50;PV4=0.53,0.14,1,1	GT:PL:GQ	0/1:138,0,77:80
comp35387_c0_seq1	1537	.	G	A	7.8	.	DP=184;VDB=3.375775e-01;RPB=1.078351e+00;AF1=0.5;AC1=1;DP4=56,74,21,32;MQ=20;FQ=10.4;PV4=0.74,1,1,1	GT:PL:GQ	0/1:37,0,113:39
comp35391_c0_seq1	334	.	C	T	100	.	DP=1310;VDB=1.512490e-03;RPB=2.175977e+00;AF1=0.5;AC1=1;DP4=430,159,490,185;MQ=20;FQ=100;PV4=0.9,0.0012,1,1	GT:PL:GQ	0/1:130,0,130:99
comp35396_c0_seq1	136	.	T	C	64	.	DP=115;VDB=3.597350e-01;RPB=1.064616e+00;AF1=0.5;AC1=1;DP4=45,21,38,10;MQ=20;FQ=67;PV4=0.21,1,1,0.34	GT:PL:GQ	0/1:94,0,129:97
comp35396_c0_seq1	364	.	G	C	98	.	DP=172;VDB=4.454167e-01;RPB=2.190152e+00;AF1=0.5;AC1=1;DP4=51,40,41,35;MQ=20;FQ=101;PV4=0.88,1,1,1	GT:PL:GQ	0/1:128,0,142:99
comp35396_c0_seq2	136	.	T	C	64	.	DP=115;VDB=3.597350e-01;RPB=1.064616e+00;AF1=0.5;AC1=1;DP4=45,21,38,10;MQ=20;FQ=67;PV4=0.21,1,1,0.34	GT:PL:GQ	0/1:94,0,129:97
comp35396_c0_seq2	364	.	G	C	98	.	DP=172;VDB=4.454167e-01;RPB=2.190152e+00;AF1=0.5;AC1=1;DP4=51,40,41,35;MQ=20;FQ=101;PV4=0.88,1,1,1	GT:PL:GQ	0/1:128,0,142:99
comp35410_c0_seq1	1828	.	A	T	80	.	DP=114;VDB=4.768640e-02;RPB=2.253609e+00;AF1=0.5;AC1=1;DP4=38,22,35,13;MQ=20;FQ=83;PV4=0.31,1,1,1	GT:PL:GQ	0/1:110,0,133:99
comp35439_c0_seq1	1605	.	T	A	99	.	DP=129;VDB=1.223325e-01;RPB=1.496182e+00;AF1=0.5;AC1=1;DP4=27,45,20,34;MQ=20;FQ=102;PV4=1,0.22,1,1	GT:PL:GQ	0/1:129,0,152:99
comp35451_c0_seq2	180	.	C	T	102	.	DP=140;VDB=4.286119e-03;RPB=6.458814e-02;AF1=0.5;AC1=1;DP4=39,25,45,25;MQ=20;FQ=100;PV4=0.72,0.16,1,1	GT:PL:GQ	0/1:132,0,129:99
comp35454_c0_seq1	1311	.	C	T	125	.	DP=192;VDB=1.670690e-06;RPB=2.784191e+00;AF1=0.5;AC1=1;DP4=53,40,30,67;MQ=20;FQ=110;PV4=0.00042,0.35,1,0.14	GT:PL:GQ	0/1:155,0,137:99
comp35458_c0_seq1	1763	.	G	C	121	.	DP=121;VDB=5.137865e-03;RPB=-4.424623e-02;AF1=0.5;AC1=1;DP4=14,41,19,47;MQ=20;FQ=108;PV4=0.84,0.46,1,1	GT:PL:GQ	0/1:151,0,135:99
comp35464_c0_seq2	217	.	T	C	94	.	DP=174;VDB=2.901468e-03;RPB=5.120708e-01;AF1=0.5;AC1=1;DP4=48,42,49,28;MQ=20;FQ=97;PV4=0.21,1,1,1	GT:PL:GQ	0/1:124,0,144:99
comp35466_c0_seq1	679	.	A	G	67	.	DP=133;VDB=3.479194e-01;RPB=1.481607e+00;AF1=0.5;AC1=1;DP4=32,49,18,27;MQ=20;FQ=70;PV4=1,0.4,1,1	GT:PL:GQ	0/1:97,0,141:99
comp35470_c1_seq1	528	.	A	C	118	.	DP=195;VDB=5.229557e-01;RPB=1.327417e+00;AF1=0.5;AC1=1;DP4=47,46,49,53;MQ=20;FQ=111;PV4=0.78,1,1,1	GT:PL:GQ	0/1:148,0,138:99
comp35472_c0_seq1	3756	.	C	T	92	.	DP=167;VDB=4.225445e-01;RPB=-4.945198e-01;AF1=0.5;AC1=1;DP4=35,58,30,39;MQ=20;FQ=95;PV4=0.52,0.11,1,1	GT:PL:GQ	0/1:122,0,153:99
comp35480_c0_seq1	73	.	T	G	125	.	DP=194;VDB=1.442219e-01;RPB=1.045567e+00;AF1=0.5;AC1=1;DP4=21,63,38,69;MQ=20;FQ=109;PV4=0.16,1,1,1	GT:PL:GQ	0/1:155,0,136:99
comp35480_c0_seq1	595	.	A	C	106	.	DP=194;VDB=6.346754e-02;RPB=-5.498124e-01;AF1=0.5;AC1=1;DP4=63,21,69,38;MQ=20;FQ=80;PV4=0.16,1,1,1	GT:PL:GQ	0/1:136,0,107:99
comp35480_c0_seq2	1673	.	A	C	106	.	DP=194;VDB=6.346754e-02;RPB=-5.498124e-01;AF1=0.5;AC1=1;DP4=63,21,69,38;MQ=20;FQ=80;PV4=0.16,1,1,1	GT:PL:GQ	0/1:136,0,107:99
comp35483_c0_seq2	1491	.	C	T	123	.	DP=237;VDB=1.036238e-01;RPB=-6.183774e-01;AF1=0.5;AC1=1;DP4=43,64,59,68;MQ=20;FQ=113;PV4=0.36,1,1,1	GT:PL:GQ	0/1:153,0,140:99
comp35483_c0_seq3	295	.	A	G	93	.	DP=237;VDB=4.698160e-01;RPB=-2.547738e-01;AF1=0.5;AC1=1;DP4=68,61,59,43;MQ=20;FQ=96;PV4=0.51,0.36,1,1	GT:PL:GQ	0/1:123,0,149:99
comp35483_c0_seq3	862	.	C	T	123	.	DP=237;VDB=1.036238e-01;RPB=-6.183774e-01;AF1=0.5;AC1=1;DP4=43,64,59,68;MQ=20;FQ=113;PV4=0.36,1,1,1	GT:PL:GQ	0/1:153,0,140:99
comp35491_c0_seq2	2404	.	A	G	106	.	DP=111;VDB=4.367078e-02;RPB=1.294375e+00;AF1=0.5;AC1=1;DP4=33,20,30,26;MQ=20;FQ=102;PV4=0.44,0.19,1,0.38	GT:PL:GQ	0/1:136,0,130:99
comp35495_c0_seq2	904	.	C	T	116	.	DP=836;VDB=1.820444e-02;RPB=-2.643709e+00;AF1=0.5;AC1=1;DP4=153,292,144,230;MQ=20;FQ=119;PV4=0.24,0.15,1,1	GT:PL:GQ	0/1:146,0,163:99
comp35500_c0_seq6	1456	.	T	C	115	.	DP=230;VDB=5.064639e-06;RPB=5.152624e-01;AF1=0.5;AC1=1;DP4=64,43,63,57;MQ=20;FQ=106;PV4=0.29,0.079,1,1	GT:PL:GQ	0/1:145,0,133:99
comp35500_c0_seq6	1579	.	T	C	119	.	DP=211;VDB=7.613586e-03;RPB=-4.092975e-01;AF1=0.5;AC1=1;DP4=37,53,47,62;MQ=20;FQ=108;PV4=0.89,0.28,1,1	GT:PL:GQ	0/1:149,0,135:99
comp35501_c1_seq1	1855	.	C	T	92	.	DP=126;VDB=3.254203e-01;RPB=6.918588e-01;AF1=0.5;AC1=1;DP4=37,36,26,27;MQ=20;FQ=95;PV4=1,0.32,1,0.2	GT:PL:GQ	0/1:122,0,144:99
comp35505_c0_seq1	501	.	G	A	127	.	DP=360;VDB=3.665363e-01;RPB=5.964184e-01;AF1=0.5;AC1=1;DP4=71,110,61,113;MQ=20;FQ=127;PV4=0.44,1,1,1	GT:PL:GQ	0/1:157,0,157:99
comp35505_c0_seq1	945	.	C	T	118	.	DP=180;VDB=4.372921e-01;RPB=6.555521e-01;AF1=0.5;AC1=1;DP4=38,48,39,51;MQ=20;FQ=116;PV4=1,0.01,1,1	GT:PL:GQ	0/1:148,0,144:99
comp35505_c0_seq2	501	.	G	A	124	.	DP=360;VDB=3.665363e-01;RPB=5.964184e-01;AF1=0.5;AC1=1;DP4=71,110,61,113;MQ=20;FQ=124;PV4=0.44,1,1,1	GT:PL:GQ	0/1:154,0,155:99
comp35505_c0_seq2	945	.	C	T	119	.	DP=206;VDB=5.186591e-01;RPB=8.113222e-01;AF1=0.5;AC1=1;DP4=46,53,44,58;MQ=20;FQ=117;PV4=0.67,0.0016,1,1	GT:PL:GQ	0/1:149,0,145:99
comp35514_c0_seq1	296	.	G	C	109	.	DP=358;VDB=3.648486e-02;RPB=-3.422242e-01;AF1=0.5;AC1=1;DP4=79,106,72,99;MQ=20;FQ=112;PV4=0.91,1,1,1	GT:PL:GQ	0/1:139,0,157:99
comp35525_c0_seq1	656	.	G	C	119	.	DP=585;VDB=2.384393e-01;RPB=-1.338595e-01;AF1=0.5;AC1=1;DP4=135,173,139,137;MQ=20;FQ=119;PV4=0.12,0.085,1,0.18	GT:PL:GQ	0/1:149,0,150:99
comp35530_c0_seq1	2242	.	G	A	127	.	DP=325;VDB=2.072924e-01;RPB=-2.106490e+00;AF1=0.5;AC1=1;DP4=55,90,80,92;MQ=20;FQ=117;PV4=0.14,1,1,0.4	GT:PL:GQ	0/1:157,0,144:99
comp35537_c0_seq1	97	.	C	T	71	.	DP=1112;VDB=2.128879e-03;RPB=3.151337e+00;AF1=0.5;AC1=1;DP4=516,70,442,49;MQ=20;FQ=73.4;PV4=0.33,1,1,1	GT:PL:GQ	0/1:101,0,109:99
comp35537_c0_seq1	343	.	C	T	85	.	DP=1489;VDB=4.864823e-01;RPB=8.249481e-01;AF1=0.5;AC1=1;DP4=473,390,327,282;MQ=20;FQ=88;PV4=0.71,0.0025,1,1	GT:PL:GQ	0/1:115,0,147:99
comp35537_c0_seq1	593	.	T	A	114	.	DP=212;VDB=2.670154e-01;RPB=5.876302e-02;AF1=0.5;AC1=1;DP4=40,43,62,60;MQ=20;FQ=85;PV4=0.78,0.12,1,0.49	GT:PL:GQ	0/1:144,0,112:99
comp35537_c0_seq1	995	.	C	T	108	.	DP=327;VDB=5.244783e-01;RPB=6.502476e-01;AF1=0.5;AC1=1;DP4=61,65,113,85;MQ=20;FQ=71;PV4=0.14,1,1,1	GT:PL:GQ	0/1:138,0,98:99
comp35541_c0_seq1	3171	.	G	A	96	.	DP=141;VDB=1.640045e-01;RPB=1.511740e+00;AF1=0.5;AC1=1;DP4=43,36,25,35;MQ=20;FQ=98.9;PV4=0.17,0.0012,1,0.45	GT:PL:GQ	0/1:126,0,142:99
comp35541_c0_seq13	3081	.	G	A	96	.	DP=141;VDB=1.640045e-01;RPB=1.511740e+00;AF1=0.5;AC1=1;DP4=43,36,25,35;MQ=20;FQ=98.9;PV4=0.17,0.0012,1,0.45	GT:PL:GQ	0/1:126,0,142:99
comp35553_c0_seq2	2751	.	C	T	74	.	DP=135;VDB=2.067335e-01;RPB=-8.739343e-01;AF1=0.5;AC1=1;DP4=31,50,27,24;MQ=20;FQ=77;PV4=0.11,1,1,0.39	GT:PL:GQ	0/1:104,0,145:99
comp35553_c0_seq2	3366	.	C	T	109	.	DP=159;VDB=2.314865e-02;RPB=-1.851582e-01;AF1=0.5;AC1=1;DP4=16,70,16,55;MQ=20;FQ=112;PV4=0.56,1,1,1	GT:PL:GQ	0/1:139,0,156:99
comp35560_c0_seq1	2069	.	G	A	66	.	DP=113;VDB=3.082947e-01;RPB=5.263218e-01;AF1=0.5;AC1=1;DP4=40,25,30,12;MQ=20;FQ=69;PV4=0.31,1,1,1	GT:PL:GQ	0/1:96,0,135:99
comp35561_c1_seq2	534	.	G	C	97	.	DP=134;VDB=2.148492e-06;RPB=-1.296167e+00;AF1=0.5;AC1=1;DP4=39,30,35,25;MQ=20;FQ=99.7;PV4=0.86,0.073,1,1	GT:PL:GQ	0/1:127,0,138:99
comp35561_c1_seq2	842	.	C	G	66	.	DP=777;VDB=3.501765e-01;RPB=-3.825942e-01;AF1=0.5;AC1=1;DP4=220,208,166,166;MQ=20;FQ=69;PV4=0.72,1,1,0.42	GT:PL:GQ	0/1:96,0,143:99
comp35561_c1_seq3	534	.	G	C	97	.	DP=134;VDB=2.148492e-06;RPB=-1.296167e+00;AF1=0.5;AC1=1;DP4=39,30,35,25;MQ=20;FQ=99.7;PV4=0.86,0.073,1,1	GT:PL:GQ	0/1:127,0,138:99
comp35561_c1_seq3	842	.	C	G	100	.	DP=821;VDB=2.352198e-01;RPB=-1.180099e-01;AF1=0.5;AC1=1;DP4=221,233,169,180;MQ=20;FQ=103;PV4=1,1,1,1	GT:PL:GQ	0/1:130,0,157:99
comp35570_c0_seq3	43	.	C	T	70	.	DP=112;VDB=2.931959e-01;RPB=3.848985e-01;AF1=0.5;AC1=1;DP4=54,7,39,10;MQ=20;FQ=66.8;PV4=0.29,0.00011,1,0.4	GT:PL:GQ	0/1:100,0,95:97
comp35570_c0_seq3	310	.	A	G	119	.	DP=225;VDB=1.484001e-01;RPB=-1.376255e+00;AF1=0.5;AC1=1;DP4=29,77,30,70;MQ=20;FQ=117;PV4=0.76,1,1,1	GT:PL:GQ	0/1:149,0,145:99
comp35570_c0_seq4	43	.	C	T	70	.	DP=112;VDB=2.931959e-01;RPB=3.848985e-01;AF1=0.5;AC1=1;DP4=54,7,39,10;MQ=20;FQ=66.8;PV4=0.29,0.00011,1,0.4	GT:PL:GQ	0/1:100,0,95:97
comp35570_c0_seq4	310	.	A	G	119	.	DP=225;VDB=1.484001e-01;RPB=-1.376255e+00;AF1=0.5;AC1=1;DP4=29,77,30,70;MQ=20;FQ=117;PV4=0.76,1,1,1	GT:PL:GQ	0/1:149,0,145:99
comp35570_c0_seq5	43	.	C	T	70	.	DP=112;VDB=2.931959e-01;RPB=3.848985e-01;AF1=0.5;AC1=1;DP4=54,7,39,10;MQ=20;FQ=66.8;PV4=0.29,0.00011,1,0.4	GT:PL:GQ	0/1:100,0,95:97
comp35570_c0_seq5	310	.	A	G	119	.	DP=225;VDB=1.484001e-01;RPB=-1.376255e+00;AF1=0.5;AC1=1;DP4=29,77,30,70;MQ=20;FQ=117;PV4=0.76,1,1,1	GT:PL:GQ	0/1:149,0,145:99
comp35570_c0_seq6	43	.	C	T	70	.	DP=112;VDB=2.931959e-01;RPB=3.848985e-01;AF1=0.5;AC1=1;DP4=54,7,39,10;MQ=20;FQ=66.8;PV4=0.29,0.00011,1,0.4	GT:PL:GQ	0/1:100,0,95:97
comp35570_c0_seq6	310	.	A	G	119	.	DP=225;VDB=1.484001e-01;RPB=-1.376255e+00;AF1=0.5;AC1=1;DP4=29,77,30,70;MQ=20;FQ=117;PV4=0.76,1,1,1	GT:PL:GQ	0/1:149,0,145:99
comp35584_c0_seq2	450	.	C	T	111	.	DP=154;VDB=4.475696e-01;RPB=2.451339e-01;AF1=0.5;AC1=1;DP4=28,46,40,38;MQ=20;FQ=113;PV4=0.11,0.073,1,1	GT:PL:GQ	0/1:141,0,145:99
comp35584_c0_seq2	1444	.	C	T	131	.	DP=285;VDB=5.246279e-01;RPB=2.273683e-01;AF1=0.5;AC1=1;DP4=46,91,52,91;MQ=20;FQ=125;PV4=0.71,1,1,1	GT:PL:GQ	0/1:161,0,152:99
comp35584_c0_seq2	1531	.	A	G	10.4	.	DP=106;VDB=8.782743e-03;RPB=2.043287e+00;AF1=0.5;AC1=1;DP4=3,55,0,43;MQ=20;FQ=13.2;PV4=0.26,0.35,1,0.062	GT:PL:GQ	0/1:40,0,98:42
comp35584_c0_seq3	450	.	C	T	111	.	DP=154;VDB=4.475696e-01;RPB=2.451339e-01;AF1=0.5;AC1=1;DP4=28,46,40,38;MQ=20;FQ=113;PV4=0.11,0.073,1,1	GT:PL:GQ	0/1:141,0,145:99
comp35584_c0_seq3	1590	.	C	T	130	.	DP=285;VDB=5.246279e-01;RPB=2.273683e-01;AF1=0.5;AC1=1;DP4=46,91,52,91;MQ=20;FQ=125;PV4=0.71,1,1,1	GT:PL:GQ	0/1:160,0,153:99
comp35584_c0_seq3	1677	.	A	G	10.4	.	DP=106;VDB=8.782743e-03;RPB=2.043287e+00;AF1=0.5;AC1=1;DP4=3,55,0,43;MQ=20;FQ=13.2;PV4=0.26,0.35,1,0.062	GT:PL:GQ	0/1:40,0,98:42
comp35584_c0_seq5	450	.	C	T	111	.	DP=154;VDB=4.475696e-01;RPB=2.451339e-01;AF1=0.5;AC1=1;DP4=28,46,40,38;MQ=20;FQ=113;PV4=0.11,0.073,1,1	GT:PL:GQ	0/1:141,0,145:99
comp35584_c0_seq5	1523	.	C	T	129	.	DP=285;VDB=5.246279e-01;RPB=2.273683e-01;AF1=0.5;AC1=1;DP4=46,91,52,91;MQ=20;FQ=126;PV4=0.71,1,1,1	GT:PL:GQ	0/1:159,0,154:99
comp35584_c0_seq5	1610	.	A	G	10.4	.	DP=106;VDB=8.782743e-03;RPB=2.043287e+00;AF1=0.5;AC1=1;DP4=3,55,0,43;MQ=20;FQ=13.2;PV4=0.26,0.35,1,0.062	GT:PL:GQ	0/1:40,0,98:42
comp35587_c0_seq1	698	.	G	A	101	.	DP=220;VDB=4.632615e-01;RPB=2.105659e+00;AF1=0.5;AC1=1;DP4=54,60,36,53;MQ=20;FQ=104;PV4=0.39,1,1,1	GT:PL:GQ	0/1:131,0,150:99
comp35590_c0_seq1	352	.	C	G	115	.	DP=230;VDB=4.751433e-01;RPB=6.137516e-01;AF1=0.5;AC1=1;DP4=61,49,64,53;MQ=20;FQ=111;PV4=1,0.0093,1,1	GT:PL:GQ	0/1:145,0,139:99
comp35595_c1_seq1	101	.	T	C	25	.	DP=145;VDB=2.414382e-01;RPB=2.107636e+00;AF1=0.5;AC1=1;DP4=69,10,63,2;MQ=20;FQ=28;PV4=0.066,1,1,1	GT:PL:GQ	0/1:55,0,102:58
comp35595_c1_seq1	521	.	G	A	91	.	DP=102;VDB=3.317221e-01;RPB=5.256217e-01;AF1=0.5;AC1=1;DP4=16,43,11,30;MQ=20;FQ=94;PV4=1,1,1,1	GT:PL:GQ	0/1:121,0,154:99
comp35598_c1_seq2	1398	.	A	G	222	.	DP=221;VDB=1.356258e-02;AF1=1;AC1=2;DP4=0,0,106,110;MQ=20;FQ=-282	GT:PL:GQ	1/1:255,255,0:99
comp35606_c0_seq2	1327	.	A	G	96	.	DP=112;VDB=2.524855e-01;RPB=1.286249e+00;AF1=0.5;AC1=1;DP4=34,23,37,18;MQ=20;FQ=98.5;PV4=0.44,1,1,1	GT:PL:GQ	0/1:126,0,135:99
comp35606_c0_seq2	1371	.	A	G	110	.	DP=119;VDB=3.989612e-04;RPB=3.544459e-02;AF1=0.5;AC1=1;DP4=22,35,31,29;MQ=20;FQ=111;PV4=0.19,0.33,1,0.37	GT:PL:GQ	0/1:140,0,143:99
comp35619_c0_seq4	35	.	G	A	25	.	DP=108;VDB=2.187935e-01;RPB=3.906264e+00;AF1=0.5;AC1=1;DP4=55,3,44,1;MQ=20;FQ=27.9;PV4=0.63,1,1,1	GT:PL:GQ	0/1:55,0,72:58
comp35619_c0_seq4	910	.	C	T	117	.	DP=170;VDB=4.005027e-01;RPB=-3.984984e-01;AF1=0.5;AC1=1;DP4=37,47,27,56;MQ=20;FQ=114;PV4=0.15,0.049,1,1	GT:PL:GQ	0/1:147,0,142:99
comp35626_c0_seq2	2293	.	G	A	78	.	DP=135;VDB=1.453170e-01;RPB=1.159188e+00;AF1=0.5;AC1=1;DP4=40,42,22,29;MQ=20;FQ=81;PV4=0.59,0.17,1,0.46	GT:PL:GQ	0/1:108,0,142:99
comp35627_c0_seq2	932	.	G	A	113	.	DP=666;VDB=5.224168e-01;RPB=4.213705e+00;AF1=0.5;AC1=1;DP4=108,231,103,197;MQ=20;FQ=116;PV4=0.56,0.00017,1,1	GT:PL:GQ	0/1:143,0,166:99
comp35627_c0_seq3	764	.	T	G	110	.	DP=283;VDB=1.233909e-01;RPB=7.115819e-01;AF1=0.5;AC1=1;DP4=85,49,84,52;MQ=20;FQ=111;PV4=0.8,0.0028,1,1	GT:PL:GQ	0/1:140,0,142:99
comp35627_c0_seq3	966	.	G	A	111	.	DP=666;VDB=5.224168e-01;RPB=4.213705e+00;AF1=0.5;AC1=1;DP4=108,231,103,197;MQ=20;FQ=114;PV4=0.56,0.00017,1,1	GT:PL:GQ	0/1:141,0,165:99
comp35632_c0_seq1	249	.	C	T	96	.	DP=228;VDB=4.745138e-01;RPB=1.653739e+00;AF1=0.5;AC1=1;DP4=58,67,49,48;MQ=20;FQ=99;PV4=0.59,0.081,1,1	GT:PL:GQ	0/1:126,0,153:99
comp35632_c0_seq1	985	.	G	C	111	.	DP=133;VDB=4.409342e-03;RPB=-1.408875e+00;AF1=0.5;AC1=1;DP4=30,31,37,32;MQ=20;FQ=106;PV4=0.73,1,1,1	GT:PL:GQ	0/1:141,0,134:99
comp35632_c0_seq3	249	.	C	T	96	.	DP=228;VDB=4.745138e-01;RPB=1.653739e+00;AF1=0.5;AC1=1;DP4=58,67,49,48;MQ=20;FQ=99;PV4=0.59,0.081,1,1	GT:PL:GQ	0/1:126,0,153:99
comp35632_c0_seq3	985	.	G	C	111	.	DP=133;VDB=4.409342e-03;RPB=-1.408875e+00;AF1=0.5;AC1=1;DP4=30,31,37,32;MQ=20;FQ=106;PV4=0.73,1,1,1	GT:PL:GQ	0/1:141,0,134:99
comp35644_c0_seq1	169	.	T	C	11.3	.	DP=111;VDB=2.096432e-01;RPB=5.442722e+00;AF1=0.5;AC1=1;DP4=58,14,28,5;MQ=20;FQ=14.2;PV4=0.79,0.0024,1,0.012	GT:PL:GQ	0/1:41,0,101:43
comp35654_c0_seq4	350	.	A	G	83	.	DP=930;VDB=0.000000e+00;RPB=4.108591e+00;AF1=0.5;AC1=1;DP4=255,250,123,209;MQ=20;FQ=86;PV4=0.00016,1,1,0.42	GT:PL:GQ	0/1:113,0,147:99
comp35654_c0_seq16	350	.	G	A	125	.	DP=7754;VDB=3.521034e-01;RPB=-2.051974e-01;AF1=0.5;AC1=1;DP4=2116,1828,2054,1635;MQ=20;FQ=104;PV4=0.077,0.0032,1,1	GT:PL:GQ	0/1:155,0,131:99
comp35654_c0_seq16	1000	.	T	G	4.77	.	DP=932;VDB=1.456712e-05;RPB=2.594809e+00;AF1=0.4999;AC1=1;DP4=17,0,13,0;MQ=20;FQ=6.98;PV4=1,2.5e-08,1,0.34	GT:PL:GQ	0/1:33,0,61:33
comp35654_c0_seq16	1184	.	C	T	116	.	DP=7998;VDB=6.411244e-05;RPB=5.427667e+00;AF1=0.5;AC1=1;DP4=2128,1974,1889,1975;MQ=20;FQ=118;PV4=0.0082,1,1,1	GT:PL:GQ	0/1:146,0,150:99
comp35654_c0_seq17	706	.	G	A	97	.	DP=6487;VDB=4.517697e-01;RPB=-3.427977e-01;AF1=0.5;AC1=1;DP4=1768,1490,1766,1347;MQ=20;FQ=100;PV4=0.049,0.0058,1,1	GT:PL:GQ	0/1:127,0,151:99
comp35654_c0_seq18	350	.	A	G	52	.	DP=930;VDB=0.000000e+00;RPB=4.108591e+00;AF1=0.5;AC1=1;DP4=255,250,123,209;MQ=20;FQ=55;PV4=0.00016,1,1,0.42	GT:PL:GQ	0/1:82,0,132:85
comp35654_c0_seq18	1682	.	T	G	4.77	.	DP=932;VDB=1.456712e-05;RPB=2.594809e+00;AF1=0.4999;AC1=1;DP4=17,0,13,0;MQ=20;FQ=6.98;PV4=1,2.5e-08,1,0.34	GT:PL:GQ	0/1:33,0,61:33
comp35654_c0_seq18	1866	.	C	T	125	.	DP=7998;VDB=6.411244e-05;RPB=5.427667e+00;AF1=0.5;AC1=1;DP4=2128,1974,1889,1975;MQ=20;FQ=108;PV4=0.0082,1,1,1	GT:PL:GQ	0/1:155,0,135:99
comp35654_c0_seq22	2038	.	T	G	4.77	.	DP=932;VDB=1.456712e-05;RPB=2.594809e+00;AF1=0.4999;AC1=1;DP4=17,0,13,0;MQ=20;FQ=6.98;PV4=1,2.5e-08,1,0.34	GT:PL:GQ	0/1:33,0,61:33
comp35654_c0_seq22	2904	.	C	T	50	.	DP=1184;VDB=2.916071e-39;RPB=-1.530361e+00;AF1=0.5;AC1=1;DP4=382,326,272,164;MQ=20;FQ=53;PV4=0.0056,8.9e-06,1,0.084	GT:PL:GQ	0/1:80,0,135:83
comp35654_c0_seq24	706	.	G	A	117	.	DP=6487;VDB=4.517697e-01;RPB=-3.427977e-01;AF1=0.5;AC1=1;DP4=1768,1490,1766,1347;MQ=20;FQ=117;PV4=0.049,0.0058,1,1	GT:PL:GQ	0/1:147,0,147:99
comp35654_c0_seq32	350	.	G	A	115	.	DP=7754;VDB=3.521034e-01;RPB=-2.051974e-01;AF1=0.5;AC1=1;DP4=2116,1828,2054,1635;MQ=20;FQ=114;PV4=0.077,0.0032,1,1	GT:PL:GQ	0/1:145,0,143:99
comp35654_c0_seq34	2038	.	T	G	4.77	.	DP=932;VDB=1.456712e-05;RPB=2.594809e+00;AF1=0.4999;AC1=1;DP4=17,0,13,0;MQ=20;FQ=6.98;PV4=1,2.5e-08,1,0.34	GT:PL:GQ	0/1:33,0,61:33
comp35654_c0_seq34	2222	.	C	T	118	.	DP=7998;VDB=6.411244e-05;RPB=5.427667e+00;AF1=0.5;AC1=1;DP4=2128,1974,1889,1975;MQ=20;FQ=115;PV4=0.0082,1,1,1	GT:PL:GQ	0/1:148,0,143:99
[truncated: 10,203 more rows]
