# Supplementary material for: Characterization of the Transcriptional Complexity of the Receptive and Pre-receptive Endometria of Dairy Goats
Source: Sci Rep. 2015 Sep 16;5:14244. doi: 10.1038/srep14244 (PMC4571617; doi:10.1038/srep14244)
Supplement: Table S3 [file srep14244-s3.xls]

## Sheet: Table S3 
##fileformat=VCFv4.1
##samtoolsVersion=0.1.19-44428cd
##reference=file://Output/trinity_result/Trinity_snp.fasta
##INFO=<ID=DP,Number=1,Type=Integer,Description="Raw read depth">
##INFO=<ID=DP4,Number=4,Type=Integer,Description="# high-quality ref-forward bases, ref-reverse, alt-forward and alt-reverse bases">
##INFO=<ID=MQ,Number=1,Type=Integer,Description="Root-mean-square mapping quality of covering reads">
##INFO=<ID=FQ,Number=1,Type=Float,Description="Phred probability of all samples being the same">
##INFO=<ID=AF1,Number=1,Type=Float,Description="Max-likelihood estimate of the first ALT allele frequency (assuming HWE)">
##INFO=<ID=AC1,Number=1,Type=Float,Description="Max-likelihood estimate of the first ALT allele count (no HWE assumption)">
##INFO=<ID=AN,Number=1,Type=Integer,Description="Total number of alleles in called genotypes">
##INFO=<ID=IS,Number=2,Type=Float,Description="Maximum number of reads supporting an indel and fraction of indel reads">
##INFO=<ID=AC,Number=A,Type=Integer,Description="Allele count in genotypes for each ALT allele, in the same order as listed">
##INFO=<ID=G3,Number=3,Type=Float,Description="ML estimate of genotype frequencies">
##INFO=<ID=HWE,Number=1,Type=Float,Description="Chi^2 based HWE test P-value based on G3">
##INFO=<ID=CLR,Number=1,Type=Integer,Description="Log ratio of genotype likelihoods with and without the constraint">
##INFO=<ID=UGT,Number=1,Type=String,Description="The most probable unconstrained genotype configuration in the trio">
##INFO=<ID=CGT,Number=1,Type=String,Description="The most probable constrained genotype configuration in the trio">
##INFO=<ID=PV4,Number=4,Type=Float,Description="P-values for strand bias, baseQ bias, mapQ bias and tail distance bias">
##INFO=<ID=INDEL,Number=0,Type=Flag,Description="Indicates that the variant is an INDEL.">
##INFO=<ID=PC2,Number=2,Type=Integer,Description="Phred probability of the nonRef allele frequency in group1 samples being larger (,smaller) than in group2.">
##INFO=<ID=PCHI2,Number=1,Type=Float,Description="Posterior weighted chi^2 P-value for testing the association between group1 and group2 samples.">
##INFO=<ID=QCHI2,Number=1,Type=Integer,Description="Phred scaled PCHI2.">
##INFO=<ID=PR,Number=1,Type=Integer,Description="# permutations yielding a smaller PCHI2.">
##INFO=<ID=QBD,Number=1,Type=Float,Description="Quality by Depth: QUAL/#reads">
##INFO=<ID=RPB,Number=1,Type=Float,Description="Read Position Bias">
##INFO=<ID=MDV,Number=1,Type=Integer,Description="Maximum number of high-quality nonRef reads in samples">
##INFO=<ID=VDB,Number=1,Type=Float,Description="Variant Distance Bias (v2) for filtering splice-site artefacts in RNA-seq data. Note: this version may be broken.">
##FORMAT=<ID=GT,Number=1,Type=String,Description="Genotype">
##FORMAT=<ID=GQ,Number=1,Type=Integer,Description="Genotype Quality">
##FORMAT=<ID=GL,Number=3,Type=Float,Description="Likelihoods for RR,RA,AA genotypes (R=ref,A=alt)">
##FORMAT=<ID=DP,Number=1,Type=Integer,Description="# high-quality bases">
##FORMAT=<ID=DV,Number=1,Type=Integer,Description="# high-quality non-reference bases">
##FORMAT=<ID=SP,Number=1,Type=Integer,Description="Phred-scaled strand bias P-value">
##FORMAT=<ID=PL,Number=G,Type=Integer,Description="List of Phred-scaled genotype likelihoods">
##INFO=<ID=PR,Number=1,Type=Integer,Description="# permutations yielding a smaller PCHI2.">
#CHROM	POS	ID	REF	ALT	QUAL	FILTER	INFO	FORMAT	Output/R2/snp_result/R2_comb.sorted.bam
comp8688_c0_seq1	450	.	C	T	186	.	DP=118;VDB=4.882060e-02;RPB=-1.544865e+00;AF1=1;AC1=2;DP4=0,1,53,57;MQ=20;FQ=-282;PV4=1,0.44,1,1	GT:PL:GQ	1/1:219,255,0:99
comp8696_c0_seq1	191	.	T	G	119	.	DP=215;VDB=6.392051e-02;RPB=1.057107e+00;AF1=0.5;AC1=1;DP4=39,70,35,67;MQ=20;FQ=121;PV4=0.89,0.44,1,0.35	GT:PL:GQ	0/1:149,0,156:99
comp9060_c0_seq1	1041	.	C	T	115	.	DP=238;VDB=4.617800e-01;RPB=4.467398e-01;AF1=0.5;AC1=1;DP4=58,65,48,63;MQ=20;FQ=117;PV4=0.6,1,1,1	GT:PL:GQ	0/1:145,0,153:99
comp9060_c0_seq1	1461	.	A	C	222	.	DP=390;VDB=5.239667e-01;AF1=1;AC1=2;DP4=0,0,146,237;MQ=20;FQ=-282	GT:PL:GQ	1/1:255,255,0:99
comp9096_c0_seq1	429	.	C	T	104	.	DP=116;VDB=3.702260e-01;RPB=-7.614282e-01;AF1=0.5;AC1=1;DP4=27,36,23,29;MQ=20;FQ=107;PV4=1,0.0078,1,0.14	GT:PL:GQ	0/1:134,0,149:99
comp9120_c0_seq1	408	.	G	A	115	.	DP=109;VDB=2.642967e-01;RPB=-2.968245e-02;AF1=0.5;AC1=1;DP4=21,30,22,30;MQ=20;FQ=114;PV4=1,0.17,1,1	GT:PL:GQ	0/1:145,0,144:99
comp9128_c0_seq1	866	.	G	C	222	.	DP=131;VDB=5.938889e-10;AF1=1;AC1=2;DP4=0,0,15,110;MQ=20;FQ=-282	GT:PL:GQ	1/1:255,255,0:99
comp9163_c0_seq1	1426	.	G	A	79	.	DP=253;VDB=4.252138e-27;RPB=2.724923e+00;AF1=0.5;AC1=1;DP4=6,125,4,115;MQ=20;FQ=82;PV4=0.75,0.25,1,0.17	GT:PL:GQ	0/1:109,0,139:99
comp9202_c0_seq1	297	.	C	T	99	.	DP=127;VDB=5.464910e-02;RPB=-3.715686e-01;AF1=0.5;AC1=1;DP4=34,33,35,24;MQ=20;FQ=102;PV4=0.37,0.12,1,1	GT:PL:GQ	0/1:129,0,143:99
comp9247_c0_seq1	201	.	A	G	112	.	DP=398;VDB=3.824902e-01;RPB=-5.833350e-01;AF1=0.5;AC1=1;DP4=119,70,129,72;MQ=20;FQ=106;PV4=0.83,1,1,0.27	GT:PL:GQ	0/1:142,0,133:99
comp9277_c0_seq1	216	.	A	G	116	.	DP=111;VDB=3.773337e-01;RPB=-8.847030e-03;AF1=0.5;AC1=1;DP4=24,31,21,35;MQ=20;FQ=114;PV4=0.56,1,1,0.11	GT:PL:GQ	0/1:146,0,143:99
comp9279_c0_seq1	206	.	C	T	95	.	DP=180;VDB=1.016937e-01;RPB=-9.729708e-01;AF1=0.5;AC1=1;DP4=53,43,45,34;MQ=20;FQ=97.9;PV4=0.88,0.26,1,1	GT:PL:GQ	0/1:125,0,142:99
comp9315_c0_seq1	205	.	G	A	119	.	DP=306;VDB=6.175231e-03;RPB=3.909807e-01;AF1=0.5;AC1=1;DP4=78,78,60,86;MQ=20;FQ=121;PV4=0.13,1,1,1	GT:PL:GQ	0/1:149,0,153:99
comp9327_c0_seq1	569	.	T	G	123	.	DP=248;VDB=4.287969e-01;RPB=4.176944e-01;AF1=0.5;AC1=1;DP4=33,91,37,79;MQ=20;FQ=126;PV4=0.4,0.094,1,1	GT:PL:GQ	0/1:153,0,164:99
comp9379_c0_seq1	423	.	G	T	125	.	DP=601;VDB=4.063258e-01;RPB=-1.326056e+00;AF1=0.5;AC1=1;DP4=131,163,144,145;MQ=20;FQ=115;PV4=0.21,0.0025,1,0.45	GT:PL:GQ	0/1:155,0,142:99
comp9400_c0_seq1	525	.	C	T	129	.	DP=334;VDB=2.390285e-01;RPB=1.251881e+00;AF1=0.5;AC1=1;DP4=75,89,55,103;MQ=20;FQ=121;PV4=0.054,5.4e-05,1,1	GT:PL:GQ	0/1:159,0,148:99
comp9415_c0_seq1	228	.	C	T	98	.	DP=169;VDB=1.853475e-02;RPB=3.213862e+00;AF1=0.5;AC1=1;DP4=48,34,48,29;MQ=20;FQ=101;PV4=0.63,0.0026,1,1	GT:PL:GQ	0/1:128,0,138:99
comp9472_c0_seq1	252	.	T	G	122	.	DP=290;VDB=3.371590e-03;RPB=-7.158948e-01;AF1=0.5;AC1=1;DP4=59,86,60,77;MQ=20;FQ=123;PV4=0.63,0.19,1,1	GT:PL:GQ	0/1:152,0,154:99
comp9498_c0_seq1	388	.	T	C	111	.	DP=393;VDB=4.383829e-01;RPB=-1.297930e+00;AF1=0.5;AC1=1;DP4=43,161,36,137;MQ=20;FQ=114;PV4=1,8.5e-05,1,1	GT:PL:GQ	0/1:141,0,171:99
comp9534_c0_seq1	136	.	C	T	96	.	DP=179;VDB=2.648334e-01;RPB=-1.449149e+00;AF1=0.5;AC1=1;DP4=58,29,65,26;MQ=20;FQ=96.9;PV4=0.52,0.28,1,0.35	GT:PL:GQ	0/1:126,0,128:99
comp9787_c0_seq1	216	.	G	C	70	.	DP=105;VDB=3.172293e-01;RPB=1.743970e+00;AF1=0.5;AC1=1;DP4=47,17,25,14;MQ=20;FQ=73;PV4=0.38,0.45,1,1	GT:PL:GQ	0/1:100,0,122:99
comp9903_c0_seq1	117	.	A	G	103	.	DP=282;VDB=8.865312e-03;RPB=9.463557e-01;AF1=0.5;AC1=1;DP4=100,27,113,34;MQ=20;FQ=90.9;PV4=0.77,1,1,1	GT:PL:GQ	0/1:133,0,118:99
comp9903_c0_seq1	145	.	T	C	91	.	DP=319;VDB=3.392565e-01;RPB=-6.245958e-01;AF1=0.5;AC1=1;DP4=115,49,100,47;MQ=20;FQ=93.9;PV4=0.71,1,1,0.45	GT:PL:GQ	0/1:121,0,136:99
comp10736_c0_seq1	124	.	T	C	222	.	DP=220;VDB=1.676102e-01;AF1=1;AC1=2;DP4=0,0,99,114;MQ=20;FQ=-282	GT:PL:GQ	1/1:255,255,0:99
comp11031_c0_seq1	246	.	C	T	114	.	DP=789;VDB=1.788161e-01;RPB=-3.531356e-01;AF1=0.5;AC1=1;DP4=190,180,192,175;MQ=20;FQ=112;PV4=0.83,0.14,1,1	GT:PL:GQ	0/1:144,0,141:99
comp11094_c0_seq1	180	.	A	G	57	.	DP=220;VDB=1.861571e-02;RPB=-3.953856e-01;AF1=0.5;AC1=1;DP4=59,80,34,45;MQ=20;FQ=60;PV4=1,1,1,0.39	GT:PL:GQ	0/1:87,0,142:90
comp11376_c0_seq1	418	.	C	A	104	.	DP=102;VDB=3.579347e-01;RPB=1.015203e-01;AF1=0.5;AC1=1;DP4=32,19,25,23;MQ=20;FQ=102;PV4=0.31,0.068,1,1	GT:PL:GQ	0/1:134,0,130:99
comp11614_c0_seq1	81	.	G	A	67	.	DP=100;VDB=2.295107e-01;RPB=7.062420e-01;AF1=0.5;AC1=1;DP4=40,5,47,7;MQ=20;FQ=53.9;PV4=1,1,1,1	GT:PL:GQ	0/1:97,0,81:84
comp13141_c0_seq1	435	.	G	T	122	.	DP=366;VDB=2.704580e-03;RPB=3.301192e-01;AF1=0.5;AC1=1;DP4=87,78,102,92;MQ=20;FQ=103;PV4=1,0.26,1,1	GT:PL:GQ	0/1:152,0,130:99
comp13339_c0_seq1	2	.	A	T	29	.	DP=152;VDB=1.562864e-16;RPB=4.442652e+00;AF1=0.5032;AC1=1;DP4=9,0,27,1;MQ=20;FQ=-8.63;PV4=1,0.25,1,1	GT:PL:GQ	0/1:59,0,19:22
comp13713_c0_seq1	354	.	C	T	125	.	DP=376;VDB=5.124180e-01;RPB=5.863881e-01;AF1=0.5;AC1=1;DP4=84,80,107,96;MQ=20;FQ=106;PV4=0.83,1,1,1	GT:PL:GQ	0/1:155,0,133:99
comp14013_c0_seq1	663	.	C	T	89	.	DP=100;VDB=2.934773e-01;RPB=-3.896152e-01;AF1=0.5;AC1=1;DP4=27,29,18,21;MQ=20;FQ=92;PV4=1,0.014,1,1	GT:PL:GQ	0/1:119,0,147:99
comp14886_c0_seq1	21	.	A	C	118	.	DP=220;VDB=0.000000e+00;AF1=1;AC1=2;DP4=0,0,192,2;MQ=20;FQ=-282	GT:PL:GQ	1/1:151,255,0:99
comp15158_c0_seq1	496	.	G	A	82	.	DP=242;VDB=1.727074e-05;RPB=-3.728492e-01;AF1=0.5;AC1=1;DP4=66,74,49,48;MQ=20;FQ=85;PV4=0.69,0.31,1,1	GT:PL:GQ	0/1:112,0,151:99
comp16447_c0_seq1	210	.	G	A	120	.	DP=374;VDB=4.076051e-01;RPB=2.266258e+00;AF1=0.5;AC1=1;DP4=97,83,97,90;MQ=20;FQ=114;PV4=0.75,1,1,1	GT:PL:GQ	0/1:150,0,142:99
comp17100_c0_seq1	58	.	C	T	102	.	DP=117;VDB=7.584200e-03;RPB=-8.370293e-01;AF1=0.5;AC1=1;DP4=37,23,32,24;MQ=20;FQ=103;PV4=0.71,0.2,1,0.056	GT:PL:GQ	0/1:132,0,134:99
comp17462_c0_seq1	199	.	C	T	105	.	DP=101;VDB=3.097607e-01;RPB=-5.174506e-02;AF1=0.5;AC1=1;DP4=22,30,25,23;MQ=20;FQ=108;PV4=0.42,0.22,1,1	GT:PL:GQ	0/1:135,0,147:99
comp17473_c0_seq1	366	.	G	A	82	.	DP=189;VDB=4.532024e-01;RPB=1.990659e+00;AF1=0.5;AC1=1;DP4=69,30,64,21;MQ=20;FQ=85;PV4=0.41,1,1,1	GT:PL:GQ	0/1:112,0,132:99
comp17697_c0_seq2	726	.	A	G	121	.	DP=346;VDB=1.656457e-01;RPB=1.933027e+00;AF1=0.5;AC1=1;DP4=85,71,89,94;MQ=20;FQ=113;PV4=0.33,0.046,1,1	GT:PL:GQ	0/1:151,0,140:99
comp17775_c0_seq1	56	.	G	A	115	.	DP=381;VDB=3.637508e-01;RPB=2.140377e+00;AF1=0.5;AC1=1;DP4=103,83,90,97;MQ=20;FQ=116;PV4=0.18,0.15,1,1	GT:PL:GQ	0/1:145,0,148:99
comp17775_c0_seq1	262	.	T	A	132	.	DP=491;VDB=1.969600e-02;RPB=-6.183419e-01;AF1=0.5;AC1=1;DP4=34,228,35,191;MQ=20;FQ=132;PV4=0.44,0.002,1,1	GT:PL:GQ	0/1:162,0,163:99
comp17775_c0_seq1	275	.	C	T	60	.	DP=413;VDB=3.712142e-02;RPB=-6.208830e+00;AF1=0.5;AC1=1;DP4=21,197,11,109;MQ=20;FQ=63;PV4=1,0.00053,1,1	GT:PL:GQ	0/1:90,0,162:93
comp17799_c0_seq1	507	.	G	A	111	.	DP=153;VDB=1.573380e-01;RPB=4.891416e-01;AF1=0.5;AC1=1;DP4=27,49,32,40;MQ=20;FQ=114;PV4=0.31,0.21,1,1	GT:PL:GQ	0/1:141,0,150:99
comp17927_c0_seq1	1576	.	C	A	123	.	DP=613;VDB=1.854439e-09;RPB=-2.676260e+00;AF1=0.5;AC1=1;DP4=37,237,23,267;MQ=20;FQ=126;PV4=0.04,1.6e-32,1,1	GT:PL:GQ	0/1:153,0,164:99
comp18078_c0_seq1	708	.	A	C	110	.	DP=188;VDB=3.889815e-01;RPB=3.079626e-01;AF1=0.5;AC1=1;DP4=48,37,60,42;MQ=20;FQ=99.8;PV4=0.77,0.3,1,0.31	GT:PL:GQ	0/1:140,0,127:99
comp18078_c0_seq1	1250	.	A	G	122	.	DP=213;VDB=2.484307e-01;RPB=1.407614e-01;AF1=0.5;AC1=1;DP4=19,89,17,84;MQ=20;FQ=125;PV4=1,0.25,1,1	GT:PL:GQ	0/1:152,0,162:99
comp18107_c0_seq1	635	.	C	T	90	.	DP=111;VDB=3.633407e-01;RPB=-3.989899e-01;AF1=0.5;AC1=1;DP4=31,29,30,19;MQ=20;FQ=93;PV4=0.34,0.37,1,1	GT:PL:GQ	0/1:120,0,144:99
comp18259_c0_seq1	344	.	G	A	64	.	DP=279;VDB=9.062339e-03;RPB=1.569655e+00;AF1=0.5;AC1=1;DP4=125,8,133,8;MQ=20;FQ=58.4;PV4=1,0.057,1,1	GT:PL:GQ	0/1:94,0,86:88
comp18259_c0_seq1	510	.	A	G	124	.	DP=441;VDB=1.373007e-01;RPB=-4.376298e-03;AF1=0.5;AC1=1;DP4=92,114,102,115;MQ=20;FQ=120;PV4=0.7,0.0096,1,0.004	GT:PL:GQ	0/1:154,0,148:99
comp18290_c0_seq1	1032	.	C	T	108	.	DP=138;VDB=7.612085e-02;RPB=-1.063021e+00;AF1=0.5;AC1=1;DP4=34,32,35,34;MQ=20;FQ=108;PV4=1,0.0047,1,0.027	GT:PL:GQ	0/1:138,0,138:99
comp18298_c0_seq1	324	.	C	T	121	.	DP=316;VDB=7.390028e-02;RPB=3.595633e-01;AF1=0.5;AC1=1;DP4=81,68,89,69;MQ=20;FQ=114;PV4=0.73,1,1,1	GT:PL:GQ	0/1:151,0,141:99
comp18363_c0_seq1	333	.	G	A	222	.	DP=505;VDB=4.174471e-01;RPB=1.725070e+00;AF1=1;AC1=2;DP4=1,0,260,235;MQ=20;FQ=-282;PV4=1,1,1,1	GT:PL:GQ	1/1:255,255,0:99
comp18430_c0_seq1	561	.	T	C	114	.	DP=109;VDB=6.490517e-03;RPB=8.472998e-01;AF1=0.5;AC1=1;DP4=26,25,24,31;MQ=20;FQ=108;PV4=0.56,1,1,0.37	GT:PL:GQ	0/1:144,0,135:99
comp18460_c0_seq1	243	.	G	A	57	.	DP=278;VDB=1.590601e-09;RPB=-4.768730e-01;AF1=0.5;AC1=1;DP4=133,13,119,7;MQ=20;FQ=59.9;PV4=0.36,1,1,0.047	GT:PL:GQ	0/1:87,0,105:90
comp18475_c0_seq1	620	.	C	G	92	.	DP=6470;VDB=4.991790e-01;RPB=-8.479348e-01;AF1=0.5;AC1=1;DP4=1681,1600,1494,1418;MQ=20;FQ=95;PV4=0.96,0.0088,1,1	GT:PL:GQ	0/1:122,0,155:99
comp18533_c0_seq1	210	.	G	A	96	.	DP=424;VDB=5.157020e-01;RPB=5.101314e-01;AF1=0.5;AC1=1;DP4=119,104,95,97;MQ=20;FQ=99;PV4=0.43,0.48,1,1	GT:PL:GQ	0/1:126,0,150:99
comp18721_c0_seq1	114	.	A	G	198	.	DP=196;VDB=5.119641e-01;AF1=1;AC1=2;DP4=0,0,128,57;MQ=20;FQ=-282	GT:PL:GQ	1/1:231,255,0:99
comp18767_c0_seq1	622	.	C	T	108	.	DP=105;VDB=3.122576e-01;RPB=4.519597e-01;AF1=0.5;AC1=1;DP4=26,21,30,22;MQ=20;FQ=104;PV4=0.84,1,1,1	GT:PL:GQ	0/1:138,0,132:99
comp19085_c0_seq1	468	.	C	T	116	.	DP=307;VDB=1.358382e-01;RPB=-1.297954e-01;AF1=0.5;AC1=1;DP4=63,85,62,90;MQ=20;FQ=119;PV4=0.81,0.092,1,0.24	GT:PL:GQ	0/1:146,0,158:99
comp19094_c0_seq1	345	.	A	T	87	.	DP=205;VDB=4.353778e-01;RPB=2.937715e-01;AF1=0.5;AC1=1;DP4=56,61,42,44;MQ=20;FQ=90;PV4=1,1,1,1	GT:PL:GQ	0/1:117,0,147:99
comp19101_c0_seq2	119	.	T	C	88	.	DP=415;VDB=3.039203e-03;RPB=2.617363e-01;AF1=0.5;AC1=1;DP4=170,38,162,37;MQ=20;FQ=89.8;PV4=1,0.24,1,0.41	GT:PL:GQ	0/1:118,0,123:99
comp19409_c0_seq1	503	.	G	A	95	.	DP=101;VDB=5.637770e-02;RPB=-6.390170e-01;AF1=0.5;AC1=1;DP4=32,26,19,23;MQ=20;FQ=97.9;PV4=0.42,0.1,1,1	GT:PL:GQ	0/1:125,0,142:99
comp19589_c0_seq1	269	.	G	C	81	.	DP=303;VDB=3.892155e-01;RPB=-9.005359e-01;AF1=0.5002;AC1=1;DP4=57,38,107,93;MQ=20;FQ=5.47;PV4=0.32,0.5,1,0.14	GT:PL:GQ	0/1:111,0,31:34
comp19622_c0_seq1	115	.	G	A	80	.	DP=154;VDB=2.610986e-01;RPB=9.310738e-01;AF1=0.5;AC1=1;DP4=53,35,42,22;MQ=20;FQ=83;PV4=0.61,0.22,1,0.38	GT:PL:GQ	0/1:110,0,137:99
comp19656_c0_seq1	81	.	T	C	194	.	DP=643;VDB=1.643854e-05;AF1=1;AC1=2;DP4=0,0,563,60;MQ=20;FQ=-282	GT:PL:GQ	1/1:227,255,0:99
comp19722_c0_seq1	1221	.	T	C	112	.	DP=133;VDB=3.015662e-02;RPB=2.299420e+00;AF1=0.5;AC1=1;DP4=28,22,40,40;MQ=20;FQ=78;PV4=0.59,0.12,1,0.047	GT:PL:GQ	0/1:142,0,105:99
comp19722_c0_seq1	1240	.	A	G	100	.	DP=142;VDB=3.843049e-01;RPB=-8.075486e-01;AF1=0.5;AC1=1;DP4=33,45,29,33;MQ=20;FQ=103;PV4=0.61,1,1,1	GT:PL:GQ	0/1:130,0,150:99
comp19776_c0_seq1	295	.	G	A	130	.	DP=527;VDB=4.736501e-01;RPB=8.601153e-01;AF1=0.5;AC1=1;DP4=99,153,99,161;MQ=20;FQ=101;PV4=0.79,0.003,1,1	GT:PL:GQ	0/1:160,0,128:99
comp19852_c0_seq1	1196	.	C	T	113	.	DP=635;VDB=3.562363e-01;RPB=3.468910e-01;AF1=0.5;AC1=1;DP4=157,166,147,127;MQ=20;FQ=116;PV4=0.25,6.3e-09,1,1	GT:PL:GQ	0/1:143,0,155:99
comp19852_c0_seq1	1362	.	G	A	94	.	DP=734;VDB=2.910068e-01;RPB=-1.060611e+00;AF1=0.5;AC1=1;DP4=175,165,159,138;MQ=20;FQ=97;PV4=0.63,1,1,1	GT:PL:GQ	0/1:124,0,155:99
comp19881_c0_seq1	89	.	G	A	130	.	DP=4839;VDB=5.090846e-01;RPB=-9.042381e-02;AF1=0.5;AC1=1;DP4=1000,1328,1114,1360;MQ=20;FQ=118;PV4=0.15,1,1,1	GT:PL:GQ	0/1:160,0,145:99
comp19947_c0_seq1	342	.	C	T	109	.	DP=165;VDB=1.093189e-01;RPB=6.150056e-01;AF1=0.5;AC1=1;DP4=39,39,44,37;MQ=20;FQ=109;PV4=0.64,1,1,1	GT:PL:GQ	0/1:139,0,139:99
comp19979_c0_seq1	476	.	T	C	135	.	DP=671;VDB=5.071617e-01;RPB=6.994796e-01;AF1=0.5;AC1=1;DP4=76,238,87,266;MQ=20;FQ=132;PV4=0.93,0.25,1,1	GT:PL:GQ	0/1:165,0,160:99
comp20027_c0_seq1	750	.	C	T	120	.	DP=293;VDB=3.402715e-01;RPB=4.474989e-01;AF1=0.5;AC1=1;DP4=50,105,43,93;MQ=20;FQ=123;PV4=1,0.37,1,1	GT:PL:GQ	0/1:150,0,164:99
comp20067_c0_seq1	298	.	A	C	222	.	DP=600;VDB=8.423752e-02;AF1=1;AC1=2;DP4=0,0,251,315;MQ=20;FQ=-282	GT:PL:GQ	1/1:255,255,0:99
comp20138_c0_seq1	526	.	G	A	159	.	DP=116;VDB=1.185373e-01;AF1=1;AC1=2;DP4=0,0,88,25;MQ=20;FQ=-282	GT:PL:GQ	1/1:192,255,0:99
comp20220_c0_seq2	617	.	C	T	107	.	DP=148;VDB=5.611169e-02;RPB=1.307395e+00;AF1=0.5;AC1=1;DP4=41,25,46,34;MQ=20;FQ=95.8;PV4=0.61,0.16,1,1	GT:PL:GQ	0/1:137,0,123:99
comp20223_c0_seq1	439	.	T	G	66	.	DP=118;VDB=3.308613e-01;RPB=2.306487e-01;AF1=0.5;AC1=1;DP4=15,59,10,31;MQ=20;FQ=69;PV4=0.64,1,1,0.32	GT:PL:GQ	0/1:96,0,147:99
comp20245_c0_seq1	425	.	A	G	122	.	DP=138;VDB=6.634589e-02;RPB=1.251487e+00;AF1=0.5;AC1=1;DP4=25,30,25,48;MQ=20;FQ=101;PV4=0.21,0.27,1,1	GT:PL:GQ	0/1:152,0,128:99
comp20399_c0_seq1	799	.	T	A	120	.	DP=101;VDB=3.639686e-01;RPB=1.021484e+00;AF1=0.5;AC1=1;DP4=18,27,23,33;MQ=20;FQ=106;PV4=1,0.46,1,1	GT:PL:GQ	0/1:150,0,133:99
comp20424_c0_seq1	300	.	G	C	222	.	DP=301;VDB=5.025988e-01;AF1=1;AC1=2;DP4=0,0,95,201;MQ=20;FQ=-282	GT:PL:GQ	1/1:255,255,0:99
comp20443_c0_seq1	82	.	T	C	196	.	DP=341;VDB=1.045619e-04;RPB=1.500262e+00;AF1=1;AC1=2;DP4=1,0,243,25;MQ=20;FQ=-282;PV4=1,1,1,1	GT:PL:GQ	1/1:229,255,0:99
comp20444_c0_seq1	427	.	G	A	222	.	DP=1443;VDB=3.213499e-02;RPB=-1.732051e+00;AF1=1;AC1=2;DP4=0,1,212,1143;MQ=20;FQ=-282;PV4=1,1,1,1	GT:PL:GQ	1/1:255,255,0:99
comp20502_c0_seq2	639	.	G	C	132	.	DP=7998;VDB=1.062745e-24;RPB=8.178805e+00;AF1=0.5;AC1=1;DP4=1323,2102,1694,2842;MQ=20;FQ=105;PV4=0.24,0.00014,1,0.4	GT:PL:GQ	0/1:162,0,132:99
comp20574_c0_seq1	176	.	T	C	93	.	DP=279;VDB=1.767043e-01;RPB=6.167015e-01;AF1=0.5;AC1=1;DP4=101,33,103,27;MQ=20;FQ=95.4;PV4=0.47,0.48,1,1	GT:PL:GQ	0/1:123,0,131:99
comp20816_c0_seq1	642	.	C	G	129	.	DP=1967;VDB=4.294709e-01;RPB=1.597397e+00;AF1=0.5;AC1=1;DP4=417,520,393,605;MQ=20;FQ=119;PV4=0.024,0.086,1,1	GT:PL:GQ	0/1:159,0,146:99
comp20816_c0_seq1	937	.	T	C	136	.	DP=1084;VDB=2.980759e-02;RPB=2.309497e+00;AF1=0.5;AC1=1;DP4=83,443,85,461;MQ=20;FQ=130;PV4=0.93,1,1,1	GT:PL:GQ	0/1:166,0,158:99
comp20844_c0_seq1	1	.	T	C	20	.	DP=360;VDB=0.000000e+00;RPB=1.632614e+01;AF1=0.5;AC1=1;DP4=162,0,198,0;MQ=20;FQ=20.9;PV4=1,0.34,1,1	GT:PL:GQ	0/1:50,0,52:51
comp21064_c0_seq1	371	.	C	A	115	.	DP=335;VDB=1.854673e-01;RPB=7.306429e-01;AF1=0.5;AC1=1;DP4=79,96,59,90;MQ=20;FQ=118;PV4=0.37,0.11,1,1	GT:PL:GQ	0/1:145,0,158:99
comp21222_c0_seq1	967	.	C	T	80	.	DP=117;VDB=3.529336e-01;RPB=1.069611e-01;AF1=0.5;AC1=1;DP4=35,30,38,14;MQ=20;FQ=83;PV4=0.037,0.1,1,0.49	GT:PL:GQ	0/1:110,0,142:99
comp21278_c0_seq1	268	.	C	G	118	.	DP=7998;VDB=1.268960e-31;RPB=9.153056e+00;AF1=0.5;AC1=1;DP4=2043,1421,2632,1871;MQ=20;FQ=91;PV4=0.65,1.3e-06,1,1	GT:PL:GQ	0/1:148,0,118:99
comp21291_c0_seq1	129	.	C	T	114	.	DP=167;VDB=9.805095e-02;RPB=9.793205e-01;AF1=0.5;AC1=1;DP4=36,41,42,43;MQ=20;FQ=109;PV4=0.76,1,1,1	GT:PL:GQ	0/1:144,0,137:99
comp21306_c1_seq1	552	.	T	C	96	.	DP=136;VDB=1.513034e-01;RPB=-1.645800e+00;AF1=0.5;AC1=1;DP4=32,44,28,30;MQ=20;FQ=99;PV4=0.49,0.41,1,1	GT:PL:GQ	0/1:126,0,150:99
comp21425_c0_seq1	396	.	A	G	119	.	DP=534;VDB=2.510864e-01;RPB=1.162757e-01;AF1=0.5;AC1=1;DP4=149,116,140,113;MQ=20;FQ=113;PV4=0.86,0.022,1,0.29	GT:PL:GQ	0/1:149,0,140:99
comp21488_c0_seq1	600	.	C	T	63	.	DP=153;VDB=3.771855e-01;RPB=5.071869e-01;AF1=0.5;AC1=1;DP4=44,53,22,31;MQ=20;FQ=66;PV4=0.73,0.38,1,1	GT:PL:GQ	0/1:93,0,138:96
comp21507_c0_seq1	383	.	C	A	78	.	DP=242;VDB=3.004780e-01;RPB=-1.084609e+00;AF1=0.5;AC1=1;DP4=71,71,58,41;MQ=20;FQ=81;PV4=0.19,0.27,1,0.061	GT:PL:GQ	0/1:108,0,150:99
comp21626_c0_seq1	4	.	T	A	13.2	.	DP=100;VDB=4.268293e-04;RPB=3.055213e+00;AF1=0.5;AC1=1;DP4=14,0,9,0;MQ=20;FQ=16.1;PV4=1,1,1,1	GT:PL:GQ	0/1:43,0,63:46
comp21626_c0_seq1	5	.	T	C	7.8	.	DP=293;VDB=3.264669e-04;RPB=2.617651e+00;AF1=0.5;AC1=1;DP4=20,0,10,0;MQ=20;FQ=10.4;PV4=1,1,1,1	GT:PL:GQ	0/1:37,0,60:39
comp21626_c0_seq1	335	.	A	G	87	.	DP=7452;VDB=2.469307e-08;RPB=8.227279e-04;AF1=0.5;AC1=1;DP4=2501,1507,2000,1156;MQ=20;FQ=90;PV4=0.4,1.1e-07,1,1	GT:PL:GQ	0/1:117,0,146:99
comp21716_c0_seq1	2351	.	C	T	77	.	DP=103;VDB=8.125325e-02;RPB=2.534527e+00;AF1=0.5;AC1=1;DP4=30,30,27,14;MQ=20;FQ=80;PV4=0.15,0.45,1,1	GT:PL:GQ	0/1:107,0,144:99
comp21745_c0_seq1	418	.	G	T	97	.	DP=362;VDB=5.232840e-01;RPB=1.847718e+00;AF1=0.5;AC1=1;DP4=95,97,84,75;MQ=20;FQ=100;PV4=0.59,0.44,1,1	GT:PL:GQ	0/1:127,0,156:99
comp21765_c0_seq1	86	.	C	G	222	.	DP=302;VDB=5.082827e-01;AF1=1;AC1=2;DP4=0,0,202,95;MQ=20;FQ=-282	GT:PL:GQ	1/1:255,255,0:99
comp21791_c0_seq1	971	.	C	T	98	.	DP=244;VDB=8.264408e-02;RPB=1.914412e+00;AF1=0.5;AC1=1;DP4=86,41,66,43;MQ=20;FQ=101;PV4=0.28,0.41,1,1	GT:PL:GQ	0/1:128,0,139:99
comp21942_c0_seq1	530	.	A	G	95	.	DP=105;VDB=1.011898e-02;RPB=8.014303e-02;AF1=0.5;AC1=1;DP4=7,44,6,48;MQ=20;FQ=94.5;PV4=0.77,1,1,0.28	GT:PL:GQ	0/1:125,0,124:99
comp22079_c0_seq2	326	.	C	G	222	.	DP=997;VDB=0.000000e+00;RPB=-6.939524e-01;AF1=1;AC1=2;DP4=0,1,43,263;MQ=20;FQ=-282;PV4=1,1,1,1	GT:PL:GQ	1/1:255,255,0:99
comp22133_c0_seq1	237	.	G	A	95	.	DP=139;VDB=4.517326e-01;RPB=1.361694e+00;AF1=0.5;AC1=1;DP4=26,16,47,46;MQ=20;FQ=34;PV4=0.26,0.00027,1,1	GT:PL:GQ	0/1:125,0,61:64
comp22153_c0_seq2	132	.	A	G	115	.	DP=1835;VDB=5.205525e-01;RPB=-1.775070e+00;AF1=0.5;AC1=1;DP4=544,335,574,336;MQ=20;FQ=106;PV4=0.63,3.4e-15,1,0.5	GT:PL:GQ	0/1:145,0,133:99
comp22356_c0_seq1	524	.	A	G	222	.	DP=1095;VDB=5.229613e-01;RPB=-3.145813e-01;AF1=1;AC1=2;DP4=0,2,595,443;MQ=20;FQ=-282;PV4=0.18,0.3,1,0.19	GT:PL:GQ	1/1:255,255,0:99
comp22645_c0_seq1	365	.	G	A	84	.	DP=198;VDB=5.986864e-04;RPB=8.633670e-01;AF1=0.5;AC1=1;DP4=56,58,33,45;MQ=20;FQ=87;PV4=0.38,0.055,1,1	GT:PL:GQ	0/1:114,0,145:99
comp22678_c0_seq1	1	.	C	G	57	.	DP=227;VDB=0.000000e+00;RPB=7.855605e+00;AF1=1;AC1=2;DP4=23,0,204,0;MQ=20;FQ=-282;PV4=1,0.1,1,1	GT:PL:GQ	1/1:90,255,0:99
comp22678_c0_seq2	1	.	C	G	57	.	DP=227;VDB=0.000000e+00;RPB=7.855605e+00;AF1=1;AC1=2;DP4=23,0,204,0;MQ=20;FQ=-282;PV4=1,0.1,1,1	GT:PL:GQ	1/1:90,255,0:99
comp22678_c0_seq3	1	.	C	G	57	.	DP=227;VDB=0.000000e+00;RPB=7.855605e+00;AF1=1;AC1=2;DP4=23,0,204,0;MQ=20;FQ=-282;PV4=1,0.1,1,1	GT:PL:GQ	1/1:90,255,0:99
comp22705_c0_seq1	158	.	G	A	116	.	DP=479;VDB=1.948951e-01;RPB=9.821654e-01;AF1=0.5;AC1=1;DP4=129,103,118,109;MQ=20;FQ=114;PV4=0.45,0.0012,1,1	GT:PL:GQ	0/1:146,0,143:99
comp22707_c0_seq1	752	.	C	T	82	.	DP=114;VDB=1.981705e-01;RPB=2.706570e-01;AF1=0.5;AC1=1;DP4=29,41,21,23;MQ=20;FQ=85;PV4=0.56,0.23,1,1	GT:PL:GQ	0/1:112,0,147:99
comp22707_c0_seq1	805	.	G	A	113	.	DP=123;VDB=4.182113e-01;RPB=-7.821097e-03;AF1=0.5;AC1=1;DP4=32,22,35,32;MQ=20;FQ=97;PV4=0.47,0.42,1,0.47	GT:PL:GQ	0/1:143,0,124:99
comp22800_c0_seq4	163	.	C	T	110	.	DP=300;VDB=2.743005e-01;RPB=1.794733e+00;AF1=0.5;AC1=1;DP4=94,59,84,57;MQ=20;FQ=112;PV4=0.81,1,1,1	GT:PL:GQ	0/1:140,0,145:99
comp22869_c0_seq1	298	.	C	T	176	.	DP=151;VDB=1.878197e-01;AF1=1;AC1=2;DP4=0,0,88,43;MQ=20;FQ=-282	GT:PL:GQ	1/1:209,255,0:99
comp22876_c0_seq1	2030	.	G	A	100	.	DP=151;VDB=3.046429e-03;RPB=1.768343e+00;AF1=0.5;AC1=1;DP4=30,43,26,36;MQ=20;FQ=103;PV4=1,0.025,1,0.25	GT:PL:GQ	0/1:130,0,149:99
comp22942_c0_seq1	1366	.	C	T	122	.	DP=966;VDB=9.730098e-05;RPB=-2.734118e-01;AF1=0.5;AC1=1;DP4=166,336,155,281;MQ=20;FQ=125;PV4=0.45,1,1,1	GT:PL:GQ	0/1:152,0,163:99
comp22942_c0_seq1	1486	.	A	G	139	.	DP=246;VDB=1.074106e-14;RPB=-1.000202e+00;AF1=0.5;AC1=1;DP4=17,84,21,112;MQ=20;FQ=109;PV4=0.86,0.44,1,1	GT:PL:GQ	0/1:169,0,136:99
comp22952_c0_seq1	135	.	A	G	76	.	DP=638;VDB=7.356864e-03;RPB=-5.960584e-01;AF1=0.5;AC1=1;DP4=265,64,206,53;MQ=20;FQ=77.8;PV4=0.84,1,1,0.22	GT:PL:GQ	0/1:106,0,111:99
comp22952_c0_seq2	135	.	A	G	77	.	DP=638;VDB=7.356864e-03;RPB=-5.960584e-01;AF1=0.5;AC1=1;DP4=265,64,206,53;MQ=20;FQ=78.6;PV4=0.84,1,1,0.22	GT:PL:GQ	0/1:107,0,111:99
comp22988_c0_seq2	127	.	G	T	88	.	DP=1362;VDB=5.561583e-03;RPB=-3.303519e-01;AF1=0.5;AC1=1;DP4=510,147,524,155;MQ=20;FQ=90.9;PV4=0.84,0.089,1,0.41	GT:PL:GQ	0/1:118,0,133:99
comp23028_c0_seq1	407	.	C	T	77	.	DP=213;VDB=4.169258e-01;RPB=1.004284e+00;AF1=0.5;AC1=1;DP4=71,50,46,38;MQ=20;FQ=80;PV4=0.67,0.013,1,1	GT:PL:GQ	0/1:107,0,140:99
comp23044_c0_seq1	1009	.	C	T	88	.	DP=154;VDB=8.025331e-03;RPB=5.494750e-01;AF1=0.5;AC1=1;DP4=53,35,38,28;MQ=20;FQ=91;PV4=0.74,0.14,1,0.34	GT:PL:GQ	0/1:118,0,138:99
comp23201_c0_seq1	1011	.	C	A	91	.	DP=413;VDB=4.473966e-01;RPB=9.748168e-01;AF1=0.5;AC1=1;DP4=125,100,105,81;MQ=20;FQ=94;PV4=0.92,1,1,1	GT:PL:GQ	0/1:121,0,147:99
comp23297_c0_seq1	575	.	C	T	118	.	DP=556;VDB=5.222820e-01;RPB=-1.634583e-01;AF1=0.5;AC1=1;DP4=119,144,125,161;MQ=20;FQ=119;PV4=0.73,0.087,1,1	GT:PL:GQ	0/1:148,0,150:99
comp23362_c0_seq1	86	.	G	T	100	.	DP=312;VDB=3.120580e-03;RPB=3.614245e-01;AF1=0.5;AC1=1;DP4=117,35,122,37;MQ=20;FQ=93.5;PV4=1,1,1,1	GT:PL:GQ	0/1:130,0,121:99
comp23362_c0_seq2	86	.	G	T	102	.	DP=312;VDB=3.120580e-03;RPB=3.614245e-01;AF1=0.5;AC1=1;DP4=117,35,122,37;MQ=20;FQ=86.9;PV4=1,1,1,1	GT:PL:GQ	0/1:132,0,114:99
comp23362_c0_seq3	86	.	G	T	101	.	DP=312;VDB=3.120580e-03;RPB=3.614245e-01;AF1=0.5;AC1=1;DP4=117,35,122,37;MQ=20;FQ=92.7;PV4=1,1,1,1	GT:PL:GQ	0/1:131,0,120:99
comp23380_c0_seq1	99	.	T	C	74	.	DP=1166;VDB=2.646374e-01;RPB=4.229307e+00;AF1=0.5;AC1=1;DP4=476,103,423,83;MQ=20;FQ=77;PV4=0.57,1,1,1	GT:PL:GQ	0/1:104,0,128:99
comp23380_c0_seq1	976	.	A	G	108	.	DP=1153;VDB=1.106570e-01;RPB=-2.654980e+00;AF1=0.5;AC1=1;DP4=103,467,83,419;MQ=20;FQ=111;PV4=0.52,1,1,1	GT:PL:GQ	0/1:138,0,171:99
comp23425_c0_seq2	403	.	A	G	96	.	DP=275;VDB=4.752691e-01;RPB=-1.081294e+00;AF1=0.5;AC1=1;DP4=63,94,45,70;MQ=20;FQ=99;PV4=0.9,0.17,1,1	GT:PL:GQ	0/1:126,0,160:99
comp23425_c0_seq3	414	.	A	G	98	.	DP=275;VDB=4.752691e-01;RPB=-1.081294e+00;AF1=0.5;AC1=1;DP4=63,94,45,70;MQ=20;FQ=101;PV4=0.9,0.17,1,1	GT:PL:GQ	0/1:128,0,161:99
comp23453_c0_seq2	253	.	C	T	90	.	DP=117;VDB=1.417983e-01;RPB=1.394683e+00;AF1=0.5;AC1=1;DP4=31,36,19,26;MQ=20;FQ=93;PV4=0.7,1,1,1	GT:PL:GQ	0/1:120,0,145:99
comp23454_c0_seq1	698	.	G	T	97	.	DP=106;VDB=1.777875e-01;RPB=8.824140e-02;AF1=0.5;AC1=1;DP4=33,23,22,21;MQ=20;FQ=99.8;PV4=0.54,0.026,1,1	GT:PL:GQ	0/1:127,0,139:99
comp23480_c0_seq2	365	.	T	C	119	.	DP=638;VDB=2.618094e-01;RPB=1.193637e+00;AF1=0.5;AC1=1;DP4=168,152,155,145;MQ=20;FQ=120;PV4=0.87,0.16,1,1	GT:PL:GQ	0/1:149,0,151:99
comp23504_c0_seq1	513	.	C	T	121	.	DP=692;VDB=4.873674e-01;RPB=1.224718e+00;AF1=0.5;AC1=1;DP4=144,217,116,206;MQ=20;FQ=123;PV4=0.31,0.041,1,1	GT:PL:GQ	0/1:151,0,156:99
comp23504_c0_seq1	536	.	G	A	120	.	DP=677;VDB=4.770520e-02;RPB=7.277366e-01;AF1=0.5;AC1=1;DP4=148,212,120,192;MQ=20;FQ=122;PV4=0.53,4.8e-06,1,1	GT:PL:GQ	0/1:150,0,156:99
comp23504_c0_seq1	1223	.	C	T	103	.	DP=1419;VDB=5.023034e-02;RPB=-6.352355e-01;AF1=0.5;AC1=1;DP4=376,376,311,330;MQ=20;FQ=106;PV4=0.59,0.24,1,1	GT:PL:GQ	0/1:133,0,156:99
comp23516_c0_seq1	247	.	G	T	118	.	DP=142;VDB=3.340889e-01;RPB=9.041703e-01;AF1=0.5;AC1=1;DP4=31,36,30,42;MQ=20;FQ=112;PV4=0.61,1,1,0.44	GT:PL:GQ	0/1:148,0,139:99
comp23516_c0_seq1	647	.	C	T	91	.	DP=322;VDB=1.651584e-01;RPB=-6.907450e-01;AF1=0.5;AC1=1;DP4=81,88,79,66;MQ=20;FQ=94;PV4=0.26,0.049,1,1	GT:PL:GQ	0/1:121,0,155:99
comp23520_c0_seq1	121	.	G	A	105	.	DP=280;VDB=3.917159e-01;RPB=1.986140e+00;AF1=0.5;AC1=1;DP4=85,40,107,44;MQ=20;FQ=95.8;PV4=0.69,0.072,1,0.12	GT:PL:GQ	0/1:135,0,123:99
comp23542_c0_seq1	223	.	A	T	96	.	DP=210;VDB=1.744887e-03;RPB=5.990700e-02;AF1=0.5;AC1=1;DP4=79,26,76,27;MQ=20;FQ=95.5;PV4=0.87,1,1,1	GT:PL:GQ	0/1:126,0,125:99
comp23552_c0_seq1	2016	.	T	G	54	.	DP=218;VDB=1.687227e-04;RPB=-2.026894e+00;AF1=0.5;AC1=1;DP4=9,94,3,76;MQ=20;FQ=57;PV4=0.24,1,1,1	GT:PL:GQ	0/1:84,0,146:87
comp23552_c0_seq3	1875	.	T	G	54	.	DP=218;VDB=1.687227e-04;RPB=-2.026894e+00;AF1=0.5;AC1=1;DP4=9,94,3,76;MQ=20;FQ=57;PV4=0.24,1,1,1	GT:PL:GQ	0/1:84,0,146:87
comp23564_c0_seq1	519	.	G	A	91	.	DP=138;VDB=3.550791e-01;RPB=1.380570e-01;AF1=0.5;AC1=1;DP4=42,34,36,24;MQ=20;FQ=93.9;PV4=0.6,1,1,0.43	GT:PL:GQ	0/1:121,0,139:99
comp23594_c0_seq1	591	.	C	T	122	.	DP=481;VDB=1.295184e-02;RPB=1.456435e+00;AF1=0.5;AC1=1;DP4=106,139,97,135;MQ=20;FQ=123;PV4=0.78,0.42,1,1	GT:PL:GQ	0/1:152,0,155:99
comp23629_c0_seq1	1432	.	C	A	101	.	DP=445;VDB=4.296284e-07;RPB=-5.044097e-01;AF1=0.5;AC1=1;DP4=16,224,15,184;MQ=20;FQ=104;PV4=0.85,1,1,1	GT:PL:GQ	0/1:131,0,154:99
comp23642_c0_seq1	290	.	C	T	104	.	DP=8004;VDB=4.315455e-11;RPB=4.501037e+00;AF1=0.5;AC1=1;DP4=2379,1669,2224,1656;MQ=20;FQ=107;PV4=0.19,9.6e-28,1,1	GT:PL:GQ	0/1:134,0,152:99
comp23653_c0_seq1	135	.	T	C	106	.	DP=1428;VDB=3.833288e-01;RPB=3.649306e+00;AF1=0.5;AC1=1;DP4=474,238,444,207;MQ=20;FQ=104;PV4=0.53,0.022,1,1	GT:PL:GQ	0/1:136,0,132:99
comp23653_c0_seq1	393	.	T	G	127	.	DP=1024;VDB=2.287190e-01;RPB=-7.195334e-01;AF1=0.5;AC1=1;DP4=192,296,208,300;MQ=20;FQ=118;PV4=0.65,1,1,1	GT:PL:GQ	0/1:157,0,145:99
comp23655_c0_seq1	71	.	C	G	52	.	DP=317;VDB=1.413727e-02;RPB=6.886189e-02;AF1=0.5;AC1=1;DP4=144,30,112,19;MQ=20;FQ=55;PV4=0.53,1,1,0.34	GT:PL:GQ	0/1:82,0,120:85
comp23661_c0_seq1	908	.	G	T	133	.	DP=697;VDB=1.301072e-01;RPB=6.486337e-02;AF1=0.5;AC1=1;DP4=118,170,146,250;MQ=20;FQ=105;PV4=0.3,1,1,1	GT:PL:GQ	0/1:163,0,132:99
comp23671_c0_seq1	85	.	C	T	55	.	DP=560;VDB=2.235466e-05;RPB=5.572898e+00;AF1=0.5;AC1=1;DP4=270,30,206,34;MQ=20;FQ=58;PV4=0.14,1,1,1	GT:PL:GQ	0/1:85,0,110:88
comp23720_c0_seq1	127	.	C	T	100	.	DP=189;VDB=4.053237e-01;RPB=6.596867e-01;AF1=0.5;AC1=1;DP4=72,28,49,37;MQ=20;FQ=100;PV4=0.045,1,1,1	GT:PL:GQ	0/1:130,0,130:99
comp23731_c0_seq1	487	.	T	G	100	.	DP=167;VDB=4.174440e-01;RPB=5.659438e-01;AF1=0.5;AC1=1;DP4=46,40,46,33;MQ=20;FQ=103;PV4=0.64,0.26,1,1	GT:PL:GQ	0/1:130,0,142:99
comp23740_c0_seq1	778	.	A	G	111	.	DP=193;VDB=5.042756e-02;RPB=-1.047926e-01;AF1=0.5;AC1=1;DP4=43,37,64,47;MQ=20;FQ=89;PV4=0.66,0.43,1,0.5	GT:PL:GQ	0/1:141,0,116:99
comp23740_c0_seq1	855	.	C	T	43	.	DP=246;VDB=1.842070e-03;RPB=4.000954e-01;AF1=0.5;AC1=1;DP4=66,93,27,57;MQ=20;FQ=46;PV4=0.17,0.0017,1,1	GT:PL:GQ	0/1:73,0,136:76
comp23765_c0_seq1	256	.	C	G	122	.	DP=871;VDB=2.554436e-01;RPB=1.554407e+00;AF1=0.5;AC1=1;DP4=189,188,227,250;MQ=20;FQ=97;PV4=0.49,0.16,1,1	GT:PL:GQ	0/1:152,0,124:99
comp23771_c0_seq1	503	.	C	T	97	.	DP=409;VDB=5.144626e-01;RPB=1.390788e+00;AF1=0.5;AC1=1;DP4=120,114,92,78;MQ=20;FQ=100;PV4=0.61,0.02,1,1	GT:PL:GQ	0/1:127,0,154:99
comp23772_c0_seq1	379	.	G	A	110	.	DP=316;VDB=2.985961e-01;RPB=1.514910e+00;AF1=0.5;AC1=1;DP4=84,87,58,81;MQ=20;FQ=113;PV4=0.21,0.022,1,1	GT:PL:GQ	0/1:140,0,155:99
comp23793_c0_seq1	2042	.	C	T	94	.	DP=101;VDB=6.062964e-03;RPB=-1.090418e+00;AF1=0.5;AC1=1;DP4=18,40,12,29;MQ=20;FQ=97;PV4=1,1,1,1	GT:PL:GQ	0/1:124,0,152:99
comp23804_c0_seq1	598	.	G	A	123	.	DP=587;VDB=4.777126e-01;RPB=-9.094936e-01;AF1=0.5;AC1=1;DP4=78,220,48,207;MQ=20;FQ=126;PV4=0.042,0.48,1,1	GT:PL:GQ	0/1:153,0,169:99
comp23815_c0_seq2	19	.	G	A	17.1	.	DP=160;VDB=8.719529e-17;RPB=5.842829e-01;AF1=0.5;AC1=1;DP4=84,1,69,1;MQ=20;FQ=19.6;PV4=1,2.6e-31,1,0.33	GT:PL:GQ	0/1:47,0,57:49
comp23823_c0_seq1	933	.	C	T	222	.	DP=276;VDB=4.953388e-01;AF1=1;AC1=2;DP4=0,0,95,158;MQ=20;FQ=-282	GT:PL:GQ	1/1:255,255,0:99
comp23847_c0_seq2	1627	.	C	A	102	.	DP=110;VDB=1.233733e-01;RPB=2.578363e-01;AF1=0.5;AC1=1;DP4=36,21,30,22;MQ=20;FQ=103;PV4=0.7,1,1,1	GT:PL:GQ	0/1:132,0,134:99
comp23850_c0_seq1	1341	.	A	C	94	.	DP=130;VDB=3.583788e-01;RPB=-5.624282e-01;AF1=0.5;AC1=1;DP4=20,54,14,38;MQ=20;FQ=97;PV4=1,0.5,1,0.24	GT:PL:GQ	0/1:124,0,155:99
comp23859_c0_seq1	231	.	A	G	119	.	DP=357;VDB=5.231149e-01;RPB=1.123818e+00;AF1=0.5;AC1=1;DP4=73,104,75,92;MQ=20;FQ=121;PV4=0.51,0.064,1,0.045	GT:PL:GQ	0/1:149,0,156:99
comp23859_c0_seq1	550	.	T	G	124	.	DP=168;VDB=1.384960e-02;RPB=1.923545e+00;AF1=0.5;AC1=1;DP4=11,58,15,75;MQ=20;FQ=100;PV4=1,0.11,1,0.37	GT:PL:GQ	0/1:154,0,127:99
comp23864_c0_seq1	1054	.	C	T	111	.	DP=1708;VDB=4.952607e-01;RPB=-1.590054e-01;AF1=0.5;AC1=1;DP4=361,523,332,468;MQ=20;FQ=114;PV4=0.8,0.1,1,1	GT:PL:GQ	0/1:141,0,163:99
comp23870_c0_seq2	464	.	A	G	90	.	DP=125;VDB=3.991223e-01;RPB=7.524917e-01;AF1=0.5;AC1=1;DP4=26,17,45,16;MQ=20;FQ=84.4;PV4=0.2,1,1,1	GT:PL:GQ	0/1:120,0,112:99
comp23877_c0_seq1	1171	.	C	T	107	.	DP=1554;VDB=3.799134e-02;RPB=-1.446477e-01;AF1=0.5;AC1=1;DP4=374,430,313,399;MQ=20;FQ=110;PV4=0.33,1.2e-12,1,1	GT:PL:GQ	0/1:137,0,156:99
comp23891_c0_seq1	913	.	C	G	111	.	DP=2010;VDB=3.025838e-01;RPB=-4.257888e+00;AF1=0.5;AC1=1;DP4=513,464,554,440;MQ=20;FQ=114;PV4=0.16,0.053,1,1	GT:PL:GQ	0/1:141,0,153:99
comp23891_c0_seq1	989	.	C	T	105	.	DP=2123;VDB=4.346924e-01;RPB=-1.814004e+00;AF1=0.5;AC1=1;DP4=460,641,452,558;MQ=20;FQ=108;PV4=0.17,1,1,1	GT:PL:GQ	0/1:135,0,160:99
comp23898_c0_seq1	609	.	T	C	57	.	DP=463;VDB=1.189810e-07;RPB=-1.941921e+00;AF1=0.5;AC1=1;DP4=146,120,97,76;MQ=20;FQ=60;PV4=0.84,0.094,1,1	GT:PL:GQ	0/1:87,0,143:90
comp23929_c0_seq1	153	.	C	G	78	.	DP=436;VDB=6.513520e-02;RPB=-7.130157e-01;AF1=0.5;AC1=1;DP4=158,78,131,54;MQ=20;FQ=81;PV4=0.46,0.025,1,1	GT:PL:GQ	0/1:108,0,139:99
comp23929_c0_seq1	402	.	C	T	115	.	DP=403;VDB=4.515951e-01;RPB=4.729821e-01;AF1=0.5;AC1=1;DP4=94,66,130,102;MQ=20;FQ=70;PV4=0.61,1,1,0.46	GT:PL:GQ	0/1:145,0,97:99
comp23930_c0_seq1	553	.	C	T	109	.	DP=171;VDB=4.819364e-01;RPB=3.225849e-01;AF1=0.5;AC1=1;DP4=44,40,46,40;MQ=20;FQ=108;PV4=1,0.4,1,1	GT:PL:GQ	0/1:139,0,138:99
comp23935_c0_seq1	272	.	A	G	94	.	DP=243;VDB=1.500414e-01;RPB=6.494139e-01;AF1=0.5;AC1=1;DP4=71,65,53,52;MQ=20;FQ=97;PV4=0.8,0.0055,1,0.29	GT:PL:GQ	0/1:124,0,151:99
comp23958_c0_seq1	242	.	G	A	108	.	DP=106;VDB=3.506305e-01;RPB=-9.074230e-01;AF1=0.5;AC1=1;DP4=14,38,14,33;MQ=20;FQ=110;PV4=0.82,1,1,1	GT:PL:GQ	0/1:138,0,143:99
comp23962_c0_seq1	70	.	A	C	30	.	DP=103;VDB=4.780351e-03;RPB=2.649240e+00;AF1=0.5;AC1=1;DP4=46,9,44,2;MQ=20;FQ=33;PV4=0.062,1,1,1	GT:PL:GQ	0/1:60,0,106:63
comp23981_c0_seq1	1562	.	A	G	113	.	DP=334;VDB=1.358376e-01;RPB=-5.112420e-02;AF1=0.5;AC1=1;DP4=75,87,85,79;MQ=20;FQ=116;PV4=0.32,0.067,1,1	GT:PL:GQ	0/1:143,0,153:99
comp23983_c0_seq1	539	.	C	T	109	.	DP=343;VDB=4.446848e-01;RPB=-1.398463e+00;AF1=0.5;AC1=1;DP4=75,102,78,80;MQ=20;FQ=112;PV4=0.23,0.043,1,0.18	GT:PL:GQ	0/1:139,0,159:99
comp23989_c0_seq1	186	.	C	T	117	.	DP=144;VDB=1.323568e-03;RPB=1.604659e+00;AF1=0.5;AC1=1;DP4=37,27,36,41;MQ=20;FQ=99;PV4=0.24,1,1,0.26	GT:PL:GQ	0/1:147,0,126:99
comp24001_c0_seq1	305	.	G	A	92	.	DP=216;VDB=5.007987e-01;RPB=-9.763069e-02;AF1=0.5;AC1=1;DP4=60,61,45,47;MQ=20;FQ=95;PV4=1,2e-05,1,1	GT:PL:GQ	0/1:122,0,150:99
comp24001_c0_seq1	400	.	G	A	103	.	DP=187;VDB=4.388619e-01;RPB=-3.154710e-01;AF1=0.5;AC1=1;DP4=43,54,38,43;MQ=20;FQ=106;PV4=0.76,1,1,0.26	GT:PL:GQ	0/1:133,0,150:99
comp24018_c0_seq1	1388	.	T	A	42	.	DP=237;VDB=6.011575e-03;RPB=3.061059e-01;AF1=0.5;AC1=1;DP4=84,65,48,35;MQ=20;FQ=45;PV4=0.89,1,1,1	GT:PL:GQ	0/1:72,0,129:75
comp24026_c0_seq2	769	.	G	C	115	.	DP=422;VDB=2.039590e-01;RPB=-2.190160e-01;AF1=0.5;AC1=1;DP4=102,93,111,96;MQ=20;FQ=114;PV4=0.84,1,1,1	GT:PL:GQ	0/1:145,0,144:99
comp24036_c0_seq2	545	.	C	G	111	.	DP=105;VDB=1.560047e-01;RPB=5.839750e-01;AF1=0.5;AC1=1;DP4=17,33,28,25;MQ=20;FQ=112;PV4=0.074,0.36,1,0.24	GT:PL:GQ	0/1:141,0,144:99
comp24047_c0_seq1	990	.	G	T	77	.	DP=273;VDB=1.582923e-01;RPB=-6.227086e-01;AF1=0.5008;AC1=1;DP4=29,52,84,104;MQ=20;FQ=-4.12;PV4=0.18,0.34,1,0.22	GT:PL:GQ	0/1:107,0,25:28
comp24048_c0_seq1	530	.	G	A	87	.	DP=131;VDB=3.647064e-01;RPB=1.115311e-01;AF1=0.5;AC1=1;DP4=9,48,5,63;MQ=20;FQ=89.5;PV4=0.16,1.4e-07,1,1	GT:PL:GQ	0/1:117,0,126:99
comp24080_c0_seq1	367	.	G	A	104	.	DP=148;VDB=3.030605e-01;RPB=-7.761171e-01;AF1=0.5;AC1=1;DP4=45,32,37,32;MQ=20;FQ=106;PV4=0.62,1,1,0.41	GT:PL:GQ	0/1:134,0,138:99
comp24091_c0_seq1	269	.	A	G	123	.	DP=2300;VDB=2.030902e-01;RPB=1.703836e+00;AF1=0.5;AC1=1;DP4=562,571,553,574;MQ=20;FQ=116;PV4=0.8,0.0027,1,1	GT:PL:GQ	0/1:153,0,143:99
comp24091_c0_seq1	415	.	C	T	119	.	DP=606;VDB=1.392602e-09;RPB=1.498458e+00;AF1=0.5;AC1=1;DP4=24,261,17,296;MQ=20;FQ=120;PV4=0.19,1,1,1	GT:PL:GQ	0/1:149,0,151:99
comp24109_c0_seq1	575	.	A	G	95	.	DP=179;VDB=3.816986e-02;RPB=6.787165e-01;AF1=0.5;AC1=1;DP4=55,42,42,35;MQ=20;FQ=97.9;PV4=0.88,1,1,1	GT:PL:GQ	0/1:125,0,142:99
comp24109_c0_seq1	600	.	C	G	115	.	DP=165;VDB=4.169992e-01;RPB=2.899970e-01;AF1=0.5;AC1=1;DP4=32,35,43,46;MQ=20;FQ=98;PV4=1,0.15,1,1	GT:PL:GQ	0/1:145,0,125:99
comp24134_c0_seq1	635	.	A	C	105	.	DP=104;VDB=1.569487e-01;RPB=-7.316330e-01;AF1=0.5;AC1=1;DP4=24,32,19,28;MQ=20;FQ=108;PV4=0.84,1,1,0.32	GT:PL:GQ	0/1:135,0,148:99
comp24204_c0_seq1	417	.	C	T	222	.	DP=434;VDB=4.333421e-01;AF1=1;AC1=2;DP4=0,0,167,234;MQ=20;FQ=-282	GT:PL:GQ	1/1:255,255,0:99
comp24226_c0_seq1	1	.	C	T	19.1	.	DP=428;VDB=0.000000e+00;RPB=1.751283e+01;AF1=0.5;AC1=1;DP4=170,0,258,0;MQ=20;FQ=17.3;PV4=1,1,1,1	GT:PL:GQ	0/1:49,0,46:47
comp24226_c0_seq1	1526	.	T	C	222	.	DP=6563;VDB=4.901093e-05;RPB=-1.258024e+00;AF1=1;AC1=2;DP4=2,3,1789,4614;MQ=20;FQ=-282;PV4=0.62,1,1,1	GT:PL:GQ	1/1:255,255,0:99
comp24249_c0_seq1	201	.	A	C	120	.	DP=263;VDB=2.435599e-03;RPB=1.186237e+00;AF1=0.5;AC1=1;DP4=71,56,70,63;MQ=20;FQ=113;PV4=0.62,1,1,1	GT:PL:GQ	0/1:150,0,140:99
comp24267_c0_seq1	447	.	T	A	108	.	DP=381;VDB=4.378318e-01;RPB=5.323016e-01;AF1=0.5;AC1=1;DP4=88,108,80,97;MQ=20;FQ=111;PV4=1,0.49,1,1	GT:PL:GQ	0/1:138,0,157:99
comp24267_c0_seq2	407	.	T	A	116	.	DP=381;VDB=4.378318e-01;RPB=5.323016e-01;AF1=0.5;AC1=1;DP4=88,108,80,97;MQ=20;FQ=119;PV4=1,0.49,1,1	GT:PL:GQ	0/1:146,0,157:99
comp24268_c0_seq1	498	.	C	T	54	.	DP=197;VDB=1.417017e-01;RPB=-1.447346e+00;AF1=0.5;AC1=1;DP4=63,58,44,27;MQ=20;FQ=57;PV4=0.23,1,1,1	GT:PL:GQ	0/1:84,0,137:87
comp24271_c0_seq2	27	.	G	A	40	.	DP=2067;VDB=6.725910e-22;RPB=7.077762e+00;AF1=0.5;AC1=1;DP4=1084,34,901,18;MQ=20;FQ=38.3;PV4=0.16,1,1,1	GT:PL:GQ	0/1:70,0,67:68
comp24292_c0_seq1	444	.	A	T	115	.	DP=336;VDB=4.855181e-01;RPB=2.315687e+00;AF1=0.5;AC1=1;DP4=91,79,85,74;MQ=20;FQ=115;PV4=1,0.093,1,1	GT:PL:GQ	0/1:145,0,146:99
comp24298_c0_seq2	366	.	T	C	112	.	DP=7998;VDB=1.749980e-01;RPB=1.301162e+00;AF1=0.5;AC1=1;DP4=1956,2021,1954,2016;MQ=20;FQ=115;PV4=0.98,1,1,0.055	GT:PL:GQ	0/1:142,0,152:99
comp24298_c0_seq2	732	.	T	C	86	.	DP=7736;VDB=2.754257e-10;RPB=4.645660e+00;AF1=0.5;AC1=1;DP4=2088,2001,1674,1449;MQ=20;FQ=89;PV4=0.034,2e-05,1,1	GT:PL:GQ	0/1:116,0,153:99
comp24304_c0_seq1	309	.	T	C	102	.	DP=693;VDB=1.876983e-02;RPB=-1.512198e+00;AF1=0.5;AC1=1;DP4=206,175,164,116;MQ=20;FQ=105;PV4=0.27,1,1,1	GT:PL:GQ	0/1:132,0,150:99
comp24304_c0_seq2	309	.	T	C	97	.	DP=1441;VDB=8.363126e-02;RPB=1.337075e+00;AF1=0.5;AC1=1;DP4=408,401,315,258;MQ=20;FQ=100;PV4=0.1,1,1,1	GT:PL:GQ	0/1:127,0,155:99
comp24331_c0_seq2	71	.	C	G	199	.	DP=558;VDB=1.593944e-08;AF1=1;AC1=2;DP4=0,0,401,50;MQ=20;FQ=-282	GT:PL:GQ	1/1:232,255,0:99
comp24331_c0_seq2	72	.	T	C	205	.	DP=611;VDB=5.470342e-09;RPB=2.438677e+00;AF1=1;AC1=2;DP4=2,0,401,50;MQ=20;FQ=-282;PV4=1,1,1,1	GT:PL:GQ	1/1:238,255,0:99
comp24331_c0_seq2	231	.	A	G	124	.	DP=893;VDB=5.333460e-02;RPB=-8.898479e-01;AF1=0.5;AC1=1;DP4=198,226,223,226;MQ=20;FQ=118;PV4=0.42,1,1,1	GT:PL:GQ	0/1:154,0,146:99
comp24349_c0_seq1	119	.	C	G	65	.	DP=455;VDB=1.858353e-03;RPB=4.298345e+00;AF1=0.5;AC1=1;DP4=203,22,210,15;MQ=20;FQ=67;PV4=0.3,1,1,1	GT:PL:GQ	0/1:95,0,101:97
comp24375_c0_seq1	82	.	T	C	11.3	.	DP=106;VDB=2.787583e-02;RPB=2.314264e+00;AF1=0.5;AC1=1;DP4=61,1,40,1;MQ=20;FQ=14;PV4=1,1,1,1	GT:PL:GQ	0/1:41,0,54:43
comp24375_c0_seq1	622	.	C	T	117	.	DP=532;VDB=9.456876e-02;RPB=1.467848e+00;AF1=0.5;AC1=1;DP4=136,133,117,121;MQ=20;FQ=119;PV4=0.79,0.11,1,1	GT:PL:GQ	0/1:147,0,154:99
comp24383_c0_seq1	933	.	C	T	108	.	DP=111;VDB=3.168237e-01;RPB=-3.835966e-01;AF1=0.5;AC1=1;DP4=24,27,29,27;MQ=20;FQ=108;PV4=0.7,0.19,1,1	GT:PL:GQ	0/1:138,0,138:99
comp24383_c0_seq2	1513	.	C	T	108	.	DP=111;VDB=3.168237e-01;RPB=-3.835966e-01;AF1=0.5;AC1=1;DP4=24,27,29,27;MQ=20;FQ=108;PV4=0.7,0.19,1,1	GT:PL:GQ	0/1:138,0,138:99
comp24384_c0_seq1	1412	.	A	G	117	.	DP=183;VDB=1.580658e-01;RPB=1.016098e+00;AF1=0.5;AC1=1;DP4=40,49,42,51;MQ=20;FQ=115;PV4=1,1,1,1	GT:PL:GQ	0/1:147,0,144:99
comp24384_c0_seq1	2666	.	C	A	146	.	DP=317;VDB=4.294981e-08;RPB=4.724988e+00;AF1=1;AC1=2;DP4=0,21,15,154;MQ=20;FQ=-282;PV4=0.38,1,1,0.00045	GT:PL:GQ	1/1:179,255,0:99
comp24395_c0_seq1	144	.	C	T	108	.	DP=671;VDB=5.125078e-01;RPB=-1.857182e+00;AF1=0.5;AC1=1;DP4=218,121,215,114;MQ=20;FQ=107;PV4=0.81,0.16,1,0.018	GT:PL:GQ	0/1:138,0,137:99
comp24395_c0_seq2	144	.	C	T	89	.	DP=671;VDB=5.125078e-01;RPB=-1.857182e+00;AF1=0.5;AC1=1;DP4=218,121,215,114;MQ=20;FQ=92;PV4=0.81,0.16,1,0.018	GT:PL:GQ	0/1:119,0,143:99
comp24411_c0_seq1	1753	.	C	A	108	.	DP=171;VDB=4.589250e-01;RPB=1.036030e+00;AF1=0.5;AC1=1;DP4=44,40,43,42;MQ=20;FQ=108;PV4=0.88,1,1,1	GT:PL:GQ	0/1:138,0,138:99
comp24415_c0_seq1	1430	.	T	G	108	.	DP=110;VDB=2.475012e-02;RPB=9.191107e-01;AF1=0.5;AC1=1;DP4=25,27,32,25;MQ=20;FQ=108;PV4=0.45,0.27,1,0.027	GT:PL:GQ	0/1:138,0,138:99
comp24416_c0_seq2	354	.	T	C	105	.	DP=432;VDB=6.501315e-02;RPB=3.070631e+00;AF1=0.5;AC1=1;DP4=80,155,53,131;MQ=20;FQ=108;PV4=0.29,0.018,1,0.0082	GT:PL:GQ	0/1:135,0,161:99
comp24416_c0_seq2	644	.	C	T	111	.	DP=414;VDB=9.205311e-04;RPB=-8.142776e-01;AF1=0.5;AC1=1;DP4=105,119,97,85;MQ=20;FQ=114;PV4=0.23,0.049,1,1	GT:PL:GQ	0/1:141,0,153:99
comp24423_c0_seq1	480	.	T	C	96	.	DP=186;VDB=4.471236e-01;RPB=4.919182e-01;AF1=0.5;AC1=1;DP4=48,57,37,43;MQ=20;FQ=99;PV4=1,1,1,1	GT:PL:GQ	0/1:126,0,148:99
comp24423_c0_seq1	497	.	T	C	96	.	DP=168;VDB=1.243693e-02;RPB=9.985533e-01;AF1=0.5;AC1=1;DP4=44,50,36,37;MQ=20;FQ=99;PV4=0.76,1,1,0.47	GT:PL:GQ	0/1:126,0,147:99
comp24423_c0_seq1	544	.	T	G	113	.	DP=134;VDB=3.481183e-04;RPB=-2.502004e+00;AF1=0.5;AC1=1;DP4=30,34,33,35;MQ=20;FQ=111;PV4=0.86,1,1,1	GT:PL:GQ	0/1:143,0,140:99
comp24465_c0_seq1	501	.	G	A	87	.	DP=216;VDB=6.787195e-06;RPB=8.001702e-01;AF1=0.5;AC1=1;DP4=44,82,36,53;MQ=20;FQ=90;PV4=0.47,0.038,1,1	GT:PL:GQ	0/1:117,0,156:99
comp24470_c0_seq1	1267	.	T	C	126	.	DP=251;VDB=5.175409e-01;RPB=3.608027e-01;AF1=0.5;AC1=1;DP4=40,65,60,84;MQ=20;FQ=99;PV4=0.6,1,1,0.31	GT:PL:GQ	0/1:156,0,126:99
comp24524_c0_seq1	1545	.	C	T	120	.	DP=892;VDB=4.010736e-01;RPB=-1.423615e+00;AF1=0.5;AC1=1;DP4=242,209,231,205;MQ=20;FQ=113;PV4=0.84,1,1,1	GT:PL:GQ	0/1:150,0,140:99
comp24564_c0_seq1	2650	.	A	C	158	.	DP=122;VDB=4.106963e-02;RPB=-4.373252e+00;AF1=1;AC1=2;DP4=4,4,23,73;MQ=20;FQ=-189;PV4=0.2,1,1,1	GT:PL:GQ	1/1:191,162,0:99
comp24579_c0_seq1	237	.	A	G	188	.	DP=137;VDB=4.191794e-02;AF1=1;AC1=2;DP4=0,0,80,55;MQ=20;FQ=-282	GT:PL:GQ	1/1:221,255,0:99
comp24589_c0_seq1	1004	.	G	A	107	.	DP=106;VDB=1.968927e-01;RPB=-2.184370e-01;AF1=0.5;AC1=1;DP4=34,14,34,22;MQ=20;FQ=90;PV4=0.31,0.034,1,0.36	GT:PL:GQ	0/1:137,0,117:99
comp24622_c0_seq2	363	.	G	T	121	.	DP=275;VDB=4.352947e-02;RPB=3.919934e-01;AF1=0.5;AC1=1;DP4=62,56,76,69;MQ=20;FQ=101;PV4=1,1,1,1	GT:PL:GQ	0/1:151,0,128:99
comp24622_c0_seq2	701	.	A	G	129	.	DP=381;VDB=1.937192e-01;RPB=-7.336367e-01;AF1=0.5;AC1=1;DP4=85,90,87,109;MQ=20;FQ=105;PV4=0.47,1,1,1	GT:PL:GQ	0/1:159,0,132:99
comp24639_c0_seq2	484	.	A	G	119	.	DP=1829;VDB=4.044074e-01;RPB=-1.571035e+00;AF1=0.5;AC1=1;DP4=221,725,193,633;MQ=20;FQ=122;PV4=1,1,1,1	GT:PL:GQ	0/1:149,0,167:99
comp24655_c0_seq1	135	.	G	A	97	.	DP=185;VDB=3.120060e-02;RPB=9.800505e-02;AF1=0.5;AC1=1;DP4=65,20,61,26;MQ=20;FQ=91.4;PV4=0.39,0.31,1,1	GT:PL:GQ	0/1:127,0,119:99
comp24655_c0_seq1	324	.	C	T	108	.	DP=335;VDB=9.966169e-02;RPB=7.149555e-01;AF1=0.5;AC1=1;DP4=97,74,89,67;MQ=20;FQ=110;PV4=1,1,1,1	GT:PL:GQ	0/1:138,0,145:99
comp24683_c0_seq1	521	.	T	C	106	.	DP=143;VDB=3.594451e-01;RPB=-6.366560e-01;AF1=0.5;AC1=1;DP4=38,37,34,34;MQ=20;FQ=108;PV4=1,0.06,1,1	GT:PL:GQ	0/1:136,0,143:99
comp24683_c0_seq1	668	.	C	G	86	.	DP=113;VDB=3.217346e-01;RPB=4.656202e-02;AF1=0.5;AC1=1;DP4=14,49,12,29;MQ=20;FQ=89;PV4=0.49,1,1,1	GT:PL:GQ	0/1:116,0,151:99
comp24683_c0_seq2	624	.	T	C	106	.	DP=143;VDB=3.594451e-01;RPB=-6.366560e-01;AF1=0.5;AC1=1;DP4=38,37,34,34;MQ=20;FQ=108;PV4=1,0.06,1,1	GT:PL:GQ	0/1:136,0,143:99
comp24683_c0_seq2	771	.	C	G	86	.	DP=113;VDB=3.217346e-01;RPB=4.656202e-02;AF1=0.5;AC1=1;DP4=14,49,12,29;MQ=20;FQ=89;PV4=0.49,1,1,1	GT:PL:GQ	0/1:116,0,151:99
comp24684_c0_seq1	333	.	G	A	184	.	DP=105;VDB=3.610663e-01;AF1=1;AC1=2;DP4=0,0,48,50;MQ=20;FQ=-282	GT:PL:GQ	1/1:217,255,0:99
comp24711_c0_seq1	904	.	T	C	111	.	DP=376;VDB=5.222254e-01;RPB=2.131188e-01;AF1=0.5;AC1=1;DP4=92,95,97,88;MQ=20;FQ=114;PV4=0.54,1,1,1	GT:PL:GQ	0/1:141,0,151:99
comp24726_c0_seq1	1976	.	A	G	112	.	DP=1109;VDB=9.723239e-02;RPB=5.806988e-01;AF1=0.5;AC1=1;DP4=317,204,317,232;MQ=20;FQ=111;PV4=0.32,1,1,1	GT:PL:GQ	0/1:142,0,141:99
comp24726_c0_seq2	1372	.	A	G	119	.	DP=1109;VDB=9.723239e-02;RPB=5.806988e-01;AF1=0.5;AC1=1;DP4=317,204,317,232;MQ=20;FQ=104;PV4=0.32,1,1,1	GT:PL:GQ	0/1:149,0,131:99
comp24757_c0_seq1	344	.	A	T	76	.	DP=120;VDB=2.851834e-02;RPB=7.270237e-01;AF1=0.5;AC1=1;DP4=43,14,51,10;MQ=20;FQ=78.4;PV4=0.36,0.036,1,1	GT:PL:GQ	0/1:106,0,114:99
comp24775_c0_seq1	512	.	C	T	101	.	DP=159;VDB=5.028397e-02;RPB=1.480391e-01;AF1=0.5;AC1=1;DP4=38,43,41,31;MQ=20;FQ=104;PV4=0.26,0.023,1,1	GT:PL:GQ	0/1:131,0,146:99
comp24781_c0_seq1	244	.	A	C	101	.	DP=131;VDB=1.090456e-02;RPB=5.501677e-01;AF1=0.5;AC1=1;DP4=39,31,28,29;MQ=20;FQ=104;PV4=0.48,1,1,1	GT:PL:GQ	0/1:131,0,140:99
comp24781_c0_seq1	408	.	T	C	104	.	DP=133;VDB=1.422079e-01;RPB=-2.181426e+00;AF1=0.5;AC1=1;DP4=28,43,23,34;MQ=20;FQ=107;PV4=1,1,1,1	GT:PL:GQ	0/1:134,0,149:99
comp24804_c0_seq2	421	.	A	G	59	.	DP=246;VDB=2.602102e-01;RPB=6.773489e-03;AF1=0.5;AC1=1;DP4=79,71,41,48;MQ=20;FQ=62;PV4=0.35,1,1,1	GT:PL:GQ	0/1:89,0,139:92
comp24825_c0_seq1	424	.	T	C	130	.	DP=354;VDB=4.046759e-01;RPB=-2.793974e-02;AF1=0.5;AC1=1;DP4=57,107,70,117;MQ=20;FQ=128;PV4=0.66,0.37,1,1	GT:PL:GQ	0/1:160,0,156:99
comp24825_c0_seq3	424	.	T	C	131	.	DP=354;VDB=4.046759e-01;RPB=-2.793974e-02;AF1=0.5;AC1=1;DP4=57,107,70,117;MQ=20;FQ=120;PV4=0.66,0.37,1,1	GT:PL:GQ	0/1:161,0,147:99
comp24853_c0_seq1	484	.	A	G	114	.	DP=110;VDB=2.619386e-01;RPB=-1.507261e+00;AF1=0.5;AC1=1;DP4=24,28,23,31;MQ=20;FQ=112;PV4=0.85,1,1,1	GT:PL:GQ	0/1:144,0,140:99
comp24877_c0_seq1	574	.	G	A	105	.	DP=140;VDB=3.989838e-01;RPB=-3.564100e-01;AF1=0.5;AC1=1;DP4=35,38,34,32;MQ=20;FQ=108;PV4=0.74,1,1,0.48	GT:PL:GQ	0/1:135,0,145:99
comp24882_c0_seq2	3	.	T	G	104	.	DP=360;VDB=0.000000e+00;RPB=4.127193e+00;AF1=1;AC1=2;DP4=5,2,155,3;MQ=20;FQ=-282;PV4=0.015,1,1,0.31	GT:PL:GQ	1/1:137,255,0:99
comp24882_c0_seq2	199	.	G	T	112	.	DP=7998;VDB=3.488045e-01;RPB=3.325667e+00;AF1=0.5;AC1=1;DP4=2057,2143,1676,2018;MQ=20;FQ=115;PV4=0.0014,0.13,1,0.25	GT:PL:GQ	0/1:142,0,151:99
comp24889_c0_seq1	364	.	C	T	100	.	DP=344;VDB=1.797047e-02;RPB=1.394878e+00;AF1=0.5;AC1=1;DP4=100,77,96,67;MQ=20;FQ=103;PV4=0.66,0.12,1,1	GT:PL:GQ	0/1:130,0,149:99
comp24890_c0_seq2	294	.	C	T	106	.	DP=595;VDB=5.187452e-01;RPB=1.067194e+00;AF1=0.5;AC1=1;DP4=161,142,145,135;MQ=20;FQ=109;PV4=0.8,0.35,1,1	GT:PL:GQ	0/1:136,0,150:99
comp24903_c0_seq1	306	.	T	A	110	.	DP=285;VDB=1.851967e-01;RPB=-3.823127e-01;AF1=0.5;AC1=1;DP4=88,57,71,62;MQ=20;FQ=112;PV4=0.23,1,1,0.33	GT:PL:GQ	0/1:140,0,146:99
comp24914_c0_seq1	287	.	G	A	102	.	DP=103;VDB=5.733922e-02;RPB=-7.042163e-01;AF1=0.5;AC1=1;DP4=27,20,33,19;MQ=20;FQ=101;PV4=0.68,1,1,1	GT:PL:GQ	0/1:132,0,130:99
comp24914_c0_seq1	870	.	A	G	102	.	DP=142;VDB=2.365423e-01;RPB=-7.769076e-01;AF1=0.5;AC1=1;DP4=33,33,42,27;MQ=20;FQ=104;PV4=0.23,0.003,1,0.15	GT:PL:GQ	0/1:132,0,139:99
comp24929_c0_seq1	58	.	T	C	126	.	DP=130;VDB=8.805444e-13;AF1=1;AC1=2;DP4=0,0,116,9;MQ=20;FQ=-282	GT:PL:GQ	1/1:159,255,0:99
comp24938_c0_seq1	440	.	G	C	99	.	DP=129;VDB=3.373661e-01;RPB=-1.177273e+00;AF1=0.5;AC1=1;DP4=35,33,31,26;MQ=20;FQ=102;PV4=0.86,0.25,1,1	GT:PL:GQ	0/1:129,0,142:99
comp24938_c0_seq2	565	.	G	C	99	.	DP=129;VDB=3.373661e-01;RPB=-1.177273e+00;AF1=0.5;AC1=1;DP4=35,33,31,26;MQ=20;FQ=102;PV4=0.86,0.25,1,1	GT:PL:GQ	0/1:129,0,142:99
comp24944_c0_seq3	1070	.	T	C	123	.	DP=389;VDB=4.826730e-01;RPB=8.385415e-01;AF1=0.5;AC1=1;DP4=68,114,86,111;MQ=20;FQ=124;PV4=0.25,1,1,0.4	GT:PL:GQ	0/1:153,0,156:99
comp24963_c0_seq1	396	.	T	C	118	.	DP=344;VDB=5.216110e-01;RPB=2.388883e-01;AF1=0.5;AC1=1;DP4=81,86,80,83;MQ=20;FQ=118;PV4=1,0.003,1,1	GT:PL:GQ	0/1:148,0,149:99
comp24963_c0_seq1	1242	.	G	A	102	.	DP=132;VDB=1.697724e-02;RPB=1.026333e-01;AF1=0.5;AC1=1;DP4=30,39,33,28;MQ=20;FQ=105;PV4=0.29,0.19,1,1	GT:PL:GQ	0/1:132,0,147:99
comp24981_c0_seq1	116	.	G	A	86	.	DP=139;VDB=1.309802e-01;RPB=8.875756e-01;AF1=0.5;AC1=1;DP4=50,17,49,16;MQ=20;FQ=87.3;PV4=1,1,1,1	GT:PL:GQ	0/1:116,0,119:99
comp24981_c0_seq1	154	.	C	G	96	.	DP=215;VDB=4.021621e-02;RPB=1.276902e+00;AF1=0.5;AC1=1;DP4=71,37,63,34;MQ=20;FQ=98.6;PV4=1,0.067,1,1	GT:PL:GQ	0/1:126,0,136:99
comp24982_c0_seq1	882	.	G	A	112	.	DP=126;VDB=2.135074e-01;RPB=4.282608e-01;AF1=0.5;AC1=1;DP4=38,14,39,34;MQ=20;FQ=73;PV4=0.04,1,1,0.23	GT:PL:GQ	0/1:142,0,100:99
comp24984_c0_seq1	406	.	C	T	100	.	DP=107;VDB=2.026067e-01;RPB=-1.679226e+00;AF1=0.5;AC1=1;DP4=26,23,39,18;MQ=20;FQ=101;PV4=0.11,1,1,0.1	GT:PL:GQ	0/1:130,0,132:99
comp24985_c0_seq1	209	.	C	T	93	.	DP=125;VDB=1.183234e-01;RPB=-1.567506e+00;AF1=0.5;AC1=1;DP4=30,11,49,23;MQ=20;FQ=56;PV4=0.67,4.2e-08,1,1	GT:PL:GQ	0/1:123,0,83:86
comp24986_c0_seq1	200	.	T	G	122	.	DP=395;VDB=3.429881e-01;RPB=-3.232419e-02;AF1=0.5;AC1=1;DP4=81,92,88,96;MQ=20;FQ=119;PV4=0.92,0.1,1,1	GT:PL:GQ	0/1:152,0,147:99
comp24986_c0_seq1	779	.	G	C	113	.	DP=105;VDB=6.136927e-02;RPB=5.716792e-01;AF1=0.5;AC1=1;DP4=24,25,19,28;MQ=20;FQ=112;PV4=0.42,0.064,1,1	GT:PL:GQ	0/1:143,0,142:99
comp24997_c0_seq1	367	.	C	T	104	.	DP=132;VDB=1.304231e-01;RPB=7.575063e-01;AF1=0.5;AC1=1;DP4=33,38,22,35;MQ=20;FQ=107;PV4=0.47,1,1,1	GT:PL:GQ	0/1:134,0,146:99
comp25030_c0_seq1	642	.	A	G	69.2	.	DP=125;VDB=1.105440e-01;RPB=6.881982e-01;AF1=1;AC1=2;DP4=15,10,48,48;MQ=20;FQ=-44;PV4=0.5,1,1,1	GT:PL:GQ	1/1:102,17,0:31
comp25054_c0_seq2	1301	.	C	T	107	.	DP=105;VDB=2.061739e-01;RPB=-2.144541e-01;AF1=0.5;AC1=1;DP4=30,23,26,24;MQ=20;FQ=106;PV4=0.69,1,1,0.089	GT:PL:GQ	0/1:137,0,136:99
comp25054_c0_seq2	1328	.	C	T	101	.	DP=101;VDB=2.435758e-01;RPB=-2.731815e-01;AF1=0.5;AC1=1;DP4=29,25,25,21;MQ=20;FQ=104;PV4=1,1,1,1	GT:PL:GQ	0/1:131,0,142:99
comp25058_c0_seq1	497	.	T	C	117	.	DP=440;VDB=4.328616e-01;RPB=-8.450755e-02;AF1=0.5;AC1=1;DP4=98,109,110,96;MQ=20;FQ=117;PV4=0.24,1,1,1	GT:PL:GQ	0/1:147,0,148:99
comp25058_c0_seq1	712	.	T	G	113	.	DP=717;VDB=3.277299e-01;RPB=3.075660e+00;AF1=0.5;AC1=1;DP4=209,130,198,141;MQ=20;FQ=110;PV4=0.43,1,1,1	GT:PL:GQ	0/1:143,0,138:99
comp25066_c0_seq1	872	.	T	G	106	.	DP=162;VDB=2.880061e-01;RPB=-8.579387e-01;AF1=0.5;AC1=1;DP4=37,48,32,41;MQ=20;FQ=109;PV4=1,0.18,1,0.48	GT:PL:GQ	0/1:136,0,148:99
comp25070_c0_seq1	442	.	A	C	126	.	DP=561;VDB=2.557600e-03;RPB=6.271357e-01;AF1=0.5;AC1=1;DP4=51,239,36,226;MQ=20;FQ=129;PV4=0.24,0.18,1,1	GT:PL:GQ	0/1:156,0,170:99
comp25071_c0_seq1	828	.	T	C	85	.	DP=147;VDB=5.314814e-03;RPB=1.686345e+00;AF1=0.5;AC1=1;DP4=40,45,31,30;MQ=20;FQ=88;PV4=0.74,1,1,1	GT:PL:GQ	0/1:115,0,145:99
comp25096_c0_seq1	24	.	G	A	222	.	DP=360;VDB=1.325093e-31;RPB=1.081871e+00;AF1=1;AC1=2;DP4=0,1,140,184;MQ=20;FQ=-282;PV4=1,0.34,1,1	GT:PL:GQ	1/1:255,255,0:99
comp25096_c0_seq1	295	.	A	G	123	.	DP=584;VDB=3.363918e-01;RPB=9.628037e-01;AF1=0.5;AC1=1;DP4=150,128,169,130;MQ=20;FQ=111;PV4=0.56,1,1,1	GT:PL:GQ	0/1:153,0,138:99
comp25097_c0_seq1	11	.	T	C	64.1	.	DP=144;VDB=7.292228e-05;RPB=-4.008919e-01;AF1=1;AC1=2;DP4=1,0,11,1;MQ=20;FQ=-46;PV4=1,0.25,1,0.24	GT:PL:GQ	1/1:97,19,0:35
comp25100_c0_seq1	572	.	A	G	109	.	DP=139;VDB=3.003443e-01;RPB=-1.388542e+00;AF1=0.5;AC1=1;DP4=27,42,34,33;MQ=20;FQ=111;PV4=0.23,0.36,1,1	GT:PL:GQ	0/1:139,0,147:99
comp25207_c0_seq1	330	.	A	G	113	.	DP=550;VDB=5.188389e-01;RPB=-8.197368e-01;AF1=0.5;AC1=1;DP4=133,165,116,127;MQ=20;FQ=116;PV4=0.49,1,1,1	GT:PL:GQ	0/1:143,0,157:99
comp25207_c0_seq1	345	.	C	T	90	.	DP=635;VDB=6.230234e-02;RPB=-8.001892e-01;AF1=0.5;AC1=1;DP4=126,218,113,143;MQ=20;FQ=93;PV4=0.064,0.055,1,1	GT:PL:GQ	0/1:120,0,159:99
comp25207_c0_seq1	386	.	C	T	135	.	DP=488;VDB=4.200000e-01;RPB=6.068479e-01;AF1=0.5;AC1=1;DP4=72,175,78,158;MQ=20;FQ=117;PV4=0.38,0.43,1,1	GT:PL:GQ	0/1:165,0,144:99
comp25207_c0_seq1	456	.	A	T	95	.	DP=115;VDB=1.342301e-02;RPB=-1.132768e+00;AF1=0.5;AC1=1;DP4=27,35,14,31;MQ=20;FQ=98;PV4=0.23,0.16,1,1	GT:PL:GQ	0/1:125,0,148:99
comp25216_c0_seq2	761	.	T	C	106	.	DP=141;VDB=4.478241e-01;RPB=-1.100041e-02;AF1=0.5;AC1=1;DP4=31,27,48,30;MQ=20;FQ=93.9;PV4=0.38,1,1,1	GT:PL:GQ	0/1:136,0,121:99
comp25222_c0_seq1	305	.	G	A	127	.	DP=7998;VDB=2.472169e-13;RPB=4.755876e+00;AF1=0.5;AC1=1;DP4=1961,2048,1810,2109;MQ=20;FQ=121;PV4=0.015,9e-37,1,1	GT:PL:GQ	0/1:157,0,149:99
comp25223_c0_seq1	263	.	A	G	27	.	DP=6673;VDB=2.487538e-01;RPB=2.200064e+00;AF1=0.5;AC1=1;DP4=1939,2440,788,1207;MQ=20;FQ=30;PV4=0.00035,2.7e-05,1,1	GT:PL:GQ	0/1:57,0,132:60
comp25604_c0_seq3	245	.	T	C	102	.	DP=103;VDB=3.304186e-01;RPB=-4.018559e-01;AF1=0.5;AC1=1;DP4=20,35,20,25;MQ=20;FQ=105;PV4=0.42,0.12,1,0.27	GT:PL:GQ	0/1:132,0,151:99
comp25723_c0_seq2	592	.	C	T	123	.	DP=2197;VDB=1.546288e-01;RPB=2.545360e+00;AF1=0.5;AC1=1;DP4=562,466,605,526;MQ=20;FQ=92;PV4=0.6,0.23,1,1	GT:PL:GQ	0/1:153,0,119:99
comp26011_c0_seq2	143	.	G	A	106	.	DP=5387;VDB=1.543440e-08;RPB=2.038208e+00;AF1=0.5;AC1=1;DP4=1000,1885,813,1619;MQ=20;FQ=109;PV4=0.35,1,1,1	GT:PL:GQ	0/1:136,0,161:99
comp26011_c0_seq2	215	.	C	T	49	.	DP=703;VDB=6.012601e-33;RPB=1.512573e+00;AF1=0.5;AC1=1;DP4=42,359,11,274;MQ=20;FQ=52;PV4=0.0013,0.0024,1,0.075	GT:PL:GQ	0/1:79,0,169:82
comp26233_c0_seq3	104	.	A	G	97	.	DP=142;VDB=4.300334e-01;RPB=1.348760e+00;AF1=0.5;AC1=1;DP4=48,24,45,23;MQ=20;FQ=98.3;PV4=1,1,1,1	GT:PL:GQ	0/1:127,0,130:99
comp26342_c0_seq1	292	.	G	A	129	.	DP=363;VDB=1.560295e-01;RPB=7.480531e-01;AF1=0.5;AC1=1;DP4=71,87,79,120;MQ=20;FQ=114;PV4=0.33,0.021,1,0.48	GT:PL:GQ	0/1:159,0,141:99
comp26342_c0_seq1	337	.	G	C	222	.	DP=270;VDB=2.637808e-01;AF1=1;AC1=2;DP4=0,0,75,189;MQ=20;FQ=-282	GT:PL:GQ	1/1:255,255,0:99
comp26600_c0_seq1	429	.	G	T	130	.	DP=327;VDB=1.473970e-01;RPB=-2.000409e+00;AF1=0.5;AC1=1;DP4=29,135,26,124;MQ=20;FQ=132;PV4=1,1,1,1	GT:PL:GQ	0/1:160,0,168:99
comp26624_c0_seq1	223	.	G	A	91	.	DP=134;VDB=2.556304e-01;RPB=-5.166824e-01;AF1=0.5;AC1=1;DP4=33,44,22,32;MQ=20;FQ=94;PV4=0.86,0.25,1,1	GT:PL:GQ	0/1:121,0,149:99
comp26822_c0_seq5	1041	.	G	C	74	.	DP=144;VDB=2.371351e-01;RPB=-2.151204e-01;AF1=0.5;AC1=1;DP4=45,40,24,28;MQ=20;FQ=77;PV4=0.48,0.26,1,1	GT:PL:GQ	0/1:104,0,138:99
comp27042_c1_seq1	813	.	A	G	126	.	DP=252;VDB=3.914326e-01;RPB=1.132582e+00;AF1=0.5;AC1=1;DP4=45,73,46,82;MQ=20;FQ=122;PV4=0.79,0.09,1,1	GT:PL:GQ	0/1:156,0,150:99
comp27072_c0_seq1	1632	.	A	G	122	.	DP=296;VDB=1.698534e-01;RPB=5.541417e-01;AF1=0.5;AC1=1;DP4=72,59,79,78;MQ=20;FQ=104;PV4=0.48,1,1,0.37	GT:PL:GQ	0/1:152,0,131:99
comp27072_c0_seq1	2073	.	G	A	101	.	DP=397;VDB=4.451999e-02;RPB=-8.804237e-01;AF1=0.5;AC1=1;DP4=98,99,95,85;MQ=20;FQ=104;PV4=0.61,0.35,1,1	GT:PL:GQ	0/1:131,0,154:99
comp27073_c0_seq1	541	.	T	C	110	.	DP=142;VDB=1.988796e-01;RPB=3.774994e-01;AF1=0.5;AC1=1;DP4=39,27,39,34;MQ=20;FQ=103;PV4=0.61,1,1,1	GT:PL:GQ	0/1:140,0,130:99
comp27113_c0_seq1	190	.	T	C	117	.	DP=180;VDB=2.816678e-01;RPB=-1.365345e-01;AF1=0.5;AC1=1;DP4=41,33,47,52;MQ=20;FQ=91;PV4=0.36,1,1,1	GT:PL:GQ	0/1:147,0,118:99
comp27113_c0_seq1	333	.	A	G	110	.	DP=174;VDB=3.995518e-02;RPB=-1.127634e+00;AF1=0.5;AC1=1;DP4=40,46,27,47;MQ=20;FQ=112;PV4=0.26,1,1,1	GT:PL:GQ	0/1:140,0,147:99
comp27116_c0_seq1	125	.	T	C	60	.	DP=214;VDB=2.152030e-07;RPB=2.426617e+00;AF1=0.5;AC1=1;DP4=97,11,96,8;MQ=20;FQ=62.7;PV4=0.63,1,1,1	GT:PL:GQ	0/1:90,0,102:93
comp27117_c0_seq1	2196	.	T	C	110	.	DP=160;VDB=2.890985e-01;RPB=8.575234e-02;AF1=0.5;AC1=1;DP4=39,38,37,39;MQ=20;FQ=110;PV4=0.87,0.028,1,0.44	GT:PL:GQ	0/1:140,0,141:99
comp27124_c0_seq1	794	.	G	A	98	.	DP=205;VDB=1.512824e-01;RPB=1.225373e+00;AF1=0.5;AC1=1;DP4=47,64,46,44;MQ=20;FQ=101;PV4=0.26,0.15,1,0.3	GT:PL:GQ	0/1:128,0,154:99
comp27124_c0_seq1	1142	.	A	G	98	.	DP=183;VDB=8.986851e-03;RPB=8.534690e-01;AF1=0.5;AC1=1;DP4=31,71,25,50;MQ=20;FQ=101;PV4=0.74,1,1,1	GT:PL:GQ	0/1:128,0,152:99
comp27160_c0_seq2	197	.	C	T	85	.	DP=343;VDB=2.200633e-01;RPB=-1.008998e-01;AF1=0.5;AC1=1;DP4=108,91,68,75;MQ=20;FQ=88;PV4=0.23,0.047,1,1	GT:PL:GQ	0/1:115,0,150:99
comp27197_c0_seq10	751	.	C	T	95	.	DP=191;VDB=8.337112e-02;RPB=-9.049901e-01;AF1=0.5;AC1=1;DP4=56,45,45,37;MQ=20;FQ=97.9;PV4=1,0.18,1,1	GT:PL:GQ	0/1:125,0,142:99
comp27197_c0_seq11	898	.	C	T	95	.	DP=191;VDB=8.337112e-02;RPB=-9.049901e-01;AF1=0.5;AC1=1;DP4=56,45,45,37;MQ=20;FQ=97.9;PV4=1,0.18,1,1	GT:PL:GQ	0/1:125,0,142:99
comp27228_c0_seq1	415	.	C	T	91	.	DP=137;VDB=2.187346e-01;RPB=-6.454333e-01;AF1=0.5;AC1=1;DP4=43,33,34,25;MQ=20;FQ=94;PV4=1,0.00085,1,1	GT:PL:GQ	0/1:121,0,140:99
comp27228_c0_seq1	466	.	A	G	98	.	DP=167;VDB=2.414180e-01;RPB=1.726304e+00;AF1=0.5;AC1=1;DP4=46,42,45,31;MQ=20;FQ=101;PV4=0.43,1,1,0.31	GT:PL:GQ	0/1:128,0,143:99
comp27228_c0_seq1	1631	.	T	C	111	.	DP=338;VDB=4.098662e-01;RPB=-6.092782e-02;AF1=0.5;AC1=1;DP4=95,76,87,75;MQ=20;FQ=113;PV4=0.74,0.0071,1,0.34	GT:PL:GQ	0/1:141,0,146:99
comp27238_c0_seq1	45	.	G	A	45	.	DP=4159;VDB=9.570901e-02;RPB=1.141628e+01;AF1=0.5;AC1=1;DP4=2075,173,1708,105;MQ=20;FQ=48;PV4=0.018,0.002,1,1	GT:PL:GQ	0/1:75,0,96:78
comp27242_c0_seq1	174	.	C	T	104	.	DP=679;VDB=1.811840e-01;RPB=1.526614e-01;AF1=0.5;AC1=1;DP4=199,149,194,125;MQ=20;FQ=107;PV4=0.35,1.4e-10,1,1	GT:PL:GQ	0/1:134,0,148:99
comp27242_c0_seq1	518	.	G	A	115	.	DP=679;VDB=1.648313e-01;RPB=8.880106e-01;AF1=0.5;AC1=1;DP4=149,199,125,194;MQ=20;FQ=118;PV4=0.35,1.4e-10,1,1	GT:PL:GQ	0/1:145,0,157:99
comp27259_c0_seq1	912	.	T	G	214	.	DP=126;VDB=1.868616e-01;AF1=1;AC1=2;DP4=0,0,40,86;MQ=20;FQ=-282	GT:PL:GQ	1/1:247,255,0:99
comp27292_c0_seq2	268	.	G	A	114	.	DP=122;VDB=4.086917e-01;RPB=-9.424535e-01;AF1=0.5;AC1=1;DP4=26,31,31,33;MQ=20;FQ=110;PV4=0.86,0.38,1,1	GT:PL:GQ	0/1:144,0,138:99
comp27292_c0_seq3	448	.	G	A	113	.	DP=130;VDB=4.040474e-01;RPB=-1.247770e+00;AF1=0.5;AC1=1;DP4=26,34,32,33;MQ=20;FQ=112;PV4=0.59,0.47,1,1	GT:PL:GQ	0/1:143,0,141:99
comp27297_c0_seq1	849	.	A	C	109	.	DP=399;VDB=1.781836e-01;RPB=-6.997179e-01;AF1=0.5;AC1=1;DP4=105,94,81,105;MQ=20;FQ=112;PV4=0.083,1,1,1	GT:PL:GQ	0/1:139,0,154:99
comp27326_c0_seq1	540	.	C	T	105	.	DP=103;VDB=3.484189e-01;RPB=-1.260336e+00;AF1=0.5;AC1=1;DP4=21,23,36,20;MQ=20;FQ=102;PV4=0.11,1,1,1	GT:PL:GQ	0/1:135,0,130:99
comp27335_c0_seq2	189	.	G	A	84	.	DP=227;VDB=2.448608e-01;RPB=7.887769e-01;AF1=0.5;AC1=1;DP4=76,47,59,35;MQ=20;FQ=87;PV4=0.89,1,1,1	GT:PL:GQ	0/1:114,0,142:99
comp27335_c0_seq2	655	.	T	C	50	.	DP=259;VDB=1.729737e-01;RPB=1.503737e+00;AF1=0.5;AC1=1;DP4=64,96,38,53;MQ=20;FQ=53;PV4=0.79,1,1,1	GT:PL:GQ	0/1:80,0,141:83
comp27341_c0_seq1	249	.	G	A	103	.	DP=145;VDB=4.301642e-01;RPB=-1.411647e+00;AF1=0.5;AC1=1;DP4=43,32,38,31;MQ=20;FQ=105;PV4=0.87,0.058,1,1	GT:PL:GQ	0/1:133,0,139:99
comp27353_c0_seq3	65	.	G	T	17.1	.	DP=843;VDB=7.912740e-12;RPB=6.645609e+00;AF1=0.5;AC1=1;DP4=443,22,334,8;MQ=20;FQ=20.1;PV4=0.09,0.0003,1,1	GT:PL:GQ	0/1:47,0,89:50
comp27353_c0_seq3	252	.	C	T	222	.	DP=1275;VDB=2.292923e-01;RPB=1.118183e+00;AF1=1;AC1=2;DP4=2,1,403,805;MQ=20;FQ=-282;PV4=0.26,1,1,0.5	GT:PL:GQ	1/1:255,255,0:99
comp27363_c0_seq1	909	.	A	G	54	.	DP=106;VDB=2.655543e-02;RPB=-3.180391e-02;AF1=0.5;AC1=1;DP4=26,44,15,18;MQ=20;FQ=57;PV4=0.52,1,1,1	GT:PL:GQ	0/1:84,0,141:87
comp27369_c0_seq1	58	.	T	C	48	.	DP=126;VDB=1.156211e-02;RPB=3.909840e+00;AF1=0.5;AC1=1;DP4=46,38,25,17;MQ=20;FQ=51;PV4=0.7,0.17,1,1	GT:PL:GQ	0/1:78,0,130:81
comp27369_c0_seq1	187	.	T	G	72	.	DP=156;VDB=7.785327e-02;RPB=-4.163004e+00;AF1=0.5;AC1=1;DP4=47,42,21,32;MQ=20;FQ=75;PV4=0.16,1,1,1	GT:PL:GQ	0/1:102,0,132:99
comp27393_c0_seq1	323	.	A	C	107	.	DP=260;VDB=5.230584e-01;RPB=-1.706698e-01;AF1=0.5;AC1=1;DP4=79,50,79,47;MQ=20;FQ=109;PV4=0.9,0.4,1,0.44	GT:PL:GQ	0/1:137,0,143:99
comp27437_c0_seq1	188	.	A	G	108	.	DP=187;VDB=3.158449e-02;RPB=-2.739758e-02;AF1=0.5;AC1=1;DP4=60,23,66,37;MQ=20;FQ=84;PV4=0.27,1,1,1	GT:PL:GQ	0/1:138,0,111:99
comp27441_c0_seq2	790	.	C	T	105	.	DP=128;VDB=1.764427e-01;RPB=2.004106e-01;AF1=0.5;AC1=1;DP4=32,35,28,32;MQ=20;FQ=108;PV4=1,0.02,1,1	GT:PL:GQ	0/1:135,0,145:99
comp27441_c0_seq3	763	.	G	A	101	.	DP=128;VDB=1.662374e-01;RPB=1.762647e-01;AF1=0.5;AC1=1;DP4=35,32,32,28;MQ=20;FQ=104;PV4=1,0.015,1,1	GT:PL:GQ	0/1:131,0,142:99
comp27441_c0_seq3	962	.	C	T	109	.	DP=118;VDB=1.078079e-01;RPB=6.354725e-01;AF1=0.5;AC1=1;DP4=31,30,26,31;MQ=20;FQ=110;PV4=0.59,0.033,1,0.44	GT:PL:GQ	0/1:139,0,142:99
comp27488_c0_seq1	1087	.	G	C	222	.	DP=254;VDB=2.953029e-01;AF1=1;AC1=2;DP4=0,0,76,168;MQ=20;FQ=-282	GT:PL:GQ	1/1:255,255,0:99
comp27505_c0_seq1	2174	.	A	G	107	.	DP=125;VDB=2.736065e-02;RPB=7.625101e-01;AF1=0.5;AC1=1;DP4=43,22,25,33;MQ=20;FQ=102;PV4=0.012,1,1,1	GT:PL:GQ	0/1:137,0,130:99
comp27505_c0_seq1	2751	.	T	C	108	.	DP=164;VDB=4.242342e-01;RPB=1.343179e+00;AF1=0.5;AC1=1;DP4=50,34,37,42;MQ=20;FQ=107;PV4=0.12,0.02,1,1	GT:PL:GQ	0/1:138,0,137:99
comp27511_c0_seq1	1013	.	G	A	101	.	DP=173;VDB=2.011951e-01;RPB=1.063731e+00;AF1=0.5;AC1=1;DP4=49,43,37,43;MQ=20;FQ=104;PV4=0.44,1.4e-05,1,1	GT:PL:GQ	0/1:131,0,144:99
comp27554_c0_seq2	575	.	G	T	206	.	DP=100;VDB=6.080735e-02;AF1=1;AC1=2;DP4=0,0,27,69;MQ=20;FQ=-282	GT:PL:GQ	1/1:239,255,0:99
comp27554_c0_seq4	575	.	G	T	206	.	DP=100;VDB=6.080735e-02;AF1=1;AC1=2;DP4=0,0,27,69;MQ=20;FQ=-282	GT:PL:GQ	1/1:239,255,0:99
comp27570_c0_seq1	608	.	G	A	122	.	DP=104;VDB=2.643472e-01;RPB=-1.207847e+00;AF1=0.5;AC1=1;DP4=7,33,18,45;MQ=20;FQ=75;PV4=0.24,1,1,1	GT:PL:GQ	0/1:152,0,102:99
comp27570_c0_seq4	585	.	G	A	122	.	DP=104;VDB=2.643472e-01;RPB=-1.207847e+00;AF1=0.5;AC1=1;DP4=7,33,18,45;MQ=20;FQ=75;PV4=0.24,1,1,1	GT:PL:GQ	0/1:152,0,102:99
comp27649_c0_seq1	227	.	G	C	222	.	DP=351;VDB=5.067089e-01;AF1=1;AC1=2;DP4=0,0,210,134;MQ=20;FQ=-282	GT:PL:GQ	1/1:255,255,0:99
comp27649_c0_seq1	337	.	T	C	222	.	DP=398;VDB=1.764307e-01;AF1=1;AC1=2;DP4=0,0,181,174;MQ=20;FQ=-282	GT:PL:GQ	1/1:255,255,0:99
comp27659_c0_seq2	278	.	G	A	136	.	DP=2200;VDB=1.020094e-25;RPB=7.027197e+00;AF1=0.5;AC1=1;DP4=155,912,152,970;MQ=20;FQ=134;PV4=0.54,1,1,1	GT:PL:GQ	0/1:166,0,163:99
comp27659_c0_seq2	326	.	C	T	90	.	DP=1826;VDB=7.669993e-22;RPB=7.134187e+00;AF1=0.5;AC1=1;DP4=62,868,48,837;MQ=20;FQ=93;PV4=0.28,0.41,1,0.00017	GT:PL:GQ	0/1:120,0,168:99
comp27673_c0_seq1	183	.	G	A	27	.	DP=190;VDB=3.094808e-03;RPB=6.585303e-01;AF1=0.5;AC1=1;DP4=70,55,34,27;MQ=20;FQ=30;PV4=1,1,1,1	GT:PL:GQ	0/1:57,0,118:60
comp27673_c0_seq2	183	.	G	A	27	.	DP=190;VDB=3.094808e-03;RPB=6.585303e-01;AF1=0.5;AC1=1;DP4=70,55,34,27;MQ=20;FQ=30;PV4=1,1,1,1	GT:PL:GQ	0/1:57,0,118:60
comp27683_c0_seq2	1013	.	C	T	103	.	DP=172;VDB=3.589859e-01;RPB=-1.439590e+00;AF1=0.5;AC1=1;DP4=28,63,37,41;MQ=20;FQ=106;PV4=0.039,0.035,1,1	GT:PL:GQ	0/1:133,0,156:99
comp27689_c0_seq2	166	.	C	T	105	.	DP=941;VDB=1.270396e-02;RPB=2.684457e-01;AF1=0.5;AC1=1;DP4=298,141,303,156;MQ=20;FQ=102;PV4=0.57,2.5e-37,1,1	GT:PL:GQ	0/1:135,0,130:99
comp27689_c0_seq3	166	.	C	T	110	.	DP=1092;VDB=3.161304e-01;RPB=6.533592e-01;AF1=0.5;AC1=1;DP4=340,159,347,171;MQ=20;FQ=97.9;PV4=0.74,5.7e-41,1,1	GT:PL:GQ	0/1:140,0,125:99
comp27704_c0_seq1	712	.	C	T	126	.	DP=230;VDB=6.598918e-02;RPB=2.159166e+00;AF1=0.5;AC1=1;DP4=48,61,40,73;MQ=20;FQ=120;PV4=0.22,1,1,1	GT:PL:GQ	0/1:156,0,147:99
comp27732_c0_seq1	1006	.	C	G	222	.	DP=279;VDB=5.194041e-01;AF1=1;AC1=2;DP4=0,0,173,102;MQ=20;FQ=-282	GT:PL:GQ	1/1:255,255,0:99
comp27736_c0_seq1	493	.	G	A	104	.	DP=306;VDB=1.238828e-02;RPB=-1.423387e+00;AF1=0.5;AC1=1;DP4=81,73,89,56;MQ=20;FQ=107;PV4=0.13,0.42,1,1	GT:PL:GQ	0/1:134,0,152:99
comp27736_c0_seq3	1583	.	G	A	102	.	DP=306;VDB=1.238828e-02;RPB=-1.423387e+00;AF1=0.5;AC1=1;DP4=81,73,89,56;MQ=20;FQ=105;PV4=0.13,0.42,1,1	GT:PL:GQ	0/1:132,0,154:99
comp27758_c0_seq1	245	.	A	G	195	.	DP=732;VDB=5.935002e-06;AF1=1;AC1=2;DP4=0,0,631,54;MQ=20;FQ=-282	GT:PL:GQ	1/1:228,255,0:99
comp27758_c0_seq1	757	.	C	T	120	.	DP=1059;VDB=1.246975e-01;RPB=1.018948e+00;AF1=0.5;AC1=1;DP4=189,339,194,308;MQ=20;FQ=123;PV4=0.37,0.04,1,1	GT:PL:GQ	0/1:150,0,161:99
comp27775_c0_seq1	577	.	T	C	101	.	DP=204;VDB=3.613844e-01;RPB=-1.502584e-01;AF1=0.5;AC1=1;DP4=58,46,57,37;MQ=20;FQ=104;PV4=0.56,1,1,1	GT:PL:GQ	0/1:131,0,143:99
comp27775_c0_seq1	676	.	G	A	131	.	DP=175;VDB=2.909466e-01;RPB=-6.207203e-01;AF1=0.5;AC1=1;DP4=17,60,23,75;MQ=20;FQ=109;PV4=0.86,0.079,1,1	GT:PL:GQ	0/1:161,0,136:99
comp27785_c0_seq1	67	.	T	G	88	.	DP=1246;VDB=3.997213e-02;RPB=4.633791e+00;AF1=0.5;AC1=1;DP4=508,83,551,81;MQ=20;FQ=77.8;PV4=0.56,0.17,1,1	GT:PL:GQ	0/1:118,0,105:99
comp27785_c0_seq1	100	.	G	A	108	.	DP=1823;VDB=2.149768e-02;RPB=3.886682e+00;AF1=0.5;AC1=1;DP4=673,211,678,230;MQ=20;FQ=74;PV4=0.48,1,1,1	GT:PL:GQ	0/1:138,0,101:99
comp27789_c0_seq1	722	.	A	G	123	.	DP=223;VDB=3.957332e-01;RPB=-1.504397e-01;AF1=0.5;AC1=1;DP4=50,61,40,70;MQ=20;FQ=121;PV4=0.22,0.032,1,1	GT:PL:GQ	0/1:153,0,149:99
comp27789_c0_seq1	835	.	G	A	115	.	DP=129;VDB=4.028957e-01;RPB=-2.680190e-01;AF1=0.5;AC1=1;DP4=12,48,10,57;MQ=20;FQ=112;PV4=0.49,0.23,1,1	GT:PL:GQ	0/1:145,0,140:99
comp27789_c0_seq2	1019	.	A	G	123	.	DP=223;VDB=3.957332e-01;RPB=-1.504397e-01;AF1=0.5;AC1=1;DP4=50,61,40,70;MQ=20;FQ=121;PV4=0.22,0.032,1,1	GT:PL:GQ	0/1:153,0,149:99
comp27789_c0_seq2	1132	.	G	A	115	.	DP=129;VDB=4.028957e-01;RPB=-2.680190e-01;AF1=0.5;AC1=1;DP4=12,48,10,57;MQ=20;FQ=112;PV4=0.49,0.23,1,1	GT:PL:GQ	0/1:145,0,140:99
comp27789_c0_seq3	481	.	A	G	123	.	DP=223;VDB=3.957332e-01;RPB=-1.504397e-01;AF1=0.5;AC1=1;DP4=50,61,40,70;MQ=20;FQ=121;PV4=0.22,0.032,1,1	GT:PL:GQ	0/1:153,0,149:99
comp27789_c0_seq3	594	.	G	A	115	.	DP=129;VDB=4.028957e-01;RPB=-2.680190e-01;AF1=0.5;AC1=1;DP4=12,48,10,57;MQ=20;FQ=112;PV4=0.49,0.23,1,1	GT:PL:GQ	0/1:145,0,140:99
comp27792_c0_seq1	1099	.	A	C	121	.	DP=161;VDB=3.349338e-01;RPB=1.361684e+00;AF1=0.5;AC1=1;DP4=36,36,29,50;MQ=20;FQ=110;PV4=0.1,1,1,1	GT:PL:GQ	0/1:151,0,137:99
comp27792_c0_seq2	537	.	A	C	121	.	DP=161;VDB=3.349338e-01;RPB=1.361684e+00;AF1=0.5;AC1=1;DP4=36,36,29,50;MQ=20;FQ=110;PV4=0.1,1,1,1	GT:PL:GQ	0/1:151,0,137:99
comp27807_c0_seq1	1287	.	G	A	115	.	DP=271;VDB=5.371773e-02;RPB=2.039121e+00;AF1=0.5;AC1=1;DP4=24,122,14,111;MQ=20;FQ=118;PV4=0.23,9.2e-05,1,0.21	GT:PL:GQ	0/1:145,0,173:99
comp27807_c0_seq1	1291	.	T	C	103	.	DP=245;VDB=9.646596e-07;RPB=1.022135e+00;AF1=0.5;AC1=1;DP4=24,110,13,91;MQ=20;FQ=106;PV4=0.28,0.00039,1,1	GT:PL:GQ	0/1:133,0,170:99
comp27808_c0_seq1	611	.	C	T	100	.	DP=250;VDB=7.650294e-02;RPB=1.221267e+00;AF1=0.5;AC1=1;DP4=82,37,86,32;MQ=20;FQ=102;PV4=0.57,0.3,1,1	GT:PL:GQ	0/1:130,0,134:99
comp27833_c0_seq1	668	.	G	A	117	.	DP=115;VDB=3.816407e-01;RPB=1.151277e+00;AF1=0.5;AC1=1;DP4=19,32,28,36;MQ=20;FQ=107;PV4=0.57,1,1,0.42	GT:PL:GQ	0/1:147,0,134:99
comp27843_c0_seq1	992	.	T	C	73	.	DP=132;VDB=3.762783e-01;RPB=1.312877e-01;AF1=0.5;AC1=1;DP4=41,34,39,15;MQ=20;FQ=76;PV4=0.046,1,1,1	GT:PL:GQ	0/1:103,0,140:99
comp27861_c0_seq1	2398	.	A	G	112	.	DP=178;VDB=3.430475e-01;RPB=5.260974e-01;AF1=0.5;AC1=1;DP4=45,37,48,44;MQ=20;FQ=106;PV4=0.76,0.038,1,1	GT:PL:GQ	0/1:142,0,133:99
comp27861_c0_seq4	2192	.	A	G	112	.	DP=178;VDB=3.430475e-01;RPB=5.260974e-01;AF1=0.5;AC1=1;DP4=45,37,48,44;MQ=20;FQ=106;PV4=0.76,0.038,1,1	GT:PL:GQ	0/1:142,0,133:99
comp27892_c0_seq1	857	.	A	G	91	.	DP=128;VDB=1.302512e-01;RPB=4.976447e-01;AF1=0.5;AC1=1;DP4=33,42,23,29;MQ=20;FQ=94;PV4=1,1,1,1	GT:PL:GQ	0/1:121,0,148:99
comp27892_c0_seq1	866	.	G	A	96	.	DP=120;VDB=4.557354e-02;RPB=2.333885e+00;AF1=0.5;AC1=1;DP4=34,35,21,29;MQ=20;FQ=99;PV4=0.46,0.15,1,0.49	GT:PL:GQ	0/1:126,0,145:99
comp27901_c0_seq2	862	.	C	A	99	.	DP=5652;VDB=8.327899e-08;RPB=4.149122e+00;AF1=0.5;AC1=1;DP4=1876,1181,1342,949;MQ=20;FQ=102;PV4=0.039,6.6e-14,1,1	GT:PL:GQ	0/1:129,0,145:99
comp27905_c0_seq1	767	.	A	G	115	.	DP=198;VDB=4.446271e-01;RPB=-1.112900e-01;AF1=0.5;AC1=1;DP4=54,41,53,49;MQ=20;FQ=108;PV4=0.57,0.42,1,0.21	GT:PL:GQ	0/1:145,0,135:99
comp27905_c0_seq1	858	.	A	G	123	.	DP=151;VDB=8.155917e-03;RPB=-4.589539e-01;AF1=0.5;AC1=1;DP4=18,52,24,54;MQ=20;FQ=116;PV4=0.58,1,1,1	GT:PL:GQ	0/1:153,0,143:99
comp27910_c0_seq1	208	.	G	A	110	.	DP=271;VDB=1.094302e-01;RPB=-1.061957e+00;AF1=0.5;AC1=1;DP4=63,73,56,66;MQ=20;FQ=113;PV4=1,0.016,1,1	GT:PL:GQ	0/1:140,0,156:99
comp27912_c0_seq4	1673	.	G	C	222	.	DP=372;VDB=1.735618e-07;AF1=1;AC1=2;DP4=0,0,33,328;MQ=20;FQ=-282	GT:PL:GQ	1/1:255,255,0:99
comp27933_c0_seq2	475	.	A	G	202	.	DP=144;VDB=1.255292e-01;AF1=1;AC1=2;DP4=0,0,66,73;MQ=20;FQ=-282	GT:PL:GQ	1/1:235,255,0:99
comp27940_c0_seq1	299	.	C	T	95	.	DP=5995;VDB=7.958190e-03;RPB=2.869447e+00;AF1=0.5;AC1=1;DP4=1122,2108,982,1727;MQ=20;FQ=98;PV4=0.23,3e-08,1,1	GT:PL:GQ	0/1:125,0,161:99
comp27940_c0_seq1	359	.	T	G	123	.	DP=4047;VDB=4.177370e-01;RPB=2.373896e+00;AF1=0.5;AC1=1;DP4=478,1665,404,1444;MQ=20;FQ=126;PV4=0.76,0.38,1,1	GT:PL:GQ	0/1:153,0,166:99
comp27940_c0_seq1	606	.	C	T	116	.	DP=171;VDB=2.659842e-01;RPB=5.211738e-01;AF1=0.5;AC1=1;DP4=42,37,43,46;MQ=20;FQ=107;PV4=0.54,1,1,1	GT:PL:GQ	0/1:146,0,134:99
comp27946_c0_seq1	573	.	C	T	96	.	DP=128;VDB=2.024249e-01;RPB=-1.554409e+00;AF1=0.5;AC1=1;DP4=26,45,27,28;MQ=20;FQ=99;PV4=0.2,0.32,1,1	GT:PL:GQ	0/1:126,0,152:99
comp27951_c0_seq1	1733	.	G	A	111	.	DP=154;VDB=1.399837e-02;RPB=4.275627e-01;AF1=0.5;AC1=1;DP4=33,40,34,37;MQ=20;FQ=112;PV4=0.87,1,1,1	GT:PL:GQ	0/1:141,0,144:99
comp27958_c0_seq1	489	.	G	A	109	.	DP=513;VDB=2.445530e-01;RPB=2.507682e+00;AF1=0.5;AC1=1;DP4=144,111,102,122;MQ=20;FQ=112;PV4=0.018,0.16,1,1	GT:PL:GQ	0/1:139,0,150:99
comp27958_c0_seq2	477	.	G	A	113	.	DP=513;VDB=2.445530e-01;RPB=2.507682e+00;AF1=0.5;AC1=1;DP4=144,111,102,122;MQ=20;FQ=115;PV4=0.018,0.16,1,1	GT:PL:GQ	0/1:143,0,151:99
comp27963_c0_seq2	723	.	T	C	117	.	DP=474;VDB=4.929065e-01;RPB=-6.331816e-01;AF1=0.5;AC1=1;DP4=116,105,129,102;MQ=20;FQ=112;PV4=0.51,0.0011,1,0.31	GT:PL:GQ	0/1:147,0,140:99
comp27963_c0_seq2	805	.	C	T	120	.	DP=515;VDB=3.869068e-01;RPB=-1.052864e+00;AF1=0.5;AC1=1;DP4=85,137,138,142;MQ=20;FQ=116;PV4=0.015,0.19,1,0.31	GT:PL:GQ	0/1:150,0,144:99
comp27964_c0_seq1	427	.	C	T	100	.	DP=123;VDB=2.716618e-01;RPB=-3.136357e-01;AF1=0.5;AC1=1;DP4=36,24,39,22;MQ=20;FQ=101;PV4=0.71,0.24,1,1	GT:PL:GQ	0/1:130,0,133:99
comp27964_c0_seq1	462	.	T	G	179	.	DP=137;VDB=2.098462e-01;RPB=1.133028e+00;AF1=1;AC1=2;DP4=0,1,80,52;MQ=20;FQ=-282;PV4=0.4,1,1,0.38	GT:PL:GQ	1/1:212,255,0:99
comp27964_c0_seq1	1446	.	C	T	222	.	DP=399;VDB=3.718201e-01;RPB=-1.533074e+00;AF1=1;AC1=2;DP4=0,1,197,185;MQ=20;FQ=-282;PV4=0.49,1,1,1	GT:PL:GQ	1/1:255,255,0:99
comp27964_c0_seq1	2019	.	C	T	222	.	DP=412;VDB=4.500020e-01;AF1=1;AC1=2;DP4=0,0,74,309;MQ=20;FQ=-282	GT:PL:GQ	1/1:255,255,0:99
comp27980_c0_seq1	864	.	T	C	115	.	DP=225;VDB=2.181927e-02;RPB=6.750590e-02;AF1=0.5;AC1=1;DP4=19,54,32,112;MQ=20;FQ=45;PV4=0.61,0.21,1,1	GT:PL:GQ	0/1:145,0,72:75
comp28012_c0_seq1	159	.	T	C	89	.	DP=7758;VDB=2.712050e-02;RPB=-5.431718e+00;AF1=0.5;AC1=1;DP4=2444,674,3231,809;MQ=20;FQ=73.9;PV4=0.1,0.09,1,1	GT:PL:GQ	0/1:119,0,101:99
comp28012_c0_seq1	162	.	G	A	101	.	DP=7883;VDB=3.014348e-01;RPB=-5.876297e+00;AF1=0.5;AC1=1;DP4=2450,736,3178,896;MQ=20;FQ=82;PV4=0.27,0.11,1,1	GT:PL:GQ	0/1:131,0,109:99
comp28024_c0_seq3	658	.	A	G	126	.	DP=472;VDB=4.079182e-01;RPB=9.431342e-02;AF1=0.5;AC1=1;DP4=93,153,86,131;MQ=20;FQ=126;PV4=0.7,1,1,1	GT:PL:GQ	0/1:156,0,156:99
comp28035_c0_seq2	871	.	C	T	70	.	DP=235;VDB=9.210038e-02;RPB=5.194870e-01;AF1=0.5;AC1=1;DP4=79,56,54,36;MQ=20;FQ=73;PV4=0.89,0.13,1,0.47	GT:PL:GQ	0/1:100,0,140:99
comp28037_c0_seq1	1444	.	G	T	222	.	DP=160;VDB=1.015205e-01;AF1=1;AC1=2;DP4=0,0,32,119;MQ=20;FQ=-282	GT:PL:GQ	1/1:255,255,0:99
comp28039_c0_seq1	876	.	A	C	171	.	DP=123;VDB=1.396695e-21;AF1=1;AC1=2;DP4=0,0,6,60;MQ=20;FQ=-226	GT:PL:GQ	1/1:204,199,0:99
comp28039_c0_seq1	966	.	A	G	222	.	DP=975;VDB=9.625708e-02;AF1=1;AC1=2;DP4=0,0,698,225;MQ=20;FQ=-282	GT:PL:GQ	1/1:255,255,0:99
comp28039_c0_seq1	985	.	T	C	222	.	DP=1157;VDB=1.253211e-02;AF1=1;AC1=2;DP4=0,0,801,330;MQ=20;FQ=-282	GT:PL:GQ	1/1:255,255,0:99
comp28039_c0_seq1	995	.	T	C	222	.	DP=1221;VDB=3.539718e-01;RPB=-1.657493e+00;AF1=1;AC1=2;DP4=1,0,815,392;MQ=20;FQ=-282;PV4=1,0.37,1,1	GT:PL:GQ	1/1:255,255,0:99
comp28073_c0_seq1	232	.	A	C	17.1	.	DP=1324;VDB=8.946067e-04;RPB=-3.388461e+00;AF1=0.5;AC1=1;DP4=8,2,7,2;MQ=20;FQ=20.1;PV4=1,1.6e-05,1,0.0006	GT:PL:GQ	0/1:47,0,78:50
comp28073_c0_seq1	370	.	G	A	222	.	DP=730;VDB=2.200054e-35;AF1=1;AC1=2;DP4=0,0,58,660;MQ=20;FQ=-282	GT:PL:GQ	1/1:255,255,0:99
comp28073_c0_seq2	479	.	C	T	118	.	DP=7998;VDB=1.010515e-09;RPB=2.666359e+00;AF1=0.5;AC1=1;DP4=2326,1489,2533,1604;MQ=20;FQ=92;PV4=0.82,0.11,1,1	GT:PL:GQ	0/1:148,0,119:99
comp28073_c0_seq2	857	.	G	A	222	.	DP=2421;VDB=4.727971e-01;RPB=-4.180884e+00;AF1=1;AC1=2;DP4=0,6,585,1770;MQ=20;FQ=-282;PV4=0.35,1,1,1	GT:PL:GQ	1/1:255,255,0:99
comp28073_c0_seq3	735	.	C	T	127	.	DP=8024;VDB=1.283117e-01;RPB=2.994994e+00;AF1=0.5;AC1=1;DP4=1805,1989,1971,2212;MQ=20;FQ=104;PV4=0.69,1,1,1	GT:PL:GQ	0/1:157,0,131:99
comp28073_c0_seq3	1113	.	G	A	222	.	DP=3759;VDB=4.610271e-13;RPB=-8.662548e-01;AF1=1;AC1=2;DP4=0,2,365,3342;MQ=20;FQ=-282;PV4=1,1,1,0.46	GT:PL:GQ	1/1:255,255,0:99
comp28089_c0_seq1	343	.	T	C	91	.	DP=150;VDB=4.467401e-02;RPB=1.655890e+00;AF1=0.5;AC1=1;DP4=47,34,33,29;MQ=20;FQ=93.9;PV4=0.61,1,1,1	GT:PL:GQ	0/1:121,0,139:99
comp28089_c0_seq2	343	.	T	C	91	.	DP=150;VDB=4.467401e-02;RPB=1.655890e+00;AF1=0.5;AC1=1;DP4=47,34,33,29;MQ=20;FQ=93.9;PV4=0.61,1,1,1	GT:PL:GQ	0/1:121,0,139:99
comp28093_c0_seq3	625	.	A	G	100	.	DP=306;VDB=3.851122e-16;RPB=7.511601e-01;AF1=1;AC1=2;DP4=1,2,4,30;MQ=20;FQ=-82;PV4=0.36,0.2,1,0.05	GT:PL:GQ	1/1:133,55,0:99
comp28106_c0_seq2	3053	.	T	C	222	.	DP=354;VDB=1.487930e-01;AF1=1;AC1=2;DP4=0,0,159,169;MQ=20;FQ=-282	GT:PL:GQ	1/1:255,255,0:99
comp28116_c0_seq1	1374	.	G	C	99	.	DP=112;VDB=1.746070e-01;RPB=9.274113e-03;AF1=0.5;AC1=1;DP4=27,33,24,24;MQ=20;FQ=102;PV4=0.7,1,1,1	GT:PL:GQ	0/1:129,0,148:99
comp28124_c0_seq2	272	.	T	C	110	.	DP=866;VDB=3.489112e-01;RPB=1.047613e+00;AF1=0.5;AC1=1;DP4=252,191,232,153;MQ=20;FQ=113;PV4=0.36,0.39,1,1	GT:PL:GQ	0/1:140,0,149:99
comp28152_c0_seq2	1544	.	G	A	73	.	DP=155;VDB=3.701127e-04;RPB=-1.350220e+00;AF1=0.5;AC1=1;DP4=28,68,17,39;MQ=20;FQ=76;PV4=1,1,1,1	GT:PL:GQ	0/1:103,0,151:99
comp28158_c0_seq1	284	.	G	C	109	.	DP=101;VDB=2.554617e-01;RPB=-9.416206e-01;AF1=0.5;AC1=1;DP4=33,15,22,25;MQ=20;FQ=98.8;PV4=0.038,0.012,1,0.47	GT:PL:GQ	0/1:139,0,126:99
comp28169_c0_seq2	1281	.	A	G	222	.	DP=286;VDB=4.398034e-01;AF1=1;AC1=2;DP4=0,0,116,159;MQ=20;FQ=-282	GT:PL:GQ	1/1:255,255,0:99
comp28169_c0_seq4	718	.	A	G	147	.	DP=365;VDB=1.630014e-09;AF1=1;AC1=2;DP4=0,0,54,20;MQ=20;FQ=-250	GT:PL:GQ	1/1:180,223,0:99
comp28169_c0_seq4	1525	.	A	G	222	.	DP=286;VDB=4.398034e-01;AF1=1;AC1=2;DP4=0,0,116,159;MQ=20;FQ=-282	GT:PL:GQ	1/1:255,255,0:99
comp28173_c0_seq5	609	.	G	C	110	.	DP=138;VDB=2.938756e-01;RPB=3.703083e-01;AF1=0.5;AC1=1;DP4=35,30,38,33;MQ=20;FQ=106;PV4=1,1,1,1	GT:PL:GQ	0/1:140,0,134:99
comp28181_c0_seq2	911	.	A	G	100	.	DP=152;VDB=1.207435e-01;RPB=-6.482642e-01;AF1=0.5;AC1=1;DP4=44,21,60,26;MQ=20;FQ=83;PV4=0.86,0.15,1,0.29	GT:PL:GQ	0/1:130,0,110:99
comp28182_c0_seq1	48	.	A	G	109	.	DP=356;VDB=4.153852e-01;RPB=2.674924e+00;AF1=0.5;AC1=1;DP4=96,85,82,77;MQ=20;FQ=112;PV4=0.83,1,1,1	GT:PL:GQ	0/1:139,0,154:99
comp28200_c1_seq1	404	.	A	G	127	.	DP=784;VDB=1.847170e-01;RPB=6.314517e-01;AF1=0.5;AC1=1;DP4=181,186,191,209;MQ=20;FQ=108;PV4=0.67,0.35,1,0.41	GT:PL:GQ	0/1:157,0,135:99
comp28200_c1_seq1	467	.	A	G	130	.	DP=679;VDB=2.682751e-01;RPB=4.934068e-01;AF1=0.5;AC1=1;DP4=122,188,146,206;MQ=20;FQ=118;PV4=0.63,1,1,1	GT:PL:GQ	0/1:160,0,145:99
comp28200_c1_seq1	589	.	C	G	118	.	DP=483;VDB=4.578870e-03;RPB=4.437843e-02;AF1=0.5;AC1=1;DP4=92,138,111,125;MQ=20;FQ=121;PV4=0.14,0.12,1,1	GT:PL:GQ	0/1:148,0,158:99
comp28200_c1_seq1	887	.	C	T	81	.	DP=306;VDB=5.221875e-01;RPB=1.268036e-01;AF1=0.5;AC1=1;DP4=14,147,7,136;MQ=20;FQ=84;PV4=0.26,0.26,1,0.46	GT:PL:GQ	0/1:111,0,168:99
comp28200_c1_seq1	906	.	A	G	67	.	DP=236;VDB=2.910223e-11;RPB=-2.543468e-01;AF1=0.5;AC1=1;DP4=7,118,3,105;MQ=20;FQ=70;PV4=0.35,1,1,1	GT:PL:GQ	0/1:97,0,143:99
comp28200_c1_seq1	916	.	T	A	35	.	DP=189;VDB=4.096445e-17;RPB=-1.569952e+00;AF1=0.5;AC1=1;DP4=3,92,2,69;MQ=20;FQ=38;PV4=1,1,1,1	GT:PL:GQ	0/1:65,0,98:68
comp28203_c0_seq1	1846	.	A	G	108	.	DP=198;VDB=4.555519e-01;RPB=-5.105715e-01;AF1=0.5;AC1=1;DP4=41,65,29,57;MQ=20;FQ=111;PV4=0.55,1,1,1	GT:PL:GQ	0/1:138,0,155:99
comp28203_c0_seq1	1927	.	T	A	91	.	DP=138;VDB=3.498577e-01;RPB=1.444746e+00;AF1=0.5;AC1=1;DP4=39,30,38,20;MQ=20;FQ=94;PV4=0.36,1,1,1	GT:PL:GQ	0/1:121,0,140:99
comp28207_c0_seq1	1560	.	A	G	114	.	DP=145;VDB=9.938825e-02;RPB=-6.976233e-01;AF1=0.5;AC1=1;DP4=25,47,24,43;MQ=20;FQ=115;PV4=1,1,1,1	GT:PL:GQ	0/1:144,0,147:99
comp28210_c0_seq1	216	.	A	T	128	.	DP=238;VDB=2.896896e-01;RPB=-1.494680e+00;AF1=0.5;AC1=1;DP4=50,64,44,77;MQ=20;FQ=121;PV4=0.29,0.074,1,0.45	GT:PL:GQ	0/1:158,0,148:99
comp28225_c0_seq1	1453	.	G	A	106	.	DP=139;VDB=2.935138e-01;RPB=7.729589e-01;AF1=0.5;AC1=1;DP4=33,37,37,31;MQ=20;FQ=108;PV4=0.4,0.24,1,1	GT:PL:GQ	0/1:136,0,143:99
comp28231_c0_seq1	1811	.	T	C	104	.	DP=130;VDB=1.694714e-01;RPB=6.180902e-01;AF1=0.5;AC1=1;DP4=33,31,26,30;MQ=20;FQ=106;PV4=0.59,1,1,1	GT:PL:GQ	0/1:134,0,142:99
comp28252_c0_seq1	218	.	A	G	88	.	DP=647;VDB=2.668251e-01;RPB=1.152849e-01;AF1=0.5;AC1=1;DP4=171,156,154,148;MQ=20;FQ=91;PV4=0.75,1,1,1	GT:PL:GQ	0/1:118,0,148:99
comp28294_c0_seq3	671	.	A	G	212	.	DP=170;VDB=4.243039e-01;AF1=1;AC1=2;DP4=0,0,80,86;MQ=20;FQ=-282	GT:PL:GQ	1/1:245,255,0:99
comp28294_c0_seq3	712	.	A	G	200	.	DP=151;VDB=5.064595e-01;RPB=-1.636528e+00;AF1=1;AC1=2;DP4=0,1,67,77;MQ=20;FQ=-282;PV4=1,1,1,1	GT:PL:GQ	1/1:233,255,0:99
comp28295_c0_seq1	1050	.	C	A	197	.	DP=153;VDB=2.765305e-01;AF1=1;AC1=2;DP4=0,0,82,69;MQ=20;FQ=-282	GT:PL:GQ	1/1:230,255,0:99
comp28354_c0_seq1	1009	.	G	A	92	.	DP=112;VDB=8.308114e-02;RPB=1.955813e+00;AF1=0.5;AC1=1;DP4=35,27,28,20;MQ=20;FQ=95;PV4=1,1,1,1	GT:PL:GQ	0/1:122,0,141:99
comp28354_c0_seq2	958	.	G	A	92	.	DP=112;VDB=8.308114e-02;RPB=1.955813e+00;AF1=0.5;AC1=1;DP4=35,27,28,20;MQ=20;FQ=95;PV4=1,1,1,1	GT:PL:GQ	0/1:122,0,141:99
comp28364_c0_seq1	217	.	T	C	106	.	DP=131;VDB=6.428646e-02;RPB=4.726486e-01;AF1=0.5;AC1=1;DP4=27,27,40,24;MQ=20;FQ=103;PV4=0.19,1,1,1	GT:PL:GQ	0/1:136,0,131:99
comp28373_c0_seq1	101	.	T	C	222	.	DP=4825;VDB=4.287207e-01;RPB=2.366024e+00;AF1=1;AC1=2;DP4=2,0,3708,898;MQ=20;FQ=-282;PV4=1,1,1,1	GT:PL:GQ	1/1:255,255,0:99
comp28386_c0_seq2	1052	.	T	C	111	.	DP=380;VDB=3.724632e-02;RPB=-1.703693e-01;AF1=0.5;AC1=1;DP4=94,85,103,77;MQ=20;FQ=113;PV4=0.4,1,1,1	GT:PL:GQ	0/1:141,0,147:99
comp28411_c0_seq1	543	.	A	G	117	.	DP=121;VDB=4.216279e-01;RPB=-1.634834e+00;AF1=0.5;AC1=1;DP4=21,26,31,36;MQ=20;FQ=94;PV4=1,1,1,0.33	GT:PL:GQ	0/1:147,0,121:99
comp28413_c0_seq1	189	.	G	A	50	.	DP=111;VDB=1.188296e-01;RPB=1.215484e+00;AF1=0.5;AC1=1;DP4=45,22,32,9;MQ=20;FQ=53;PV4=0.28,0.018,1,1	GT:PL:GQ	0/1:80,0,128:83
comp28467_c0_seq1	988	.	A	C	97	.	DP=118;VDB=2.750780e-01;RPB=-1.308190e+00;AF1=0.5;AC1=1;DP4=41,23,21,27;MQ=20;FQ=99;PV4=0.037,1,1,1	GT:PL:GQ	0/1:127,0,133:99
comp28468_c0_seq1	183	.	A	G	73	.	DP=463;VDB=1.536352e-07;RPB=4.322266e+00;AF1=0.5;AC1=1;DP4=120,146,76,97;MQ=20;FQ=76;PV4=0.84,0.11,1,1	GT:PL:GQ	0/1:103,0,146:99
comp28485_c0_seq1	1587	.	T	C	110	.	DP=122;VDB=3.457541e-01;RPB=1.514927e+00;AF1=0.5;AC1=1;DP4=30,28,33,31;MQ=20;FQ=107;PV4=1,0.026,1,0.05	GT:PL:GQ	0/1:140,0,135:99
comp28500_c0_seq1	197	.	C	T	197	.	DP=136;VDB=4.062205e-01;AF1=1;AC1=2;DP4=0,0,67,68;MQ=20;FQ=-282	GT:PL:GQ	1/1:230,255,0:99
comp28500_c0_seq1	643	.	C	T	54	.	DP=118;VDB=1.401399e-01;RPB=2.558015e+00;AF1=0.5;AC1=1;DP4=37,42,13,25;MQ=20;FQ=57;PV4=0.23,0.084,1,0.5	GT:PL:GQ	0/1:84,0,135:87
comp28516_c0_seq3	1278	.	C	T	112	.	DP=225;VDB=3.738769e-01;RPB=-1.119426e+00;AF1=0.5;AC1=1;DP4=51,56,57,50;MQ=20;FQ=114;PV4=0.49,5.1e-05,1,1	GT:PL:GQ	0/1:142,0,147:99
comp28516_c0_seq4	1495	.	C	T	112	.	DP=225;VDB=3.738769e-01;RPB=-1.119426e+00;AF1=0.5;AC1=1;DP4=51,56,57,50;MQ=20;FQ=114;PV4=0.49,5.1e-05,1,1	GT:PL:GQ	0/1:142,0,147:99
comp28517_c0_seq1	460	.	G	A	111	.	DP=140;VDB=3.669217e-01;RPB=-1.167745e-01;AF1=0.5;AC1=1;DP4=22,49,23,41;MQ=20;FQ=114;PV4=0.59,0.3,1,1	GT:PL:GQ	0/1:141,0,152:99
comp28517_c0_seq1	631	.	C	T	110	.	DP=134;VDB=2.717740e-01;RPB=-4.229736e-01;AF1=0.5;AC1=1;DP4=28,40,18,41;MQ=20;FQ=113;PV4=0.27,0.34,1,1	GT:PL:GQ	0/1:140,0,149:99
comp28519_c0_seq1	356	.	T	C	112	.	DP=256;VDB=1.830421e-01;RPB=-1.124067e-02;AF1=0.5;AC1=1;DP4=64,66,64,58;MQ=20;FQ=115;PV4=0.62,0.12,1,0.24	GT:PL:GQ	0/1:142,0,153:99
comp28519_c0_seq1	501	.	T	C	117	.	DP=325;VDB=5.051792e-01;RPB=8.211520e-01;AF1=0.5;AC1=1;DP4=85,83,68,80;MQ=20;FQ=118;PV4=0.43,1,1,1	GT:PL:GQ	0/1:147,0,150:99
comp28521_c0_seq1	361	.	A	G	79	.	DP=117;VDB=1.416813e-02;RPB=8.410740e-01;AF1=0.5;AC1=1;DP4=46,24,22,22;MQ=20;FQ=82;PV4=0.12,1,1,1	GT:PL:GQ	0/1:109,0,131:99
comp28555_c0_seq5	2	.	T	C	16.1	.	DP=126;VDB=2.390321e-30;RPB=7.363366e+00;AF1=0.5001;AC1=1;DP4=31,0,51,0;MQ=20;FQ=7.58;PV4=1,1,1,1	GT:PL:GQ	0/1:46,0,34:37
comp28555_c0_seq5	3	.	T	A	19.1	.	DP=175;VDB=2.390321e-30;RPB=8.274416e+00;AF1=0.5;AC1=1;DP4=45,0,51,0;MQ=20;FQ=17.3;PV4=1,1,1,1	GT:PL:GQ	0/1:49,0,46:47
comp28564_c0_seq2	38	.	C	T	74	.	DP=235;VDB=9.807074e-13;RPB=6.388551e-01;AF1=0.5;AC1=1;DP4=105,4,114,11;MQ=20;FQ=42;PV4=0.18,0.25,1,0.43	GT:PL:GQ	0/1:104,0,69:72
comp28564_c0_seq2	967	.	T	C	113	.	DP=928;VDB=3.962299e-01;RPB=-3.208178e-01;AF1=0.5;AC1=1;DP4=243,222,234,199;MQ=20;FQ=115;PV4=0.64,0.23,1,1	GT:PL:GQ	0/1:143,0,149:99
comp28564_c0_seq2	1464	.	A	G	120	.	DP=928;VDB=3.717373e-01;RPB=1.336054e+00;AF1=0.5;AC1=1;DP4=222,243,199,234;MQ=20;FQ=120;PV4=0.64,0.22,1,1	GT:PL:GQ	0/1:150,0,150:99
comp28564_c0_seq2	2393	.	G	A	131	.	DP=244;VDB=1.175056e-10;RPB=1.551673e+00;AF1=0.5;AC1=1;DP4=4,110,11,118;MQ=20;FQ=83;PV4=0.12,0.29,1,0.4	GT:PL:GQ	0/1:161,0,110:99
comp28597_c0_seq1	1061	.	C	T	113	.	DP=121;VDB=3.280632e-01;RPB=9.702507e-01;AF1=0.5;AC1=1;DP4=30,31,20,38;MQ=20;FQ=108;PV4=0.14,1,1,0.44	GT:PL:GQ	0/1:143,0,136:99
comp28630_c0_seq1	2305	.	T	C	115	.	DP=142;VDB=4.229039e-01;RPB=-8.984784e-01;AF1=0.5;AC1=1;DP4=24,48,23,45;MQ=20;FQ=117;PV4=1,1,1,1	GT:PL:GQ	0/1:145,0,149:99
comp28639_c0_seq3	287	.	G	C	117	.	DP=251;VDB=5.160872e-01;RPB=4.204599e-01;AF1=0.5;AC1=1;DP4=60,56,70,58;MQ=20;FQ=112;PV4=0.7,1,1,1	GT:PL:GQ	0/1:147,0,140:99
comp28646_c0_seq1	568	.	T	G	211	.	DP=302;VDB=5.195159e-01;AF1=1;AC1=2;DP4=0,0,247,42;MQ=20;FQ=-282	GT:PL:GQ	1/1:244,255,0:99
comp28653_c0_seq1	975	.	G	A	128	.	DP=456;VDB=1.154061e-01;RPB=1.689827e+00;AF1=0.5;AC1=1;DP4=84,109,104,149;MQ=20;FQ=101;PV4=0.63,2.4e-06,1,0.37	GT:PL:GQ	0/1:158,0,128:99
comp28658_c0_seq1	171	.	A	T	80	.	DP=160;VDB=4.014330e-03;RPB=3.190618e-01;AF1=0.5;AC1=1;DP4=55,37,42,24;MQ=20;FQ=83;PV4=0.74,1,1,1	GT:PL:GQ	0/1:110,0,138:99
comp28661_c0_seq1	1031	.	A	C	66	.	DP=632;VDB=9.173073e-23;RPB=2.933558e+00;AF1=0.5;AC1=1;DP4=11,272,4,340;MQ=20;FQ=69;PV4=0.034,0.23,1,1	GT:PL:GQ	0/1:96,0,118:99
comp28661_c0_seq2	668	.	A	C	132	.	DP=800;VDB=1.037607e-12;RPB=2.197102e+00;AF1=0.5;AC1=1;DP4=25,326,26,404;MQ=20;FQ=113;PV4=0.56,0.33,1,1	GT:PL:GQ	0/1:162,0,140:99
comp28670_c0_seq1	1498	.	G	A	80	.	DP=222;VDB=4.715256e-01;RPB=1.481300e-01;AF1=0.5;AC1=1;DP4=77,50,53,37;MQ=20;FQ=83;PV4=0.89,0.078,1,1	GT:PL:GQ	0/1:110,0,141:99
comp28694_c0_seq1	349	.	G	A	85	.	DP=1326;VDB=4.613474e-02;RPB=-1.058718e-01;AF1=0.5;AC1=1;DP4=400,311,303,285;MQ=20;FQ=88;PV4=0.093,9.4e-10,1,1	GT:PL:GQ	0/1:115,0,145:99
comp28694_c0_seq2	349	.	G	A	90	.	DP=1326;VDB=4.613474e-02;RPB=-1.058718e-01;AF1=0.5;AC1=1;DP4=400,311,303,285;MQ=20;FQ=93;PV4=0.093,9.4e-10,1,1	GT:PL:GQ	0/1:120,0,150:99
comp28697_c0_seq1	1392	.	G	A	91	.	DP=294;VDB=1.606736e-01;RPB=1.577579e+00;AF1=0.5;AC1=1;DP4=70,102,47,74;MQ=20;FQ=94;PV4=0.81,0.33,1,0.27	GT:PL:GQ	0/1:121,0,157:99
comp28697_c0_seq1	1497	.	C	T	115	.	DP=126;VDB=5.984573e-03;RPB=-2.126295e+00;AF1=0.5;AC1=1;DP4=27,37,21,40;MQ=20;FQ=115;PV4=0.46,1,1,1	GT:PL:GQ	0/1:145,0,146:99
comp28709_c0_seq1	158	.	T	C	103	.	DP=111;VDB=1.226769e-01;RPB=1.753487e+00;AF1=0.5;AC1=1;DP4=23,36,17,29;MQ=20;FQ=106;PV4=0.84,1,1,1	GT:PL:GQ	0/1:133,0,151:99
comp28710_c0_seq1	169	.	G	C	121	.	DP=252;VDB=3.270587e-01;RPB=1.873570e-01;AF1=0.5;AC1=1;DP4=60,53,70,61;MQ=20;FQ=109;PV4=1,0.067,1,1	GT:PL:GQ	0/1:151,0,136:99
comp28719_c0_seq1	372	.	C	T	164	.	DP=102;VDB=1.166313e-01;AF1=1;AC1=2;DP4=0,0,58,30;MQ=20;FQ=-282	GT:PL:GQ	1/1:197,255,0:99
comp28719_c0_seq2	372	.	C	T	164	.	DP=102;VDB=1.166313e-01;AF1=1;AC1=2;DP4=0,0,58,30;MQ=20;FQ=-282	GT:PL:GQ	1/1:197,255,0:99
comp28736_c0_seq2	1604	.	G	A	114	.	DP=150;VDB=4.398259e-01;RPB=-1.166800e+00;AF1=0.5;AC1=1;DP4=34,43,25,46;MQ=20;FQ=115;PV4=0.31,0.19,1,0.3	GT:PL:GQ	0/1:144,0,146:99
comp28781_c0_seq1	348	.	C	G	96	.	DP=357;VDB=5.454119e-03;RPB=-1.407121e+00;AF1=0.5;AC1=1;DP4=67,129,65,91;MQ=20;FQ=99;PV4=0.15,1,1,1	GT:PL:GQ	0/1:126,0,163:99
comp28782_c0_seq1	714	.	C	T	219	.	DP=155;VDB=8.050859e-02;AF1=1;AC1=2;DP4=0,0,57,96;MQ=20;FQ=-282	GT:PL:GQ	1/1:252,255,0:99
comp28786_c0_seq1	216	.	A	G	110	.	DP=157;VDB=2.041657e-01;RPB=4.348949e-01;AF1=0.5;AC1=1;DP4=29,50,34,42;MQ=20;FQ=113;PV4=0.33,0.3,1,0.29	GT:PL:GQ	0/1:140,0,149:99
comp28793_c0_seq1	197	.	C	T	89	.	DP=122;VDB=1.326734e-01;RPB=-4.227782e-02;AF1=0.5;AC1=1;DP4=41,26,34,19;MQ=20;FQ=91.9;PV4=0.85,1,1,1	GT:PL:GQ	0/1:119,0,136:99
comp28795_c0_seq1	380	.	G	A	135	.	DP=764;VDB=1.463525e-02;RPB=-3.894708e+00;AF1=0.5;AC1=1;DP4=103,258,92,296;MQ=20;FQ=133;PV4=0.13,0.25,1,1	GT:PL:GQ	0/1:165,0,161:99
comp28795_c0_seq1	386	.	A	G	108	.	DP=720;VDB=4.535493e-02;RPB=3.053445e+00;AF1=0.5;AC1=1;DP4=88,297,90,229;MQ=20;FQ=111;PV4=0.12,1,1,1	GT:PL:GQ	0/1:138,0,170:99
comp28797_c0_seq1	2402	.	T	G	101	.	DP=174;VDB=9.227513e-02;RPB=1.407254e+00;AF1=0.5;AC1=1;DP4=44,35,48,29;MQ=20;FQ=103;PV4=0.42,0.24,1,1	GT:PL:GQ	0/1:131,0,138:99
comp28801_c0_seq1	356	.	C	T	222	.	DP=466;VDB=4.907633e-01;RPB=2.714700e-01;AF1=1;AC1=2;DP4=0,1,242,210;MQ=20;FQ=-282;PV4=0.47,1,1,0.22	GT:PL:GQ	1/1:255,255,0:99
comp28808_c0_seq1	1318	.	A	G	222	.	DP=890;VDB=3.507597e-01;RPB=-3.007127e+00;AF1=1;AC1=2;DP4=2,2,449,316;MQ=20;FQ=-282;PV4=1,1,1,1	GT:PL:GQ	1/1:255,255,0:99
comp28808_c0_seq1	1413	.	A	G	222	.	DP=641;VDB=2.056895e-01;RPB=9.829075e-01;AF1=1;AC1=2;DP4=2,2,325,269;MQ=20;FQ=-282;PV4=1,1,1,1	GT:PL:GQ	1/1:255,255,0:99
comp28808_c0_seq1	1520	.	T	C	222	.	DP=849;VDB=2.477117e-01;AF1=1;AC1=2;DP4=0,0,385,422;MQ=20;FQ=-282	GT:PL:GQ	1/1:255,255,0:99
comp28823_c0_seq1	1311	.	C	T	112	.	DP=157;VDB=4.259385e-01;RPB=-5.988973e-01;AF1=0.5;AC1=1;DP4=37,33,41,40;MQ=20;FQ=104;PV4=0.87,0.065,1,1	GT:PL:GQ	0/1:142,0,131:99
comp28854_c0_seq1	349	.	G	A	197	.	DP=113;VDB=1.590704e-01;AF1=1;AC1=2;DP4=0,0,46,64;MQ=20;FQ=-282	GT:PL:GQ	1/1:230,255,0:99
comp28871_c0_seq2	284	.	C	G	125	.	DP=251;VDB=5.246210e-01;RPB=2.724362e-03;AF1=0.5;AC1=1;DP4=56,60,58,70;MQ=20;FQ=115;PV4=0.7,1,1,1	GT:PL:GQ	0/1:155,0,142:99
comp28871_c0_seq3	354	.	C	G	119	.	DP=209;VDB=2.126317e-01;RPB=-3.789892e-01;AF1=0.5;AC1=1;DP4=50,46,52,56;MQ=20;FQ=108;PV4=0.67,1,1,1	GT:PL:GQ	0/1:149,0,135:99
comp28916_c0_seq1	346	.	T	C	107	.	DP=767;VDB=8.403039e-03;RPB=-1.169286e+00;AF1=0.5;AC1=1;DP4=195,204,156,186;MQ=20;FQ=110;PV4=0.42,1,1,1	GT:PL:GQ	0/1:137,0,155:99
comp28943_c0_seq1	236	.	G	A	99	.	DP=105;VDB=9.911742e-02;RPB=1.338243e+00;AF1=0.5;AC1=1;DP4=31,23,26,20;MQ=20;FQ=101;PV4=1,1,1,1	GT:PL:GQ	0/1:129,0,137:99
comp28949_c0_seq1	156	.	C	A	75	.	DP=107;VDB=3.107150e-01;RPB=-1.174810e+00;AF1=0.5;AC1=1;DP4=41,17,34,12;MQ=20;FQ=78;PV4=0.83,0.00038,1,0.049	GT:PL:GQ	0/1:105,0,128:99
comp28949_c0_seq1	159	.	A	G	75	.	DP=104;VDB=2.337142e-01;RPB=-9.170605e-01;AF1=0.5;AC1=1;DP4=38,16,34,11;MQ=20;FQ=78;PV4=0.65,0.00047,1,0.0087	GT:PL:GQ	0/1:105,0,128:99
comp28949_c0_seq1	468	.	C	T	106	.	DP=293;VDB=4.563200e-01;RPB=-9.104018e-02;AF1=0.5;AC1=1;DP4=82,73,75,59;MQ=20;FQ=109;PV4=0.64,1,1,1	GT:PL:GQ	0/1:136,0,152:99
comp28949_c0_seq1	609	.	G	T	84	.	DP=234;VDB=4.949213e-01;RPB=1.714125e+00;AF1=0.5;AC1=1;DP4=48,89,31,61;MQ=20;FQ=87;PV4=0.89,0.13,1,1	GT:PL:GQ	0/1:114,0,156:99
comp28976_c0_seq2	211	.	T	C	80	.	DP=137;VDB=1.440694e-02;RPB=-4.206877e-01;AF1=1;AC1=2;DP4=15,9,60,50;MQ=20;FQ=-84;PV4=0.51,1,1,0.45	GT:PL:GQ	1/1:113,57,0:99
comp28976_c0_seq2	248	.	T	C	68	.	DP=113;VDB=4.807349e-01;RPB=-2.073582e-01;AF1=1;AC1=2;DP4=11,12,40,48;MQ=20;FQ=-30;PV4=1,1,1,1	GT:PL:GQ	1/1:98,3,0:6
comp28976_c0_seq2	289	.	T	C	65.8	.	DP=114;VDB=1.943752e-01;RPB=6.153438e-01;AF1=1;AC1=2;DP4=13,10,42,43;MQ=20;FQ=-27;PV4=0.64,1,1,0.21	GT:PL:GQ	0/1:94,0,0:3
comp28976_c0_seq2	311	.	A	G	63.1	.	DP=106;VDB=4.231948e-01;RPB=-1.328226e+00;AF1=1;AC1=2;DP4=12,10,44,40;MQ=20;FQ=-28;PV4=1,0.091,1,0.049	GT:PL:GQ	1/1:92,1,0:4
comp29088_c0_seq2	111	.	C	T	195	.	DP=548;VDB=6.255163e-19;RPB=3.446216e+00;AF1=1;AC1=2;DP4=4,0,472,57;MQ=20;FQ=-282;PV4=1,1,1,1	GT:PL:GQ	1/1:228,255,0:99
comp29131_c0_seq1	213	.	G	A	102	.	DP=128;VDB=1.016872e-02;RPB=9.665679e-01;AF1=0.5;AC1=1;DP4=31,34,36,25;MQ=20;FQ=105;PV4=0.22,0.1,1,1	GT:PL:GQ	0/1:132,0,144:99
comp29162_c0_seq1	91	.	C	G	112	.	DP=161;VDB=7.185148e-03;RPB=1.894535e+00;AF1=0.5;AC1=1;DP4=42,29,49,38;MQ=20;FQ=96.9;PV4=0.75,0.027,1,0.38	GT:PL:GQ	0/1:142,0,124:99
comp29276_c0_seq1	509	.	C	A	79	.	DP=480;VDB=3.989298e-01;RPB=-9.167079e-01;AF1=0.5;AC1=1;DP4=121,140,81,107;MQ=20;FQ=82;PV4=0.5,1,1,1	GT:PL:GQ	0/1:109,0,150:99
comp29276_c0_seq1	511	.	G	T	107	.	DP=475;VDB=4.140688e-01;RPB=-1.319948e+00;AF1=0.5;AC1=1;DP4=120,134,88,113;MQ=20;FQ=110;PV4=0.51,0.036,1,1	GT:PL:GQ	0/1:137,0,156:99
comp29286_c0_seq1	995	.	G	C	90	.	DP=356;VDB=5.905604e-03;RPB=3.141401e+00;AF1=0.5;AC1=1;DP4=129,67,91,64;MQ=20;FQ=93;PV4=0.18,1,1,1	GT:PL:GQ	0/1:120,0,145:99
comp29305_c0_seq1	384	.	C	T	121	.	DP=689;VDB=4.878614e-01;RPB=2.995009e-01;AF1=0.5;AC1=1;DP4=157,152,187,174;MQ=20;FQ=110;PV4=0.82,0.047,1,1	GT:PL:GQ	0/1:151,0,137:99
comp29305_c0_seq2	384	.	C	T	123	.	DP=689;VDB=4.878614e-01;RPB=2.995009e-01;AF1=0.5;AC1=1;DP4=157,152,187,174;MQ=20;FQ=105;PV4=0.82,0.047,1,1	GT:PL:GQ	0/1:153,0,132:99
comp29320_c0_seq1	243	.	T	C	113	.	DP=7998;VDB=1.319585e-10;RPB=9.560587e+00;AF1=0.5;AC1=1;DP4=2463,1349,2661,1496;MQ=20;FQ=98.9;PV4=0.59,0.00048,1,1	GT:PL:GQ	0/1:143,0,126:99
comp29346_c0_seq1	520	.	G	C	217	.	DP=210;VDB=9.423554e-04;AF1=1;AC1=2;DP4=0,0,27,126;MQ=20;FQ=-282	GT:PL:GQ	1/1:250,255,0:99
comp29362_c0_seq1	307	.	C	T	106	.	DP=110;VDB=1.943980e-01;RPB=2.912628e-01;AF1=0.5;AC1=1;DP4=27,21,36,23;MQ=20;FQ=98.6;PV4=0.69,1,1,1	GT:PL:GQ	0/1:136,0,126:99
comp29418_c0_seq1	152	.	T	C	76	.	DP=195;VDB=3.027573e-02;RPB=1.014093e+00;AF1=0.5;AC1=1;DP4=71,43,47,31;MQ=20;FQ=79;PV4=0.88,1,1,1	GT:PL:GQ	0/1:106,0,135:99
comp29418_c0_seq2	152	.	T	C	76	.	DP=195;VDB=3.027573e-02;RPB=1.014093e+00;AF1=0.5;AC1=1;DP4=71,43,47,31;MQ=20;FQ=79;PV4=0.88,1,1,1	GT:PL:GQ	0/1:106,0,135:99
comp29423_c0_seq1	1625	.	C	G	117	.	DP=102;VDB=5.023750e-03;RPB=-2.758080e-02;AF1=0.5;AC1=1;DP4=19,30,15,36;MQ=20;FQ=114;PV4=0.4,1,1,1	GT:PL:GQ	0/1:147,0,142:99
comp29445_c0_seq3	70	.	C	T	48	.	DP=163;VDB=2.765922e-03;RPB=6.218787e-01;AF1=0.5;AC1=1;DP4=75,15,65,7;MQ=20;FQ=51;PV4=0.25,1,1,1	GT:PL:GQ	0/1:78,0,112:81
comp29445_c0_seq4	70	.	C	T	48	.	DP=163;VDB=2.765922e-03;RPB=6.218787e-01;AF1=0.5;AC1=1;DP4=75,15,65,7;MQ=20;FQ=51;PV4=0.25,1,1,1	GT:PL:GQ	0/1:78,0,112:81
comp29445_c0_seq5	70	.	C	T	48	.	DP=163;VDB=2.765922e-03;RPB=6.218787e-01;AF1=0.5;AC1=1;DP4=75,15,65,7;MQ=20;FQ=51;PV4=0.25,1,1,1	GT:PL:GQ	0/1:78,0,112:81
comp29447_c0_seq1	414	.	A	C	222	.	DP=728;VDB=5.109664e-01;AF1=1;AC1=2;DP4=0,0,383,310;MQ=20;FQ=-282	GT:PL:GQ	1/1:255,255,0:99
comp29447_c0_seq1	423	.	G	C	222	.	DP=842;VDB=1.448210e-01;AF1=1;AC1=2;DP4=0,0,416,407;MQ=20;FQ=-282	GT:PL:GQ	1/1:255,255,0:99
comp29447_c0_seq2	342	.	A	C	222	.	DP=1075;VDB=5.244282e-01;AF1=1;AC1=2;DP4=0,0,540,467;MQ=20;FQ=-282	GT:PL:GQ	1/1:255,255,0:99
comp29447_c0_seq2	351	.	G	C	222	.	DP=1056;VDB=3.961897e-01;AF1=1;AC1=2;DP4=0,0,505,509;MQ=20;FQ=-282	GT:PL:GQ	1/1:255,255,0:99
comp29541_c0_seq2	1249	.	G	T	119	.	DP=171;VDB=3.484249e-01;RPB=2.958580e-01;AF1=0.5;AC1=1;DP4=32,37,42,58;MQ=20;FQ=88;PV4=0.64,0.11,1,1	GT:PL:GQ	0/1:149,0,115:99
comp29630_c0_seq2	282	.	T	C	81	.	DP=147;VDB=3.892325e-01;RPB=9.506594e-01;AF1=0.5;AC1=1;DP4=49,35,30,26;MQ=20;FQ=84;PV4=0.61,0.35,1,1	GT:PL:GQ	0/1:111,0,137:99
comp29632_c0_seq1	296	.	G	C	114	.	DP=168;VDB=1.662837e-01;RPB=9.696310e-01;AF1=0.5;AC1=1;DP4=45,34,44,44;MQ=20;FQ=104;PV4=0.44,0.24,1,1	GT:PL:GQ	0/1:144,0,131:99
comp29632_c0_seq1	799	.	A	G	109	.	DP=110;VDB=2.406894e-01;RPB=2.301071e-01;AF1=0.5;AC1=1;DP4=26,19,33,28;MQ=20;FQ=92;PV4=0.84,1,1,1	GT:PL:GQ	0/1:139,0,119:99
comp29641_c0_seq1	1080	.	C	A	121	.	DP=1061;VDB=3.632771e-04;RPB=1.727038e+00;AF1=0.5;AC1=1;DP4=61,459,57,463;MQ=20;FQ=124;PV4=0.77,0.033,1,0.28	GT:PL:GQ	0/1:151,0,170:99
comp29693_c0_seq1	623	.	T	C	90	.	DP=166;VDB=1.222891e-01;RPB=-9.411739e-02;AF1=0.5;AC1=1;DP4=45,48,34,34;MQ=20;FQ=93;PV4=0.87,1,1,0.37	GT:PL:GQ	0/1:120,0,146:99
comp29732_c0_seq1	811	.	C	T	105	.	DP=223;VDB=4.186492e-01;RPB=-2.890798e-01;AF1=0.5;AC1=1;DP4=69,43,65,42;MQ=20;FQ=107;PV4=1,0.23,1,1	GT:PL:GQ	0/1:135,0,140:99
comp29732_c0_seq1	922	.	C	A	101	.	DP=159;VDB=2.910136e-01;RPB=2.529369e-01;AF1=0.5;AC1=1;DP4=9,74,9,63;MQ=20;FQ=104;PV4=0.8,1,1,1	GT:PL:GQ	0/1:131,0,142:99
comp29760_c0_seq2	508	.	C	T	115	.	DP=240;VDB=2.235812e-04;RPB=4.329154e-01;AF1=0.5;AC1=1;DP4=57,53,74,52;MQ=20;FQ=109;PV4=0.3,1,1,0.15	GT:PL:GQ	0/1:145,0,137:99
comp29774_c0_seq1	245	.	T	G	98	.	DP=189;VDB=3.250964e-01;RPB=1.839524e+00;AF1=0.5;AC1=1;DP4=52,48,42,40;MQ=20;FQ=101;PV4=1,0.3,1,0.39	GT:PL:GQ	0/1:128,0,146:99
comp29784_c0_seq1	164	.	C	T	110	.	DP=172;VDB=4.858084e-01;RPB=2.505013e+00;AF1=0.5;AC1=1;DP4=46,33,51,37;MQ=20;FQ=104;PV4=1,1,1,1	GT:PL:GQ	0/1:140,0,131:99
comp29784_c0_seq1	449	.	C	T	75	.	DP=201;VDB=2.856056e-01;RPB=9.967360e-01;AF1=0.5;AC1=1;DP4=55,63,34,42;MQ=20;FQ=78;PV4=0.88,0.27,1,1	GT:PL:GQ	0/1:105,0,143:99
comp29784_c0_seq1	754	.	G	A	89	.	DP=114;VDB=2.795901e-06;RPB=4.149686e-01;AF1=0.5;AC1=1;DP4=35,14,44,17;MQ=20;FQ=83.4;PV4=1,0.45,1,0.39	GT:PL:GQ	0/1:119,0,111:99
comp29818_c0_seq1	156	.	G	A	122	.	DP=304;VDB=3.700285e-01;RPB=-8.433199e-01;AF1=0.5;AC1=1;DP4=75,63,84,72;MQ=20;FQ=110;PV4=1,1,1,1	GT:PL:GQ	0/1:152,0,137:99
comp29818_c0_seq1	283	.	G	A	117	.	DP=210;VDB=7.639100e-03;RPB=-1.112536e-01;AF1=0.5;AC1=1;DP4=23,73,33,65;MQ=20;FQ=119;PV4=0.16,0.0075,1,1	GT:PL:GQ	0/1:147,0,153:99
comp29837_c0_seq2	278	.	G	A	109	.	DP=1708;VDB=5.082939e-01;RPB=1.378866e+00;AF1=0.5;AC1=1;DP4=523,361,468,332;MQ=20;FQ=109;PV4=0.8,0.1,1,1	GT:PL:GQ	0/1:139,0,139:99
comp29854_c0_seq1	225	.	G	A	107	.	DP=169;VDB=4.423925e-01;RPB=-2.592623e+00;AF1=0.5;AC1=1;DP4=33,40,50,38;MQ=20;FQ=104;PV4=0.16,0.49,1,1	GT:PL:GQ	0/1:137,0,132:99
comp29864_c0_seq2	1616	.	T	C	104	.	DP=205;VDB=1.966195e-01;RPB=1.190894e+00;AF1=0.5;AC1=1;DP4=52,46,52,39;MQ=20;FQ=107;PV4=0.66,1,1,1	GT:PL:GQ	0/1:134,0,143:99
comp29864_c0_seq2	1653	.	T	C	222	.	DP=224;VDB=4.622071e-01;RPB=-2.175157e-01;AF1=1;AC1=2;DP4=0,1,106,108;MQ=20;FQ=-282;PV4=1,0.41,1,0.22	GT:PL:GQ	1/1:255,255,0:99
comp29873_c0_seq1	1092	.	G	C	127	.	DP=974;VDB=2.804437e-03;RPB=1.519252e+00;AF1=0.5;AC1=1;DP4=162,326,143,321;MQ=20;FQ=129;PV4=0.45,0.31,1,1	GT:PL:GQ	0/1:157,0,161:99
comp29873_c0_seq3	1146	.	G	C	128	.	DP=974;VDB=2.804437e-03;RPB=1.519252e+00;AF1=0.5;AC1=1;DP4=162,326,143,321;MQ=20;FQ=123;PV4=0.45,0.31,1,1	GT:PL:GQ	0/1:158,0,151:99
comp29879_c0_seq1	160	.	A	C	92	.	DP=217;VDB=4.477281e-01;RPB=2.364044e+00;AF1=0.5;AC1=1;DP4=65,55,48,44;MQ=20;FQ=95;PV4=0.78,0.043,1,1	GT:PL:GQ	0/1:122,0,147:99
comp29879_c0_seq1	407	.	T	C	112	.	DP=162;VDB=1.784246e-04;RPB=1.190765e+00;AF1=0.5;AC1=1;DP4=33,45,35,41;MQ=20;FQ=114;PV4=0.75,0.46,1,1	GT:PL:GQ	0/1:142,0,146:99
comp29901_c0_seq1	295	.	T	C	119	.	DP=932;VDB=5.211638e-01;RPB=1.133647e+00;AF1=0.5;AC1=1;DP4=177,244,202,273;MQ=20;FQ=121;PV4=0.89,1,1,1	GT:PL:GQ	0/1:149,0,153:99
comp29901_c0_seq1	335	.	T	C	222	.	DP=783;VDB=4.598981e-01;AF1=1;AC1=2;DP4=0,0,327,411;MQ=20;FQ=-282	GT:PL:GQ	1/1:255,255,0:99
comp29905_c0_seq1	428	.	C	T	103	.	DP=129;VDB=8.228408e-02;RPB=-1.364199e-01;AF1=0.5;AC1=1;DP4=34,36,27,31;MQ=20;FQ=106;PV4=0.86,1,1,0.2	GT:PL:GQ	0/1:133,0,145:99
comp29905_c0_seq2	428	.	C	T	103	.	DP=129;VDB=8.228408e-02;RPB=-1.364199e-01;AF1=0.5;AC1=1;DP4=34,36,27,31;MQ=20;FQ=106;PV4=0.86,1,1,0.2	GT:PL:GQ	0/1:133,0,145:99
comp29912_c0_seq1	800	.	A	G	115	.	DP=413;VDB=4.456155e-02;RPB=1.656209e-01;AF1=0.5;AC1=1;DP4=95,94,107,103;MQ=20;FQ=114;PV4=0.92,0.027,1,1	GT:PL:GQ	0/1:145,0,143:99
comp29912_c0_seq1	1045	.	C	T	84	.	DP=405;VDB=5.178300e-01;RPB=1.074605e+00;AF1=0.5;AC1=1;DP4=127,104,94,79;MQ=20;FQ=87;PV4=0.92,0.25,1,1	GT:PL:GQ	0/1:114,0,147:99
comp29912_c0_seq1	1455	.	C	T	101	.	DP=308;VDB=4.340200e-01;RPB=5.018030e-01;AF1=0.5;AC1=1;DP4=94,79,73,60;MQ=20;FQ=104;PV4=1,0.44,1,1	GT:PL:GQ	0/1:131,0,153:99
comp29934_c0_seq8	824	.	C	T	120	.	DP=630;VDB=3.879974e-01;RPB=2.957316e-01;AF1=0.5;AC1=1;DP4=153,158,141,163;MQ=20;FQ=119;PV4=0.52,7.9e-07,1,1	GT:PL:GQ	0/1:150,0,149:99
comp29958_c0_seq3	481	.	C	T	123	.	DP=396;VDB=5.245062e-01;RPB=-1.186320e+00;AF1=0.5;AC1=1;DP4=78,117,64,125;MQ=20;FQ=125;PV4=0.24,1,1,1	GT:PL:GQ	0/1:153,0,157:99
comp29978_c0_seq2	623	.	G	A	114	.	DP=406;VDB=1.693122e-01;RPB=8.693350e-01;AF1=0.5;AC1=1;DP4=82,104,87,107;MQ=20;FQ=117;PV4=0.92,0.098,1,1	GT:PL:GQ	0/1:144,0,158:99
comp29978_c0_seq2	770	.	C	G	125	.	DP=277;VDB=3.099116e-01;RPB=1.059576e+00;AF1=0.5;AC1=1;DP4=54,83,50,84;MQ=20;FQ=124;PV4=0.8,0.27,1,1	GT:PL:GQ	0/1:155,0,154:99
comp29978_c0_seq2	961	.	G	A	222	.	DP=297;VDB=3.059901e-01;RPB=-2.445234e-01;AF1=1;AC1=2;DP4=0,2,121,163;MQ=20;FQ=-282;PV4=0.51,1,1,1	GT:PL:GQ	1/1:255,255,0:99
comp29983_c0_seq1	888	.	C	G	104	.	DP=156;VDB=4.181765e-01;RPB=-7.932234e-01;AF1=0.5;AC1=1;DP4=43,39,39,35;MQ=20;FQ=107;PV4=1,0.47,1,0.32	GT:PL:GQ	0/1:134,0,143:99
comp29997_c0_seq1	3389	.	C	T	82	.	DP=255;VDB=3.962790e-01;RPB=-9.736630e-01;AF1=0.5;AC1=1;DP4=87,50,84,28;MQ=20;FQ=85;PV4=0.056,1,1,1	GT:PL:GQ	0/1:112,0,144:99
comp30002_c0_seq2	367	.	T	C	106	.	DP=141;VDB=4.576731e-01;RPB=3.256351e-01;AF1=0.5;AC1=1;DP4=23,25,43,39;MQ=20;FQ=75;PV4=0.72,0.096,1,1	GT:PL:GQ	0/1:136,0,102:99
comp30008_c0_seq1	173	.	A	G	96	.	DP=1949;VDB=4.162036e-01;RPB=-1.662647e+00;AF1=0.5;AC1=1;DP4=445,507,412,509;MQ=20;FQ=99;PV4=0.4,1,1,1	GT:PL:GQ	0/1:126,0,157:99
comp30008_c0_seq1	924	.	T	C	119	.	DP=728;VDB=4.794016e-01;RPB=2.369416e-01;AF1=0.5;AC1=1;DP4=156,197,172,181;MQ=20;FQ=120;PV4=0.26,0.017,1,0.24	GT:PL:GQ	0/1:149,0,152:99
comp30027_c0_seq1	1114	.	G	A	121	.	DP=106;VDB=8.041999e-03;RPB=-6.357456e-01;AF1=0.5;AC1=1;DP4=9,33,23,37;MQ=20;FQ=90;PV4=0.085,1,1,0.33	GT:PL:GQ	0/1:151,0,117:99
comp30035_c0_seq3	159	.	G	A	125	.	DP=935;VDB=7.207193e-03;RPB=1.895580e+00;AF1=0.5;AC1=1;DP4=137,296,156,303;MQ=20;FQ=123;PV4=0.48,3.8e-37,1,0.49	GT:PL:GQ	0/1:155,0,152:99
comp30067_c0_seq1	641	.	T	C	222	.	DP=435;VDB=3.663587e-03;AF1=1;AC1=2;DP4=0,0,205,216;MQ=20;FQ=-282	GT:PL:GQ	1/1:255,255,0:99
comp30067_c0_seq1	843	.	T	C	222	.	DP=440;VDB=4.209045e-01;AF1=1;AC1=2;DP4=0,0,208,192;MQ=20;FQ=-282	GT:PL:GQ	1/1:255,255,0:99
comp30084_c0_seq2	275	.	G	A	99	.	DP=261;VDB=3.902826e-01;RPB=2.074842e-01;AF1=0.5;AC1=1;DP4=79,62,57,57;MQ=20;FQ=102;PV4=0.38,0.18,1,1	GT:PL:GQ	0/1:129,0,150:99
comp30086_c0_seq1	536	.	G	A	111	.	DP=428;VDB=3.614411e-01;RPB=1.682636e-01;AF1=0.5;AC1=1;DP4=102,111,105,97;MQ=20;FQ=114;PV4=0.43,0.049,1,1	GT:PL:GQ	0/1:141,0,155:99
comp30090_c0_seq1	1107	.	A	G	56	.	DP=149;VDB=3.722803e-01;RPB=-9.510391e-02;AF1=0.5;AC1=1;DP4=16,70,5,50;MQ=20;FQ=59;PV4=0.15,1,1,1	GT:PL:GQ	0/1:86,0,154:89
comp30105_c0_seq3	627	.	C	T	106	.	DP=2094;VDB=2.453359e-02;RPB=-2.002097e+00;AF1=0.5;AC1=1;DP4=384,716,324,584;MQ=20;FQ=109;PV4=0.74,0.0067,1,1	GT:PL:GQ	0/1:136,0,165:99
comp30124_c0_seq1	891	.	G	A	222	.	DP=238;VDB=3.632328e-02;AF1=1;AC1=2;DP4=0,0,119,106;MQ=20;FQ=-282	GT:PL:GQ	1/1:255,255,0:99
comp30124_c0_seq2	891	.	G	A	180	.	DP=132;VDB=5.207721e-01;AF1=1;AC1=2;DP4=0,0,75,47;MQ=20;FQ=-282	GT:PL:GQ	1/1:213,255,0:99
comp30133_c0_seq1	1023	.	C	G	139	.	DP=433;VDB=5.016880e-03;RPB=-7.082761e-01;AF1=0.5;AC1=1;DP4=20,178,29,191;MQ=20;FQ=120;PV4=0.36,0.00061,1,1	GT:PL:GQ	0/1:169,0,147:99
comp30154_c0_seq3	319	.	G	A	91	.	DP=373;VDB=3.801766e-01;RPB=1.177159e-01;AF1=0.5;AC1=1;DP4=131,60,112,57;MQ=20;FQ=94;PV4=0.65,0.19,1,1	GT:PL:GQ	0/1:121,0,141:99
comp30154_c0_seq4	319	.	G	A	101	.	DP=373;VDB=3.801766e-01;RPB=1.177159e-01;AF1=0.5;AC1=1;DP4=131,60,112,57;MQ=20;FQ=102;PV4=0.65,0.19,1,1	GT:PL:GQ	0/1:131,0,134:99
comp30162_c0_seq2	864	.	A	G	102	.	DP=638;VDB=3.641409e-01;RPB=-4.551570e-01;AF1=0.5;AC1=1;DP4=152,168,145,155;MQ=20;FQ=105;PV4=0.87,0.16,1,1	GT:PL:GQ	0/1:132,0,154:99
comp30174_c0_seq1	882	.	T	C	113	.	DP=143;VDB=3.177420e-04;RPB=7.036946e-01;AF1=0.5;AC1=1;DP4=27,30,39,45;MQ=20;FQ=89;PV4=1,0.3,1,1	GT:PL:GQ	0/1:143,0,116:99
comp30174_c0_seq1	887	.	A	G	113	.	DP=146;VDB=4.794416e-02;RPB=8.489966e-01;AF1=0.5;AC1=1;DP4=26,32,40,45;MQ=20;FQ=92;PV4=0.86,0.11,1,1	GT:PL:GQ	0/1:143,0,119:99
comp30192_c0_seq1	506	.	A	G	110	.	DP=1199;VDB=1.428734e-01;RPB=-1.180824e+00;AF1=0.5;AC1=1;DP4=279,357,230,299;MQ=20;FQ=113;PV4=0.91,1,1,1	GT:PL:GQ	0/1:140,0,158:99
comp30192_c0_seq1	510	.	C	T	104	.	DP=1160;VDB=4.900950e-01;RPB=3.620749e-01;AF1=0.5;AC1=1;DP4=273,347,228,293;MQ=20;FQ=107;PV4=0.95,0.046,1,1	GT:PL:GQ	0/1:134,0,158:99
comp30210_c0_seq1	587	.	C	T	162	.	DP=105;VDB=3.606067e-02;RPB=-1.732139e+00;AF1=1;AC1=2;DP4=0,1,65,33;MQ=20;FQ=-282;PV4=0.34,1,1,1	GT:PL:GQ	1/1:195,255,0:99
comp30210_c0_seq2	587	.	C	T	162	.	DP=105;VDB=3.606067e-02;RPB=-1.732139e+00;AF1=1;AC1=2;DP4=0,1,65,33;MQ=20;FQ=-282;PV4=0.34,1,1,1	GT:PL:GQ	1/1:195,255,0:99
comp30210_c0_seq2	1409	.	C	A	219	.	DP=161;VDB=4.014360e-01;AF1=1;AC1=2;DP4=0,0,57,101;MQ=20;FQ=-282	GT:PL:GQ	1/1:252,255,0:99
comp30210_c0_seq2	1442	.	A	G	202	.	DP=143;VDB=4.901088e-01;AF1=1;AC1=2;DP4=0,0,61,74;MQ=20;FQ=-282	GT:PL:GQ	1/1:235,255,0:99
comp30229_c0_seq1	907	.	G	C	110	.	DP=104;VDB=1.726134e-01;RPB=-1.092185e+00;AF1=0.5;AC1=1;DP4=6,42,9,47;MQ=20;FQ=90;PV4=0.78,0.057,1,1	GT:PL:GQ	0/1:140,0,117:99
comp30229_c0_seq3	358	.	G	A	99	.	DP=120;VDB=4.162494e-02;RPB=-1.723315e-01;AF1=0.5;AC1=1;DP4=28,33,36,21;MQ=20;FQ=102;PV4=0.067,1,1,1	GT:PL:GQ	0/1:129,0,145:99
comp30229_c0_seq3	734	.	G	C	110	.	DP=104;VDB=1.726134e-01;RPB=-1.092185e+00;AF1=0.5;AC1=1;DP4=6,42,9,47;MQ=20;FQ=90;PV4=0.78,0.057,1,1	GT:PL:GQ	0/1:140,0,117:99
comp30239_c0_seq1	343	.	C	T	93	.	DP=220;VDB=2.715565e-01;RPB=2.419150e+00;AF1=0.5;AC1=1;DP4=84,29,66,33;MQ=20;FQ=95.2;PV4=0.23,0.31,1,1	GT:PL:GQ	0/1:123,0,130:99
comp30239_c0_seq1	597	.	T	C	103	.	DP=353;VDB=1.647093e-01;RPB=1.862201e+00;AF1=0.5;AC1=1;DP4=91,96,71,84;MQ=20;FQ=106;PV4=0.66,0.41,1,1	GT:PL:GQ	0/1:133,0,156:99
comp30248_c0_seq1	1383	.	G	A	54	.	DP=179;VDB=2.008751e-01;RPB=-7.961854e-01;AF1=0.5;AC1=1;DP4=62,51,35,28;MQ=20;FQ=57;PV4=1,1,1,1	GT:PL:GQ	0/1:84,0,131:87
comp30254_c0_seq3	197	.	C	G	113	.	DP=422;VDB=2.859041e-01;RPB=7.137344e-01;AF1=0.5;AC1=1;DP4=93,102,96,111;MQ=20;FQ=116;PV4=0.84,1,1,1	GT:PL:GQ	0/1:143,0,154:99
comp30282_c0_seq1	141	.	G	A	99	.	DP=1926;VDB=3.123958e-01;RPB=1.473359e+00;AF1=0.5;AC1=1;DP4=666,309,604,306;MQ=20;FQ=101;PV4=0.38,8.4e-05,1,1	GT:PL:GQ	0/1:129,0,137:99
comp30282_c0_seq1	348	.	C	T	113	.	DP=2460;VDB=4.187723e-01;RPB=1.013254e+00;AF1=0.5;AC1=1;DP4=594,611,521,627;MQ=20;FQ=116;PV4=0.063,0.011,1,1	GT:PL:GQ	0/1:143,0,155:99
comp30282_c0_seq1	1116	.	A	G	123	.	DP=1245;VDB=4.715999e-03;RPB=7.579167e-01;AF1=0.5;AC1=1;DP4=297,264,338,328;MQ=20;FQ=111;PV4=0.46,0.48,1,1	GT:PL:GQ	0/1:153,0,138:99
comp30290_c0_seq3	196	.	T	G	87	.	DP=159;VDB=2.719442e-01;RPB=-2.376264e-01;AF1=0.5;AC1=1;DP4=40,52,26,36;MQ=20;FQ=90;PV4=0.87,0.26,1,1	GT:PL:GQ	0/1:117,0,147:99
comp30304_c0_seq1	1848	.	T	C	119	.	DP=342;VDB=4.433380e-03;RPB=1.191660e+00;AF1=0.5;AC1=1;DP4=69,108,63,95;MQ=20;FQ=122;PV4=0.91,0.065,1,1	GT:PL:GQ	0/1:149,0,158:99
comp30304_c0_seq1	1905	.	C	T	88	.	DP=233;VDB=4.971404e-01;RPB=-1.720366e-01;AF1=0.5;AC1=1;DP4=54,74,39,52;MQ=20;FQ=91;PV4=1,0.24,1,0.28	GT:PL:GQ	0/1:118,0,153:99
comp30304_c0_seq1	1908	.	C	G	87	.	DP=236;VDB=4.042471e-01;RPB=4.887377e-02;AF1=0.5;AC1=1;DP4=57,75,39,54;MQ=20;FQ=90;PV4=0.89,1,1,0.26	GT:PL:GQ	0/1:117,0,152:99
comp30304_c0_seq1	1925	.	G	T	97	.	DP=260;VDB=4.640867e-01;RPB=-3.328310e+00;AF1=0.5;AC1=1;DP4=63,78,50,60;MQ=20;FQ=100;PV4=1,1,1,1	GT:PL:GQ	0/1:127,0,153:99
comp30304_c0_seq1	2019	.	C	T	117	.	DP=400;VDB=1.890526e-01;RPB=-1.040286e+00;AF1=0.5;AC1=1;DP4=111,89,102,86;MQ=20;FQ=116;PV4=0.84,1,1,0.49	GT:PL:GQ	0/1:147,0,146:99
comp30304_c0_seq1	2596	.	G	A	57	.	DP=107;VDB=4.506928e-02;RPB=-9.148270e-01;AF1=0.5;AC1=1;DP4=10,53,5,33;MQ=20;FQ=60;PV4=0.78,1,1,1	GT:PL:GQ	0/1:87,0,144:90
comp30328_c0_seq1	3147	.	A	G	127	.	DP=146;VDB=4.635442e-01;RPB=1.504336e+00;AF1=0.5;AC1=1;DP4=14,47,20,60;MQ=20;FQ=104;PV4=0.84,0.043,1,1	GT:PL:GQ	0/1:157,0,131:99
comp30330_c0_seq1	107	.	A	G	95	.	DP=114;VDB=1.947487e-01;RPB=2.758505e-01;AF1=0.5;AC1=1;DP4=42,11,39,17;MQ=20;FQ=79;PV4=0.28,1,1,0.21	GT:PL:GQ	0/1:125,0,106:99
comp30330_c0_seq1	177	.	G	C	105	.	DP=118;VDB=5.867278e-02;RPB=4.399157e-01;AF1=0.5;AC1=1;DP4=33,28,27,27;MQ=20;FQ=107;PV4=0.71,1,1,1	GT:PL:GQ	0/1:135,0,141:99
comp30337_c0_seq1	987	.	A	G	72	.	DP=181;VDB=4.297870e-01;RPB=-3.804523e+00;AF1=0.5;AC1=1;DP4=59,50,34,34;MQ=20;FQ=75;PV4=0.64,0.051,1,1	GT:PL:GQ	0/1:102,0,135:99
comp30344_c0_seq1	1191	.	A	C	90	.	DP=113;VDB=2.446062e-21;RPB=-6.977518e+00;AF1=0.5;AC1=1;DP4=9,18,5,37;MQ=20;FQ=86;PV4=0.063,2e-11,1,1	GT:PL:GQ	0/1:120,0,114:99
comp30347_c0_seq2	436	.	A	G	97	.	DP=504;VDB=5.246020e-01;RPB=6.890654e-01;AF1=0.5;AC1=1;DP4=144,131,118,100;MQ=20;FQ=100;PV4=0.72,1,1,1	GT:PL:GQ	0/1:127,0,154:99
comp30350_c0_seq1	209	.	G	C	68	.	DP=280;VDB=3.311989e-01;RPB=-4.952501e-01;AF1=0.5;AC1=1;DP4=106,50,95,26;MQ=20;FQ=71;PV4=0.058,1,1,0.26	GT:PL:GQ	0/1:98,0,142:99
comp30350_c0_seq1	1439	.	T	G	110	.	DP=154;VDB=6.810358e-02;RPB=9.257963e-01;AF1=0.5;AC1=1;DP4=40,39,32,40;MQ=20;FQ=111;PV4=0.51,1,1,1	GT:PL:GQ	0/1:140,0,143:99
comp30364_c0_seq1	255	.	C	T	102	.	DP=112;VDB=1.267220e-01;RPB=1.152877e+00;AF1=0.5;AC1=1;DP4=36,20,27,25;MQ=20;FQ=102;PV4=0.24,0.00012,1,1	GT:PL:GQ	0/1:132,0,132:99
comp30364_c0_seq1	477	.	G	A	91	.	DP=175;VDB=1.276048e-01;RPB=1.155489e+00;AF1=0.5;AC1=1;DP4=56,36,52,26;MQ=20;FQ=93.9;PV4=0.52,1,1,0.45	GT:PL:GQ	0/1:121,0,139:99
comp30365_c0_seq1	315	.	G	A	141	.	DP=322;VDB=4.865845e-01;RPB=9.883190e-01;AF1=0.5;AC1=1;DP4=35,111,41,131;MQ=20;FQ=118;PV4=1,1,1,1	GT:PL:GQ	0/1:171,0,145:99
comp30373_c0_seq1	38	.	C	G	62	.	DP=103;VDB=1.479107e-09;RPB=1.209059e-01;AF1=0.5;AC1=1;DP4=43,5,42,6;MQ=20;FQ=58;PV4=1,0.059,1,1	GT:PL:GQ	0/1:92,0,86:88
comp30383_c0_seq1	661	.	C	G	100	.	DP=105;VDB=3.458412e-01;RPB=-4.691989e-02;AF1=0.5;AC1=1;DP4=30,20,26,21;MQ=20;FQ=102;PV4=0.68,1,1,1	GT:PL:GQ	0/1:130,0,134:99
comp30396_c0_seq1	548	.	G	A	106	.	DP=108;VDB=2.907730e-01;RPB=9.938212e-02;AF1=0.5;AC1=1;DP4=22,22,38,24;MQ=20;FQ=94.8;PV4=0.32,0.5,1,1	GT:PL:GQ	0/1:136,0,122:99
comp30396_c0_seq1	1212	.	C	T	97	.	DP=209;VDB=4.732732e-01;RPB=1.384777e-01;AF1=0.5;AC1=1;DP4=58,55,50,42;MQ=20;FQ=100;PV4=0.68,1,1,1	GT:PL:GQ	0/1:127,0,147:99
comp30403_c0_seq3	608	.	C	A	87	.	DP=746;VDB=4.748731e-01;RPB=-1.672888e+00;AF1=0.5;AC1=1;DP4=124,285,99,214;MQ=20;FQ=90;PV4=0.75,0.062,1,1	GT:PL:GQ	0/1:117,0,161:99
comp30440_c0_seq1	1658	.	T	C	108	.	DP=191;VDB=3.145080e-01;RPB=1.130929e+00;AF1=0.5;AC1=1;DP4=35,69,26,58;MQ=20;FQ=111;PV4=0.75,1,1,0.48	GT:PL:GQ	0/1:138,0,156:99
comp30456_c0_seq1	517	.	T	C	108	.	DP=3956;VDB=1.534731e-03;RPB=3.683528e+00;AF1=0.5;AC1=1;DP4=215,1841,199,1650;MQ=20;FQ=111;PV4=0.79,0.09,1,1	GT:PL:GQ	0/1:138,0,172:99
comp30456_c0_seq2	77	.	A	G	70	.	DP=3977;VDB=1.445518e-03;RPB=2.197632e+00;AF1=0.5;AC1=1;DP4=1852,215,1660,199;MQ=20;FQ=73;PV4=0.79,0.2,1,1	GT:PL:GQ	0/1:100,0,122:99
comp30456_c0_seq2	627	.	T	C	123	.	DP=3956;VDB=1.534731e-03;RPB=3.683528e+00;AF1=0.5;AC1=1;DP4=215,1841,199,1650;MQ=20;FQ=126;PV4=0.79,0.09,1,1	GT:PL:GQ	0/1:153,0,166:99
comp30465_c0_seq1	1820	.	T	C	115	.	DP=222;VDB=1.333179e-01;RPB=7.272853e-01;AF1=0.5;AC1=1;DP4=44,61,48,58;MQ=20;FQ=116;PV4=0.68,0.11,1,0.35	GT:PL:GQ	0/1:145,0,148:99
comp30465_c0_seq4	1820	.	T	C	115	.	DP=222;VDB=1.333179e-01;RPB=7.272853e-01;AF1=0.5;AC1=1;DP4=44,61,48,58;MQ=20;FQ=116;PV4=0.68,0.11,1,0.35	GT:PL:GQ	0/1:145,0,148:99
comp30468_c0_seq1	365	.	T	C	95	.	DP=140;VDB=2.973398e-02;RPB=-5.205829e-01;AF1=0.5;AC1=1;DP4=43,29,45,22;MQ=20;FQ=97.6;PV4=0.38,1,1,1	GT:PL:GQ	0/1:125,0,135:99
comp30472_c0_seq1	209	.	G	A	121	.	DP=515;VDB=4.816732e-01;RPB=1.712027e+00;AF1=0.5;AC1=1;DP4=137,85,142,138;MQ=20;FQ=72;PV4=0.015,0.2,1,0.31	GT:PL:GQ	0/1:151,0,99:99
comp30472_c0_seq1	291	.	A	G	121	.	DP=474;VDB=5.232368e-01;RPB=1.175480e+00;AF1=0.5;AC1=1;DP4=105,116,101,129;MQ=20;FQ=118;PV4=0.45,0.0014,1,0.34	GT:PL:GQ	0/1:151,0,146:99
comp30473_c0_seq1	139	.	T	C	81	.	DP=117;VDB=8.741916e-02;RPB=3.813387e-01;AF1=0.5;AC1=1;DP4=41,25,26,18;MQ=20;FQ=84;PV4=0.84,0.27,1,0.47	GT:PL:GQ	0/1:111,0,135:99
comp30497_c0_seq1	336	.	A	G	108	.	DP=114;VDB=2.145536e-01;RPB=-1.190841e+00;AF1=0.5;AC1=1;DP4=30,29,26,29;MQ=20;FQ=109;PV4=0.71,1,1,1	GT:PL:GQ	0/1:138,0,141:99
comp30497_c0_seq3	336	.	A	G	108	.	DP=114;VDB=2.145536e-01;RPB=-1.190841e+00;AF1=0.5;AC1=1;DP4=30,29,26,29;MQ=20;FQ=109;PV4=0.71,1,1,1	GT:PL:GQ	0/1:138,0,141:99
comp30502_c0_seq2	1898	.	G	A	79	.	DP=432;VDB=9.678028e-03;RPB=-3.418571e+00;AF1=0.5;AC1=1;DP4=125,137,74,87;MQ=20;FQ=82;PV4=0.76,0.061,1,1	GT:PL:GQ	0/1:109,0,151:99
comp30502_c0_seq4	1778	.	G	A	70	.	DP=432;VDB=9.678028e-03;RPB=-3.418571e+00;AF1=0.5;AC1=1;DP4=125,137,74,87;MQ=20;FQ=73;PV4=0.76,0.061,1,1	GT:PL:GQ	0/1:100,0,146:99
comp30511_c0_seq1	207	.	A	C	222	.	DP=364;VDB=1.164887e-02;AF1=1;AC1=2;DP4=0,0,180,152;MQ=20;FQ=-282	GT:PL:GQ	1/1:255,255,0:99
comp30511_c0_seq1	497	.	G	A	116	.	DP=389;VDB=3.900136e-02;RPB=2.523083e-01;AF1=0.5;AC1=1;DP4=89,86,104,81;MQ=20;FQ=113;PV4=0.34,1,1,1	GT:PL:GQ	0/1:146,0,141:99
comp30511_c0_seq1	852	.	T	C	222	.	DP=420;VDB=5.206402e-03;AF1=1;AC1=2;DP4=0,0,246,168;MQ=20;FQ=-282	GT:PL:GQ	1/1:255,255,0:99
comp30511_c0_seq1	983	.	G	A	222	.	DP=793;VDB=9.140112e-02;RPB=1.201832e+00;AF1=1;AC1=2;DP4=1,0,393,390;MQ=20;FQ=-282;PV4=1,0.18,1,0.34	GT:PL:GQ	1/1:255,255,0:99
comp30512_c0_seq1	1202	.	G	A	96	.	DP=121;VDB=3.643922e-01;RPB=5.410315e-01;AF1=0.5;AC1=1;DP4=31,34,29,24;MQ=20;FQ=99;PV4=0.47,0.097,1,1	GT:PL:GQ	0/1:126,0,146:99
comp30512_c0_seq1	1506	.	T	C	103	.	DP=177;VDB=5.290124e-03;RPB=-7.842094e-01;AF1=0.5;AC1=1;DP4=42,49,41,38;MQ=20;FQ=106;PV4=0.54,1,1,0.34	GT:PL:GQ	0/1:133,0,148:99
comp30529_c0_seq1	1496	.	G	A	102	.	DP=188;VDB=4.597379e-01;RPB=1.187521e+00;AF1=0.5;AC1=1;DP4=49,50,38,43;MQ=20;FQ=105;PV4=0.77,0.17,1,1	GT:PL:GQ	0/1:132,0,147:99
comp30529_c0_seq1	1526	.	A	G	103	.	DP=153;VDB=5.834423e-02;RPB=9.570370e-01;AF1=0.5;AC1=1;DP4=41,31,46,28;MQ=20;FQ=103;PV4=0.61,0.38,1,1	GT:PL:GQ	0/1:133,0,134:99
comp30532_c0_seq1	284	.	A	G	106	.	DP=354;VDB=4.597392e-01;RPB=-1.172052e+00;AF1=0.5;AC1=1;DP4=99,80,99,63;MQ=20;FQ=109;PV4=0.32,1,1,1	GT:PL:GQ	0/1:136,0,145:99
comp30532_c0_seq1	419	.	A	G	113	.	DP=364;VDB=7.614842e-06;RPB=7.961137e-01;AF1=0.5;AC1=1;DP4=94,63,123,71;MQ=20;FQ=104;PV4=0.51,0.072,1,1	GT:PL:GQ	0/1:143,0,131:99
comp30547_c0_seq2	75	.	G	A	213	.	DP=545;VDB=2.760445e-02;AF1=1;AC1=2;DP4=0,0,435,91;MQ=20;FQ=-282	GT:PL:GQ	1/1:246,255,0:99
comp30547_c0_seq3	75	.	G	A	217	.	DP=545;VDB=2.760445e-02;AF1=1;AC1=2;DP4=0,0,435,91;MQ=20;FQ=-282	GT:PL:GQ	1/1:250,255,0:99
comp30554_c0_seq1	948	.	G	A	103	.	DP=225;VDB=3.948519e-01;RPB=-1.997602e-01;AF1=0.5;AC1=1;DP4=67,43,60,41;MQ=20;FQ=105;PV4=0.89,1,1,1	GT:PL:GQ	0/1:133,0,141:99
comp30554_c0_seq1	1267	.	T	A	108	.	DP=316;VDB=9.584571e-02;RPB=-4.904588e-03;AF1=0.5;AC1=1;DP4=38,112,42,98;MQ=20;FQ=111;PV4=0.43,9.5e-06,1,1	GT:PL:GQ	0/1:138,0,168:99
comp30555_c0_seq1	1252	.	G	T	90	.	DP=126;VDB=1.782799e-02;RPB=2.539326e-03;AF1=0.5;AC1=1;DP4=31,36,36,20;MQ=20;FQ=93;PV4=0.069,0.16,1,0.42	GT:PL:GQ	0/1:120,0,144:99
comp30564_c0_seq1	752	.	T	C	116	.	DP=448;VDB=4.638367e-01;RPB=2.091748e+00;AF1=0.5;AC1=1;DP4=124,101,99,116;MQ=20;FQ=117;PV4=0.07,1,1,0.25	GT:PL:GQ	0/1:146,0,149:99
comp30564_c0_seq1	791	.	G	C	75	.	DP=512;VDB=4.208761e-01;RPB=3.474592e+00;AF1=0.5;AC1=1;DP4=179,108,123,82;MQ=20;FQ=78;PV4=0.64,0.022,1,1	GT:PL:GQ	0/1:105,0,140:99
comp30564_c0_seq1	863	.	A	G	76	.	DP=464;VDB=2.531427e-01;RPB=-1.376011e+00;AF1=0.5;AC1=1;DP4=146,121,99,83;MQ=20;FQ=79;PV4=1,0.1,1,1	GT:PL:GQ	0/1:106,0,145:99
comp30564_c0_seq1	990	.	A	G	91	.	DP=401;VDB=1.557392e-01;RPB=-1.410023e+00;AF1=0.5;AC1=1;DP4=111,134,60,88;MQ=20;FQ=94;PV4=0.4,0.4,1,0.3	GT:PL:GQ	0/1:121,0,155:99
comp30578_c0_seq1	153	.	T	C	107	.	DP=150;VDB=1.772110e-01;RPB=1.469718e+00;AF1=0.5;AC1=1;DP4=37,21,49,39;MQ=20;FQ=74;PV4=0.39,1,1,1	GT:PL:GQ	0/1:137,0,101:99
comp30584_c0_seq1	322	.	A	G	99	.	DP=118;VDB=3.573473e-01;RPB=-1.255969e+00;AF1=0.5;AC1=1;DP4=21,45,12,39;MQ=20;FQ=102;PV4=0.41,0.21,1,1	GT:PL:GQ	0/1:129,0,153:99
comp30584_c0_seq1	388	.	C	G	71	.	DP=141;VDB=3.268177e-01;RPB=1.263113e+00;AF1=0.5;AC1=1;DP4=49,36,27,24;MQ=20;FQ=74;PV4=0.6,0.35,1,1	GT:PL:GQ	0/1:101,0,135:99
comp30584_c0_seq1	1003	.	C	G	122	.	DP=162;VDB=5.108662e-01;RPB=-1.598012e-01;AF1=0.5;AC1=1;DP4=24,36,28,67;MQ=20;FQ=79;PV4=0.22,1,1,0.47	GT:PL:GQ	0/1:152,0,106:99
comp30585_c0_seq1	1008	.	C	T	110	.	DP=151;VDB=1.161813e-01;RPB=9.092788e-01;AF1=0.5;AC1=1;DP4=35,33,43,34;MQ=20;FQ=105;PV4=0.62,0.099,1,0.16	GT:PL:GQ	0/1:140,0,133:99
comp30600_c0_seq1	1023	.	T	A	67	.	DP=104;VDB=6.793188e-02;RPB=4.289809e-01;AF1=0.5;AC1=1;DP4=35,30,20,16;MQ=20;FQ=70;PV4=1,1,1,1	GT:PL:GQ	0/1:97,0,138:99
comp30611_c0_seq2	3289	.	G	A	127	.	DP=218;VDB=8.375093e-02;RPB=4.016384e-01;AF1=0.5;AC1=1;DP4=12,91,16,98;MQ=20;FQ=119;PV4=0.69,0.12,1,1	GT:PL:GQ	0/1:157,0,146:99
comp30612_c0_seq1	824	.	A	G	90	.	DP=125;VDB=1.085179e-01;RPB=1.135233e-01;AF1=0.5;AC1=1;DP4=30,42,14,35;MQ=20;FQ=93;PV4=0.18,0.15,1,1	GT:PL:GQ	0/1:120,0,148:99
comp30615_c0_seq1	261	.	G	C	222	.	DP=375;VDB=7.936480e-02;AF1=1;AC1=2;DP4=0,0,201,160;MQ=20;FQ=-282	GT:PL:GQ	1/1:255,255,0:99
comp30615_c0_seq1	575	.	T	C	121	.	DP=244;VDB=3.668637e-01;RPB=-3.869652e-01;AF1=0.5;AC1=1;DP4=45,75,49,69;MQ=20;FQ=123;PV4=0.6,1,1,0.31	GT:PL:GQ	0/1:151,0,155:99
comp30615_c0_seq1	672	.	A	G	222	.	DP=219;VDB=3.822888e-01;AF1=1;AC1=2;DP4=0,0,80,133;MQ=20;FQ=-282	GT:PL:GQ	1/1:255,255,0:99
comp30625_c0_seq1	180	.	C	T	79	.	DP=116;VDB=3.217492e-04;RPB=1.539704e-01;AF1=0.5;AC1=1;DP4=46,14,43,12;MQ=20;FQ=81.6;PV4=1,1,1,0.21	GT:PL:GQ	0/1:109,0,119:99
comp30625_c0_seq1	262	.	C	T	112	.	DP=119;VDB=7.777086e-02;RPB=-1.115541e+00;AF1=0.5;AC1=1;DP4=29,30,25,32;MQ=20;FQ=111;PV4=0.58,0.15,1,1	GT:PL:GQ	0/1:142,0,140:99
comp30629_c0_seq1	369	.	A	G	108	.	DP=7872;VDB=3.874373e-01;RPB=-7.395215e-01;AF1=0.5;AC1=1;DP4=2204,1729,2043,1547;MQ=20;FQ=110;PV4=0.46,0.011,1,1	GT:PL:GQ	0/1:138,0,145:99
comp30629_c0_seq1	411	.	G	T	222	.	DP=7979;VDB=4.276961e-05;RPB=5.189216e-01;AF1=1;AC1=2;DP4=2,0,4286,3612;MQ=20;FQ=-282;PV4=0.5,1,1,0.28	GT:PL:GQ	1/1:255,255,0:99
comp30629_c0_seq1	477	.	G	A	80	.	DP=6966;VDB=4.300903e-01;RPB=7.755289e+00;AF1=0.5;AC1=1;DP4=2056,1619,1684,1279;MQ=20;FQ=83;PV4=0.47,3.3e-38,1,1	GT:PL:GQ	0/1:110,0,151:99
comp30667_c0_seq2	559	.	T	C	79	.	DP=163;VDB=3.960104e-01;RPB=8.102023e-01;AF1=0.5;AC1=1;DP4=44,51,23,36;MQ=20;FQ=82;PV4=0.41,1,1,1	GT:PL:GQ	0/1:109,0,143:99
comp30667_c0_seq3	559	.	T	C	79	.	DP=163;VDB=3.960104e-01;RPB=8.102023e-01;AF1=0.5;AC1=1;DP4=44,51,23,36;MQ=20;FQ=82;PV4=0.41,1,1,1	GT:PL:GQ	0/1:109,0,143:99
comp30680_c0_seq1	53	.	C	T	32	.	DP=104;VDB=8.939476e-04;RPB=1.942216e+00;AF1=0.5;AC1=1;DP4=53,6,33,4;MQ=20;FQ=35;PV4=1,1,1,1	GT:PL:GQ	0/1:62,0,88:65
comp30680_c0_seq1	59	.	T	C	36	.	DP=127;VDB=2.971612e-01;RPB=1.323686e+00;AF1=0.5;AC1=1;DP4=64,10,46,5;MQ=20;FQ=39;PV4=0.59,1,1,1	GT:PL:GQ	0/1:66,0,102:69
comp30682_c1_seq1	353	.	C	T	113	.	DP=692;VDB=1.801001e-01;RPB=-1.659578e+00;AF1=0.5;AC1=1;DP4=204,93,239,122;MQ=20;FQ=94;PV4=0.51,0.0026,1,1	GT:PL:GQ	0/1:143,0,121:99
comp30683_c0_seq2	446	.	A	G	115	.	DP=331;VDB=7.319733e-02;RPB=1.124385e-01;AF1=0.5;AC1=1;DP4=79,91,68,79;MQ=20;FQ=118;PV4=1,0.44,1,1	GT:PL:GQ	0/1:145,0,156:99
comp30686_c0_seq1	296	.	C	T	117	.	DP=413;VDB=3.572024e-01;RPB=1.204304e-01;AF1=0.5;AC1=1;DP4=93,106,92,98;MQ=20;FQ=118;PV4=0.76,0.16,1,1	GT:PL:GQ	0/1:147,0,150:99
comp30686_c0_seq1	1342	.	C	T	128	.	DP=253;VDB=4.025606e-01;RPB=1.041325e+00;AF1=0.5;AC1=1;DP4=57,61,53,77;MQ=20;FQ=116;PV4=0.25,0.25,1,1	GT:PL:GQ	0/1:158,0,143:99
comp30691_c0_seq2	308	.	G	A	130	.	DP=2738;VDB=5.195674e-01;RPB=1.370425e+00;AF1=0.5;AC1=1;DP4=534,763,567,848;MQ=20;FQ=122;PV4=0.58,4e-05,1,1	GT:PL:GQ	0/1:160,0,149:99
comp30691_c0_seq2	452	.	G	A	99	.	DP=2285;VDB=5.239363e-01;RPB=1.814458e+00;AF1=0.5;AC1=1;DP4=502,633,460,573;MQ=20;FQ=102;PV4=0.9,9.3e-08,1,1	GT:PL:GQ	0/1:129,0,157:99
comp30702_c0_seq2	808	.	A	C	112	.	DP=167;VDB=4.482355e-01;RPB=-1.516795e-01;AF1=0.5;AC1=1;DP4=40,46,33,46;MQ=20;FQ=114;PV4=0.64,0.27,1,1	GT:PL:GQ	0/1:142,0,146:99
comp30703_c0_seq6	364	.	C	T	56	.	DP=614;VDB=3.368266e-01;RPB=-2.467714e+00;AF1=0.5;AC1=1;DP4=148,200,115,115;MQ=20;FQ=59;PV4=0.088,1,1,1	GT:PL:GQ	0/1:86,0,143:89
comp30703_c0_seq8	364	.	C	T	85	.	DP=614;VDB=3.368266e-01;RPB=-2.467714e+00;AF1=0.5;AC1=1;DP4=148,200,115,115;MQ=20;FQ=88;PV4=0.088,1,1,1	GT:PL:GQ	0/1:115,0,154:99
comp30703_c0_seq8	1177	.	G	A	58	.	DP=614;VDB=3.121640e-01;RPB=3.328704e+00;AF1=0.5;AC1=1;DP4=200,148,115,115;MQ=20;FQ=61;PV4=0.088,1,1,1	GT:PL:GQ	0/1:88,0,138:91
comp30703_c0_seq15	364	.	C	T	75	.	DP=614;VDB=3.368266e-01;RPB=-2.467714e+00;AF1=0.5;AC1=1;DP4=148,200,115,115;MQ=20;FQ=78;PV4=0.088,1,1,1	GT:PL:GQ	0/1:105,0,154:99
comp30708_c0_seq1	3008	.	T	C	105	.	DP=135;VDB=4.524562e-01;RPB=2.028639e-01;AF1=0.5;AC1=1;DP4=33,22,46,30;MQ=20;FQ=89;PV4=1,0.0079,1,0.21	GT:PL:GQ	0/1:135,0,116:99
comp30709_c0_seq1	995	.	G	C	65	.	DP=238;VDB=2.750405e-01;RPB=-8.267829e-01;AF1=0.5;AC1=1;DP4=67,76,46,43;MQ=20;FQ=68;PV4=0.5,0.4,1,1	GT:PL:GQ	0/1:95,0,145:98
comp30709_c0_seq1	1105	.	A	C	126	.	DP=190;VDB=9.173716e-02;RPB=5.289034e-01;AF1=0.5;AC1=1;DP4=14,77,20,72;MQ=20;FQ=124;PV4=0.34,0.41,1,0.2	GT:PL:GQ	0/1:156,0,152:99
comp30709_c0_seq2	495	.	G	C	65	.	DP=238;VDB=2.750405e-01;RPB=-8.267829e-01;AF1=0.5;AC1=1;DP4=67,76,46,43;MQ=20;FQ=68;PV4=0.5,0.4,1,1	GT:PL:GQ	0/1:95,0,145:98
comp30709_c0_seq2	605	.	A	C	126	.	DP=190;VDB=9.173716e-02;RPB=5.289034e-01;AF1=0.5;AC1=1;DP4=14,77,20,72;MQ=20;FQ=124;PV4=0.34,0.41,1,0.2	GT:PL:GQ	0/1:156,0,152:99
comp30709_c0_seq3	688	.	G	C	65	.	DP=238;VDB=2.750405e-01;RPB=-8.267829e-01;AF1=0.5;AC1=1;DP4=67,76,46,43;MQ=20;FQ=68;PV4=0.5,0.4,1,1	GT:PL:GQ	0/1:95,0,145:98
comp30709_c0_seq3	798	.	A	C	126	.	DP=190;VDB=9.173716e-02;RPB=5.289034e-01;AF1=0.5;AC1=1;DP4=14,77,20,72;MQ=20;FQ=124;PV4=0.34,0.41,1,0.2	GT:PL:GQ	0/1:156,0,152:99
comp30713_c0_seq1	185	.	A	G	100	.	DP=267;VDB=5.131161e-01;RPB=-5.483932e-01;AF1=0.5;AC1=1;DP4=41,55,88,77;MQ=20;FQ=47;PV4=0.12,0.32,1,1	GT:PL:GQ	0/1:130,0,74:77
comp30713_c0_seq1	284	.	G	A	126	.	DP=285;VDB=1.283811e-01;RPB=7.032223e-01;AF1=0.5;AC1=1;DP4=59,48,66,104;MQ=20;FQ=71;PV4=0.0093,0.42,1,1	GT:PL:GQ	0/1:156,0,98:99
comp30713_c0_seq1	417	.	G	A	93	.	DP=102;VDB=7.985847e-06;RPB=-2.906402e+00;AF1=0.5;AC1=1;DP4=5,44,7,38;MQ=20;FQ=89.8;PV4=0.54,1,1,1	GT:PL:GQ	0/1:123,0,118:99
comp30722_c0_seq1	546	.	C	T	126	.	DP=313;VDB=1.410926e-01;RPB=3.502163e-01;AF1=0.5;AC1=1;DP4=50,101,54,101;MQ=20;FQ=128;PV4=0.81,1,1,1	GT:PL:GQ	0/1:156,0,160:99
comp30724_c0_seq2	667	.	G	C	92	.	DP=104;VDB=3.539000e-09;RPB=7.684374e-01;AF1=0.5;AC1=1;DP4=5,43,6,43;MQ=20;FQ=88;PV4=1,0.036,1,1	GT:PL:GQ	0/1:122,0,116:99
comp30724_c0_seq3	850	.	G	C	92	.	DP=104;VDB=3.539000e-09;RPB=7.684374e-01;AF1=0.5;AC1=1;DP4=5,43,6,43;MQ=20;FQ=88;PV4=1,0.036,1,1	GT:PL:GQ	0/1:122,0,116:99
comp30726_c0_seq1	752	.	T	A	113	.	DP=133;VDB=3.025294e-02;RPB=7.938569e-01;AF1=0.5;AC1=1;DP4=26,36,31,35;MQ=20;FQ=112;PV4=0.6,0.21,1,1	GT:PL:GQ	0/1:143,0,142:99
comp30729_c0_seq1	3083	.	A	T	106	.	DP=102;VDB=6.689987e-03;RPB=-3.038755e-01;AF1=0.5;AC1=1;DP4=24,29,23,24;MQ=20;FQ=108;PV4=0.84,1,1,1	GT:PL:GQ	0/1:136,0,141:99
comp30747_c0_seq1	298	.	A	C	117	.	DP=111;VDB=3.718935e-01;RPB=5.157952e-01;AF1=0.5;AC1=1;DP4=17,33,24,32;MQ=20;FQ=113;PV4=0.43,0.43,1,0.22	GT:PL:GQ	0/1:147,0,141:99
comp30748_c0_seq1	619	.	T	C	81	.	DP=335;VDB=1.877786e-02;RPB=-7.026976e-01;AF1=0.5;AC1=1;DP4=73,112,36,89;MQ=20;FQ=84;PV4=0.069,1,1,1	GT:PL:GQ	0/1:111,0,153:99
comp30748_c0_seq1	743	.	G	A	57	.	DP=108;VDB=3.308857e-01;RPB=-1.562848e+00;AF1=0.5;AC1=1;DP4=12,47,4,37;MQ=20;FQ=60;PV4=0.18,0.0099,1,1	GT:PL:GQ	0/1:87,0,150:90
comp30748_c0_seq3	476	.	T	C	81	.	DP=335;VDB=1.877786e-02;RPB=-7.026976e-01;AF1=0.5;AC1=1;DP4=73,112,36,89;MQ=20;FQ=84;PV4=0.069,1,1,1	GT:PL:GQ	0/1:111,0,152:99
comp30748_c0_seq3	600	.	G	A	57	.	DP=108;VDB=3.308857e-01;RPB=-1.562848e+00;AF1=0.5;AC1=1;DP4=12,47,4,37;MQ=20;FQ=60;PV4=0.18,0.0099,1,1	GT:PL:GQ	0/1:87,0,150:90
comp30753_c0_seq1	1220	.	G	A	113	.	DP=101;VDB=3.475770e-01;RPB=2.922227e-01;AF1=0.5;AC1=1;DP4=23,25,21,28;MQ=20;FQ=112;PV4=0.69,0.15,1,0.42	GT:PL:GQ	0/1:143,0,141:99
comp30753_c0_seq3	1220	.	G	A	113	.	DP=101;VDB=3.475770e-01;RPB=2.922227e-01;AF1=0.5;AC1=1;DP4=23,25,21,28;MQ=20;FQ=112;PV4=0.69,0.15,1,0.42	GT:PL:GQ	0/1:143,0,141:99
comp30779_c0_seq1	1255	.	C	T	119	.	DP=189;VDB=3.043587e-01;RPB=-3.803630e-01;AF1=0.5;AC1=1;DP4=32,53,45,54;MQ=20;FQ=113;PV4=0.3,1,1,1	GT:PL:GQ	0/1:149,0,140:99
comp30791_c0_seq1	126	.	G	A	57	.	DP=2094;VDB=4.241839e-02;RPB=3.900993e+00;AF1=0.5;AC1=1;DP4=716,384,584,324;MQ=20;FQ=60;PV4=0.74,0.0067,1,1	GT:PL:GQ	0/1:87,0,138:90
comp30791_c0_seq2	126	.	G	A	81	.	DP=2094;VDB=4.241839e-02;RPB=3.900993e+00;AF1=0.5;AC1=1;DP4=716,384,584,324;MQ=20;FQ=84;PV4=0.74,0.0067,1,1	GT:PL:GQ	0/1:111,0,141:99
comp30792_c0_seq1	625	.	C	T	100	.	DP=124;VDB=2.623136e-01;RPB=1.000670e+00;AF1=0.5;AC1=1;DP4=36,29,30,26;MQ=20;FQ=103;PV4=0.86,0.14,1,0.081	GT:PL:GQ	0/1:130,0,141:99
comp30800_c0_seq2	303	.	A	C	86	.	DP=118;VDB=6.916984e-02;RPB=2.427342e+00;AF1=0.5;AC1=1;DP4=35,32,23,22;MQ=20;FQ=88.9;PV4=1,1,1,1	GT:PL:GQ	0/1:116,0,134:99
comp30807_c0_seq1	149	.	A	G	105	.	DP=151;VDB=1.169665e-01;RPB=1.440105e+00;AF1=0.5;AC1=1;DP4=51,22,47,30;MQ=20;FQ=95.8;PV4=0.3,1,1,1	GT:PL:GQ	0/1:135,0,123:99
comp30808_c0_seq1	175	.	G	A	84	.	DP=104;VDB=3.433108e-01;RPB=3.477279e-01;AF1=0.5;AC1=1;DP4=42,17,30,15;MQ=20;FQ=86.8;PV4=0.67,0.29,1,1	GT:PL:GQ	0/1:114,0,128:99
comp30815_c0_seq1	496	.	T	C	81	.	DP=359;VDB=4.207228e-01;RPB=2.592219e+00;AF1=0.5;AC1=1;DP4=121,82,105,43;MQ=20;FQ=84;PV4=0.032,1,1,0.28	GT:PL:GQ	0/1:111,0,148:99
comp30815_c0_seq1	508	.	A	G	52	.	DP=377;VDB=2.282096e-03;RPB=-6.634331e-01;AF1=0.5;AC1=1;DP4=127,90,93,50;MQ=20;FQ=55;PV4=0.23,0.00017,1,1	GT:PL:GQ	0/1:82,0,135:85
comp30818_c1_seq1	265	.	G	A	129	.	DP=663;VDB=5.243762e-01;RPB=2.041714e+00;AF1=0.5;AC1=1;DP4=132,153,148,202;MQ=20;FQ=122;PV4=0.34,0.025,1,1	GT:PL:GQ	0/1:159,0,149:99
comp30818_c1_seq1	881	.	T	C	121	.	DP=176;VDB=4.994942e-01;RPB=1.801827e+00;AF1=0.5;AC1=1;DP4=6,77,13,78;MQ=20;FQ=94;PV4=0.15,0.35,1,0.047	GT:PL:GQ	0/1:151,0,121:99
comp30818_c1_seq2	265	.	G	A	128	.	DP=663;VDB=5.243762e-01;RPB=2.041714e+00;AF1=0.5;AC1=1;DP4=132,153,148,202;MQ=20;FQ=115;PV4=0.34,0.025,1,1	GT:PL:GQ	0/1:158,0,142:99
comp30842_c0_seq1	684	.	T	C	114	.	DP=371;VDB=1.782158e-01;RPB=-5.524559e-01;AF1=0.5;AC1=1;DP4=80,104,76,91;MQ=20;FQ=117;PV4=0.75,1,1,1	GT:PL:GQ	0/1:144,0,160:99
comp30842_c0_seq1	1529	.	A	C	101	.	DP=127;VDB=1.437834e-01;RPB=2.162710e-01;AF1=0.5;AC1=1;DP4=34,35,25,30;MQ=20;FQ=104;PV4=0.72,0.17,1,1	GT:PL:GQ	0/1:131,0,144:99
comp30842_c0_seq2	684	.	T	C	120	.	DP=371;VDB=1.782158e-01;RPB=-5.524559e-01;AF1=0.5;AC1=1;DP4=80,104,76,91;MQ=20;FQ=121;PV4=0.75,1,1,1	GT:PL:GQ	0/1:150,0,153:99
comp30850_c0_seq2	521	.	C	T	104	.	DP=104;VDB=3.443716e-01;RPB=9.301943e-02;AF1=0.5;AC1=1;DP4=28,14,38,21;MQ=20;FQ=83;PV4=0.84,0.17,1,1	GT:PL:GQ	0/1:134,0,110:99
comp30865_c0_seq1	401	.	T	G	93	.	DP=341;VDB=5.182441e-01;RPB=-7.232736e-01;AF1=0.5;AC1=1;DP4=94,85,78,72;MQ=20;FQ=96;PV4=1,7.2e-06,1,1	GT:PL:GQ	0/1:123,0,153:99
comp30865_c0_seq1	683	.	C	T	72	.	DP=125;VDB=3.437883e-01;RPB=1.564164e+00;AF1=0.5;AC1=1;DP4=31,48,16,29;MQ=20;FQ=75;PV4=0.71,0.013,1,0.45	GT:PL:GQ	0/1:102,0,145:99
comp30874_c0_seq1	329	.	A	G	126	.	DP=625;VDB=1.236436e-01;RPB=3.070904e-01;AF1=0.5;AC1=1;DP4=143,152,151,155;MQ=20;FQ=111;PV4=0.87,1,1,1	GT:PL:GQ	0/1:156,0,138:99
comp30875_c0_seq1	478	.	C	T	114	.	DP=359;VDB=2.690461e-02;RPB=2.079088e+00;AF1=0.5;AC1=1;DP4=97,82,95,72;MQ=20;FQ=116;PV4=0.67,1,1,1	GT:PL:GQ	0/1:144,0,148:99
comp30875_c0_seq2	562	.	C	T	99	.	DP=332;VDB=7.845617e-05;RPB=1.785258e+00;AF1=0.5;AC1=1;DP4=90,78,83,69;MQ=20;FQ=102;PV4=0.91,1,1,1	GT:PL:GQ	0/1:129,0,149:99
comp30882_c0_seq2	1084	.	A	G	110	.	DP=194;VDB=3.846376e-01;RPB=-5.308025e-01;AF1=0.5;AC1=1;DP4=41,39,67,45;MQ=20;FQ=89;PV4=0.24,1,1,0.43	GT:PL:GQ	0/1:140,0,116:99
comp30882_c0_seq2	1627	.	C	T	115	.	DP=130;VDB=3.803138e-01;RPB=2.295504e+00;AF1=0.5;AC1=1;DP4=23,27,36,39;MQ=20;FQ=90;PV4=0.86,0.1,1,1	GT:PL:GQ	0/1:145,0,117:99
comp30924_c0_seq1	417	.	G	C	77	.	DP=139;VDB=1.067677e-01;RPB=8.448898e-01;AF1=0.5;AC1=1;DP4=12,64,6,50;MQ=20;FQ=80;PV4=0.45,1,1,1	GT:PL:GQ	0/1:107,0,149:99
comp30924_c0_seq2	313	.	C	A	67	.	DP=177;VDB=4.502540e-01;RPB=1.007993e+00;AF1=0.5;AC1=1;DP4=79,20,63,14;MQ=20;FQ=70;PV4=0.85,0.18,1,1	GT:PL:GQ	0/1:97,0,121:99
comp30924_c0_seq2	584	.	T	C	199	.	DP=108;VDB=3.017597e-01;AF1=1;AC1=2;DP4=0,0,34,72;MQ=20;FQ=-282	GT:PL:GQ	1/1:232,255,0:99
comp30924_c0_seq2	631	.	C	T	186	.	DP=101;VDB=5.885567e-02;AF1=1;AC1=2;DP4=0,0,40,48;MQ=20;FQ=-282	GT:PL:GQ	1/1:219,255,0:99
comp30924_c0_seq2	1026	.	G	C	77	.	DP=139;VDB=1.067677e-01;RPB=8.448898e-01;AF1=0.5;AC1=1;DP4=12,64,6,50;MQ=20;FQ=80;PV4=0.45,1,1,1	GT:PL:GQ	0/1:107,0,149:99
comp30951_c1_seq1	2175	.	G	T	80	.	DP=810;VDB=5.020429e-01;RPB=-2.694131e-01;AF1=0.5;AC1=1;DP4=217,207,204,159;MQ=20;FQ=83;PV4=0.17,0.0099,1,1	GT:PL:GQ	0/1:110,0,148:99
comp30952_c2_seq2	674	.	T	C	112	.	DP=1087;VDB=3.027284e-01;RPB=3.731454e+00;AF1=0.5;AC1=1;DP4=274,220,294,275;MQ=20;FQ=113;PV4=0.22,0.16,1,1	GT:PL:GQ	0/1:142,0,145:99
comp30952_c2_seq2	833	.	A	G	222	.	DP=605;VDB=3.302362e-09;RPB=-2.444018e+00;AF1=1;AC1=2;DP4=0,2,50,395;MQ=20;FQ=-282;PV4=1,1,1,1	GT:PL:GQ	1/1:255,255,0:99
comp30952_c2_seq2	834	.	G	C	222	.	DP=552;VDB=8.644358e-09;AF1=1;AC1=2;DP4=0,0,50,396;MQ=20;FQ=-282	GT:PL:GQ	1/1:255,255,0:99
comp30987_c0_seq1	206	.	T	C	109	.	DP=213;VDB=4.282004e-01;RPB=1.809919e+00;AF1=0.5;AC1=1;DP4=62,42,63,44;MQ=20;FQ=107;PV4=1,1,1,1	GT:PL:GQ	0/1:139,0,136:99
comp30993_c0_seq2	77	.	T	C	86	.	DP=111;VDB=3.363366e-01;RPB=-2.971486e-01;AF1=0.5;AC1=1;DP4=43,7,47,13;MQ=20;FQ=62;PV4=0.33,0.28,1,0.39	GT:PL:GQ	0/1:116,0,89:92
comp30998_c0_seq1	734	.	G	A	84	.	DP=343;VDB=2.794929e-01;RPB=7.218218e-01;AF1=0.5;AC1=1;DP4=91,108,75,68;MQ=20;FQ=87;PV4=0.23,0.045,1,1	GT:PL:GQ	0/1:114,0,154:99
comp30999_c0_seq2	624	.	T	C	129	.	DP=2826;VDB=5.195769e-01;RPB=1.149290e+00;AF1=0.5;AC1=1;DP4=506,864,498,870;MQ=20;FQ=123;PV4=0.78,1,1,1	GT:PL:GQ	0/1:159,0,151:99
comp30999_c0_seq3	624	.	T	C	122	.	DP=2826;VDB=5.195769e-01;RPB=1.149290e+00;AF1=0.5;AC1=1;DP4=506,864,498,870;MQ=20;FQ=124;PV4=0.78,1,1,1	GT:PL:GQ	0/1:152,0,157:99
comp31003_c0_seq2	253	.	A	C	96	.	DP=101;VDB=1.346282e-01;RPB=4.919012e-01;AF1=0.5;AC1=1;DP4=33,12,38,15;MQ=20;FQ=85.8;PV4=1,1,1,1	GT:PL:GQ	0/1:126,0,113:99
comp31004_c0_seq1	53	.	T	A	108	.	DP=107;VDB=8.485307e-03;RPB=1.617926e+00;AF1=0.5;AC1=1;DP4=22,33,17,30;MQ=20;FQ=111;PV4=0.84,0.28,1,1	GT:PL:GQ	0/1:138,0,148:99
comp31023_c0_seq1	552	.	A	G	109	.	DP=110;VDB=2.436886e-01;RPB=-1.049640e+00;AF1=0.5;AC1=1;DP4=22,29,28,27;MQ=20;FQ=108;PV4=0.44,1,1,1	GT:PL:GQ	0/1:139,0,137:99
comp31023_c0_seq3	962	.	A	G	109	.	DP=110;VDB=2.436886e-01;RPB=-1.049640e+00;AF1=0.5;AC1=1;DP4=22,29,28,27;MQ=20;FQ=108;PV4=0.44,1,1,1	GT:PL:GQ	0/1:139,0,137:99
comp31024_c0_seq1	968	.	T	C	86	.	DP=106;VDB=3.135423e-01;RPB=-1.954328e-01;AF1=0.5;AC1=1;DP4=39,23,23,19;MQ=20;FQ=89;PV4=0.42,1,1,0.22	GT:PL:GQ	0/1:116,0,135:99
comp31024_c0_seq1	969	.	C	A	84	.	DP=105;VDB=3.197973e-01;RPB=-2.525323e-01;AF1=0.5;AC1=1;DP4=38,23,23,18;MQ=20;FQ=87;PV4=0.54,0.49,1,0.14	GT:PL:GQ	0/1:114,0,136:99
comp31029_c0_seq1	635	.	C	T	114	.	DP=137;VDB=3.498822e-01;RPB=1.465667e+00;AF1=0.5;AC1=1;DP4=21,30,38,42;MQ=20;FQ=86;PV4=0.59,0.47,1,1	GT:PL:GQ	0/1:144,0,113:99
comp31034_c0_seq1	147	.	A	C	91	.	DP=212;VDB=4.353469e-02;RPB=5.690004e-01;AF1=0.5;AC1=1;DP4=82,27,69,28;MQ=20;FQ=92.8;PV4=0.53,0.45,1,1	GT:PL:GQ	0/1:121,0,126:99
comp31034_c0_seq1	255	.	C	T	119	.	DP=225;VDB=5.081065e-02;RPB=1.004444e-01;AF1=0.5;AC1=1;DP4=40,70,30,71;MQ=20;FQ=121;PV4=0.31,0.32,1,1	GT:PL:GQ	0/1:149,0,156:99
comp31034_c0_seq1	288	.	C	T	121	.	DP=198;VDB=4.469686e-01;RPB=3.429997e-01;AF1=0.5;AC1=1;DP4=28,67,24,71;MQ=20;FQ=121;PV4=0.63,1,1,0.39	GT:PL:GQ	0/1:151,0,151:99
comp31049_c0_seq1	558	.	T	C	81	.	DP=275;VDB=5.119523e-01;RPB=1.696056e+00;AF1=0.5;AC1=1;DP4=94,63,70,45;MQ=20;FQ=84;PV4=0.9,0.17,1,1	GT:PL:GQ	0/1:111,0,146:99
comp31051_c0_seq1	1726	.	A	G	119	.	DP=103;VDB=2.309512e-01;RPB=6.284318e-01;AF1=0.5;AC1=1;DP4=18,26,24,32;MQ=20;FQ=105;PV4=1,0.046,1,0.23	GT:PL:GQ	0/1:149,0,132:99
comp31051_c0_seq1	1963	.	C	T	102	.	DP=112;VDB=4.399191e-01;RPB=-5.128719e-01;AF1=0.5;AC1=1;DP4=18,22,41,30;MQ=20;FQ=75;PV4=0.24,1,1,0.19	GT:PL:GQ	0/1:132,0,102:99
comp31060_c0_seq2	811	.	C	A	109	.	DP=171;VDB=2.157802e-01;RPB=1.583240e-01;AF1=0.5;AC1=1;DP4=37,32,58,42;MQ=20;FQ=85;PV4=0.64,0.11,1,1	GT:PL:GQ	0/1:139,0,112:99
comp31081_c0_seq1	190	.	C	T	117	.	DP=150;VDB=2.023008e-02;RPB=3.553478e-01;AF1=0.5;AC1=1;DP4=36,31,38,45;MQ=20;FQ=100;PV4=0.41,1,1,0.26	GT:PL:GQ	0/1:147,0,127:99
comp31110_c0_seq1	1645	.	G	A	103	.	DP=140;VDB=8.089554e-02;RPB=6.895341e-01;AF1=0.5;AC1=1;DP4=36,27,48,25;MQ=20;FQ=101;PV4=0.38,0.2,1,0.29	GT:PL:GQ	0/1:133,0,129:99
comp31118_c0_seq1	364	.	C	T	125	.	DP=306;VDB=2.487145e-02;RPB=1.899858e+00;AF1=0.5;AC1=1;DP4=73,81,56,89;MQ=20;FQ=123;PV4=0.13,0.4,1,1	GT:PL:GQ	0/1:155,0,152:99
comp31118_c0_seq2	364	.	C	T	126	.	DP=306;VDB=2.487145e-02;RPB=1.899858e+00;AF1=0.5;AC1=1;DP4=73,81,56,89;MQ=20;FQ=121;PV4=0.13,0.4,1,1	GT:PL:GQ	0/1:156,0,149:99
comp31118_c0_seq4	364	.	C	T	123	.	DP=306;VDB=2.487145e-02;RPB=1.899858e+00;AF1=0.5;AC1=1;DP4=73,81,56,89;MQ=20;FQ=122;PV4=0.13,0.4,1,1	GT:PL:GQ	0/1:153,0,152:99
comp31149_c0_seq1	413	.	C	T	104	.	DP=108;VDB=3.352021e-01;RPB=2.949846e-01;AF1=0.5;AC1=1;DP4=22,33,29,24;MQ=20;FQ=107;PV4=0.18,0.16,1,1	GT:PL:GQ	0/1:134,0,144:99
comp31149_c0_seq1	781	.	G	A	107	.	DP=127;VDB=4.189948e-01;RPB=-8.811224e-01;AF1=0.5;AC1=1;DP4=28,28,39,27;MQ=20;FQ=105;PV4=0.36,0.32,1,1	GT:PL:GQ	0/1:137,0,133:99
comp31165_c0_seq1	124	.	C	T	57	.	DP=333;VDB=4.383304e-01;RPB=6.657754e+00;AF1=0.5;AC1=1;DP4=105,101,40,69;MQ=20;FQ=60;PV4=0.018,1.9e-05,1,0.41	GT:PL:GQ	0/1:87,0,134:90
comp31183_c0_seq1	321	.	T	C	177	.	DP=323;VDB=5.999429e-08;RPB=4.963765e+00;AF1=1;AC1=2;DP4=2,13,105,77;MQ=20;FQ=-282;PV4=0.00096,1,1,1	GT:PL:GQ	1/1:210,255,0:99
comp31193_c0_seq1	628	.	C	G	6.98	.	DP=160;VDB=1.939374e-01;RPB=-2.031722e+00;AF1=0.4999;AC1=1;DP4=66,43,34,13;MQ=20;FQ=9.53;PV4=0.2,1,1,1	GT:PL:GQ	0/1:36,0,108:37
comp31193_c0_seq1	1091	.	A	G	114	.	DP=450;VDB=5.018599e-02;RPB=9.328673e-01;AF1=0.5;AC1=1;DP4=107,69,140,99;MQ=20;FQ=85;PV4=0.69,1,1,1	GT:PL:GQ	0/1:144,0,112:99
comp31221_c0_seq1	1264	.	A	G	124	.	DP=260;VDB=4.347735e-02;RPB=-7.008101e-01;AF1=0.5;AC1=1;DP4=55,74,55,74;MQ=20;FQ=123;PV4=1,0.35,1,0.16	GT:PL:GQ	0/1:154,0,153:99
comp31222_c0_seq2	2125	.	G	T	112	.	DP=106;VDB=1.301004e-03;RPB=7.963954e-01;AF1=0.5;AC1=1;DP4=26,26,24,28;MQ=20;FQ=111;PV4=0.84,0.1,1,1	GT:PL:GQ	0/1:142,0,140:99
comp31229_c0_seq1	180	.	T	C	103	.	DP=254;VDB=5.136356e-01;RPB=3.728089e+00;AF1=0.5;AC1=1;DP4=81,50,60,51;MQ=20;FQ=106;PV4=0.24,0.17,1,1	GT:PL:GQ	0/1:133,0,145:99
comp31229_c0_seq1	237	.	C	A	104	.	DP=263;VDB=2.713306e-01;RPB=-1.003282e+00;AF1=0.5;AC1=1;DP4=64,83,46,70;MQ=20;FQ=107;PV4=0.53,0.1,1,0.32	GT:PL:GQ	0/1:134,0,159:99
comp31229_c0_seq1	488	.	T	G	110	.	DP=189;VDB=4.150388e-01;RPB=-8.273152e-01;AF1=0.5;AC1=1;DP4=47,44,48,43;MQ=20;FQ=109;PV4=1,1,1,1	GT:PL:GQ	0/1:140,0,139:99
comp31241_c0_seq1	1494	.	T	C	128	.	DP=354;VDB=5.181832e-01;RPB=1.050547e+00;AF1=0.5;AC1=1;DP4=60,102,81,106;MQ=20;FQ=116;PV4=0.27,1,1,0.33	GT:PL:GQ	0/1:158,0,143:99
comp31257_c0_seq1	992	.	A	G	123	.	DP=193;VDB=2.927506e-08;RPB=5.937849e-01;AF1=0.5;AC1=1;DP4=14,79,12,85;MQ=20;FQ=122;PV4=0.67,0.15,1,1	GT:PL:GQ	0/1:153,0,151:99
comp31257_c0_seq2	1863	.	A	G	123	.	DP=193;VDB=2.927506e-08;RPB=5.937849e-01;AF1=0.5;AC1=1;DP4=14,79,12,85;MQ=20;FQ=122;PV4=0.67,0.15,1,1	GT:PL:GQ	0/1:153,0,151:99
comp31257_c0_seq3	1622	.	A	G	123	.	DP=193;VDB=2.927506e-08;RPB=5.937849e-01;AF1=0.5;AC1=1;DP4=14,79,12,85;MQ=20;FQ=122;PV4=0.67,0.15,1,1	GT:PL:GQ	0/1:153,0,151:99
comp31257_c0_seq4	1280	.	A	G	123	.	DP=193;VDB=2.927506e-08;RPB=5.937849e-01;AF1=0.5;AC1=1;DP4=14,79,12,85;MQ=20;FQ=122;PV4=0.67,0.15,1,1	GT:PL:GQ	0/1:153,0,151:99
comp31267_c0_seq1	212	.	C	A	114	.	DP=238;VDB=4.586970e-01;RPB=1.225734e+00;AF1=0.5;AC1=1;DP4=49,75,42,68;MQ=20;FQ=117;PV4=0.89,0.0037,1,1	GT:PL:GQ	0/1:144,0,157:99
comp31267_c0_seq1	228	.	C	T	113	.	DP=228;VDB=4.841175e-01;RPB=1.699697e+00;AF1=0.5;AC1=1;DP4=45,73,37,64;MQ=20;FQ=116;PV4=0.89,0.069,1,1	GT:PL:GQ	0/1:143,0,157:99
comp31287_c0_seq1	186	.	A	T	108	.	DP=209;VDB=2.359179e-01;RPB=6.022844e-01;AF1=0.5;AC1=1;DP4=56,49,56,46;MQ=20;FQ=109;PV4=0.89,0.011,1,1	GT:PL:GQ	0/1:138,0,140:99
comp31302_c0_seq1	1350	.	T	G	123	.	DP=167;VDB=3.297311e-01;RPB=2.172362e+00;AF1=0.5;AC1=1;DP4=23,49,34,56;MQ=20;FQ=109;PV4=0.51,0.45,1,0.018	GT:PL:GQ	0/1:153,0,136:99
comp31302_c0_seq1	2046	.	A	G	132	.	DP=308;VDB=7.704249e-02;RPB=3.515843e-01;AF1=0.5;AC1=1;DP4=48,87,61,107;MQ=20;FQ=114;PV4=0.9,0.085,1,1	GT:PL:GQ	0/1:162,0,141:99
comp31311_c0_seq2	1308	.	G	A	128	.	DP=502;VDB=3.770821e-01;RPB=6.456503e-01;AF1=0.5;AC1=1;DP4=77,150,102,163;MQ=20;FQ=121;PV4=0.3,0.47,1,1	GT:PL:GQ	0/1:158,0,148:99
comp31317_c0_seq1	360	.	G	A	105	.	DP=329;VDB=4.790573e-01;RPB=7.157022e-01;AF1=0.5;AC1=1;DP4=75,100,69,79;MQ=20;FQ=108;PV4=0.5,1,1,1	GT:PL:GQ	0/1:135,0,158:99
comp31317_c0_seq1	1110	.	T	C	119	.	DP=392;VDB=3.170291e-02;RPB=1.114754e+00;AF1=0.5;AC1=1;DP4=42,169,24,143;MQ=20;FQ=122;PV4=0.17,0.018,1,1	GT:PL:GQ	0/1:149,0,171:99
comp31329_c0_seq2	1177	.	A	C	122	.	DP=261;VDB=6.638647e-03;RPB=1.518940e+00;AF1=0.5;AC1=1;DP4=52,63,71,65;MQ=20;FQ=113;PV4=0.31,0.0056,1,1	GT:PL:GQ	0/1:152,0,140:99
comp31334_c0_seq2	1409	.	A	G	120	.	DP=1110;VDB=3.069499e-02;RPB=6.635925e-01;AF1=0.5;AC1=1;DP4=241,316,217,311;MQ=20;FQ=122;PV4=0.5,1,1,1	GT:PL:GQ	0/1:150,0,157:99
comp31337_c0_seq1	522	.	C	T	120	.	DP=495;VDB=2.552280e-01;RPB=-8.208762e-01;AF1=0.5;AC1=1;DP4=119,129,103,134;MQ=20;FQ=121;PV4=0.36,0.098,1,1	GT:PL:GQ	0/1:150,0,153:99
comp31337_c0_seq3	286	.	C	T	113	.	DP=495;VDB=2.552280e-01;RPB=-8.208762e-01;AF1=0.5;AC1=1;DP4=119,129,103,134;MQ=20;FQ=116;PV4=0.36,0.098,1,1	GT:PL:GQ	0/1:143,0,152:99
comp31356_c0_seq1	167	.	T	C	69	.	DP=102;VDB=3.126411e-01;RPB=5.409221e-01;AF1=0.5;AC1=1;DP4=42,14,29,10;MQ=20;FQ=72;PV4=1,1,1,1	GT:PL:GQ	0/1:99,0,122:99
comp31361_c0_seq1	3023	.	C	T	78	.	DP=136;VDB=9.828103e-02;RPB=1.887524e+00;AF1=0.5;AC1=1;DP4=44,36,35,20;MQ=20;FQ=81;PV4=0.38,0.29,1,1	GT:PL:GQ	0/1:108,0,140:99
comp31384_c0_seq1	150	.	A	G	63	.	DP=263;VDB=2.460850e-01;RPB=-4.188180e-02;AF1=0.5;AC1=1;DP4=102,51,67,34;MQ=20;FQ=66;PV4=1,1,1,1	GT:PL:GQ	0/1:93,0,136:96
comp31384_c0_seq1	788	.	C	T	113	.	DP=141;VDB=3.730654e-01;RPB=-2.863428e-01;AF1=0.5;AC1=1;DP4=31,39,28,39;MQ=20;FQ=114;PV4=0.86,1,1,1	GT:PL:GQ	0/1:143,0,145:99
comp31384_c0_seq4	150	.	A	G	63	.	DP=263;VDB=2.460850e-01;RPB=-4.188180e-02;AF1=0.5;AC1=1;DP4=102,51,67,34;MQ=20;FQ=66;PV4=1,1,1,1	GT:PL:GQ	0/1:93,0,136:96
comp31384_c0_seq4	949	.	C	T	113	.	DP=141;VDB=3.730654e-01;RPB=-2.863428e-01;AF1=0.5;AC1=1;DP4=31,39,28,39;MQ=20;FQ=114;PV4=0.86,1,1,1	GT:PL:GQ	0/1:143,0,145:99
comp31384_c0_seq5	150	.	A	G	63	.	DP=263;VDB=2.460850e-01;RPB=-4.188180e-02;AF1=0.5;AC1=1;DP4=102,51,67,34;MQ=20;FQ=66;PV4=1,1,1,1	GT:PL:GQ	0/1:93,0,136:96
comp31384_c0_seq5	868	.	C	T	113	.	DP=141;VDB=3.730654e-01;RPB=-2.863428e-01;AF1=0.5;AC1=1;DP4=31,39,28,39;MQ=20;FQ=114;PV4=0.86,1,1,1	GT:PL:GQ	0/1:143,0,145:99
comp31384_c0_seq6	150	.	A	G	63	.	DP=263;VDB=2.460850e-01;RPB=-4.188180e-02;AF1=0.5;AC1=1;DP4=102,51,67,34;MQ=20;FQ=66;PV4=1,1,1,1	GT:PL:GQ	0/1:93,0,136:96
comp31384_c0_seq6	869	.	C	T	113	.	DP=141;VDB=3.730654e-01;RPB=-2.863428e-01;AF1=0.5;AC1=1;DP4=31,39,28,39;MQ=20;FQ=114;PV4=0.86,1,1,1	GT:PL:GQ	0/1:143,0,145:99
comp31415_c3_seq1	59	.	T	A	100	.	DP=299;VDB=5.202999e-01;RPB=-9.247761e-01;AF1=0.5;AC1=1;DP4=101,63,76,54;MQ=20;FQ=103;PV4=0.63,0.011,1,0.074	GT:PL:GQ	0/1:130,0,145:99
comp31415_c3_seq1	176	.	G	A	116	.	DP=611;VDB=5.227571e-01;RPB=4.300317e-01;AF1=0.5;AC1=1;DP4=152,141,162,144;MQ=20;FQ=102;PV4=0.81,4.2e-08,1,0.3	GT:PL:GQ	0/1:146,0,129:99
comp31430_c0_seq1	87	.	A	C	87	.	DP=238;VDB=2.095007e-01;RPB=8.617069e-01;AF1=0.5;AC1=1;DP4=79,21,105,19;MQ=20;FQ=78.7;PV4=0.3,1,1,1	GT:PL:GQ	0/1:117,0,106:99
comp31430_c0_seq1	88	.	G	T	87	.	DP=243;VDB=1.015373e-01;RPB=1.135746e+00;AF1=0.5;AC1=1;DP4=82,21,104,19;MQ=20;FQ=81.4;PV4=0.38,0.41,1,1	GT:PL:GQ	0/1:117,0,109:99
comp31430_c0_seq1	208	.	A	G	90	.	DP=525;VDB=2.847369e-01;RPB=3.514995e-01;AF1=0.5;AC1=1;DP4=162,111,95,115;MQ=20;FQ=93;PV4=0.0024,1,1,1	GT:PL:GQ	0/1:120,0,144:99
comp31430_c0_seq1	244	.	G	A	98	.	DP=513;VDB=5.006924e-01;RPB=1.422223e+00;AF1=0.5;AC1=1;DP4=177,102,113,106;MQ=20;FQ=101;PV4=0.0081,0.33,1,0.45	GT:PL:GQ	0/1:128,0,146:99
comp31430_c0_seq1	402	.	C	T	45	.	DP=549;VDB=2.079197e-01;RPB=-4.395536e-01;AF1=0.5;AC1=1;DP4=132,181,97,121;MQ=20;FQ=48;PV4=0.66,0.034,1,1	GT:PL:GQ	0/1:75,0,140:78
comp31432_c0_seq1	330	.	C	T	93	.	DP=168;VDB=1.730542e-01;RPB=-1.411954e+00;AF1=0.5;AC1=1;DP4=56,34,38,32;MQ=20;FQ=95.8;PV4=0.33,1,1,1	GT:PL:GQ	0/1:123,0,137:99
comp31432_c0_seq1	541	.	T	C	93	.	DP=216;VDB=4.829718e-01;RPB=-6.927750e-01;AF1=0.5;AC1=1;DP4=54,66,36,53;MQ=20;FQ=96;PV4=0.57,0.3,1,1	GT:PL:GQ	0/1:123,0,151:99
comp31456_c0_seq1	828	.	T	C	115	.	DP=376;VDB=2.487420e-01;RPB=-1.969825e-01;AF1=0.5;AC1=1;DP4=83,103,87,92;MQ=20;FQ=118;PV4=0.46,0.47,1,1	GT:PL:GQ	0/1:145,0,155:99
comp31457_c0_seq2	103	.	G	A	98	.	DP=109;VDB=7.709928e-03;RPB=4.146899e-01;AF1=0.5;AC1=1;DP4=34,10,43,20;MQ=20;FQ=67;PV4=0.38,0.26,1,0.18	GT:PL:GQ	0/1:128,0,94:97
comp31457_c0_seq2	422	.	G	A	54	.	DP=117;VDB=2.679107e-02;RPB=1.182021e+00;AF1=0.5;AC1=1;DP4=46,30,24,16;MQ=20;FQ=57;PV4=1,1,1,0.088	GT:PL:GQ	0/1:84,0,128:87
comp31463_c0_seq1	456	.	A	G	94	.	DP=108;VDB=1.095999e-01;RPB=1.586743e+00;AF1=0.5;AC1=1;DP4=30,32,17,26;MQ=20;FQ=97;PV4=0.43,0.34,1,1	GT:PL:GQ	0/1:124,0,146:99
comp31468_c0_seq1	391	.	C	T	107	.	DP=232;VDB=2.861997e-01;RPB=-2.319150e+00;AF1=0.5;AC1=1;DP4=60,55,59,48;MQ=20;FQ=110;PV4=0.69,0.4,1,1	GT:PL:GQ	0/1:137,0,147:99
comp31468_c0_seq2	391	.	C	T	107	.	DP=232;VDB=2.861997e-01;RPB=-2.319150e+00;AF1=0.5;AC1=1;DP4=60,55,59,48;MQ=20;FQ=110;PV4=0.69,0.4,1,1	GT:PL:GQ	0/1:137,0,147:99
comp31513_c0_seq2	600	.	G	T	106	.	DP=123;VDB=7.642329e-02;RPB=-4.299191e-01;AF1=0.5;AC1=1;DP4=28,26,41,25;MQ=20;FQ=99.5;PV4=0.27,1,1,0.46	GT:PL:GQ	0/1:136,0,127:99
comp31527_c1_seq1	783	.	C	T	135	.	DP=8019;VDB=1.328290e-20;RPB=2.743873e+00;AF1=0.5;AC1=1;DP4=1128,2182,1658,3014;MQ=20;FQ=122;PV4=0.2,0.15,1,0.47	GT:PL:GQ	0/1:165,0,149:99
comp31527_c1_seq1	786	.	G	A	107	.	DP=8021;VDB=3.283400e-18;RPB=3.227388e+00;AF1=0.5;AC1=1;DP4=1653,3019,1127,2184;MQ=20;FQ=110;PV4=0.22,0.018,1,0.33	GT:PL:GQ	0/1:137,0,161:99
comp31531_c0_seq1	422	.	G	C	96	.	DP=1216;VDB=5.177723e-01;RPB=9.281396e-01;AF1=0.5;AC1=1;DP4=349,290,248,236;MQ=20;FQ=99;PV4=0.28,0.0083,1,1	GT:PL:GQ	0/1:126,0,149:99
comp31531_c0_seq3	422	.	G	C	112	.	DP=1216;VDB=5.177723e-01;RPB=9.281396e-01;AF1=0.5;AC1=1;DP4=349,290,248,236;MQ=20;FQ=115;PV4=0.28,0.0083,1,1	GT:PL:GQ	0/1:142,0,152:99
comp31544_c0_seq2	194	.	G	A	183	.	DP=113;VDB=4.037467e-02;AF1=1;AC1=2;DP4=0,0,64,49;MQ=20;FQ=-282	GT:PL:GQ	1/1:216,255,0:99
comp31565_c0_seq2	658	.	G	A	199	.	DP=153;VDB=4.310113e-01;AF1=1;AC1=2;DP4=0,0,75,69;MQ=20;FQ=-282	GT:PL:GQ	1/1:232,255,0:99
comp31575_c0_seq1	1141	.	G	C	114	.	DP=114;VDB=2.229754e-02;RPB=7.109423e-01;AF1=0.5;AC1=1;DP4=24,30,26,31;MQ=20;FQ=112;PV4=1,1,1,1	GT:PL:GQ	0/1:144,0,141:99
comp31581_c0_seq1	1313	.	G	C	222	.	DP=364;VDB=5.026402e-01;AF1=1;AC1=2;DP4=0,0,115,218;MQ=20;FQ=-282	GT:PL:GQ	1/1:255,255,0:99
comp31581_c0_seq1	1334	.	A	G	136	.	DP=302;VDB=3.896900e-06;RPB=-1.501584e+00;AF1=0.5;AC1=1;DP4=14,105,27,147;MQ=20;FQ=69;PV4=0.4,1,1,1	GT:PL:GQ	0/1:166,0,96:99
comp31588_c0_seq2	145	.	T	C	90	.	DP=739;VDB=2.217922e-01;RPB=6.175517e-01;AF1=0.5;AC1=1;DP4=264,138,222,96;MQ=20;FQ=93;PV4=0.26,0.39,1,1	GT:PL:GQ	0/1:120,0,144:99
comp31618_c0_seq1	494	.	A	C	118	.	DP=749;VDB=3.904392e-01;RPB=-1.161095e+00;AF1=0.5;AC1=1;DP4=177,194,158,170;MQ=20;FQ=119;PV4=0.94,0.03,1,1	GT:PL:GQ	0/1:148,0,150:99
comp31621_c0_seq2	633	.	A	G	103	.	DP=405;VDB=5.271364e-02;RPB=-2.467136e+00;AF1=0.5;AC1=1;DP4=123,73,126,62;MQ=20;FQ=105;PV4=0.39,1,1,1	GT:PL:GQ	0/1:133,0,140:99
comp31621_c0_seq3	738	.	T	C	222	.	DP=422;VDB=2.472826e-04;RPB=1.569542e+00;AF1=1;AC1=2;DP4=0,1,182,222;MQ=20;FQ=-282;PV4=1,0.38,1,0.22	GT:PL:GQ	1/1:255,255,0:99
comp31624_c0_seq1	923	.	G	A	92	.	DP=134;VDB=2.260624e-01;RPB=1.461459e+00;AF1=0.5;AC1=1;DP4=37,33,34,23;MQ=20;FQ=95;PV4=0.48,1,1,1	GT:PL:GQ	0/1:122,0,143:99
comp31631_c0_seq2	38	.	G	A	21	.	DP=113;VDB=2.323681e-03;RPB=3.968847e-01;AF1=0.5;AC1=1;DP4=60,4,46,1;MQ=20;FQ=24;PV4=0.39,0.089,1,0.34	GT:PL:GQ	0/1:51,0,77:54
comp31648_c0_seq2	181	.	T	C	88	.	DP=171;VDB=1.235593e-02;RPB=4.662824e-03;AF1=0.5;AC1=1;DP4=68,27,49,27;MQ=20;FQ=90.7;PV4=0.33,0.47,1,0.27	GT:PL:GQ	0/1:118,0,129:99
comp31655_c0_seq1	297	.	T	C	98	.	DP=1266;VDB=4.281460e-01;RPB=1.439182e+00;AF1=0.5;AC1=1;DP4=352,343,276,273;MQ=20;FQ=101;PV4=0.91,1,1,1	GT:PL:GQ	0/1:128,0,156:99
comp31655_c0_seq1	322	.	T	C	77	.	DP=1144;VDB=5.146794e-01;RPB=2.625374e+00;AF1=0.5;AC1=1;DP4=274,371,194,292;MQ=20;FQ=80;PV4=0.39,0.00025,1,1	GT:PL:GQ	0/1:107,0,152:99
comp31662_c0_seq1	447	.	G	C	120	.	DP=211;VDB=4.248621e-02;RPB=1.538902e+00;AF1=0.5;AC1=1;DP4=47,50,50,57;MQ=20;FQ=110;PV4=0.89,1,1,1	GT:PL:GQ	0/1:150,0,137:99
comp31684_c0_seq2	62	.	A	G	86	.	DP=266;VDB=4.239861e-01;RPB=-5.421736e-01;AF1=0.5;AC1=1;DP4=86,27,122,17;MQ=20;FQ=83.6;PV4=0.019,1,1,0.24	GT:PL:GQ	0/1:116,0,112:99
comp31684_c0_seq2	121	.	T	A	109	.	DP=581;VDB=5.115052e-01;RPB=6.557603e-01;AF1=0.5;AC1=1;DP4=189,67,222,92;MQ=20;FQ=80;PV4=0.45,1,1,1	GT:PL:GQ	0/1:139,0,107:99
comp31684_c0_seq2	146	.	A	G	120	.	DP=608;VDB=1.010789e-01;RPB=1.423879e+00;AF1=0.5;AC1=1;DP4=166,103,195,140;MQ=20;FQ=95;PV4=0.4,1,1,1	GT:PL:GQ	0/1:150,0,122:99
comp31688_c0_seq1	18	.	C	T	66	.	DP=317;VDB=1.298695e-40;RPB=4.854378e+00;AF1=0.5;AC1=1;DP4=110,11,176,10;MQ=20;FQ=39;PV4=0.25,1,1,1	GT:PL:GQ	0/1:96,0,66:69
comp31688_c0_seq1	504	.	G	T	57	.	DP=2272;VDB=1.039113e-01;RPB=-4.388394e-01;AF1=0.5;AC1=1;DP4=547,705,428,485;MQ=20;FQ=60;PV4=0.15,9.2e-13,1,1	GT:PL:GQ	0/1:87,0,144:90
comp31688_c0_seq3	18	.	C	T	55	.	DP=317;VDB=1.298695e-40;RPB=4.854378e+00;AF1=0.5;AC1=1;DP4=110,11,176,10;MQ=20;FQ=32;PV4=0.25,1,1,1	GT:PL:GQ	0/1:85,0,59:62
comp31688_c0_seq3	504	.	G	T	58	.	DP=2272;VDB=1.039113e-01;RPB=-4.388394e-01;AF1=0.5;AC1=1;DP4=547,705,428,485;MQ=20;FQ=61;PV4=0.15,9.2e-13,1,1	GT:PL:GQ	0/1:88,0,145:91
comp31688_c0_seq3	765	.	G	T	23	.	DP=108;VDB=2.595233e-01;RPB=-1.522968e+00;AF1=0.5;AC1=1;DP4=32,44,15,14;MQ=20;FQ=26;PV4=0.39,0.2,1,1	GT:PL:GQ	0/1:53,0,127:56
comp31703_c0_seq1	2160	.	C	A	121	.	DP=1004;VDB=4.180178e-01;RPB=1.914060e-01;AF1=0.5;AC1=1;DP4=213,254,243,262;MQ=20;FQ=119;PV4=0.44,1.6e-07,1,1	GT:PL:GQ	0/1:151,0,148:99
comp31706_c0_seq1	84	.	C	T	70	.	DP=134;VDB=3.888953e-04;RPB=1.253575e-01;AF1=0.5;AC1=1;DP4=42,42,22,26;MQ=20;FQ=73;PV4=0.72,1,1,1	GT:PL:GQ	0/1:100,0,139:99
comp31706_c0_seq1	85	.	C	T	113	.	DP=134;VDB=1.686479e-06;RPB=2.548935e+00;AF1=0.5;AC1=1;DP4=35,32,28,37;MQ=20;FQ=111;PV4=0.3,0.33,1,1	GT:PL:GQ	0/1:143,0,139:99
comp31706_c0_seq1	92	.	T	C	28	.	DP=154;VDB=2.598111e-01;RPB=1.156110e-01;AF1=0.5;AC1=1;DP4=51,54,25,22;MQ=20;FQ=31;PV4=0.73,0.15,1,0.45	GT:PL:GQ	0/1:58,0,122:61
comp31712_c0_seq1	200	.	G	C	122	.	DP=892;VDB=3.287264e-01;RPB=2.700121e-01;AF1=0.5;AC1=1;DP4=237,197,253,180;MQ=20;FQ=114;PV4=0.27,1,1,1	GT:PL:GQ	0/1:152,0,141:99
comp31712_c0_seq2	200	.	G	C	107	.	DP=892;VDB=3.287264e-01;RPB=2.700121e-01;AF1=0.5;AC1=1;DP4=237,197,253,180;MQ=20;FQ=110;PV4=0.27,1,1,1	GT:PL:GQ	0/1:137,0,149:99
comp31715_c0_seq1	1098	.	T	C	98	.	DP=214;VDB=2.291622e-01;RPB=6.035280e-01;AF1=0.5;AC1=1;DP4=48,67,47,47;MQ=20;FQ=101;PV4=0.26,0.00065,1,1	GT:PL:GQ	0/1:128,0,155:99
comp31715_c0_seq1	1145	.	G	A	101	.	DP=191;VDB=4.281478e-01;RPB=1.097317e+00;AF1=0.5;AC1=1;DP4=44,58,37,46;MQ=20;FQ=104;PV4=0.88,0.46,1,1	GT:PL:GQ	0/1:131,0,151:99
comp31747_c0_seq2	119	.	T	A	104	.	DP=240;VDB=2.057619e-01;RPB=1.641745e-02;AF1=0.5;AC1=1;DP4=74,42,82,36;MQ=20;FQ=105;PV4=0.41,1,1,1	GT:PL:GQ	0/1:134,0,137:99
comp31747_c0_seq2	276	.	G	A	113	.	DP=153;VDB=4.162099e-01;RPB=-4.392684e-01;AF1=0.5;AC1=1;DP4=37,35,28,48;MQ=20;FQ=110;PV4=0.097,0.0033,1,1	GT:PL:GQ	0/1:143,0,138:99
comp31750_c0_seq1	147	.	C	T	84	.	DP=109;VDB=3.087902e-01;RPB=-1.263004e+00;AF1=0.5;AC1=1;DP4=29,36,24,20;MQ=20;FQ=87;PV4=0.33,0.024,1,0.24	GT:PL:GQ	0/1:114,0,148:99
comp31750_c0_seq1	482	.	T	A	54	.	DP=126;VDB=6.145496e-02;RPB=4.032738e-01;AF1=0.5;AC1=1;DP4=50,27,32,13;MQ=20;FQ=57;PV4=0.55,1,1,1	GT:PL:GQ	0/1:84,0,128:87
comp31759_c0_seq2	640	.	T	C	121	.	DP=171;VDB=9.826274e-04;RPB=-5.434190e-01;AF1=0.5;AC1=1;DP4=29,50,33,56;MQ=20;FQ=115;PV4=1,0.0036,1,1	GT:PL:GQ	0/1:151,0,143:99
comp31759_c0_seq2	1350	.	G	A	111	.	DP=115;VDB=3.740429e-01;RPB=1.723237e+00;AF1=0.5;AC1=1;DP4=34,27,20,34;MQ=20;FQ=110;PV4=0.061,1,1,1	GT:PL:GQ	0/1:141,0,139:99
comp31760_c0_seq2	1251	.	G	A	119	.	DP=353;VDB=8.426138e-02;RPB=-2.096407e+00;AF1=0.5;AC1=1;DP4=61,86,102,96;MQ=20;FQ=95;PV4=0.081,0.098,1,1	GT:PL:GQ	0/1:149,0,122:99
comp31771_c0_seq1	1276	.	C	A	88	.	DP=158;VDB=4.029948e-02;RPB=1.029108e+00;AF1=0.5;AC1=1;DP4=41,47,26,34;MQ=20;FQ=91;PV4=0.74,1,1,1	GT:PL:GQ	0/1:118,0,146:99
comp31775_c0_seq3	200	.	C	T	106	.	DP=381;VDB=5.128992e-01;RPB=-1.049375e+00;AF1=0.5;AC1=1;DP4=110,90,87,84;MQ=20;FQ=109;PV4=0.47,0.033,1,1	GT:PL:GQ	0/1:136,0,149:99
comp31775_c0_seq3	538	.	C	A	126	.	DP=275;VDB=3.567620e-02;RPB=1.279479e-01;AF1=0.5;AC1=1;DP4=56,62,69,76;MQ=20;FQ=108;PV4=1,1,1,1	GT:PL:GQ	0/1:156,0,135:99
comp31780_c0_seq1	81	.	C	G	197	.	DP=403;VDB=3.164837e-05;AF1=1;AC1=2;DP4=0,0,355,35;MQ=20;FQ=-282	GT:PL:GQ	1/1:230,255,0:99
comp31806_c0_seq1	346	.	T	C	121	.	DP=1085;VDB=5.139846e-01;RPB=-5.363894e-01;AF1=0.5;AC1=1;DP4=271,245,260,283;MQ=20;FQ=112;PV4=0.14,1,1,1	GT:PL:GQ	0/1:151,0,139:99
comp31806_c0_seq1	463	.	C	G	113	.	DP=1218;VDB=5.117092e-01;RPB=-8.796023e-01;AF1=0.5;AC1=1;DP4=284,317,294,289;MQ=20;FQ=115;PV4=0.3,1,1,1	GT:PL:GQ	0/1:143,0,151:99
comp31806_c0_seq1	698	.	A	T	72	.	DP=644;VDB=1.871577e-02;RPB=1.817081e+00;AF1=0.5;AC1=1;DP4=124,197,77,118;MQ=20;FQ=75;PV4=0.85,0.23,1,1	GT:PL:GQ	0/1:102,0,151:99
comp31815_c0_seq5	355	.	A	T	94	.	DP=127;VDB=1.122938e-01;RPB=1.469798e+00;AF1=0.5;AC1=1;DP4=36,30,37,21;MQ=20;FQ=96.9;PV4=0.36,0.032,1,1	GT:PL:GQ	0/1:124,0,140:99
comp31820_c0_seq1	1753	.	C	T	110	.	DP=141;VDB=4.497874e-01;RPB=-5.588022e-01;AF1=0.5;AC1=1;DP4=39,21,43,33;MQ=20;FQ=89;PV4=0.38,0.019,1,1	GT:PL:GQ	0/1:140,0,116:99
comp31828_c0_seq1	801	.	T	G	71	.	DP=1254;VDB=1.139797e-01;RPB=-2.753975e-01;AF1=0.5;AC1=1;DP4=229,451,202,311;MQ=20;FQ=74;PV4=0.045,0.46,1,0.32	GT:PL:GQ	0/1:101,0,156:99
comp31828_c0_seq1	1106	.	G	C	120	.	DP=991;VDB=3.138775e-01;RPB=1.341376e+00;AF1=0.5;AC1=1;DP4=63,434,36,438;MQ=20;FQ=123;PV4=0.011,0.17,1,1	GT:PL:GQ	0/1:150,0,171:99
comp31828_c0_seq1	1355	.	A	G	112	.	DP=861;VDB=9.772454e-02;RPB=-3.849876e-01;AF1=0.5;AC1=1;DP4=180,248,142,268;MQ=20;FQ=115;PV4=0.028,1,1,1	GT:PL:GQ	0/1:142,0,158:99
comp31831_c0_seq1	668	.	T	C	128	.	DP=7459;VDB=8.680461e-18;RPB=1.447868e+01;AF1=0.5;AC1=1;DP4=1089,2505,907,2195;MQ=20;FQ=129;PV4=0.35,3.1e-60,1,1	GT:PL:GQ	0/1:158,0,160:99
comp31835_c0_seq1	437	.	T	G	84	.	DP=200;VDB=4.642686e-01;RPB=-8.266800e-01;AF1=0.5;AC1=1;DP4=62,48,56,31;MQ=20;FQ=87;PV4=0.31,0.0025,1,0.082	GT:PL:GQ	0/1:114,0,144:99
comp31835_c0_seq1	614	.	C	A	94	.	DP=112;VDB=3.359003e-01;RPB=3.114871e-01;AF1=0.5;AC1=1;DP4=28,33,22,24;MQ=20;FQ=97;PV4=0.85,1,1,0.48	GT:PL:GQ	0/1:124,0,146:99
comp31835_c0_seq1	953	.	G	T	106	.	DP=109;VDB=1.365976e-01;RPB=2.021961e-01;AF1=0.5;AC1=1;DP4=23,30,30,23;MQ=20;FQ=108;PV4=0.24,1,1,1	GT:PL:GQ	0/1:136,0,144:99
comp31844_c0_seq1	80	.	C	T	98	.	DP=934;VDB=5.234067e-01;RPB=2.515389e+00;AF1=0.5;AC1=1;DP4=359,104,346,105;MQ=20;FQ=95.6;PV4=0.81,0.42,1,1	GT:PL:GQ	0/1:128,0,124:99
comp31844_c0_seq1	220	.	G	A	115	.	DP=1653;VDB=3.413314e-02;RPB=-1.228632e-01;AF1=0.5;AC1=1;DP4=424,408,418,351;MQ=20;FQ=116;PV4=0.18,0.001,1,1	GT:PL:GQ	0/1:145,0,147:99
comp31844_c0_seq2	80	.	C	T	84	.	DP=934;VDB=5.234067e-01;RPB=2.515389e+00;AF1=0.5;AC1=1;DP4=359,104,346,105;MQ=20;FQ=87;PV4=0.81,0.42,1,1	GT:PL:GQ	0/1:114,0,135:99
comp31844_c0_seq2	220	.	G	A	115	.	DP=1653;VDB=3.413314e-02;RPB=-1.228632e-01;AF1=0.5;AC1=1;DP4=424,408,418,351;MQ=20;FQ=113;PV4=0.18,0.001,1,1	GT:PL:GQ	0/1:145,0,141:99
comp31862_c0_seq1	483	.	A	C	106	.	DP=271;VDB=1.776155e-02;RPB=-1.012375e+00;AF1=0.5;AC1=1;DP4=57,88,46,70;MQ=20;FQ=109;PV4=1,1,1,1	GT:PL:GQ	0/1:136,0,158:99
comp31862_c0_seq1	1243	.	A	G	104	.	DP=152;VDB=8.380263e-02;RPB=-1.352325e+00;AF1=0.5;AC1=1;DP4=31,46,36,33;MQ=20;FQ=107;PV4=0.18,1,1,1	GT:PL:GQ	0/1:134,0,148:99
comp31866_c0_seq7	559	.	A	G	110	.	DP=237;VDB=4.361479e-01;RPB=7.007772e-01;AF1=0.5;AC1=1;DP4=52,72,44,62;MQ=20;FQ=113;PV4=1,0.17,1,1	GT:PL:GQ	0/1:140,0,156:99
comp31905_c0_seq1	1098	.	G	A	105	.	DP=110;VDB=2.160981e-06;RPB=2.630384e-01;AF1=0.5;AC1=1;DP4=27,28,32,23;MQ=20;FQ=107;PV4=0.44,1,1,1	GT:PL:GQ	0/1:135,0,140:99
comp31909_c2_seq1	279	.	T	G	118	.	DP=279;VDB=3.059183e-01;RPB=5.550195e-01;AF1=0.5;AC1=1;DP4=53,67,76,64;MQ=20;FQ=116;PV4=0.11,0.017,1,0.33	GT:PL:GQ	0/1:148,0,144:99
comp31918_c0_seq2	887	.	T	C	76	.	DP=164;VDB=3.731773e-01;RPB=9.385588e-01;AF1=0.5;AC1=1;DP4=56,37,44,22;MQ=20;FQ=79;PV4=0.51,1,1,1	GT:PL:GQ	0/1:106,0,135:99
comp31952_c0_seq1	515	.	C	T	112	.	DP=125;VDB=4.227840e-01;RPB=1.008653e+00;AF1=0.5;AC1=1;DP4=29,22,37,32;MQ=20;FQ=93;PV4=0.85,0.15,1,0.17	GT:PL:GQ	0/1:142,0,120:99
comp31952_c0_seq2	197	.	T	G	118	.	DP=139;VDB=2.863080e-01;RPB=1.427074e+00;AF1=0.5;AC1=1;DP4=34,29,32,41;MQ=20;FQ=103;PV4=0.3,0.19,1,1	GT:PL:GQ	0/1:148,0,130:99
comp31952_c0_seq2	380	.	C	T	112	.	DP=125;VDB=4.227840e-01;RPB=1.008653e+00;AF1=0.5;AC1=1;DP4=29,22,37,32;MQ=20;FQ=93;PV4=0.85,0.15,1,0.17	GT:PL:GQ	0/1:142,0,120:99
comp31955_c0_seq1	525	.	T	A	106	.	DP=109;VDB=9.529548e-02;RPB=2.519660e-01;AF1=0.5;AC1=1;DP4=20,33,31,24;MQ=20;FQ=108;PV4=0.057,0.1,1,1	GT:PL:GQ	0/1:136,0,144:99
comp31966_c0_seq2	2219	.	T	G	98	.	DP=112;VDB=1.757887e-01;RPB=5.183564e-01;AF1=0.5;AC1=1;DP4=38,18,34,19;MQ=20;FQ=97.5;PV4=0.69,1,1,1	GT:PL:GQ	0/1:128,0,127:99
comp31966_c0_seq2	2512	.	A	G	121	.	DP=113;VDB=8.514010e-08;RPB=2.903272e-01;AF1=0.5;AC1=1;DP4=7,39,13,52;MQ=20;FQ=81;PV4=0.62,1,1,0.25	GT:PL:GQ	0/1:151,0,108:99
comp31972_c0_seq1	181	.	T	C	222	.	DP=327;VDB=1.146458e-01;AF1=1;AC1=2;DP4=0,0,167,133;MQ=20;FQ=-282	GT:PL:GQ	1/1:255,255,0:99
comp31972_c0_seq1	194	.	C	T	222	.	DP=408;VDB=5.111300e-01;AF1=1;AC1=2;DP4=0,0,223,174;MQ=20;FQ=-282	GT:PL:GQ	1/1:255,255,0:99
comp31972_c0_seq2	181	.	T	C	222	.	DP=327;VDB=1.146458e-01;AF1=1;AC1=2;DP4=0,0,167,133;MQ=20;FQ=-282	GT:PL:GQ	1/1:255,255,0:99
comp31972_c0_seq2	194	.	C	T	222	.	DP=408;VDB=5.111300e-01;AF1=1;AC1=2;DP4=0,0,223,174;MQ=20;FQ=-282	GT:PL:GQ	1/1:255,255,0:99
comp31993_c0_seq1	290	.	G	A	105	.	DP=134;VDB=1.244203e-01;RPB=-2.031112e+00;AF1=0.5;AC1=1;DP4=35,32,33,30;MQ=20;FQ=107;PV4=1,0.07,1,1	GT:PL:GQ	0/1:135,0,141:99
comp31993_c0_seq2	290	.	G	A	105	.	DP=134;VDB=1.244203e-01;RPB=-2.031112e+00;AF1=0.5;AC1=1;DP4=35,32,33,30;MQ=20;FQ=107;PV4=1,0.07,1,1	GT:PL:GQ	0/1:135,0,141:99
comp31993_c0_seq3	290	.	G	A	105	.	DP=134;VDB=1.244203e-01;RPB=-2.031112e+00;AF1=0.5;AC1=1;DP4=35,32,33,30;MQ=20;FQ=107;PV4=1,0.07,1,1	GT:PL:GQ	0/1:135,0,141:99
comp32002_c0_seq1	458	.	A	G	111	.	DP=151;VDB=8.344086e-02;RPB=1.575157e+00;AF1=0.5;AC1=1;DP4=41,21,40,34;MQ=20;FQ=93;PV4=0.17,1,1,1	GT:PL:GQ	0/1:141,0,120:99
comp32014_c0_seq3	858	.	T	C	97	.	DP=370;VDB=4.950998e-01;RPB=-1.073760e+00;AF1=0.5;AC1=1;DP4=80,112,87,79;MQ=20;FQ=100;PV4=0.044,0.084,1,0.13	GT:PL:GQ	0/1:127,0,161:99
comp32014_c0_seq3	1386	.	G	A	115	.	DP=413;VDB=5.672700e-03;RPB=3.663035e-01;AF1=0.5;AC1=1;DP4=120,77,116,95;MQ=20;FQ=114;PV4=0.23,0.5,1,0.41	GT:PL:GQ	0/1:145,0,143:99
comp32014_c0_seq3	1710	.	C	T	125	.	DP=413;VDB=1.727402e-02;RPB=3.200955e-01;AF1=0.5;AC1=1;DP4=77,120,95,116;MQ=20;FQ=124;PV4=0.23,1,1,0.41	GT:PL:GQ	0/1:155,0,153:99
comp32014_c0_seq3	2238	.	A	G	93	.	DP=370;VDB=4.846642e-01;RPB=1.611408e+00;AF1=0.5;AC1=1;DP4=112,80,79,87;MQ=20;FQ=96;PV4=0.044,0.08,1,0.13	GT:PL:GQ	0/1:123,0,148:99
comp32018_c0_seq1	1920	.	C	A	96	.	DP=146;VDB=1.889606e-01;RPB=-7.490635e-02;AF1=0.5;AC1=1;DP4=25,51,29,33;MQ=20;FQ=99;PV4=0.12,8e-07,1,1	GT:PL:GQ	0/1:126,0,154:99
comp32049_c0_seq1	1055	.	G	A	57	.	DP=220;VDB=5.813606e-04;RPB=2.367811e+00;AF1=0.5;AC1=1;DP4=83,49,56,27;MQ=20;FQ=60;PV4=0.56,1,1,1	GT:PL:GQ	0/1:87,0,134:90
comp32052_c0_seq2	184	.	A	G	95	.	DP=212;VDB=2.922713e-02;RPB=-1.028792e-01;AF1=0.5;AC1=1;DP4=58,59,48,45;MQ=20;FQ=98;PV4=0.78,1,1,0.24	GT:PL:GQ	0/1:125,0,149:99
comp32052_c0_seq2	883	.	C	A	85	.	DP=104;VDB=2.787566e-01;RPB=-3.836410e-02;AF1=0.5;AC1=1;DP4=28,34,15,24;MQ=20;FQ=88;PV4=0.54,0.36,1,1	GT:PL:GQ	0/1:115,0,147:99
comp32055_c0_seq1	185	.	G	A	107	.	DP=230;VDB=3.491754e-02;RPB=-1.596905e+00;AF1=0.5;AC1=1;DP4=61,48,73,40;MQ=20;FQ=108;PV4=0.22,1,1,1	GT:PL:GQ	0/1:137,0,139:99
comp32055_c0_seq2	185	.	G	A	107	.	DP=230;VDB=3.491754e-02;RPB=-1.596905e+00;AF1=0.5;AC1=1;DP4=61,48,73,40;MQ=20;FQ=108;PV4=0.22,1,1,1	GT:PL:GQ	0/1:137,0,139:99
comp32058_c0_seq2	959	.	G	A	129	.	DP=518;VDB=1.331290e-01;RPB=3.837502e-01;AF1=0.5;AC1=1;DP4=83,151,103,177;MQ=20;FQ=127;PV4=0.78,0.017,1,0.15	GT:PL:GQ	0/1:159,0,156:99
comp32059_c0_seq1	388	.	A	G	110	.	DP=122;VDB=2.078480e-01;RPB=-1.716543e+00;AF1=0.5;AC1=1;DP4=28,33,29,30;MQ=20;FQ=111;PV4=0.86,1,1,1	GT:PL:GQ	0/1:140,0,143:99
comp32092_c0_seq1	119	.	C	G	102	.	DP=524;VDB=5.221640e-01;RPB=-7.672549e-01;AF1=0.5;AC1=1;DP4=170,118,122,106;MQ=20;FQ=105;PV4=0.21,0.0014,1,0.17	GT:PL:GQ	0/1:132,0,146:99
comp32092_c0_seq1	237	.	T	C	118	.	DP=539;VDB=5.164347e-01;RPB=1.005000e+00;AF1=0.5;AC1=1;DP4=134,148,103,143;MQ=20;FQ=120;PV4=0.22,1,1,1	GT:PL:GQ	0/1:148,0,154:99
comp32092_c0_seq1	298	.	G	A	133	.	DP=442;VDB=5.044007e-01;RPB=1.238280e+00;AF1=0.5;AC1=1;DP4=67,148,75,149;MQ=20;FQ=127;PV4=0.61,0.015,1,1	GT:PL:GQ	0/1:163,0,154:99
comp32093_c0_seq2	441	.	C	A	105	.	DP=254;VDB=1.895923e-01;RPB=-6.783965e-01;AF1=0.5;AC1=1;DP4=75,54,74,44;MQ=20;FQ=108;PV4=0.52,0.12,1,1	GT:PL:GQ	0/1:135,0,147:99
comp32093_c0_seq3	441	.	C	A	105	.	DP=254;VDB=1.895923e-01;RPB=-6.783965e-01;AF1=0.5;AC1=1;DP4=75,54,74,44;MQ=20;FQ=108;PV4=0.52,0.12,1,1	GT:PL:GQ	0/1:135,0,147:99
comp32103_c0_seq1	1098	.	A	G	101	.	DP=106;VDB=3.739263e-01;RPB=6.604143e-01;AF1=0.5;AC1=1;DP4=33,21,31,21;MQ=20;FQ=102;PV4=1,0.18,1,1	GT:PL:GQ	0/1:131,0,133:99
comp32103_c0_seq1	1617	.	T	G	93	.	DP=191;VDB=2.136489e-02;RPB=-1.967162e-01;AF1=0.5;AC1=1;DP4=58,44,52,33;MQ=20;FQ=96;PV4=0.65,1,1,1	GT:PL:GQ	0/1:123,0,142:99
comp32109_c0_seq1	383	.	A	G	99	.	DP=110;VDB=2.215875e-01;RPB=7.931832e-01;AF1=0.5;AC1=1;DP4=24,37,22,25;MQ=20;FQ=102;PV4=0.56,1,1,1	GT:PL:GQ	0/1:129,0,150:99
comp32116_c0_seq1	421	.	T	C	62.8	.	DP=125;VDB=9.451513e-02;RPB=-2.464710e-01;AF1=1;AC1=2;DP4=10,15,48,48;MQ=20;FQ=-37;PV4=0.5,1,1,1	GT:PL:GQ	1/1:95,10,0:17
comp32125_c0_seq1	1060	.	C	T	110	.	DP=440;VDB=5.246807e-01;RPB=-3.837402e-01;AF1=0.5;AC1=1;DP4=148,67,147,75;MQ=20;FQ=105;PV4=0.61,0.018,1,1	GT:PL:GQ	0/1:140,0,133:99
comp32125_c0_seq1	1121	.	G	A	122	.	DP=538;VDB=3.765718e-01;RPB=6.242051e-01;AF1=0.5;AC1=1;DP4=146,108,147,133;MQ=20;FQ=103;PV4=0.26,0.0033,1,1	GT:PL:GQ	0/1:152,0,130:99
comp32125_c0_seq1	1239	.	G	C	85	.	DP=524;VDB=5.237713e-01;RPB=1.626961e+00;AF1=0.5;AC1=1;DP4=118,170,106,122;MQ=20;FQ=88;PV4=0.21,0.0013,1,0.17	GT:PL:GQ	0/1:115,0,156:99
comp32153_c0_seq2	407	.	G	A	92	.	DP=1671;VDB=1.621290e-01;RPB=-1.487297e+00;AF1=0.5;AC1=1;DP4=475,442,403,314;MQ=20;FQ=95;PV4=0.08,1,1,1	GT:PL:GQ	0/1:122,0,160:99
comp32153_c0_seq2	1020	.	A	G	97	.	DP=195;VDB=3.467288e-09;RPB=-7.172226e-01;AF1=0.5;AC1=1;DP4=4,88,6,90;MQ=20;FQ=82.9;PV4=0.75,1,1,1	GT:PL:GQ	0/1:127,0,110:99
comp32162_c0_seq2	2884	.	C	T	118	.	DP=376;VDB=8.991072e-02;RPB=1.771349e+00;AF1=0.5;AC1=1;DP4=54,112,82,112;MQ=20;FQ=116;PV4=0.064,0.00033,1,1	GT:PL:GQ	0/1:148,0,145:99
comp32162_c0_seq2	2896	.	G	A	128	.	DP=358;VDB=2.336809e-01;RPB=1.897967e+00;AF1=0.5;AC1=1;DP4=47,113,75,118;MQ=20;FQ=99;PV4=0.072,0.061,1,1	GT:PL:GQ	0/1:158,0,126:99
comp32164_c0_seq1	753	.	A	G	77	.	DP=255;VDB=9.230622e-03;RPB=4.567907e-01;AF1=0.5;AC1=1;DP4=27,114,12,79;MQ=20;FQ=80;PV4=0.28,0.045,1,0.32	GT:PL:GQ	0/1:107,0,164:99
comp32164_c0_seq3	893	.	A	G	77	.	DP=255;VDB=9.230622e-03;RPB=4.567907e-01;AF1=0.5;AC1=1;DP4=27,114,12,79;MQ=20;FQ=80;PV4=0.28,0.045,1,0.32	GT:PL:GQ	0/1:107,0,164:99
comp32167_c0_seq1	667	.	A	G	135	.	DP=287;VDB=4.989127e-09;RPB=2.348874e-02;AF1=0.5;AC1=1;DP4=28,93,34,96;MQ=20;FQ=130;PV4=0.66,1,1,0.022	GT:PL:GQ	0/1:165,0,158:99
comp32167_c0_seq1	1058	.	A	G	107	.	DP=236;VDB=5.104097e-01;RPB=-4.213020e-01;AF1=0.5;AC1=1;DP4=66,52,59,53;MQ=20;FQ=109;PV4=0.69,0.002,1,0.38	GT:PL:GQ	0/1:137,0,145:99
comp32172_c0_seq3	1260	.	G	A	124	.	DP=247;VDB=5.088214e-01;RPB=-2.922329e-01;AF1=0.5;AC1=1;DP4=55,58,58,67;MQ=20;FQ=115;PV4=0.8,1,1,1	GT:PL:GQ	0/1:154,0,142:99
comp32172_c0_seq3	1281	.	G	A	119	.	DP=229;VDB=4.769434e-01;RPB=1.305254e+00;AF1=0.5;AC1=1;DP4=48,54,59,62;MQ=20;FQ=108;PV4=0.89,0.014,1,1	GT:PL:GQ	0/1:149,0,135:99
comp32172_c0_seq3	1869	.	C	A	122	.	DP=272;VDB=2.536235e-01;RPB=-3.896825e-01;AF1=0.5;AC1=1;DP4=59,58,83,69;MQ=20;FQ=101;PV4=0.54,1,1,1	GT:PL:GQ	0/1:152,0,128:99
comp32177_c0_seq1	510	.	G	A	116	.	DP=115;VDB=3.430074e-01;RPB=3.420049e-01;AF1=0.5;AC1=1;DP4=21,33,25,34;MQ=20;FQ=114;PV4=0.85,0.22,1,1	GT:PL:GQ	0/1:146,0,142:99
comp32196_c0_seq1	456	.	C	T	108	.	DP=100;VDB=3.500392e-01;RPB=-1.101751e+00;AF1=0.5;AC1=1;DP4=23,28,18,28;MQ=20;FQ=110;PV4=0.68,0.037,1,0.25	GT:PL:GQ	0/1:138,0,146:99
comp32198_c0_seq4	588	.	G	A	118	.	DP=240;VDB=1.963233e-01;RPB=3.728982e-01;AF1=0.5;AC1=1;DP4=60,48,70,56;MQ=20;FQ=105;PV4=1,1,1,1	GT:PL:GQ	0/1:148,0,132:99
comp32198_c0_seq4	950	.	G	A	112	.	DP=286;VDB=4.117917e-02;RPB=-4.021113e-01;AF1=0.5;AC1=1;DP4=53,99,46,84;MQ=20;FQ=115;PV4=1,0.22,1,1	GT:PL:GQ	0/1:142,0,163:99
comp32202_c0_seq4	439	.	C	T	200	.	DP=177;VDB=1.601188e-03;AF1=1;AC1=2;DP4=0,0,105,65;MQ=20;FQ=-282	GT:PL:GQ	1/1:233,255,0:99
comp32202_c0_seq4	780	.	A	G	104	.	DP=105;VDB=1.861599e-02;RPB=-1.229775e-01;AF1=0.5;AC1=1;DP4=28,17,34,20;MQ=20;FQ=96.6;PV4=1,0.31,1,0.11	GT:PL:GQ	0/1:134,0,124:99
comp32217_c0_seq1	446	.	G	A	118	.	DP=112;VDB=3.928588e-01;RPB=-9.327122e-02;AF1=0.5;AC1=1;DP4=26,22,25,32;MQ=20;FQ=103;PV4=0.33,1,1,1	GT:PL:GQ	0/1:148,0,130:99
comp32220_c0_seq1	228	.	G	T	100	.	DP=274;VDB=4.644668e-01;RPB=8.999597e-01;AF1=0.5;AC1=1;DP4=68,78,67,52;MQ=20;FQ=103;PV4=0.14,0.00033,1,1	GT:PL:GQ	0/1:130,0,156:99
comp32225_c0_seq1	1464	.	T	C	222	.	DP=353;VDB=4.197954e-01;AF1=1;AC1=2;DP4=0,0,188,157;MQ=20;FQ=-282	GT:PL:GQ	1/1:255,255,0:99
comp32249_c0_seq1	1626	.	A	G	116	.	DP=282;VDB=1.377269e-01;RPB=2.384158e+00;AF1=0.5;AC1=1;DP4=80,63,69,65;MQ=20;FQ=117;PV4=0.47,0.35,1,1	GT:PL:GQ	0/1:146,0,148:99
comp32257_c0_seq2	638	.	C	G	40	.	DP=239;VDB=3.243464e-30;RPB=-3.392604e-01;AF1=0.5;AC1=1;DP4=6,120,1,109;MQ=20;FQ=43;PV4=0.13,1,1,1	GT:PL:GQ	0/1:70,0,136:73
comp32257_c0_seq4	320	.	G	A	109	.	DP=900;VDB=2.145409e-02;RPB=3.848851e+00;AF1=0.5;AC1=1;DP4=228,245,197,222;MQ=20;FQ=112;PV4=0.74,1,1,1	GT:PL:GQ	0/1:139,0,154:99
comp32257_c0_seq5	320	.	G	A	120	.	DP=900;VDB=2.145409e-02;RPB=3.848851e+00;AF1=0.5;AC1=1;DP4=228,245,197,222;MQ=20;FQ=120;PV4=0.74,1,1,1	GT:PL:GQ	0/1:150,0,151:99
comp32257_c0_seq5	803	.	C	G	40	.	DP=239;VDB=3.243464e-30;RPB=-3.392604e-01;AF1=0.5;AC1=1;DP4=6,120,1,109;MQ=20;FQ=43;PV4=0.13,1,1,1	GT:PL:GQ	0/1:70,0,136:73
comp32268_c0_seq1	286	.	A	G	104	.	DP=111;VDB=1.172164e-01;RPB=-3.146616e+00;AF1=0.5;AC1=1;DP4=26,14,40,29;MQ=20;FQ=66;PV4=0.54,0.13,1,0.024	GT:PL:GQ	0/1:134,0,93:96
comp32268_c0_seq3	286	.	A	G	104	.	DP=111;VDB=1.172164e-01;RPB=-3.146616e+00;AF1=0.5;AC1=1;DP4=26,14,40,29;MQ=20;FQ=66;PV4=0.54,0.13,1,0.024	GT:PL:GQ	0/1:134,0,93:96
comp32275_c0_seq1	851	.	G	A	91	.	DP=134;VDB=1.005213e-01;RPB=1.043777e+00;AF1=0.5;AC1=1;DP4=48,22,40,20;MQ=20;FQ=93.5;PV4=0.85,1,1,1	GT:PL:GQ	0/1:121,0,130:99
comp32275_c0_seq1	1207	.	C	A	40	.	DP=158;VDB=2.322222e-01;RPB=-2.764602e+00;AF1=0.5;AC1=1;DP4=6,79,6,37;MQ=20;FQ=43;PV4=0.22,1,1,1	GT:PL:GQ	0/1:70,0,117:73
comp32276_c0_seq1	272	.	T	C	99	.	DP=123;VDB=3.150537e-01;RPB=5.692282e-01;AF1=0.5;AC1=1;DP4=38,25,36,24;MQ=20;FQ=101;PV4=1,1,1,0.37	GT:PL:GQ	0/1:129,0,135:99
comp32276_c0_seq1	567	.	C	G	117	.	DP=186;VDB=1.913963e-01;RPB=-4.892510e-01;AF1=0.5;AC1=1;DP4=41,50,35,54;MQ=20;FQ=116;PV4=0.45,1,1,1	GT:PL:GQ	0/1:147,0,146:99
comp32276_c0_seq1	602	.	T	G	118	.	DP=154;VDB=3.366064e-02;RPB=3.816303e-01;AF1=0.5;AC1=1;DP4=32,41,28,48;MQ=20;FQ=114;PV4=0.41,1,1,1	GT:PL:GQ	0/1:148,0,142:99
comp32276_c0_seq1	648	.	G	A	106	.	DP=106;VDB=2.166020e-02;RPB=-8.701891e-01;AF1=0.5;AC1=1;DP4=9,44,12,35;MQ=20;FQ=108;PV4=0.33,0.022,1,1	GT:PL:GQ	0/1:136,0,141:99
comp32276_c0_seq1	857	.	T	C	71	.	DP=108;VDB=4.097644e-03;RPB=1.309111e+00;AF1=0.5;AC1=1;DP4=43,12,38,9;MQ=20;FQ=73.9;PV4=0.81,1,1,1	GT:PL:GQ	0/1:101,0,116:99
comp32276_c0_seq1	903	.	C	A	87	.	DP=157;VDB=1.396537e-02;RPB=1.418460e+00;AF1=0.5;AC1=1;DP4=53,30,39,24;MQ=20;FQ=89.9;PV4=0.86,0.39,1,1	GT:PL:GQ	0/1:117,0,134:99
comp32276_c0_seq1	938	.	G	C	104	.	DP=190;VDB=2.098441e-01;RPB=1.315032e+00;AF1=0.5;AC1=1;DP4=50,41,58,35;MQ=20;FQ=106;PV4=0.37,1,1,1	GT:PL:GQ	0/1:134,0,139:99
comp32276_c0_seq1	1233	.	G	A	115	.	DP=123;VDB=3.155341e-01;RPB=5.692282e-01;AF1=0.5;AC1=1;DP4=24,36,25,38;MQ=20;FQ=114;PV4=1,0.043,1,1	GT:PL:GQ	0/1:145,0,143:99
comp32276_c0_seq2	272	.	T	C	99	.	DP=123;VDB=3.150537e-01;RPB=5.692282e-01;AF1=0.5;AC1=1;DP4=38,25,36,24;MQ=20;FQ=101;PV4=1,1,1,0.37	GT:PL:GQ	0/1:129,0,135:99
comp32276_c0_seq2	567	.	C	G	117	.	DP=186;VDB=1.913963e-01;RPB=-4.892510e-01;AF1=0.5;AC1=1;DP4=41,50,35,54;MQ=20;FQ=116;PV4=0.45,1,1,1	GT:PL:GQ	0/1:147,0,146:99
comp32276_c0_seq2	602	.	T	G	118	.	DP=154;VDB=3.366064e-02;RPB=3.816303e-01;AF1=0.5;AC1=1;DP4=32,41,28,48;MQ=20;FQ=114;PV4=0.41,1,1,1	GT:PL:GQ	0/1:148,0,142:99
comp32276_c0_seq2	648	.	G	A	106	.	DP=106;VDB=2.166020e-02;RPB=-8.701891e-01;AF1=0.5;AC1=1;DP4=9,44,12,35;MQ=20;FQ=108;PV4=0.33,0.022,1,1	GT:PL:GQ	0/1:136,0,141:99
comp32301_c0_seq2	146	.	C	T	111	.	DP=106;VDB=4.430865e-02;RPB=-6.828186e-01;AF1=0.5;AC1=1;DP4=23,28,27,27;MQ=20;FQ=111;PV4=0.7,0.0016,1,1	GT:PL:GQ	0/1:141,0,141:99
comp32302_c0_seq2	2572	.	C	A	100	.	DP=101;VDB=4.978269e-02;RPB=-5.184010e-01;AF1=0.5;AC1=1;DP4=22,30,23,21;MQ=20;FQ=103;PV4=0.41,0.38,1,1	GT:PL:GQ	0/1:130,0,148:99
comp32302_c0_seq3	2698	.	C	A	100	.	DP=101;VDB=4.978269e-02;RPB=-5.184010e-01;AF1=0.5;AC1=1;DP4=22,30,23,21;MQ=20;FQ=103;PV4=0.41,0.38,1,1	GT:PL:GQ	0/1:130,0,148:99
comp32329_c0_seq5	1048	.	A	G	107	.	DP=185;VDB=1.625520e-02;RPB=-1.765773e+00;AF1=0.5;AC1=1;DP4=41,58,37,48;MQ=20;FQ=110;PV4=0.88,1,1,1	GT:PL:GQ	0/1:137,0,151:99
comp32329_c0_seq5	1381	.	C	T	117	.	DP=104;VDB=2.913601e-02;RPB=-1.233296e+00;AF1=0.5;AC1=1;DP4=7,42,14,38;MQ=20;FQ=100;PV4=0.14,0.46,1,1	GT:PL:GQ	0/1:147,0,127:99
comp32331_c0_seq1	3400	.	C	G	30	.	DP=104;VDB=2.948603e-03;RPB=3.585511e-01;AF1=0.5;AC1=1;DP4=34,35,12,15;MQ=20;FQ=33;PV4=0.82,0.28,1,1	GT:PL:GQ	0/1:60,0,128:63
comp32332_c0_seq1	1153	.	C	T	109	.	DP=242;VDB=3.995583e-01;RPB=4.798684e-01;AF1=0.5;AC1=1;DP4=83,39,61,53;MQ=20;FQ=105;PV4=0.024,0.061,1,1	GT:PL:GQ	0/1:139,0,133:99
comp32332_c0_seq1	1337	.	A	G	114	.	DP=314;VDB=9.144700e-02;RPB=-9.507992e-01;AF1=0.5;AC1=1;DP4=67,92,61,80;MQ=20;FQ=117;PV4=0.91,1,1,1	GT:PL:GQ	0/1:144,0,157:99
comp32333_c0_seq1	2076	.	T	C	21	.	DP=248;VDB=1.262071e-01;RPB=1.244590e+00;AF1=0.5;AC1=1;DP4=69,91,36,42;MQ=20;FQ=24;PV4=0.68,1,1,0.19	GT:PL:GQ	0/1:51,0,125:54
comp32361_c0_seq2	273	.	A	T	99	.	DP=116;VDB=2.543117e-01;RPB=-1.064379e-01;AF1=0.5;AC1=1;DP4=25,28,40,20;MQ=20;FQ=101;PV4=0.056,0.49,1,1	GT:PL:GQ	0/1:129,0,134:99
comp32366_c0_seq1	686	.	G	A	109	.	DP=110;VDB=2.364896e-03;RPB=3.081742e-01;AF1=0.5;AC1=1;DP4=26,17,37,27;MQ=20;FQ=84;PV4=0.84,1,1,1	GT:PL:GQ	0/1:139,0,111:99
comp32366_c0_seq2	686	.	G	A	109	.	DP=110;VDB=2.364896e-03;RPB=3.081742e-01;AF1=0.5;AC1=1;DP4=26,17,37,27;MQ=20;FQ=84;PV4=0.84,1,1,1	GT:PL:GQ	0/1:139,0,111:99
comp32389_c0_seq1	1848	.	G	A	36	.	DP=121;VDB=9.304531e-06;RPB=2.373526e+00;AF1=0.5;AC1=1;DP4=3,71,3,41;MQ=20;FQ=39;PV4=0.67,0.48,1,0.12	GT:PL:GQ	0/1:66,0,95:69
comp32395_c0_seq1	981	.	G	T	79	.	DP=148;VDB=1.350300e-01;RPB=2.772070e-01;AF1=0.5;AC1=1;DP4=54,26,50,16;MQ=20;FQ=82;PV4=0.36,1,1,0.076	GT:PL:GQ	0/1:109,0,130:99
comp32410_c0_seq1	3827	.	C	A	124	.	DP=308;VDB=3.997943e-01;RPB=2.838550e-02;AF1=0.5;AC1=1;DP4=67,67,89,80;MQ=20;FQ=101;PV4=0.73,0.17,1,1	GT:PL:GQ	0/1:154,0,128:99
comp32410_c0_seq2	3960	.	C	A	125	.	DP=308;VDB=3.997943e-01;RPB=2.838550e-02;AF1=0.5;AC1=1;DP4=67,67,89,80;MQ=20;FQ=105;PV4=0.73,0.17,1,1	GT:PL:GQ	0/1:155,0,132:99
comp32415_c0_seq1	1401	.	C	T	123	.	DP=122;VDB=1.663637e-01;RPB=-4.510189e-01;AF1=0.5;AC1=1;DP4=10,44,14,54;MQ=20;FQ=101;PV4=0.82,0.46,1,1	GT:PL:GQ	0/1:153,0,128:99
comp32426_c0_seq1	2546	.	G	A	121	.	DP=117;VDB=2.142072e-02;RPB=-1.018690e+00;AF1=0.5;AC1=1;DP4=19,33,24,40;MQ=20;FQ=109;PV4=1,1,1,1	GT:PL:GQ	0/1:151,0,136:99
comp32444_c0_seq1	265	.	C	T	119	.	DP=370;VDB=5.043728e-01;RPB=-4.831369e-02;AF1=0.5;AC1=1;DP4=68,111,82,98;MQ=20;FQ=121;PV4=0.16,1,1,0.24	GT:PL:GQ	0/1:149,0,157:99
comp32444_c0_seq1	647	.	C	T	108	.	DP=568;VDB=3.289106e-01;RPB=5.654554e-01;AF1=0.5;AC1=1;DP4=156,154,126,117;MQ=20;FQ=111;PV4=0.73,0.38,1,1	GT:PL:GQ	0/1:138,0,155:99
comp32444_c0_seq1	670	.	C	T	108	.	DP=555;VDB=3.695681e-02;RPB=2.916978e-02;AF1=0.5;AC1=1;DP4=130,163,115,134;MQ=20;FQ=111;PV4=0.73,0.0037,1,1	GT:PL:GQ	0/1:138,0,158:99
comp32444_c0_seq1	1015	.	C	T	113	.	DP=1101;VDB=1.440694e-02;RPB=9.667687e-01;AF1=0.5;AC1=1;DP4=297,233,311,237;MQ=20;FQ=112;PV4=0.85,1,1,1	GT:PL:GQ	0/1:143,0,142:99
comp32470_c0_seq1	1080	.	C	G	99	.	DP=100;VDB=3.203636e-01;RPB=-1.022943e-01;AF1=0.5;AC1=1;DP4=33,17,25,19;MQ=20;FQ=99.5;PV4=0.4,1,1,1	GT:PL:GQ	0/1:129,0,130:99
comp32471_c0_seq2	114	.	A	G	146	.	DP=207;VDB=2.784283e-01;RPB=-5.494173e-01;AF1=1;AC1=2;DP4=7,6,116,59;MQ=20;FQ=-282;PV4=0.38,0.034,1,0.0024	GT:PL:GQ	1/1:179,255,0:99
comp32473_c0_seq2	1351	.	G	A	116	.	DP=487;VDB=6.820344e-02;RPB=1.700359e+00;AF1=0.5;AC1=1;DP4=127,128,98,122;MQ=20;FQ=118;PV4=0.27,0.054,1,1	GT:PL:GQ	0/1:146,0,153:99
comp32487_c0_seq1	2287	.	A	G	197	.	DP=135;VDB=2.720617e-01;RPB=-1.414821e+00;AF1=1;AC1=2;DP4=1,5,20,96;MQ=20;FQ=-280;PV4=1,1,1,1	GT:PL:GQ	1/1:230,253,0:99
comp32490_c1_seq4	809	.	T	C	109	.	DP=122;VDB=2.211702e-01;RPB=-1.963283e+00;AF1=0.5;AC1=1;DP4=19,31,37,31;MQ=20;FQ=99.8;PV4=0.094,0.048,1,0.33	GT:PL:GQ	0/1:139,0,127:99
comp32507_c0_seq3	322	.	T	G	11.9	.	DP=980;VDB=1.934810e-04;RPB=2.003469e+00;AF1=0.5939;AC1=1;DP4=0,2,9,0;MQ=20;FQ=-22;PV4=0.018,1.1e-08,1,0.00052	GT:PL:GQ	0/1:41,0,5:8
comp32533_c0_seq1	277	.	T	C	113	.	DP=102;VDB=3.481945e-01;RPB=-3.659946e-01;AF1=0.5;AC1=1;DP4=25,23,22,28;MQ=20;FQ=110;PV4=0.54,0.02,1,1	GT:PL:GQ	0/1:143,0,138:99
comp32537_c0_seq1	885	.	C	T	222	.	DP=1110;VDB=4.771269e-01;RPB=3.455162e+00;AF1=1;AC1=2;DP4=4,0,556,506;MQ=20;FQ=-282;PV4=0.13,1,1,1	GT:PL:GQ	1/1:255,255,0:99
comp32538_c0_seq2	434	.	A	C	97	.	DP=103;VDB=3.298122e-01;RPB=1.480826e+00;AF1=0.5;AC1=1;DP4=39,15,29,18;MQ=20;FQ=95.9;PV4=0.29,0.099,1,0.38	GT:PL:GQ	0/1:127,0,125:99
comp32538_c0_seq2	522	.	A	T	121	.	DP=102;VDB=3.044285e-01;RPB=-1.946882e-01;AF1=0.5;AC1=1;DP4=17,30,19,36;MQ=20;FQ=110;PV4=1,0.3,1,1	GT:PL:GQ	0/1:151,0,137:99
comp32540_c0_seq3	306	.	A	G	97	.	DP=468;VDB=8.507452e-02;AF1=1;AC1=2;DP4=0,0,4,6;MQ=20;FQ=-57	GT:PL:GQ	1/1:130,30,0:57
comp32541_c0_seq2	62	.	A	G	84	.	DP=299;VDB=3.646599e-01;RPB=3.542522e-01;AF1=0.5;AC1=1;DP4=115,31,128,21;MQ=20;FQ=86.7;PV4=0.13,1,1,0.44	GT:PL:GQ	0/1:114,0,125:99
comp32541_c0_seq2	404	.	C	T	101	.	DP=457;VDB=4.302318e-01;RPB=1.004456e+00;AF1=0.5;AC1=1;DP4=122,130,93,106;MQ=20;FQ=104;PV4=0.78,0.19,1,1	GT:PL:GQ	0/1:131,0,158:99
comp32543_c0_seq2	520	.	C	G	202	.	DP=124;VDB=2.556582e-05;AF1=1;AC1=2;DP4=0,0,46,73;MQ=20;FQ=-282	GT:PL:GQ	1/1:235,255,0:99
comp32547_c0_seq1	264	.	C	A	78	.	DP=135;VDB=4.683438e-02;RPB=-1.012542e+00;AF1=0.5;AC1=1;DP4=40,32,41,16;MQ=20;FQ=81;PV4=0.068,0.18,1,1	GT:PL:GQ	0/1:108,0,140:99
comp32547_c0_seq2	264	.	C	A	78	.	DP=135;VDB=4.683438e-02;RPB=-1.012542e+00;AF1=0.5;AC1=1;DP4=40,32,41,16;MQ=20;FQ=81;PV4=0.068,0.18,1,1	GT:PL:GQ	0/1:108,0,140:99
comp32585_c0_seq1	582	.	G	A	89	.	DP=120;VDB=7.473900e-03;RPB=1.064683e+00;AF1=0.5;AC1=1;DP4=30,40,14,33;MQ=20;FQ=92;PV4=0.18,0.22,1,0.095	GT:PL:GQ	0/1:119,0,148:99
comp32585_c0_seq1	722	.	C	A	98	.	DP=159;VDB=2.819170e-01;RPB=-1.195616e+00;AF1=0.5;AC1=1;DP4=44,40,35,35;MQ=20;FQ=101;PV4=0.87,0.11,1,0.037	GT:PL:GQ	0/1:128,0,144:99
comp32585_c0_seq1	863	.	A	T	118	.	DP=191;VDB=3.153389e-01;RPB=-5.497036e-01;AF1=0.5;AC1=1;DP4=48,32,46,51;MQ=20;FQ=97;PV4=0.099,0.017,1,0.35	GT:PL:GQ	0/1:148,0,124:99
comp32612_c0_seq1	218	.	G	A	98	.	DP=107;VDB=9.611887e-02;RPB=3.784629e-01;AF1=0.5;AC1=1;DP4=29,26,23,23;MQ=20;FQ=101;PV4=0.84,0.047,1,1	GT:PL:GQ	0/1:128,0,141:99
comp32616_c0_seq2	298	.	T	C	80	.	DP=137;VDB=8.058903e-02;RPB=2.321131e-01;AF1=0.5;AC1=1;DP4=58,16,45,16;MQ=20;FQ=82.5;PV4=0.55,1,1,1	GT:PL:GQ	0/1:110,0,119:99
comp32619_c1_seq1	541	.	A	G	122	.	DP=216;VDB=3.483573e-01;RPB=-4.028649e-01;AF1=0.5;AC1=1;DP4=34,53,52,73;MQ=20;FQ=92;PV4=0.78,0.47,1,1	GT:PL:GQ	0/1:152,0,119:99
comp32620_c0_seq2	951	.	T	G	97	.	DP=116;VDB=1.760113e-02;RPB=1.263340e+00;AF1=0.5;AC1=1;DP4=38,27,18,30;MQ=20;FQ=99.6;PV4=0.036,1,1,1	GT:PL:GQ	0/1:127,0,137:99
comp32620_c0_seq2	969	.	A	G	88	.	DP=115;VDB=1.965019e-01;RPB=1.100223e+00;AF1=0.5;AC1=1;DP4=34,33,17,27;MQ=20;FQ=91;PV4=0.25,0.36,1,0.41	GT:PL:GQ	0/1:118,0,142:99
comp32642_c0_seq1	1559	.	A	G	120	.	DP=584;VDB=7.186987e-02;RPB=8.338869e-01;AF1=0.5;AC1=1;DP4=155,130,136,151;MQ=20;FQ=117;PV4=0.095,0.0086,1,1	GT:PL:GQ	0/1:150,0,145:99
comp32652_c0_seq3	107	.	G	A	37	.	DP=8004;VDB=2.592369e-36;RPB=1.427309e+01;AF1=0.5;AC1=1;DP4=3706,82,4139,65;MQ=20;FQ=35.3;PV4=0.045,0.31,1,0.0021	GT:PL:GQ	0/1:67,0,64:65
comp32652_c0_seq3	155	.	C	T	31	.	DP=7998;VDB=1.526929e-36;RPB=1.507317e+01;AF1=0.5;AC1=1;DP4=3683,80,4110,65;MQ=20;FQ=33.9;PV4=0.065,1,1,1	GT:PL:GQ	0/1:61,0,79:64
comp32652_c0_seq3	634	.	A	T	110	.	DP=168;VDB=3.649860e-01;RPB=3.255394e-01;AF1=0.5;AC1=1;DP4=26,27,36,67;MQ=20;FQ=53;PV4=0.12,1,1,1	GT:PL:GQ	0/1:140,0,80:83
comp32673_c0_seq3	963	.	G	A	106	.	DP=121;VDB=3.800882e-01;RPB=-1.332194e+00;AF1=0.5;AC1=1;DP4=27,40,17,37;MQ=20;FQ=109;PV4=0.35,0.069,1,1	GT:PL:GQ	0/1:136,0,149:99
comp32701_c0_seq2	873	.	C	T	124	.	DP=315;VDB=5.082344e-01;RPB=8.484515e-01;AF1=0.5;AC1=1;DP4=73,64,84,79;MQ=20;FQ=109;PV4=0.82,0.0033,1,0.037	GT:PL:GQ	0/1:154,0,136:99
comp32717_c0_seq1	470	.	G	C	115	.	DP=995;VDB=2.576960e-02;RPB=1.477804e+00;AF1=0.5;AC1=1;DP4=83,460,55,379;MQ=20;FQ=118;PV4=0.27,1,1,1	GT:PL:GQ	0/1:145,0,171:99
comp32717_c0_seq1	498	.	C	A	92	.	DP=682;VDB=6.185808e-04;RPB=5.236686e-01;AF1=0.5;AC1=1;DP4=10,378,19,260;MQ=20;FQ=72;PV4=0.011,1.8e-17,1,1	GT:PL:GQ	0/1:122,0,99:99
comp32717_c0_seq1	499	.	A	C	62	.	DP=678;VDB=7.110440e-04;RPB=6.794974e-01;AF1=0.5;AC1=1;DP4=9,379,18,263;MQ=20;FQ=65;PV4=0.0095,3.4e-06,1,1	GT:PL:GQ	0/1:92,0,120:95
comp32725_c0_seq4	1192	.	T	C	118	.	DP=275;VDB=4.901957e-01;RPB=-1.374168e+00;AF1=0.5;AC1=1;DP4=55,80,55,76;MQ=20;FQ=121;PV4=0.9,0.094,1,1	GT:PL:GQ	0/1:148,0,158:99
comp32742_c0_seq1	1041	.	T	G	41	.	DP=800;VDB=1.283403e-12;RPB=1.789281e+00;AF1=0.5;AC1=1;DP4=326,25,404,26;MQ=20;FQ=41.5;PV4=0.56,0.33,1,1	GT:PL:GQ	0/1:71,0,72:71
comp32746_c0_seq2	754	.	C	G	26	.	DP=110;VDB=2.985682e-09;RPB=1.836629e-01;AF1=0.5;AC1=1;DP4=6,49,1,37;MQ=20;FQ=29;PV4=0.23,1,1,1	GT:PL:GQ	0/1:56,0,126:59
comp32746_c0_seq3	732	.	C	T	101	.	DP=327;VDB=5.578652e-02;RPB=-1.299494e+00;AF1=0.5;AC1=1;DP4=98,72,78,69;MQ=20;FQ=104;PV4=0.43,1,1,1	GT:PL:GQ	0/1:131,0,148:99
comp32746_c0_seq3	1905	.	C	G	26	.	DP=110;VDB=2.985682e-09;RPB=1.836629e-01;AF1=0.5;AC1=1;DP4=6,49,1,37;MQ=20;FQ=29;PV4=0.23,1,1,1	GT:PL:GQ	0/1:56,0,126:59
comp32760_c0_seq1	265	.	G	A	89	.	DP=130;VDB=2.554404e-01;RPB=7.009109e-01;AF1=0.5;AC1=1;DP4=44,25,37,20;MQ=20;FQ=91.9;PV4=1,1,1,1	GT:PL:GQ	0/1:119,0,135:99
comp32775_c0_seq3	1722	.	C	T	114	.	DP=113;VDB=3.961702e-01;RPB=1.461586e+00;AF1=0.5;AC1=1;DP4=29,19,31,31;MQ=20;FQ=94;PV4=0.34,1,1,1	GT:PL:GQ	0/1:144,0,121:99
comp32775_c0_seq3	1740	.	C	A	115	.	DP=115;VDB=3.566786e-01;RPB=1.354916e+00;AF1=0.5;AC1=1;DP4=32,21,25,33;MQ=20;FQ=103;PV4=0.088,0.28,1,0.31	GT:PL:GQ	0/1:145,0,130:99
comp32787_c0_seq1	1698	.	C	T	95	.	DP=118;VDB=3.823656e-01;RPB=1.015590e+00;AF1=0.5;AC1=1;DP4=36,23,37,19;MQ=20;FQ=97.5;PV4=0.7,0.052,1,1	GT:PL:GQ	0/1:125,0,134:99
comp32787_c0_seq1	1740	.	A	G	93	.	DP=158;VDB=1.483063e-01;RPB=-4.393032e-01;AF1=0.5;AC1=1;DP4=46,33,47,23;MQ=20;FQ=95.9;PV4=0.31,0.0034,1,0.44	GT:PL:GQ	0/1:123,0,139:99
comp32787_c0_seq1	2016	.	T	C	128	.	DP=345;VDB=2.905444e-01;RPB=2.356601e+00;AF1=0.5;AC1=1;DP4=76,75,87,101;MQ=20;FQ=105;PV4=0.51,0.0052,1,0.18	GT:PL:GQ	0/1:158,0,132:99
comp32796_c0_seq1	306	.	C	T	92	.	DP=139;VDB=6.449907e-02;RPB=1.503235e+00;AF1=0.5;AC1=1;DP4=38,42,28,30;MQ=20;FQ=95;PV4=1,0.44,1,1	GT:PL:GQ	0/1:122,0,145:99
comp32796_c0_seq1	759	.	C	T	120	.	DP=106;VDB=3.007631e-01;RPB=7.242602e-01;AF1=0.5;AC1=1;DP4=18,23,25,37;MQ=20;FQ=92;PV4=0.84,0.00093,1,0.3	GT:PL:GQ	0/1:150,0,119:99
comp32798_c0_seq4	780	.	A	G	92	.	DP=154;VDB=1.602151e-02;RPB=6.013674e-01;AF1=0.5;AC1=1;DP4=41,45,31,32;MQ=20;FQ=95;PV4=0.87,1,1,1	GT:PL:GQ	0/1:122,0,144:99
comp32798_c0_seq4	781	.	C	T	92	.	DP=154;VDB=1.698467e-02;RPB=6.282504e-01;AF1=0.5;AC1=1;DP4=40,45,31,32;MQ=20;FQ=95;PV4=0.87,1,1,1	GT:PL:GQ	0/1:122,0,147:99
comp32798_c0_seq8	747	.	A	G	92	.	DP=154;VDB=1.602151e-02;RPB=6.013674e-01;AF1=0.5;AC1=1;DP4=41,45,31,32;MQ=20;FQ=95;PV4=0.87,1,1,1	GT:PL:GQ	0/1:122,0,144:99
comp32798_c0_seq8	748	.	C	T	92	.	DP=154;VDB=1.698467e-02;RPB=6.282504e-01;AF1=0.5;AC1=1;DP4=40,45,31,32;MQ=20;FQ=95;PV4=0.87,1,1,1	GT:PL:GQ	0/1:122,0,147:99
comp32826_c0_seq1	432	.	G	A	113	.	DP=609;VDB=4.622841e-01;RPB=-1.517315e-01;AF1=0.5;AC1=1;DP4=143,155,140,150;MQ=20;FQ=116;PV4=1,1,1,1	GT:PL:GQ	0/1:143,0,154:99
comp32827_c0_seq1	724	.	T	C	97	.	DP=227;VDB=4.755402e-01;RPB=-4.954678e-01;AF1=0.5;AC1=1;DP4=49,66,49,45;MQ=20;FQ=100;PV4=0.21,0.32,1,1	GT:PL:GQ	0/1:127,0,153:99
comp32838_c1_seq3	656	.	G	A	106	.	DP=228;VDB=1.908669e-01;RPB=9.571682e-01;AF1=0.5;AC1=1;DP4=54,66,46,56;MQ=20;FQ=109;PV4=1,0.00031,1,1	GT:PL:GQ	0/1:136,0,154:99
comp32838_c1_seq4	659	.	G	A	106	.	DP=228;VDB=1.908669e-01;RPB=9.571682e-01;AF1=0.5;AC1=1;DP4=54,66,46,56;MQ=20;FQ=109;PV4=1,0.00031,1,1	GT:PL:GQ	0/1:136,0,154:99
comp32846_c0_seq1	1100	.	C	T	82	.	DP=113;VDB=2.039258e-01;RPB=1.969625e+00;AF1=0.5;AC1=1;DP4=41,28,22,22;MQ=20;FQ=85;PV4=0.34,0.17,1,1	GT:PL:GQ	0/1:112,0,137:99
comp32849_c1_seq2	543	.	G	A	125	.	DP=269;VDB=4.790211e-01;RPB=9.033492e-01;AF1=0.5;AC1=1;DP4=64,67,60,74;MQ=20;FQ=119;PV4=0.54,0.085,1,1	GT:PL:GQ	0/1:155,0,146:99
comp32864_c0_seq1	1612	.	C	G	103	.	DP=335;VDB=4.815999e-01;RPB=1.702938e+00;AF1=0.5;AC1=1;DP4=107,59,108,53;MQ=20;FQ=106;PV4=0.64,1,1,1	GT:PL:GQ	0/1:133,0,142:99
comp32864_c0_seq1	1703	.	C	T	126	.	DP=347;VDB=4.746252e-01;RPB=3.847250e-01;AF1=0.5;AC1=1;DP4=54,105,69,109;MQ=20;FQ=125;PV4=0.37,1,1,1	GT:PL:GQ	0/1:156,0,155:99
comp32868_c0_seq1	445	.	G	A	104	.	DP=155;VDB=6.088166e-03;RPB=5.932508e-01;AF1=0.5;AC1=1;DP4=36,45,27,40;MQ=20;FQ=107;PV4=0.62,1,1,1	GT:PL:GQ	0/1:134,0,148:99
comp32868_c0_seq1	521	.	G	A	95	.	DP=149;VDB=2.378762e-02;RPB=7.585026e-02;AF1=0.5;AC1=1;DP4=30,48,34,30;MQ=20;FQ=98;PV4=0.092,0.19,1,0.45	GT:PL:GQ	0/1:125,0,152:99
comp32888_c0_seq2	896	.	G	A	137	.	DP=663;VDB=1.189052e-01;RPB=6.462320e-01;AF1=0.5;AC1=1;DP4=72,254,78,254;MQ=20;FQ=131;PV4=0.71,0.12,1,1	GT:PL:GQ	0/1:167,0,159:99
comp32888_c0_seq4	781	.	C	T	116	.	DP=556;VDB=1.282404e-01;RPB=-5.271352e-01;AF1=0.5;AC1=1;DP4=129,155,126,141;MQ=20;FQ=119;PV4=0.73,0.00095,1,0.025	GT:PL:GQ	0/1:146,0,156:99
comp32888_c0_seq4	1201	.	G	A	134	.	DP=663;VDB=1.189052e-01;RPB=6.462320e-01;AF1=0.5;AC1=1;DP4=72,254,78,254;MQ=20;FQ=133;PV4=0.71,0.12,1,1	GT:PL:GQ	0/1:164,0,163:99
comp32888_c0_seq5	462	.	C	T	93	.	DP=709;VDB=4.915230e-01;RPB=2.678470e-01;AF1=0.5;AC1=1;DP4=160,192,156,192;MQ=20;FQ=96;PV4=0.88,0.01,1,0.33	GT:PL:GQ	0/1:123,0,155:99
comp32888_c0_seq5	882	.	G	A	138	.	DP=663;VDB=1.189052e-01;RPB=6.462320e-01;AF1=0.5;AC1=1;DP4=72,254,78,254;MQ=20;FQ=127;PV4=0.71,0.12,1,1	GT:PL:GQ	0/1:168,0,154:99
comp32888_c0_seq6	261	.	C	T	113	.	DP=709;VDB=4.915230e-01;RPB=2.678470e-01;AF1=0.5;AC1=1;DP4=160,192,156,192;MQ=20;FQ=116;PV4=0.88,0.01,1,0.33	GT:PL:GQ	0/1:143,0,156:99
comp32888_c0_seq6	498	.	G	A	136	.	DP=663;VDB=1.189052e-01;RPB=6.462320e-01;AF1=0.5;AC1=1;DP4=72,254,78,254;MQ=20;FQ=125;PV4=0.71,0.12,1,1	GT:PL:GQ	0/1:166,0,152:99
comp32888_c0_seq7	462	.	C	T	125	.	DP=709;VDB=4.915230e-01;RPB=2.678470e-01;AF1=0.5;AC1=1;DP4=160,192,156,192;MQ=20;FQ=115;PV4=0.88,0.01,1,0.33	GT:PL:GQ	0/1:155,0,142:99
comp32888_c0_seq7	699	.	G	A	138	.	DP=663;VDB=1.189052e-01;RPB=6.462320e-01;AF1=0.5;AC1=1;DP4=72,254,78,254;MQ=20;FQ=116;PV4=0.71,0.12,1,1	GT:PL:GQ	0/1:168,0,143:99
comp32890_c0_seq1	244	.	G	A	115	.	DP=136;VDB=3.955059e-01;RPB=-5.754201e-02;AF1=0.5;AC1=1;DP4=37,29,26,39;MQ=20;FQ=109;PV4=0.081,1,1,0.49	GT:PL:GQ	0/1:145,0,136:99
comp32896_c0_seq1	1647	.	G	C	129	.	DP=574;VDB=4.612073e-01;RPB=1.150448e+00;AF1=0.5;AC1=1;DP4=123,157,127,153;MQ=20;FQ=108;PV4=0.8,0.4,1,1	GT:PL:GQ	0/1:159,0,135:99
comp32896_c0_seq1	1934	.	C	T	118	.	DP=1251;VDB=4.637521e-01;RPB=3.795662e-01;AF1=0.5;AC1=1;DP4=275,326,309,318;MQ=20;FQ=114;PV4=0.23,0.21,1,1	GT:PL:GQ	0/1:148,0,142:99
comp32901_c0_seq1	2770	.	T	G	87	.	DP=118;VDB=9.886768e-02;RPB=-2.047514e+00;AF1=0.5;AC1=1;DP4=32,35,22,23;MQ=20;FQ=90;PV4=1,1,1,1	GT:PL:GQ	0/1:117,0,142:99
comp32901_c0_seq4	1118	.	T	G	87	.	DP=118;VDB=9.886768e-02;RPB=-2.047514e+00;AF1=0.5;AC1=1;DP4=32,35,22,23;MQ=20;FQ=90;PV4=1,1,1,1	GT:PL:GQ	0/1:117,0,142:99
comp32911_c0_seq1	151	.	C	T	117	.	DP=319;VDB=5.065097e-01;RPB=5.078445e-01;AF1=0.5;AC1=1;DP4=101,50,99,61;MQ=20;FQ=97;PV4=0.41,0.23,1,1	GT:PL:GQ	0/1:147,0,124:99
comp32911_c0_seq1	212	.	C	T	121	.	DP=342;VDB=2.806827e-02;RPB=1.083689e-02;AF1=0.5;AC1=1;DP4=92,56,95,91;MQ=20;FQ=83;PV4=0.046,1,1,1	GT:PL:GQ	0/1:151,0,110:99
comp32911_c0_seq1	266	.	A	G	123	.	DP=390;VDB=4.134755e-01;RPB=8.632084e-01;AF1=0.5;AC1=1;DP4=71,106,90,112;MQ=20;FQ=122;PV4=0.41,0.023,1,0.16	GT:PL:GQ	0/1:153,0,151:99
comp32916_c0_seq1	1256	.	T	A	99	.	DP=118;VDB=3.387628e-02;RPB=2.433002e-01;AF1=0.5;AC1=1;DP4=27,36,31,23;MQ=20;FQ=102;PV4=0.14,0.24,1,1	GT:PL:GQ	0/1:129,0,148:99
comp32916_c0_seq1	2275	.	G	A	96	.	DP=320;VDB=5.246783e-01;RPB=-5.288422e-01;AF1=0.5;AC1=1;DP4=89,81,81,67;MQ=20;FQ=99;PV4=0.74,0.092,1,1	GT:PL:GQ	0/1:126,0,153:99
comp32917_c1_seq3	351	.	C	T	109	.	DP=502;VDB=5.476035e-10;RPB=2.703965e+00;AF1=0.5;AC1=1;DP4=146,116,131,99;MQ=20;FQ=111;PV4=0.79,1,1,0.13	GT:PL:GQ	0/1:139,0,145:99
comp32917_c1_seq3	875	.	G	T	79	.	DP=1143;VDB=3.919465e-01;RPB=-2.216456e+00;AF1=0.5;AC1=1;DP4=279,375,190,273;MQ=20;FQ=82;PV4=0.62,1,1,1	GT:PL:GQ	0/1:109,0,155:99
comp32917_c1_seq4	351	.	C	T	80	.	DP=1232;VDB=9.149804e-02;RPB=2.201668e+00;AF1=0.5;AC1=1;DP4=328,337,287,268;MQ=20;FQ=83;PV4=0.42,1,1,1	GT:PL:GQ	0/1:110,0,150:99
comp32917_c1_seq4	526	.	G	T	49	.	DP=1143;VDB=3.919465e-01;RPB=-2.216456e+00;AF1=0.5;AC1=1;DP4=279,375,190,273;MQ=20;FQ=52;PV4=0.62,1,1,1	GT:PL:GQ	0/1:79,0,142:82
comp32926_c0_seq1	1474	.	A	G	97	.	DP=141;VDB=3.262331e-01;RPB=6.839153e-01;AF1=0.5;AC1=1;DP4=32,43,36,27;MQ=20;FQ=100;PV4=0.12,1,1,1	GT:PL:GQ	0/1:127,0,147:99
comp32926_c0_seq1	1657	.	A	G	70	.	DP=182;VDB=7.360233e-02;RPB=-3.724602e-01;AF1=0.5;AC1=1;DP4=56,53,29,39;MQ=20;FQ=73;PV4=0.28,0.055,1,1	GT:PL:GQ	0/1:100,0,139:99
comp32963_c0_seq2	629	.	C	T	119	.	DP=169;VDB=4.412262e-01;RPB=2.901633e+00;AF1=0.5;AC1=1;DP4=40,33,38,50;MQ=20;FQ=99;PV4=0.16,0.49,1,1	GT:PL:GQ	0/1:149,0,126:99
comp32963_c0_seq3	770	.	C	T	119	.	DP=169;VDB=4.412262e-01;RPB=2.901633e+00;AF1=0.5;AC1=1;DP4=40,33,38,50;MQ=20;FQ=99;PV4=0.16,0.49,1,1	GT:PL:GQ	0/1:149,0,126:99
comp32973_c0_seq1	417	.	A	G	116	.	DP=286;VDB=1.748604e-01;RPB=-1.175313e+00;AF1=0.5;AC1=1;DP4=60,85,57,76;MQ=20;FQ=119;PV4=0.81,1,1,1	GT:PL:GQ	0/1:146,0,158:99
comp32973_c0_seq1	576	.	C	T	104	.	DP=183;VDB=2.538608e-01;RPB=1.147256e+00;AF1=0.5;AC1=1;DP4=26,75,19,60;MQ=20;FQ=107;PV4=0.86,0.04,1,1	GT:PL:GQ	0/1:134,0,160:99
comp32985_c0_seq3	850	.	T	C	112	.	DP=111;VDB=4.072576e-02;RPB=5.856575e-01;AF1=0.5;AC1=1;DP4=28,20,32,27;MQ=20;FQ=96.9;PV4=0.7,1,1,1	GT:PL:GQ	0/1:142,0,124:99
comp32985_c0_seq3	1247	.	G	A	108	.	DP=184;VDB=4.651332e-01;RPB=-9.009936e-01;AF1=0.5;AC1=1;DP4=35,48,51,44;MQ=20;FQ=107;PV4=0.14,0.12,1,0.49	GT:PL:GQ	0/1:138,0,137:99
comp32993_c0_seq1	308	.	A	G	103	.	DP=252;VDB=3.154413e-02;RPB=1.170858e+00;AF1=0.5;AC1=1;DP4=65,67,52,56;MQ=20;FQ=106;PV4=0.9,1,1,1	GT:PL:GQ	0/1:133,0,154:99
comp32998_c0_seq3	59	.	T	C	39	.	DP=187;VDB=2.237391e-01;RPB=1.773766e+00;AF1=0.5;AC1=1;DP4=98,10,72,7;MQ=20;FQ=42;PV4=1,1,1,1	GT:PL:GQ	0/1:69,0,97:72
comp32998_c0_seq4	59	.	T	C	39	.	DP=187;VDB=2.237391e-01;RPB=1.773766e+00;AF1=0.5;AC1=1;DP4=98,10,72,7;MQ=20;FQ=42;PV4=1,1,1,1	GT:PL:GQ	0/1:69,0,97:72
comp32998_c0_seq6	59	.	T	C	39	.	DP=187;VDB=2.237391e-01;RPB=1.773766e+00;AF1=0.5;AC1=1;DP4=98,10,72,7;MQ=20;FQ=42;PV4=1,1,1,1	GT:PL:GQ	0/1:69,0,97:72
comp33006_c0_seq1	2550	.	G	A	103	.	DP=111;VDB=3.805078e-01;RPB=9.727879e-01;AF1=0.5;AC1=1;DP4=24,19,42,23;MQ=20;FQ=84;PV4=0.42,1,1,1	GT:PL:GQ	0/1:133,0,111:99
comp33006_c0_seq1	2645	.	C	T	117	.	DP=105;VDB=2.936147e-01;RPB=1.738469e+00;AF1=0.5;AC1=1;DP4=12,25,24,29;MQ=20;FQ=96;PV4=0.28,1,1,1	GT:PL:GQ	0/1:147,0,123:99
comp33007_c0_seq1	650	.	G	A	100	.	DP=134;VDB=3.067127e-02;RPB=4.730023e-01;AF1=0.5;AC1=1;DP4=33,39,29,31;MQ=20;FQ=103;PV4=0.86,0.019,1,1	GT:PL:GQ	0/1:130,0,147:99
comp33007_c0_seq2	865	.	G	A	100	.	DP=134;VDB=3.067127e-02;RPB=4.730023e-01;AF1=0.5;AC1=1;DP4=33,39,29,31;MQ=20;FQ=103;PV4=0.86,0.019,1,1	GT:PL:GQ	0/1:130,0,147:99
comp33008_c0_seq2	647	.	G	A	101	.	DP=201;VDB=3.259975e-01;RPB=-1.216409e-01;AF1=0.5;AC1=1;DP4=62,41,56,39;MQ=20;FQ=103;PV4=0.89,0.18,1,1	GT:PL:GQ	0/1:131,0,139:99
comp33008_c0_seq2	989	.	C	T	112	.	DP=388;VDB=1.916633e-01;RPB=8.238326e-01;AF1=0.5;AC1=1;DP4=104,87,98,88;MQ=20;FQ=113;PV4=0.76,0.0005,1,1	GT:PL:GQ	0/1:142,0,144:99
comp33008_c0_seq2	1115	.	C	T	222	.	DP=182;VDB=4.093412e-02;RPB=-1.519197e+00;AF1=1;AC1=2;DP4=0,1,36,142;MQ=20;FQ=-282;PV4=1,0.41,1,1	GT:PL:GQ	1/1:255,255,0:99
comp33012_c0_seq2	411	.	C	T	103	.	DP=264;VDB=5.225378e-01;RPB=1.650239e+00;AF1=0.5;AC1=1;DP4=70,78,40,74;MQ=20;FQ=106;PV4=0.058,0.44,1,0.3	GT:PL:GQ	0/1:133,0,155:99
comp33012_c0_seq5	393	.	C	T	101	.	DP=264;VDB=5.225378e-01;RPB=1.650239e+00;AF1=0.5;AC1=1;DP4=70,78,40,74;MQ=20;FQ=104;PV4=0.058,0.44,1,0.3	GT:PL:GQ	0/1:131,0,155:99
comp33018_c0_seq1	178	.	C	T	95	.	DP=190;VDB=4.860771e-01;RPB=-2.096551e-01;AF1=0.5;AC1=1;DP4=73,25,61,28;MQ=20;FQ=95.9;PV4=0.42,0.0021,1,0.19	GT:PL:GQ	0/1:125,0,127:99
comp33018_c0_seq1	569	.	C	T	120	.	DP=113;VDB=2.437969e-01;RPB=-4.326938e-01;AF1=0.5;AC1=1;DP4=15,32,27,37;MQ=20;FQ=101;PV4=0.32,1,1,1	GT:PL:GQ	0/1:150,0,128:99
comp33026_c0_seq1	184	.	A	G	106	.	DP=160;VDB=4.351046e-01;RPB=-1.176415e+00;AF1=0.5;AC1=1;DP4=40,39,38,35;MQ=20;FQ=108;PV4=0.87,0.015,1,0.35	GT:PL:GQ	0/1:136,0,143:99
comp33026_c0_seq1	541	.	T	C	93	.	DP=123;VDB=2.433898e-01;RPB=1.208113e+00;AF1=0.5;AC1=1;DP4=41,27,31,24;MQ=20;FQ=95.9;PV4=0.71,1,1,0.32	GT:PL:GQ	0/1:123,0,138:99
comp33026_c0_seq1	607	.	A	G	115	.	DP=158;VDB=2.709512e-01;RPB=8.434169e-01;AF1=0.5;AC1=1;DP4=36,30,40,40;MQ=20;FQ=101;PV4=0.62,0.38,1,1	GT:PL:GQ	0/1:145,0,128:99
comp33026_c0_seq1	818	.	G	A	78	.	DP=157;VDB=2.378401e-01;RPB=1.778961e-01;AF1=0.5;AC1=1;DP4=45,48,23,35;MQ=20;FQ=81;PV4=0.32,0.16,1,1	GT:PL:GQ	0/1:108,0,142:99
comp33028_c0_seq3	236	.	T	C	211	.	DP=163;VDB=5.211395e-01;AF1=1;AC1=2;DP4=0,0,67,86;MQ=20;FQ=-282	GT:PL:GQ	1/1:244,255,0:99
comp33028_c0_seq3	650	.	C	T	93	.	DP=152;VDB=9.032872e-02;RPB=9.293517e-01;AF1=0.5;AC1=1;DP4=40,45,24,36;MQ=20;FQ=96;PV4=0.5,1,1,1	GT:PL:GQ	0/1:123,0,144:99
comp33031_c0_seq1	546	.	G	C	122	.	DP=1007;VDB=2.919978e-01;RPB=3.276270e-01;AF1=0.5;AC1=1;DP4=236,250,241,258;MQ=20;FQ=120;PV4=0.95,0.33,1,0.4	GT:PL:GQ	0/1:152,0,149:99
comp33031_c0_seq1	1020	.	G	A	123	.	DP=533;VDB=4.170153e-01;RPB=6.956835e-01;AF1=0.5;AC1=1;DP4=95,146,132,141;MQ=20;FQ=117;PV4=0.05,1,1,1	GT:PL:GQ	0/1:153,0,145:99
comp33031_c0_seq1	1510	.	A	C	74	.	DP=171;VDB=5.995291e-07;RPB=1.579411e+00;AF1=0.5;AC1=1;DP4=11,78,4,75;MQ=20;FQ=77;PV4=0.11,0.24,1,0.35	GT:PL:GQ	0/1:104,0,151:99
comp33042_c0_seq1	514	.	C	T	107	.	DP=133;VDB=3.722191e-01;RPB=2.119260e+00;AF1=0.5;AC1=1;DP4=35,29,32,31;MQ=20;FQ=107;PV4=0.72,1,1,1	GT:PL:GQ	0/1:137,0,138:99
comp33054_c0_seq1	931	.	G	A	123	.	DP=300;VDB=2.352935e-01;RPB=-1.211136e+00;AF1=0.5;AC1=1;DP4=59,94,57,84;MQ=20;FQ=125;PV4=0.81,1,1,1	GT:PL:GQ	0/1:153,0,158:99
comp33054_c0_seq4	1733	.	G	A	115	.	DP=300;VDB=2.352935e-01;RPB=-1.211136e+00;AF1=0.5;AC1=1;DP4=59,94,57,84;MQ=20;FQ=118;PV4=0.81,1,1,1	GT:PL:GQ	0/1:145,0,161:99
comp33054_c0_seq8	1837	.	G	A	117	.	DP=300;VDB=2.352935e-01;RPB=-1.211136e+00;AF1=0.5;AC1=1;DP4=59,94,57,84;MQ=20;FQ=120;PV4=0.81,1,1,1	GT:PL:GQ	0/1:147,0,160:99
comp33059_c0_seq1	94	.	T	C	91	.	DP=114;VDB=4.261472e-02;RPB=-5.594467e-01;AF1=0.5;AC1=1;DP4=38,15,44,15;MQ=20;FQ=89.3;PV4=0.83,1,1,0.21	GT:PL:GQ	0/1:121,0,118:99
comp33059_c0_seq1	650	.	T	C	114	.	DP=123;VDB=1.516214e-01;RPB=-1.051962e+00;AF1=0.5;AC1=1;DP4=31,24,30,33;MQ=20;FQ=103;PV4=0.36,1,1,1	GT:PL:GQ	0/1:144,0,130:99
comp33064_c0_seq2	834	.	A	G	222	.	DP=512;VDB=2.998631e-02;RPB=-3.674055e-01;AF1=1;AC1=2;DP4=0,1,222,272;MQ=20;FQ=-282;PV4=1,1,1,0.29	GT:PL:GQ	1/1:255,255,0:99
comp33064_c0_seq3	856	.	A	G	222	.	DP=512;VDB=2.998631e-02;RPB=-3.674055e-01;AF1=1;AC1=2;DP4=0,1,222,272;MQ=20;FQ=-282;PV4=1,1,1,0.29	GT:PL:GQ	1/1:255,255,0:99
comp33066_c0_seq2	2321	.	G	A	121	.	DP=357;VDB=2.176089e-02;RPB=9.125226e-01;AF1=0.5;AC1=1;DP4=93,71,97,90;MQ=20;FQ=112;PV4=0.39,0.2,1,1	GT:PL:GQ	0/1:151,0,139:99
comp33068_c0_seq1	642	.	C	T	129	.	DP=251;VDB=1.315197e-04;RPB=-6.927811e-01;AF1=0.5;AC1=1;DP4=53,63,53,79;MQ=20;FQ=115;PV4=0.44,0.47,1,0.5	GT:PL:GQ	0/1:159,0,142:99
comp33068_c0_seq2	625	.	C	G	120	.	DP=118;VDB=1.252108e-01;RPB=1.045167e+00;AF1=0.5;AC1=1;DP4=17,27,26,43;MQ=20;FQ=89;PV4=1,0.078,1,1	GT:PL:GQ	0/1:150,0,116:99
comp33068_c0_seq2	907	.	C	T	129	.	DP=251;VDB=1.315197e-04;RPB=-6.927811e-01;AF1=0.5;AC1=1;DP4=53,63,53,79;MQ=20;FQ=115;PV4=0.44,0.47,1,0.5	GT:PL:GQ	0/1:159,0,142:99
comp33073_c0_seq1	686	.	C	T	113	.	DP=108;VDB=3.651344e-01;RPB=2.234523e+00;AF1=0.5;AC1=1;DP4=34,18,26,29;MQ=20;FQ=99.9;PV4=0.08,1,1,1	GT:PL:GQ	0/1:143,0,127:99
comp33073_c0_seq1	807	.	T	C	80	.	DP=115;VDB=3.275468e-01;RPB=-7.654064e-01;AF1=0.5;AC1=1;DP4=25,45,21,23;MQ=20;FQ=83;PV4=0.24,0.3,1,1	GT:PL:GQ	0/1:110,0,149:99
comp33077_c0_seq1	720	.	C	T	116	.	DP=345;VDB=3.894483e-02;RPB=-1.071090e+00;AF1=0.5;AC1=1;DP4=78,95,72,92;MQ=20;FQ=119;PV4=0.91,7.2e-05,1,1	GT:PL:GQ	0/1:146,0,156:99
comp33077_c0_seq1	1143	.	A	G	111	.	DP=180;VDB=3.044069e-01;RPB=-2.180980e-01;AF1=0.5;AC1=1;DP4=36,45,51,39;MQ=20;FQ=110;PV4=0.13,0.37,1,1	GT:PL:GQ	0/1:141,0,139:99
comp33088_c0_seq1	194	.	C	T	216	.	DP=191;VDB=2.728942e-01;AF1=1;AC1=2;DP4=0,0,86,93;MQ=20;FQ=-282	GT:PL:GQ	1/1:249,255,0:99
comp33088_c0_seq2	194	.	C	T	216	.	DP=191;VDB=2.728942e-01;AF1=1;AC1=2;DP4=0,0,86,93;MQ=20;FQ=-282	GT:PL:GQ	1/1:249,255,0:99
comp33089_c0_seq2	735	.	T	C	108	.	DP=618;VDB=5.219950e-01;RPB=-3.427573e-01;AF1=0.5;AC1=1;DP4=154,164,161,120;MQ=20;FQ=111;PV4=0.033,1,1,1	GT:PL:GQ	0/1:138,0,161:99
comp33091_c0_seq1	1118	.	T	C	111	.	DP=833;VDB=6.954140e-02;RPB=2.268041e+00;AF1=0.5;AC1=1;DP4=209,192,199,210;MQ=20;FQ=114;PV4=0.33,1,1,1	GT:PL:GQ	0/1:141,0,153:99
comp33093_c0_seq3	250	.	G	A	113	.	DP=189;VDB=2.355983e-01;RPB=7.246332e-01;AF1=0.5;AC1=1;DP4=53,32,54,45;MQ=20;FQ=98.9;PV4=0.3,1,1,1	GT:PL:GQ	0/1:143,0,126:99
comp33103_c0_seq1	3003	.	G	A	98	.	DP=122;VDB=7.138937e-03;RPB=-2.286113e+00;AF1=0.5;AC1=1;DP4=29,36,26,25;MQ=20;FQ=101;PV4=0.58,1,1,1	GT:PL:GQ	0/1:128,0,147:99
comp33103_c0_seq2	1334	.	G	A	98	.	DP=122;VDB=7.138937e-03;RPB=-2.286113e+00;AF1=0.5;AC1=1;DP4=29,36,26,25;MQ=20;FQ=101;PV4=0.58,1,1,1	GT:PL:GQ	0/1:128,0,147:99
comp33103_c0_seq4	1256	.	G	A	98	.	DP=122;VDB=7.138937e-03;RPB=-2.286113e+00;AF1=0.5;AC1=1;DP4=29,36,26,25;MQ=20;FQ=101;PV4=0.58,1,1,1	GT:PL:GQ	0/1:128,0,147:99
comp33137_c0_seq1	646	.	G	A	122	.	DP=315;VDB=4.931147e-01;RPB=-4.208854e-01;AF1=0.5;AC1=1;DP4=64,73,79,84;MQ=20;FQ=113;PV4=0.82,0.0033,1,0.037	GT:PL:GQ	0/1:152,0,140:99
comp33148_c0_seq1	253	.	G	T	92	.	DP=347;VDB=2.572650e-03;RPB=1.733964e-01;AF1=0.5;AC1=1;DP4=101,94,68,83;MQ=20;FQ=95;PV4=0.23,0.3,1,0.074	GT:PL:GQ	0/1:122,0,151:99
comp33148_c0_seq1	268	.	T	C	104	.	DP=339;VDB=1.377438e-01;RPB=-9.960450e-01;AF1=0.5;AC1=1;DP4=100,90,66,78;MQ=20;FQ=107;PV4=0.23,0.44,1,1	GT:PL:GQ	0/1:134,0,154:99
comp33148_c0_seq1	272	.	T	A	99	.	DP=347;VDB=4.719543e-02;RPB=-6.186159e-01;AF1=0.5;AC1=1;DP4=97,95,67,79;MQ=20;FQ=102;PV4=0.44,1,1,1	GT:PL:GQ	0/1:129,0,154:99
comp33151_c0_seq1	840	.	T	G	123	.	DP=198;VDB=3.382323e-01;RPB=7.458564e-01;AF1=0.5;AC1=1;DP4=42,46,45,62;MQ=20;FQ=104;PV4=0.47,0.36,1,1	GT:PL:GQ	0/1:153,0,131:99
comp33151_c0_seq1	2500	.	T	C	125	.	DP=1138;VDB=5.142274e-01;RPB=4.450471e-01;AF1=0.5;AC1=1;DP4=229,310,258,329;MQ=20;FQ=125;PV4=0.63,0.00051,1,1	GT:PL:GQ	0/1:155,0,155:99
comp33171_c0_seq1	3663	.	C	A	81	.	DP=131;VDB=3.722349e-01;RPB=1.354412e-01;AF1=0.5;AC1=1;DP4=53,25,29,23;MQ=20;FQ=84;PV4=0.19,1,1,1	GT:PL:GQ	0/1:111,0,130:99
comp33171_c0_seq2	3711	.	C	A	81	.	DP=131;VDB=3.722349e-01;RPB=1.354412e-01;AF1=0.5;AC1=1;DP4=53,25,29,23;MQ=20;FQ=84;PV4=0.19,1,1,1	GT:PL:GQ	0/1:111,0,130:99
comp33179_c0_seq1	861	.	G	A	116	.	DP=139;VDB=4.450463e-01;RPB=-1.171979e+00;AF1=0.5;AC1=1;DP4=29,35,34,40;MQ=20;FQ=109;PV4=1,1,1,0.29	GT:PL:GQ	0/1:146,0,136:99
comp33185_c0_seq1	226	.	C	T	126	.	DP=407;VDB=8.871778e-02;RPB=2.424539e+00;AF1=0.5;AC1=1;DP4=99,83,104,116;MQ=20;FQ=93;PV4=0.16,1,1,0.38	GT:PL:GQ	0/1:156,0,120:99
comp33185_c0_seq1	1624	.	G	A	107	.	DP=1263;VDB=3.726043e-01;RPB=-1.698838e+00;AF1=0.5;AC1=1;DP4=427,233,392,195;MQ=20;FQ=108;PV4=0.47,0.029,1,0.036	GT:PL:GQ	0/1:137,0,139:99
comp33185_c0_seq1	1781	.	G	C	99	.	DP=1493;VDB=1.992556e-02;RPB=-8.721359e-01;AF1=0.5;AC1=1;DP4=261,477,246,476;MQ=20;FQ=102;PV4=0.62,0.12,1,1	GT:PL:GQ	0/1:129,0,162:99
comp33185_c0_seq2	226	.	C	T	126	.	DP=407;VDB=8.871778e-02;RPB=2.424539e+00;AF1=0.5;AC1=1;DP4=99,83,104,116;MQ=20;FQ=93;PV4=0.16,1,1,0.38	GT:PL:GQ	0/1:156,0,120:99
comp33185_c0_seq2	2131	.	G	A	98	.	DP=1263;VDB=3.726043e-01;RPB=-1.698838e+00;AF1=0.5;AC1=1;DP4=427,233,392,195;MQ=20;FQ=101;PV4=0.47,0.029,1,0.036	GT:PL:GQ	0/1:128,0,146:99
comp33185_c0_seq2	2288	.	G	C	130	.	DP=1493;VDB=1.992556e-02;RPB=-8.721359e-01;AF1=0.5;AC1=1;DP4=261,477,246,476;MQ=20;FQ=124;PV4=0.62,0.12,1,1	GT:PL:GQ	0/1:160,0,151:99
comp33193_c0_seq1	134	.	A	T	88	.	DP=2641;VDB=1.135333e-02;RPB=2.637662e+00;AF1=0.5;AC1=1;DP4=1040,430,812,296;MQ=20;FQ=91;PV4=0.16,0.43,1,1	GT:PL:GQ	0/1:118,0,138:99
comp33197_c0_seq1	1969	.	G	A	124	.	DP=2000;VDB=4.280597e-01;RPB=-1.876130e-01;AF1=0.5;AC1=1;DP4=434,568,431,540;MQ=20;FQ=123;PV4=0.65,3.1e-06,1,1	GT:PL:GQ	0/1:154,0,153:99
comp33218_c0_seq2	578	.	C	T	119	.	DP=182;VDB=2.382402e-02;RPB=-2.034143e-01;AF1=0.5;AC1=1;DP4=32,56,35,56;MQ=20;FQ=118;PV4=0.88,0.32,1,1	GT:PL:GQ	0/1:149,0,148:99
comp33224_c0_seq1	715	.	G	A	69	.	DP=213;VDB=2.003742e-01;RPB=1.429941e+00;AF1=0.5;AC1=1;DP4=62,63,32,45;MQ=20;FQ=72;PV4=0.31,2.9e-09,1,0.42	GT:PL:GQ	0/1:99,0,142:99
comp33224_c0_seq1	718	.	C	T	118	.	DP=211;VDB=2.633075e-01;RPB=-1.707085e-01;AF1=0.5;AC1=1;DP4=33,53,58,63;MQ=20;FQ=95;PV4=0.2,0.25,1,1	GT:PL:GQ	0/1:148,0,122:99
comp33236_c0_seq1	599	.	C	A	86	.	DP=122;VDB=3.143521e-01;RPB=2.197087e+00;AF1=0.5;AC1=1;DP4=47,20,38,17;MQ=20;FQ=88.8;PV4=1,0.31,1,1	GT:PL:GQ	0/1:116,0,129:99
comp33243_c0_seq1	480	.	A	G	84	.	DP=1466;VDB=6.394240e-02;RPB=-3.618031e-01;AF1=0.5;AC1=1;DP4=413,379,360,278;MQ=20;FQ=87;PV4=0.11,1,1,1	GT:PL:GQ	0/1:114,0,150:99
comp33243_c0_seq1	742	.	T	C	105	.	DP=1475;VDB=5.163831e-01;RPB=2.590150e-01;AF1=0.5;AC1=1;DP4=259,511,238,440;MQ=20;FQ=108;PV4=0.58,0.00011,1,1	GT:PL:GQ	0/1:135,0,161:99
comp33243_c0_seq1	906	.	A	G	107	.	DP=571;VDB=5.106431e-01;RPB=3.400076e-01;AF1=0.5;AC1=1;DP4=156,139,130,135;MQ=20;FQ=110;PV4=0.4,0.18,1,0.18	GT:PL:GQ	0/1:137,0,153:99
comp33243_c0_seq1	942	.	A	C	128	.	DP=468;VDB=3.848242e-01;RPB=-1.959232e-01;AF1=0.5;AC1=1;DP4=83,145,83,136;MQ=20;FQ=123;PV4=0.77,1,1,0.37	GT:PL:GQ	0/1:158,0,151:99
comp33243_c0_seq1	1005	.	G	A	131	.	DP=345;VDB=3.215603e-01;RPB=6.752681e-01;AF1=0.5;AC1=1;DP4=11,150,22,147;MQ=20;FQ=108;PV4=0.068,0.46,1,0.23	GT:PL:GQ	0/1:161,0,135:99
comp33243_c0_seq2	480	.	A	G	94	.	DP=1466;VDB=6.394240e-02;RPB=-3.618031e-01;AF1=0.5;AC1=1;DP4=413,379,360,278;MQ=20;FQ=97;PV4=0.11,1,1,1	GT:PL:GQ	0/1:124,0,158:99
comp33243_c0_seq2	1675	.	T	C	96	.	DP=632;VDB=1.337976e-01;RPB=3.247129e+00;AF1=0.5;AC1=1;DP4=127,214,87,192;MQ=20;FQ=99;PV4=0.13,0.0048,1,1	GT:PL:GQ	0/1:126,0,162:99
comp33243_c0_seq2	1839	.	A	G	115	.	DP=571;VDB=5.106431e-01;RPB=3.400076e-01;AF1=0.5;AC1=1;DP4=156,139,130,135;MQ=20;FQ=117;PV4=0.4,0.18,1,0.18	GT:PL:GQ	0/1:145,0,151:99
comp33243_c0_seq2	1875	.	A	C	119	.	DP=468;VDB=3.848242e-01;RPB=-1.959232e-01;AF1=0.5;AC1=1;DP4=83,145,83,136;MQ=20;FQ=121;PV4=0.77,1,1,0.37	GT:PL:GQ	0/1:149,0,156:99
comp33243_c0_seq2	1938	.	G	A	130	.	DP=345;VDB=3.215603e-01;RPB=6.752681e-01;AF1=0.5;AC1=1;DP4=11,150,22,147;MQ=20;FQ=121;PV4=0.068,0.46,1,0.23	GT:PL:GQ	0/1:160,0,148:99
comp33258_c0_seq1	738	.	A	G	93	.	DP=338;VDB=4.431731e-01;RPB=-1.827379e+00;AF1=0.5;AC1=1;DP4=95,84,80,53;MQ=20;FQ=96;PV4=0.25,1,1,1	GT:PL:GQ	0/1:123,0,150:99
comp33293_c0_seq2	380	.	C	A	97	.	DP=112;VDB=3.742962e-01;RPB=-2.674068e+00;AF1=0.5;AC1=1;DP4=26,33,31,21;MQ=20;FQ=100;PV4=0.13,1,1,0.11	GT:PL:GQ	0/1:127,0,147:99
comp33293_c0_seq2	524	.	G	T	60	.	DP=213;VDB=4.607164e-01;RPB=1.085378e+00;AF1=0.5;AC1=1;DP4=79,52,45,34;MQ=20;FQ=63;PV4=0.67,1,1,1	GT:PL:GQ	0/1:90,0,133:93
comp33300_c0_seq1	1138	.	A	G	124	.	DP=1025;VDB=5.220336e-01;RPB=5.945085e-02;AF1=0.5;AC1=1;DP4=206,242,251,297;MQ=20;FQ=97;PV4=1,0.44,1,1	GT:PL:GQ	0/1:154,0,124:99
comp33300_c0_seq1	1356	.	C	G	115	.	DP=350;VDB=4.445203e-17;RPB=1.060193e+00;AF1=0.5;AC1=1;DP4=7,150,16,169;MQ=20;FQ=97;PV4=0.14,0.28,1,1	GT:PL:GQ	0/1:145,0,124:99
comp33302_c0_seq1	446	.	C	T	113	.	DP=209;VDB=7.529445e-03;RPB=1.492460e+00;AF1=0.5;AC1=1;DP4=45,63,40,59;MQ=20;FQ=116;PV4=0.89,1,1,1	GT:PL:GQ	0/1:143,0,152:99
comp33302_c0_seq1	916	.	G	A	88	.	DP=132;VDB=1.750301e-01;RPB=-2.186499e+00;AF1=0.5;AC1=1;DP4=36,32,44,17;MQ=20;FQ=91;PV4=0.03,0.049,1,1	GT:PL:GQ	0/1:118,0,141:99
comp33302_c0_seq1	1438	.	T	C	122	.	DP=464;VDB=5.142892e-01;RPB=-7.214832e-01;AF1=0.5;AC1=1;DP4=103,99,126,117;MQ=20;FQ=107;PV4=0.92,0.19,1,1	GT:PL:GQ	0/1:152,0,134:99
comp33312_c0_seq2	1304	.	G	T	97	.	DP=113;VDB=3.419532e-01;RPB=-4.809467e-01;AF1=0.5;AC1=1;DP4=26,37,22,27;MQ=20;FQ=100;PV4=0.71,0.0014,1,0.27	GT:PL:GQ	0/1:127,0,150:99
comp33325_c0_seq1	1146	.	T	C	114	.	DP=116;VDB=3.402333e-01;RPB=3.005617e+00;AF1=0.5;AC1=1;DP4=26,30,23,33;MQ=20;FQ=112;PV4=0.7,1,1,1	GT:PL:GQ	0/1:144,0,141:99
comp33325_c0_seq1	1678	.	C	T	90	.	DP=162;VDB=4.036589e-01;RPB=1.823160e+00;AF1=0.5;AC1=1;DP4=52,36,42,27;MQ=20;FQ=93;PV4=0.87,1,1,1	GT:PL:GQ	0/1:120,0,139:99
comp33325_c0_seq1	2123	.	A	G	128	.	DP=303;VDB=4.840724e-01;RPB=1.744159e+00;AF1=0.5;AC1=1;DP4=63,81,61,93;MQ=20;FQ=122;PV4=0.48,0.092,1,1	GT:PL:GQ	0/1:158,0,149:99
comp33368_c1_seq1	1479	.	C	T	126	.	DP=373;VDB=3.413603e-01;RPB=5.469728e-01;AF1=0.5;AC1=1;DP4=60,131,57,112;MQ=20;FQ=128;PV4=0.65,0.14,1,1	GT:PL:GQ	0/1:156,0,160:99
comp33379_c0_seq2	2255	.	C	G	100	.	DP=106;VDB=1.640814e-01;RPB=3.337960e-01;AF1=0.5;AC1=1;DP4=30,24,24,21;MQ=20;FQ=103;PV4=0.84,1,1,1	GT:PL:GQ	0/1:130,0,141:99
comp33379_c0_seq2	2315	.	A	G	107	.	DP=113;VDB=3.841224e-01;RPB=-7.249531e-01;AF1=0.5;AC1=1;DP4=34,20,33,25;MQ=20;FQ=101;PV4=0.57,0.27,1,0.1	GT:PL:GQ	0/1:137,0,129:99
comp33379_c0_seq2	2360	.	A	G	103	.	DP=121;VDB=3.676937e-01;RPB=-6.260197e-01;AF1=0.5;AC1=1;DP4=29,34,26,28;MQ=20;FQ=106;PV4=0.85,0.0035,1,1	GT:PL:GQ	0/1:133,0,146:99
comp33388_c0_seq1	795	.	G	A	120	.	DP=304;VDB=5.154169e-01;RPB=8.861928e-01;AF1=0.5;AC1=1;DP4=61,92,60,84;MQ=20;FQ=122;PV4=0.81,0.13,1,1	GT:PL:GQ	0/1:150,0,155:99
comp33388_c0_seq1	814	.	C	T	124	.	DP=297;VDB=4.863738e-01;RPB=-3.677040e-01;AF1=0.5;AC1=1;DP4=67,81,64,78;MQ=20;FQ=122;PV4=1,1,1,0.16	GT:PL:GQ	0/1:154,0,150:99
comp33388_c0_seq1	833	.	C	T	116	.	DP=297;VDB=1.807854e-02;RPB=1.231857e-01;AF1=0.5;AC1=1;DP4=66,83,67,72;MQ=20;FQ=118;PV4=0.55,1,1,1	GT:PL:GQ	0/1:146,0,153:99
comp33388_c0_seq1	950	.	G	A	121	.	DP=128;VDB=1.596875e-01;RPB=-5.824377e-01;AF1=0.5;AC1=1;DP4=7,48,12,56;MQ=20;FQ=90;PV4=0.62,0.39,1,1	GT:PL:GQ	0/1:151,0,117:99
comp33392_c0_seq1	321	.	C	T	112	.	DP=160;VDB=1.847107e-01;RPB=9.787264e-01;AF1=0.5;AC1=1;DP4=39,32,47,40;MQ=20;FQ=97.9;PV4=1,0.3,1,0.11	GT:PL:GQ	0/1:142,0,125:99
comp33392_c0_seq1	696	.	T	C	115	.	DP=105;VDB=2.541993e-01;RPB=8.566666e-01;AF1=0.5;AC1=1;DP4=25,26,21,30;MQ=20;FQ=109;PV4=0.55,1,1,0.073	GT:PL:GQ	0/1:145,0,137:99
comp33396_c0_seq2	1594	.	C	T	110	.	DP=148;VDB=2.654195e-01;RPB=-8.898021e-01;AF1=0.5;AC1=1;DP4=35,38,39,36;MQ=20;FQ=110;PV4=0.74,0.00049,1,0.087	GT:PL:GQ	0/1:140,0,141:99
comp33400_c0_seq2	32	.	C	G	17.1	.	DP=112;VDB=5.338410e-16;RPB=6.486855e-01;AF1=0.5;AC1=1;DP4=52,4,52,0;MQ=20;FQ=20.1;PV4=0.12,1,1,0.44	GT:PL:GQ	0/1:47,0,78:50
comp33400_c0_seq2	1375	.	G	T	89	.	DP=111;VDB=3.562386e-01;RPB=-1.307650e+00;AF1=0.5;AC1=1;DP4=37,23,31,17;MQ=20;FQ=91.9;PV4=0.84,0.35,1,0.47	GT:PL:GQ	0/1:119,0,136:99
comp33413_c0_seq3	2755	.	A	G	210	.	DP=214;VDB=3.986918e-06;AF1=1;AC1=2;DP4=0,0,134,69;MQ=20;FQ=-282	GT:PL:GQ	1/1:243,255,0:99
comp33413_c0_seq3	3031	.	G	A	119	.	DP=424;VDB=3.428505e-01;RPB=8.123096e-01;AF1=0.5;AC1=1;DP4=85,137,69,126;MQ=20;FQ=122;PV4=0.54,0.018,1,0.34	GT:PL:GQ	0/1:149,0,159:99
comp33424_c1_seq1	816	.	G	A	222	.	DP=233;VDB=5.070773e-01;AF1=1;AC1=2;DP4=0,0,92,130;MQ=20;FQ=-282	GT:PL:GQ	1/1:255,255,0:99
comp33437_c0_seq2	2188	.	A	G	92	.	DP=181;VDB=4.213169e-01;RPB=1.187298e-02;AF1=0.5;AC1=1;DP4=67,28,53,28;MQ=20;FQ=94.5;PV4=0.52,0.23,1,1	GT:PL:GQ	0/1:122,0,131:99
comp33454_c0_seq1	1724	.	C	T	71	.	DP=408;VDB=1.900143e-05;RPB=7.271096e-01;AF1=0.5;AC1=1;DP4=181,46,132,40;MQ=20;FQ=74;PV4=0.54,1,1,1	GT:PL:GQ	0/1:101,0,130:99
comp33459_c1_seq1	388	.	C	T	120	.	DP=342;VDB=1.192784e-01;RPB=1.285192e+00;AF1=0.5;AC1=1;DP4=84,78,86,86;MQ=20;FQ=108;PV4=0.74,0.073,1,0.5	GT:PL:GQ	0/1:150,0,135:99
comp33471_c0_seq2	268	.	C	T	113	.	DP=128;VDB=1.324818e-01;RPB=9.856419e-01;AF1=0.5;AC1=1;DP4=32,27,32,33;MQ=20;FQ=106;PV4=0.59,0.3,1,1	GT:PL:GQ	0/1:143,0,133:99
comp33478_c0_seq1	214	.	C	T	117	.	DP=529;VDB=5.222012e-01;RPB=-2.738375e-01;AF1=0.5;AC1=1;DP4=167,97,149,100;MQ=20;FQ=102;PV4=0.47,1,1,1	GT:PL:GQ	0/1:147,0,129:99
comp33478_c0_seq1	420	.	T	C	113	.	DP=529;VDB=4.513306e-01;RPB=1.422281e+00;AF1=0.5;AC1=1;DP4=128,128,130,130;MQ=20;FQ=116;PV4=1,0.073,1,1	GT:PL:GQ	0/1:143,0,154:99
comp33478_c0_seq1	856	.	G	C	110	.	DP=179;VDB=4.297491e-02;RPB=1.316943e-01;AF1=0.5;AC1=1;DP4=39,46,46,41;MQ=20;FQ=111;PV4=0.37,0.36,1,1	GT:PL:GQ	0/1:140,0,143:99
comp33478_c0_seq1	1107	.	A	G	82	.	DP=160;VDB=2.189278e-01;RPB=1.167067e-01;AF1=0.5;AC1=1;DP4=38,56,23,37;MQ=20;FQ=85;PV4=0.87,0.094,1,0.0039	GT:PL:GQ	0/1:112,0,148:99
comp33478_c0_seq1	1134	.	G	C	116	.	DP=146;VDB=2.619326e-01;RPB=2.372762e+00;AF1=0.5;AC1=1;DP4=34,24,39,42;MQ=20;FQ=87;PV4=0.23,0.18,1,1	GT:PL:GQ	0/1:146,0,114:99
comp33478_c0_seq2	214	.	C	T	102	.	DP=529;VDB=5.222012e-01;RPB=-2.738375e-01;AF1=0.5;AC1=1;DP4=167,97,149,100;MQ=20;FQ=105;PV4=0.47,1,1,1	GT:PL:GQ	0/1:132,0,144:99
comp33483_c0_seq1	3130	.	C	T	109	.	DP=111;VDB=5.143558e-03;RPB=1.057932e+00;AF1=0.5;AC1=1;DP4=30,23,31,25;MQ=20;FQ=105;PV4=1,1,1,1	GT:PL:GQ	0/1:139,0,133:99
comp33493_c0_seq1	450	.	C	T	82	.	DP=105;VDB=2.882446e-01;RPB=3.953790e-01;AF1=0.5;AC1=1;DP4=29,30,21,17;MQ=20;FQ=85;PV4=0.68,1,1,1	GT:PL:GQ	0/1:112,0,145:99
comp33499_c0_seq2	660	.	C	T	106	.	DP=535;VDB=4.375716e-01;RPB=2.381004e+00;AF1=0.5;AC1=1;DP4=157,138,110,121;MQ=20;FQ=109;PV4=0.22,1,1,1	GT:PL:GQ	0/1:136,0,152:99
comp33511_c0_seq2	1093	.	C	T	109	.	DP=228;VDB=1.495190e-01;RPB=-1.192283e+00;AF1=0.5;AC1=1;DP4=37,83,37,63;MQ=20;FQ=112;PV4=0.39,1,1,1	GT:PL:GQ	0/1:139,0,160:99
comp33511_c0_seq2	1292	.	C	A	101	.	DP=156;VDB=6.258921e-02;RPB=-8.218722e-01;AF1=0.5;AC1=1;DP4=38,46,33,37;MQ=20;FQ=104;PV4=0.87,0.018,1,1	GT:PL:GQ	0/1:131,0,148:99
comp33512_c0_seq1	372	.	A	G	192	.	DP=106;VDB=4.581371e-01;AF1=1;AC1=2;DP4=0,0,41,59;MQ=20;FQ=-282	GT:PL:GQ	1/1:225,255,0:99
comp33522_c0_seq1	465	.	A	G	127	.	DP=674;VDB=2.654467e-01;RPB=1.046879e-01;AF1=0.5;AC1=1;DP4=126,191,132,208;MQ=20;FQ=124;PV4=0.81,1,1,1	GT:PL:GQ	0/1:157,0,152:99
comp33522_c0_seq1	680	.	G	A	124	.	DP=708;VDB=2.230704e-01;RPB=1.400408e+00;AF1=0.5;AC1=1;DP4=156,153,202,182;MQ=20;FQ=99;PV4=0.59,0.44,1,1	GT:PL:GQ	0/1:154,0,126:99
comp33522_c0_seq1	999	.	A	C	138	.	DP=562;VDB=7.028223e-02;RPB=1.697199e+00;AF1=0.5;AC1=1;DP4=26,218,29,276;MQ=20;FQ=96;PV4=0.67,1,1,1	GT:PL:GQ	0/1:168,0,123:99
comp33522_c0_seq1	1036	.	G	A	68	.	DP=334;VDB=8.926028e-13;RPB=1.824381e+00;AF1=0.5;AC1=1;DP4=1,156,3,172;MQ=20;FQ=44;PV4=0.62,1.2e-05,1,0.33	GT:PL:GQ	0/1:98,0,71:74
comp33530_c0_seq1	247	.	A	G	121	.	DP=389;VDB=5.201799e-01;RPB=-7.930247e-02;AF1=0.5;AC1=1;DP4=114,68,111,86;MQ=20;FQ=97;PV4=0.25,1,1,0.4	GT:PL:GQ	0/1:151,0,124:99
comp33530_c0_seq2	247	.	A	G	118	.	DP=389;VDB=5.201799e-01;RPB=-7.930247e-02;AF1=0.5;AC1=1;DP4=114,68,111,86;MQ=20;FQ=107;PV4=0.25,1,1,0.4	GT:PL:GQ	0/1:148,0,134:99
comp33535_c0_seq3	1077	.	C	T	118	.	DP=175;VDB=2.595594e-01;RPB=-3.851825e-01;AF1=0.5;AC1=1;DP4=36,41,40,51;MQ=20;FQ=107;PV4=0.76,0.0091,1,1	GT:PL:GQ	0/1:148,0,134:99
comp33540_c0_seq1	702	.	C	G	116	.	DP=164;VDB=4.229745e-01;RPB=6.498779e-01;AF1=0.5;AC1=1;DP4=37,32,41,45;MQ=20;FQ=99;PV4=0.52,1,1,1	GT:PL:GQ	0/1:146,0,126:99
comp33541_c0_seq1	1291	.	A	T	95	.	DP=126;VDB=2.209811e-01;RPB=-2.117676e-01;AF1=0.5;AC1=1;DP4=42,27,26,27;MQ=20;FQ=97.8;PV4=0.2,1,1,1	GT:PL:GQ	0/1:125,0,137:99
comp33541_c0_seq1	2178	.	G	A	93	.	DP=383;VDB=3.097165e-01;RPB=-4.552180e-01;AF1=0.5;AC1=1;DP4=117,92,87,77;MQ=20;FQ=96;PV4=0.6,0.07,1,1	GT:PL:GQ	0/1:123,0,150:99
comp33551_c0_seq3	1339	.	C	G	90	.	DP=405;VDB=1.189676e-01;RPB=-4.197156e-01;AF1=0.5;AC1=1;DP4=95,108,83,96;MQ=20;FQ=93;PV4=1,0.17,1,1	GT:PL:GQ	0/1:120,0,156:99
comp33559_c0_seq1	114	.	A	C	183	.	DP=188;VDB=4.050352e-02;AF1=1;AC1=2;DP4=0,0,153,33;MQ=20;FQ=-282	GT:PL:GQ	1/1:216,255,0:99
comp33561_c0_seq2	1480	.	T	C	101	.	DP=162;VDB=3.002898e-01;RPB=4.200821e-01;AF1=0.5;AC1=1;DP4=28,53,26,38;MQ=20;FQ=104;PV4=0.49,1,1,1	GT:PL:GQ	0/1:131,0,153:99
comp33561_c0_seq4	965	.	C	T	110	.	DP=163;VDB=2.279272e-01;RPB=1.632067e+00;AF1=0.5;AC1=1;DP4=31,37,47,38;MQ=20;FQ=104;PV4=0.26,1,1,1	GT:PL:GQ	0/1:140,0,131:99
comp33561_c0_seq4	998	.	G	A	114	.	DP=148;VDB=4.161724e-01;RPB=9.124209e-01;AF1=0.5;AC1=1;DP4=31,34,39,41;MQ=20;FQ=102;PV4=1,1,1,0.49	GT:PL:GQ	0/1:144,0,129:99
comp33561_c0_seq4	1139	.	G	A	115	.	DP=190;VDB=6.392118e-03;RPB=-7.646766e-01;AF1=0.5;AC1=1;DP4=41,39,47,51;MQ=20;FQ=102;PV4=0.76,0.00038,1,1	GT:PL:GQ	0/1:145,0,129:99
comp33561_c0_seq4	1736	.	G	A	109	.	DP=137;VDB=2.510040e-01;RPB=1.082115e+00;AF1=0.5;AC1=1;DP4=34,28,37,35;MQ=20;FQ=103;PV4=0.73,0.00011,1,0.18	GT:PL:GQ	0/1:139,0,131:99
comp33582_c0_seq1	720	.	T	C	104	.	DP=671;VDB=5.214441e-01;RPB=-1.537200e+00;AF1=0.5;AC1=1;DP4=151,200,133,173;MQ=20;FQ=107;PV4=0.94,0.0087,1,0.21	GT:PL:GQ	0/1:134,0,157:99
comp33582_c0_seq1	1049	.	G	A	101	.	DP=398;VDB=3.069969e-01;RPB=-1.728741e+00;AF1=0.5;AC1=1;DP4=83,134,54,109;MQ=20;FQ=104;PV4=0.33,1,1,1	GT:PL:GQ	0/1:131,0,158:99
comp33583_c0_seq2	1224	.	A	G	124	.	DP=375;VDB=5.211936e-01;RPB=-1.243344e+00;AF1=0.5;AC1=1;DP4=69,111,86,104;MQ=20;FQ=121;PV4=0.21,0.22,1,0.16	GT:PL:GQ	0/1:154,0,149:99
comp33583_c0_seq2	1260	.	A	G	118	.	DP=359;VDB=4.583184e-01;RPB=1.087786e-01;AF1=0.5;AC1=1;DP4=70,91,96,76;MQ=20;FQ=116;PV4=0.028,1,1,1	GT:PL:GQ	0/1:148,0,144:99
comp33583_c0_seq3	1060	.	A	G	121	.	DP=375;VDB=5.211936e-01;RPB=-1.243344e+00;AF1=0.5;AC1=1;DP4=69,111,86,104;MQ=20;FQ=123;PV4=0.21,0.22,1,0.16	GT:PL:GQ	0/1:151,0,158:99
comp33583_c0_seq3	1096	.	A	G	119	.	DP=359;VDB=4.583184e-01;RPB=1.087786e-01;AF1=0.5;AC1=1;DP4=70,91,96,76;MQ=20;FQ=110;PV4=0.028,1,1,1	GT:PL:GQ	0/1:149,0,137:99
comp33585_c0_seq1	291	.	C	T	86	.	DP=184;VDB=3.300219e-01;RPB=2.597520e+00;AF1=0.5;AC1=1;DP4=68,32,45,30;MQ=20;FQ=88.9;PV4=0.34,0.21,1,1	GT:PL:GQ	0/1:116,0,133:99
comp33585_c0_seq1	624	.	G	A	102	.	DP=550;VDB=7.828697e-04;RPB=-1.223043e+00;AF1=0.5;AC1=1;DP4=131,154,143,100;MQ=20;FQ=105;PV4=0.0039,0.46,1,1	GT:PL:GQ	0/1:132,0,159:99
comp33585_c0_seq1	649	.	A	G	113	.	DP=618;VDB=5.383305e-02;RPB=6.539556e-01;AF1=0.5;AC1=1;DP4=179,129,164,131;MQ=20;FQ=112;PV4=0.57,1,1,1	GT:PL:GQ	0/1:143,0,142:99
comp33585_c0_seq1	722	.	A	T	110	.	DP=519;VDB=2.044916e-03;RPB=-8.083786e-01;AF1=0.5;AC1=1;DP4=124,135,105,140;MQ=20;FQ=113;PV4=0.28,1,1,1	GT:PL:GQ	0/1:140,0,153:99
comp33585_c0_seq1	1238	.	A	G	123	.	DP=249;VDB=1.540374e-01;RPB=2.400696e-01;AF1=0.5;AC1=1;DP4=61,58,56,68;MQ=20;FQ=117;PV4=0.37,1,1,1	GT:PL:GQ	0/1:153,0,144:99
comp33585_c0_seq1	1265	.	A	G	107	.	DP=247;VDB=4.843829e-01;RPB=2.608907e-01;AF1=0.5;AC1=1;DP4=64,57,66,47;MQ=20;FQ=110;PV4=0.43,0.016,1,1	GT:PL:GQ	0/1:137,0,148:99
comp33586_c0_seq1	94	.	T	G	92	.	DP=183;VDB=8.494332e-02;RPB=1.908316e-01;AF1=0.5;AC1=1;DP4=59,18,79,23;MQ=20;FQ=72;PV4=1,1,1,1	GT:PL:GQ	0/1:122,0,99:99
comp33586_c0_seq3	94	.	T	G	92	.	DP=183;VDB=8.494332e-02;RPB=1.908316e-01;AF1=0.5;AC1=1;DP4=59,18,79,23;MQ=20;FQ=72;PV4=1,1,1,1	GT:PL:GQ	0/1:122,0,99:99
comp33588_c0_seq1	1102	.	A	G	80	.	DP=181;VDB=3.032359e-01;RPB=-5.696989e-01;AF1=0.5;AC1=1;DP4=57,50,30,39;MQ=20;FQ=83;PV4=0.22,0.39,1,1	GT:PL:GQ	0/1:110,0,140:99
comp33598_c0_seq1	1859	.	G	A	108	.	DP=207;VDB=5.044833e-01;RPB=1.103363e+00;AF1=0.5;AC1=1;DP4=57,48,49,47;MQ=20;FQ=110;PV4=0.67,1,1,1	GT:PL:GQ	0/1:138,0,145:99
comp33598_c0_seq1	2230	.	G	A	114	.	DP=146;VDB=1.118977e-03;RPB=2.763587e+00;AF1=0.5;AC1=1;DP4=30,40,37,39;MQ=20;FQ=112;PV4=0.51,0.089,1,0.084	GT:PL:GQ	0/1:144,0,141:99
comp33605_c0_seq1	1245	.	A	G	222	.	DP=336;VDB=1.971797e-01;RPB=-1.699785e+00;AF1=1;AC1=2;DP4=0,1,175,146;MQ=20;FQ=-282;PV4=0.46,1,1,1	GT:PL:GQ	1/1:255,255,0:99
comp33605_c0_seq3	884	.	A	G	222	.	DP=336;VDB=1.971797e-01;RPB=-1.699785e+00;AF1=1;AC1=2;DP4=0,1,175,146;MQ=20;FQ=-282;PV4=0.46,1,1,1	GT:PL:GQ	1/1:255,255,0:99
comp33605_c0_seq4	905	.	A	G	222	.	DP=336;VDB=1.971797e-01;RPB=-1.699785e+00;AF1=1;AC1=2;DP4=0,1,175,146;MQ=20;FQ=-282;PV4=0.46,1,1,1	GT:PL:GQ	1/1:255,255,0:99
comp33618_c1_seq1	482	.	A	G	101	.	DP=419;VDB=1.445860e-03;RPB=1.447394e+00;AF1=0.5;AC1=1;DP4=39,185,31,153;MQ=20;FQ=104;PV4=0.9,1,1,1	GT:PL:GQ	0/1:131,0,169:99
comp33622_c0_seq1	316	.	C	T	81	.	DP=134;VDB=2.665645e-01;RPB=1.062193e+00;AF1=0.5;AC1=1;DP4=40,38,28,26;MQ=20;FQ=84;PV4=1,0.19,1,1	GT:PL:GQ	0/1:111,0,139:99
comp33622_c0_seq4	382	.	C	T	102	.	DP=187;VDB=2.640611e-01;RPB=2.071633e+00;AF1=0.5;AC1=1;DP4=46,54,36,48;MQ=20;FQ=105;PV4=0.77,0.4,1,1	GT:PL:GQ	0/1:132,0,147:99
comp33626_c0_seq2	1043	.	G	A	109	.	DP=222;VDB=4.076026e-01;RPB=1.240932e+00;AF1=0.5;AC1=1;DP4=46,36,66,72;MQ=20;FQ=60;PV4=0.27,0.027,1,1	GT:PL:GQ	0/1:139,0,87:90
comp33626_c0_seq2	1862	.	T	A	109	.	DP=459;VDB=1.331605e-01;RPB=-4.147812e-01;AF1=0.5;AC1=1;DP4=116,118,109,111;MQ=20;FQ=112;PV4=1,1,1,1	GT:PL:GQ	0/1:139,0,155:99
comp33626_c0_seq2	2021	.	C	T	134	.	DP=470;VDB=2.608519e-01;RPB=4.710956e-01;AF1=0.5;AC1=1;DP4=96,141,80,144;MQ=20;FQ=120;PV4=0.29,1,1,1	GT:PL:GQ	0/1:164,0,147:99
comp33643_c0_seq1	1961	.	A	G	222	.	DP=227;VDB=2.040015e-02;AF1=1;AC1=2;DP4=0,0,110,107;MQ=20;FQ=-282	GT:PL:GQ	1/1:255,255,0:99
comp33643_c0_seq2	1709	.	A	G	222	.	DP=227;VDB=2.040015e-02;AF1=1;AC1=2;DP4=0,0,110,107;MQ=20;FQ=-282	GT:PL:GQ	1/1:255,255,0:99
comp33644_c0_seq1	2054	.	G	A	113	.	DP=300;VDB=1.634169e-02;RPB=-6.987002e-01;AF1=0.5;AC1=1;DP4=77,83,68,69;MQ=20;FQ=116;PV4=0.82,1,1,1	GT:PL:GQ	0/1:143,0,153:99
comp33644_c0_seq1	2743	.	T	A	90	.	DP=843;VDB=5.211419e-01;RPB=-9.747104e-02;AF1=0.5;AC1=1;DP4=191,267,150,220;MQ=20;FQ=93;PV4=0.78,0.00014,1,0.31	GT:PL:GQ	0/1:120,0,157:99
comp33651_c0_seq1	3127	.	G	A	84	.	DP=129;VDB=2.193940e-04;RPB=-6.331372e-01;AF1=0.5;AC1=1;DP4=17,59,9,43;MQ=20;FQ=87;PV4=0.51,1,1,1	GT:PL:GQ	0/1:114,0,156:99
comp33661_c0_seq1	375	.	G	A	100	.	DP=103;VDB=3.306018e-01;RPB=1.953347e+00;AF1=0.5;AC1=1;DP4=30,23,22,23;MQ=20;FQ=103;PV4=0.54,0.0068,1,0.25	GT:PL:GQ	0/1:130,0,140:99
comp33661_c0_seq1	599	.	C	T	109	.	DP=109;VDB=1.292334e-01;RPB=-1.181818e-01;AF1=0.5;AC1=1;DP4=24,31,28,26;MQ=20;FQ=111;PV4=0.45,0.25,1,1	GT:PL:GQ	0/1:139,0,144:99
comp33668_c0_seq3	97	.	A	G	92	.	DP=716;VDB=1.084212e-02;RPB=2.704771e+00;AF1=0.5;AC1=1;DP4=245,60,335,71;MQ=20;FQ=69;PV4=0.49,1,1,1	GT:PL:GQ	0/1:122,0,96:99
comp33668_c0_seq3	930	.	G	A	104	.	DP=1334;VDB=4.199041e-01;RPB=1.467905e-01;AF1=0.5;AC1=1;DP4=400,239,449,202;MQ=20;FQ=105;PV4=0.016,1e-08,1,1	GT:PL:GQ	0/1:134,0,137:99
comp33668_c0_seq3	1407	.	T	C	96	.	DP=1340;VDB=2.417114e-01;RPB=-1.345599e+00;AF1=0.5;AC1=1;DP4=228,450,206,393;MQ=20;FQ=99;PV4=0.81,1,1,1	GT:PL:GQ	0/1:126,0,162:99
comp33668_c0_seq3	2240	.	T	C	143	.	DP=713;VDB=9.475045e-04;RPB=-5.837055e-01;AF1=0.5;AC1=1;DP4=60,245,71,332;MQ=20;FQ=117;PV4=0.5,1,1,1	GT:PL:GQ	0/1:173,0,144:99
comp33672_c0_seq1	955	.	C	T	113	.	DP=160;VDB=2.679300e-04;RPB=1.792759e+00;AF1=0.5;AC1=1;DP4=35,39,41,43;MQ=20;FQ=108;PV4=0.87,0.38,1,1	GT:PL:GQ	0/1:143,0,136:99
comp33681_c0_seq1	267	.	C	T	70	.	DP=265;VDB=2.675512e-06;RPB=7.395405e-01;AF1=0.5;AC1=1;DP4=98,56,67,41;MQ=20;FQ=73;PV4=0.8,0.16,1,1	GT:PL:GQ	0/1:100,0,141:99
comp33681_c0_seq2	267	.	C	T	72	.	DP=265;VDB=2.675512e-06;RPB=7.395405e-01;AF1=0.5;AC1=1;DP4=98,56,67,41;MQ=20;FQ=75;PV4=0.8,0.16,1,1	GT:PL:GQ	0/1:102,0,142:99
comp33687_c0_seq1	2536	.	C	G	116	.	DP=173;VDB=2.219295e-01;RPB=-5.602131e-01;AF1=0.5;AC1=1;DP4=31,41,46,47;MQ=20;FQ=101;PV4=0.44,1,1,1	GT:PL:GQ	0/1:146,0,128:99
comp33688_c0_seq1	276	.	G	A	82	.	DP=160;VDB=1.496030e-01;RPB=7.157542e-01;AF1=0.5;AC1=1;DP4=50,46,31,33;MQ=20;FQ=85;PV4=0.75,1,1,1	GT:PL:GQ	0/1:112,0,142:99
comp33688_c0_seq1	421	.	A	C	101	.	DP=110;VDB=2.898324e-01;RPB=4.173351e-01;AF1=0.5;AC1=1;DP4=21,39,23,25;MQ=20;FQ=104;PV4=0.24,0.22,1,1	GT:PL:GQ	0/1:131,0,151:99
comp33719_c0_seq1	362	.	C	T	86	.	DP=143;VDB=2.975605e-01;RPB=-8.944298e-01;AF1=0.5;AC1=1;DP4=44,28,46,19;MQ=20;FQ=89;PV4=0.28,0.00014,1,0.12	GT:PL:GQ	0/1:116,0,136:99
comp33727_c0_seq2	548	.	G	A	114	.	DP=789;VDB=2.614939e-01;RPB=4.443426e-01;AF1=0.5;AC1=1;DP4=190,213,174,194;MQ=20;FQ=117;PV4=1,0.17,1,1	GT:PL:GQ	0/1:144,0,154:99
comp33735_c0_seq1	587	.	G	A	122	.	DP=230;VDB=2.762327e-02;RPB=2.609901e-01;AF1=0.5;AC1=1;DP4=48,51,58,68;MQ=20;FQ=102;PV4=0.79,0.019,1,1	GT:PL:GQ	0/1:152,0,129:99
comp33741_c0_seq1	160	.	C	T	119	.	DP=119;VDB=7.087683e-02;RPB=-4.849196e-01;AF1=0.5;AC1=1;DP4=27,21,29,38;MQ=20;FQ=91;PV4=0.19,0.11,1,0.033	GT:PL:GQ	0/1:149,0,118:99
comp33741_c0_seq1	376	.	C	T	112	.	DP=200;VDB=7.345669e-04;RPB=3.640199e-02;AF1=0.5;AC1=1;DP4=53,27,66,53;MQ=20;FQ=72;PV4=0.14,1,1,1	GT:PL:GQ	0/1:142,0,99:99
comp33743_c0_seq1	3017	.	C	T	90	.	DP=112;VDB=2.272420e-02;RPB=-4.559608e-01;AF1=0.5;AC1=1;DP4=28,37,20,25;MQ=20;FQ=93;PV4=1,1,1,1	GT:PL:GQ	0/1:120,0,148:99
comp33743_c0_seq2	2918	.	C	T	90	.	DP=112;VDB=2.272420e-02;RPB=-4.559608e-01;AF1=0.5;AC1=1;DP4=28,37,20,25;MQ=20;FQ=93;PV4=1,1,1,1	GT:PL:GQ	0/1:120,0,148:99
comp33763_c0_seq1	954	.	C	T	106	.	DP=100;VDB=2.363206e-01;RPB=-1.222096e+00;AF1=0.5;AC1=1;DP4=24,25,26,23;MQ=20;FQ=108;PV4=0.84,0.1,1,1	GT:PL:GQ	0/1:136,0,141:99
comp33777_c0_seq1	1627	.	C	T	99	.	DP=881;VDB=4.718368e-01;RPB=1.652561e-02;AF1=0.5;AC1=1;DP4=243,195,241,184;MQ=20;FQ=102;PV4=0.73,0.0025,1,1	GT:PL:GQ	0/1:129,0,154:99
comp33777_c0_seq1	2038	.	C	T	93	.	DP=355;VDB=6.740988e-08;RPB=6.777534e-01;AF1=0.5;AC1=1;DP4=113,79,75,82;MQ=20;FQ=96;PV4=0.041,0.074,1,1	GT:PL:GQ	0/1:123,0,147:99
comp33782_c0_seq1	915	.	T	C	77	.	DP=490;VDB=5.245131e-01;RPB=-2.371580e-01;AF1=0.5013;AC1=1;DP4=56,78,155,190;MQ=20;FQ=-5.45;PV4=0.54,0.22,1,1	GT:PL:GQ	0/1:107,0,23:26
comp33790_c0_seq2	492	.	A	G	169	.	DP=131;VDB=3.245652e-01;RPB=-1.732205e+00;AF1=1;AC1=2;DP4=0,1,38,36;MQ=20;FQ=-231;PV4=0.49,1,1,1	GT:PL:GQ	1/1:202,204,0:99
comp33790_c0_seq2	493	.	A	G	174	.	DP=111;VDB=3.142478e-01;AF1=1;AC1=2;DP4=0,0,38,36;MQ=20;FQ=-250	GT:PL:GQ	1/1:207,223,0:99
comp33790_c0_seq2	494	.	A	G	175	.	DP=112;VDB=3.105236e-01;AF1=1;AC1=2;DP4=0,0,37,35;MQ=20;FQ=-244	GT:PL:GQ	1/1:208,217,0:99
comp33804_c0_seq2	490	.	C	A	100	.	DP=168;VDB=9.054455e-04;RPB=1.336427e+00;AF1=0.5;AC1=1;DP4=23,27,48,36;MQ=20;FQ=76;PV4=0.28,0.4,1,1	GT:PL:GQ	0/1:130,0,103:99
comp33812_c1_seq2	424	.	G	C	115	.	DP=251;VDB=3.622466e-01;RPB=1.296410e+00;AF1=0.5;AC1=1;DP4=66,43,82,52;MQ=20;FQ=97;PV4=1,1,1,1	GT:PL:GQ	0/1:145,0,124:99
comp33812_c1_seq4	314	.	G	C	115	.	DP=251;VDB=3.622466e-01;RPB=1.296410e+00;AF1=0.5;AC1=1;DP4=66,43,82,52;MQ=20;FQ=97;PV4=1,1,1,1	GT:PL:GQ	0/1:145,0,124:99
comp33826_c0_seq1	408	.	T	C	112	.	DP=385;VDB=1.401852e-01;RPB=1.754286e+00;AF1=0.5;AC1=1;DP4=117,64,119,67;MQ=20;FQ=106;PV4=0.91,1,1,1	GT:PL:GQ	0/1:142,0,133:99
comp33826_c0_seq1	1122	.	G	A	98	.	DP=176;VDB=4.633704e-01;RPB=-1.001489e+00;AF1=0.5;AC1=1;DP4=50,37,58,27;MQ=20;FQ=101;PV4=0.16,0.31,1,0.47	GT:PL:GQ	0/1:128,0,138:99
comp33854_c0_seq2	478	.	C	T	116	.	DP=113;VDB=2.935438e-01;RPB=8.960917e-01;AF1=0.5;AC1=1;DP4=21,28,29,32;MQ=20;FQ=104;PV4=0.7,1,1,1	GT:PL:GQ	0/1:146,0,131:99
comp33854_c0_seq2	508	.	G	A	96	.	DP=120;VDB=1.388331e-02;RPB=6.702855e-01;AF1=0.5;AC1=1;DP4=23,46,17,33;MQ=20;FQ=99;PV4=1,1,1,1	GT:PL:GQ	0/1:126,0,154:99
comp33858_c0_seq1	206	.	C	A	86	.	DP=177;VDB=4.793161e-01;RPB=8.041559e-01;AF1=0.5;AC1=1;DP4=75,9,75,17;MQ=20;FQ=65;PV4=0.2,0.014,1,0.29	GT:PL:GQ	0/1:116,0,92:95
comp33870_c0_seq1	574	.	C	T	187	.	DP=102;VDB=3.716808e-01;AF1=1;AC1=2;DP4=0,0,45,53;MQ=20;FQ=-282	GT:PL:GQ	1/1:220,255,0:99
comp33870_c0_seq1	1371	.	A	T	209	.	DP=138;VDB=6.950684e-02;AF1=1;AC1=2;DP4=0,0,52,83;MQ=20;FQ=-282	GT:PL:GQ	1/1:242,255,0:99
comp33870_c0_seq1	1543	.	A	G	190	.	DP=108;VDB=4.867278e-01;AF1=1;AC1=2;DP4=0,0,40,53;MQ=20;FQ=-282	GT:PL:GQ	1/1:223,255,0:99
comp33875_c0_seq2	1689	.	A	G	111	.	DP=202;VDB=4.883827e-02;RPB=2.008063e+00;AF1=0.5;AC1=1;DP4=45,59,37,54;MQ=20;FQ=114;PV4=0.77,1,1,1	GT:PL:GQ	0/1:141,0,150:99
comp33882_c0_seq1	668	.	G	A	114	.	DP=214;VDB=5.020756e-02;RPB=-9.058923e-01;AF1=0.5;AC1=1;DP4=43,45,62,58;MQ=20;FQ=92;PV4=0.78,0.012,1,1	GT:PL:GQ	0/1:144,0,119:99
comp33882_c0_seq1	705	.	G	A	120	.	DP=186;VDB=5.268591e-02;RPB=2.962103e+00;AF1=0.5;AC1=1;DP4=41,37,43,56;MQ=20;FQ=98;PV4=0.29,1,1,1	GT:PL:GQ	0/1:150,0,125:99
comp33882_c0_seq2	668	.	G	A	114	.	DP=214;VDB=5.020756e-02;RPB=-9.058923e-01;AF1=0.5;AC1=1;DP4=43,45,62,58;MQ=20;FQ=92;PV4=0.78,0.012,1,1	GT:PL:GQ	0/1:144,0,119:99
comp33882_c0_seq2	705	.	G	A	120	.	DP=186;VDB=5.268591e-02;RPB=2.962103e+00;AF1=0.5;AC1=1;DP4=41,37,43,56;MQ=20;FQ=98;PV4=0.29,1,1,1	GT:PL:GQ	0/1:150,0,125:99
comp33883_c0_seq1	1967	.	C	T	124	.	DP=568;VDB=6.569558e-02;RPB=-1.778719e+00;AF1=0.5;AC1=1;DP4=118,145,147,146;MQ=20;FQ=108;PV4=0.23,0.0089,1,1	GT:PL:GQ	0/1:154,0,135:99
comp33888_c0_seq1	230	.	T	C	118	.	DP=141;VDB=1.088378e-01;RPB=1.901609e-01;AF1=0.5;AC1=1;DP4=28,32,33,41;MQ=20;FQ=103;PV4=0.86,0.43,1,1	GT:PL:GQ	0/1:148,0,130:99
comp33890_c0_seq2	4949	.	C	T	116	.	DP=224;VDB=1.022385e-02;RPB=2.086734e-01;AF1=0.5;AC1=1;DP4=49,60,58,56;MQ=20;FQ=116;PV4=0.42,0.29,1,1	GT:PL:GQ	0/1:146,0,147:99
comp33897_c0_seq2	275	.	C	T	105	.	DP=165;VDB=3.620300e-01;RPB=1.136960e+00;AF1=0.5;AC1=1;DP4=43,40,45,35;MQ=20;FQ=107;PV4=0.64,0.11,1,0.21	GT:PL:GQ	0/1:135,0,140:99
comp33898_c0_seq2	899	.	A	G	99	.	DP=112;VDB=3.521903e-01;RPB=-1.015576e+00;AF1=0.5;AC1=1;DP4=34,28,21,27;MQ=20;FQ=102;PV4=0.34,0.12,1,0.085	GT:PL:GQ	0/1:129,0,142:99
comp33906_c0_seq6	3104	.	G	C	114	.	DP=1213;VDB=1.566566e-01;RPB=-6.112376e-01;AF1=0.5;AC1=1;DP4=259,305,281,289;MQ=20;FQ=117;PV4=0.26,0.46,1,1	GT:PL:GQ	0/1:144,0,155:99
comp33906_c0_seq7	357	.	G	C	124	.	DP=1213;VDB=1.566566e-01;RPB=-6.112376e-01;AF1=0.5;AC1=1;DP4=259,305,281,289;MQ=20;FQ=121;PV4=0.26,0.46,1,1	GT:PL:GQ	0/1:154,0,149:99
comp33910_c0_seq1	587	.	A	G	110	.	DP=116;VDB=3.784797e-01;RPB=-3.589261e-02;AF1=0.5;AC1=1;DP4=24,33,22,31;MQ=20;FQ=110;PV4=1,1,1,1	GT:PL:GQ	0/1:140,0,141:99
comp33910_c0_seq3	964	.	A	G	110	.	DP=116;VDB=3.784797e-01;RPB=-3.589261e-02;AF1=0.5;AC1=1;DP4=24,33,22,31;MQ=20;FQ=110;PV4=1,1,1,1	GT:PL:GQ	0/1:140,0,141:99
comp33912_c0_seq1	307	.	G	A	107	.	DP=107;VDB=1.894002e-01;RPB=-6.743087e-01;AF1=0.5;AC1=1;DP4=28,26,19,27;MQ=20;FQ=109;PV4=0.32,1,1,1	GT:PL:GQ	0/1:137,0,142:99
comp33913_c0_seq1	2912	.	A	G	113	.	DP=221;VDB=5.188939e-01;RPB=-5.670471e-01;AF1=0.5;AC1=1;DP4=43,68,52,55;MQ=20;FQ=116;PV4=0.17,1,1,1	GT:PL:GQ	0/1:143,0,152:99
comp33924_c0_seq1	706	.	C	T	109	.	DP=129;VDB=1.018711e-01;RPB=1.595111e+00;AF1=0.5;AC1=1;DP4=27,30,35,31;MQ=20;FQ=103;PV4=0.59,0.41,1,0.48	GT:PL:GQ	0/1:139,0,131:99
comp33924_c0_seq1	896	.	A	G	113	.	DP=112;VDB=1.377754e-01;RPB=5.880513e-01;AF1=0.5;AC1=1;DP4=22,29,25,30;MQ=20;FQ=112;PV4=0.85,0.035,1,1	GT:PL:GQ	0/1:143,0,141:99
comp33925_c0_seq1	758	.	G	A	93	.	DP=168;VDB=3.952454e-01;RPB=1.526926e-01;AF1=0.5;AC1=1;DP4=26,72,17,51;MQ=20;FQ=96;PV4=0.86,1,1,1	GT:PL:GQ	0/1:123,0,157:99
comp33927_c0_seq1	552	.	C	T	91	.	DP=109;VDB=3.025529e-02;RPB=-1.610046e+00;AF1=0.5;AC1=1;DP4=31,33,19,25;MQ=20;FQ=94;PV4=0.7,0.37,1,1	GT:PL:GQ	0/1:121,0,146:99
comp33927_c0_seq2	552	.	C	T	91	.	DP=109;VDB=3.025529e-02;RPB=-1.610046e+00;AF1=0.5;AC1=1;DP4=31,33,19,25;MQ=20;FQ=94;PV4=0.7,0.37,1,1	GT:PL:GQ	0/1:121,0,146:99
comp33933_c0_seq1	92	.	A	G	46	.	DP=127;VDB=2.240500e-02;RPB=1.779065e-01;AF1=0.5;AC1=1;DP4=59,14,46,7;MQ=20;FQ=49;PV4=0.47,0.014,1,0.064	GT:PL:GQ	0/1:76,0,114:79
comp33933_c0_seq1	395	.	C	G	87	.	DP=276;VDB=1.159938e-01;RPB=5.496025e-01;AF1=0.5;AC1=1;DP4=84,67,63,51;MQ=20;FQ=90;PV4=1,1,1,1	GT:PL:GQ	0/1:117,0,149:99
comp33978_c0_seq1	788	.	C	T	121	.	DP=138;VDB=1.127624e-01;RPB=-1.218254e+00;AF1=0.5;AC1=1;DP4=14,44,27,48;MQ=20;FQ=104;PV4=0.19,0.28,1,1	GT:PL:GQ	0/1:151,0,131:99
comp33978_c0_seq1	1343	.	A	G	121	.	DP=390;VDB=1.877445e-02;RPB=-1.982123e+00;AF1=0.5;AC1=1;DP4=95,95,98,96;MQ=20;FQ=116;PV4=1,1,1,1	GT:PL:GQ	0/1:151,0,144:99
comp33979_c0_seq2	710	.	C	G	118	.	DP=128;VDB=2.223791e-01;RPB=1.348997e-01;AF1=0.5;AC1=1;DP4=26,23,24,39;MQ=20;FQ=98;PV4=0.13,0.42,1,1	GT:PL:GQ	0/1:148,0,125:99
comp33986_c0_seq1	2427	.	C	T	111	.	DP=100;VDB=1.151924e-01;RPB=-1.462981e+00;AF1=0.5;AC1=1;DP4=24,22,27,24;MQ=20;FQ=107;PV4=1,1,1,0.24	GT:PL:GQ	0/1:141,0,135:99
comp33991_c0_seq1	1111	.	G	C	113	.	DP=131;VDB=2.177945e-01;RPB=-2.840000e-01;AF1=0.5;AC1=1;DP4=32,29,31,33;MQ=20;FQ=109;PV4=0.72,1,1,0.4	GT:PL:GQ	0/1:143,0,137:99
comp33991_c0_seq1	1126	.	C	T	107	.	DP=125;VDB=3.299822e-01;RPB=2.904860e-01;AF1=0.5;AC1=1;DP4=27,37,24,31;MQ=20;FQ=110;PV4=1,0.24,1,1	GT:PL:GQ	0/1:137,0,148:99
comp34001_c2_seq1	247	.	G	C	107	.	DP=128;VDB=4.263550e-01;RPB=1.847158e+00;AF1=0.5;AC1=1;DP4=32,28,40,27;MQ=20;FQ=105;PV4=0.48,1,1,1	GT:PL:GQ	0/1:137,0,133:99
comp34002_c1_seq2	344	.	C	T	27	.	DP=618;VDB=2.816108e-06;RPB=-1.527587e+00;AF1=0.5003;AC1=1;DP4=3,2,2,14;MQ=20;FQ=4.13;PV4=0.063,2.6e-09,1,0.00012	GT:PL:GQ	0/1:57,0,29:32
comp34026_c0_seq1	1959	.	G	A	104	.	DP=130;VDB=1.655665e-01;RPB=-6.855912e-01;AF1=0.5;AC1=1;DP4=33,38,20,37;MQ=20;FQ=107;PV4=0.21,0.039,1,1	GT:PL:GQ	0/1:134,0,146:99
comp34050_c0_seq1	261	.	A	T	134	.	DP=111;VDB=2.403906e-02;AF1=1;AC1=2;DP4=0,0,98,12;MQ=20;FQ=-282	GT:PL:GQ	1/1:167,255,0:99
comp34053_c0_seq1	109	.	G	T	209	.	DP=231;VDB=1.070130e-02;AF1=1;AC1=2;DP4=0,0,145,67;MQ=20;FQ=-282	GT:PL:GQ	1/1:242,255,0:99
comp34053_c0_seq1	113	.	G	A	220	.	DP=240;VDB=5.797218e-03;AF1=1;AC1=2;DP4=0,0,166,70;MQ=20;FQ=-282	GT:PL:GQ	1/1:253,255,0:99
comp34053_c0_seq1	201	.	G	A	222	.	DP=315;VDB=4.945903e-01;AF1=1;AC1=2;DP4=0,0,141,155;MQ=20;FQ=-282	GT:PL:GQ	1/1:255,255,0:99
comp34053_c0_seq1	223	.	A	G	222	.	DP=356;VDB=3.854795e-01;AF1=1;AC1=2;DP4=0,0,173,175;MQ=20;FQ=-282	GT:PL:GQ	1/1:255,255,0:99
comp34060_c0_seq2	190	.	G	A	110	.	DP=117;VDB=4.162455e-01;RPB=3.411012e+00;AF1=0.5;AC1=1;DP4=22,26,38,30;MQ=20;FQ=93;PV4=0.35,1,1,1	GT:PL:GQ	0/1:140,0,120:99
comp34072_c0_seq1	1340	.	G	A	102	.	DP=216;VDB=5.054275e-01;RPB=1.055913e+00;AF1=0.5;AC1=1;DP4=56,56,46,47;MQ=20;FQ=105;PV4=1,0.12,1,1	GT:PL:GQ	0/1:132,0,148:99
comp34072_c0_seq3	1061	.	G	A	102	.	DP=216;VDB=5.054275e-01;RPB=1.055913e+00;AF1=0.5;AC1=1;DP4=56,56,46,47;MQ=20;FQ=105;PV4=1,0.12,1,1	GT:PL:GQ	0/1:132,0,148:99
comp34085_c0_seq2	302	.	T	A	101	.	DP=290;VDB=4.240027e-01;RPB=6.844525e-01;AF1=0.5;AC1=1;DP4=110,38,104,36;MQ=20;FQ=102;PV4=1,1,1,0.18	GT:PL:GQ	0/1:131,0,133:99
comp34089_c0_seq3	474	.	T	C	99	.	DP=133;VDB=4.971292e-21;RPB=2.010497e+00;AF1=0.5;AC1=1;DP4=40,30,34,26;MQ=20;FQ=102;PV4=1,1,1,1	GT:PL:GQ	0/1:129,0,139:99
comp34089_c0_seq4	474	.	T	C	99	.	DP=133;VDB=4.971292e-21;RPB=2.010497e+00;AF1=0.5;AC1=1;DP4=40,30,34,26;MQ=20;FQ=102;PV4=1,1,1,1	GT:PL:GQ	0/1:129,0,139:99
comp34100_c0_seq1	342	.	C	T	90	.	DP=134;VDB=3.617727e-01;RPB=-1.913228e+00;AF1=0.5;AC1=1;DP4=40,32,37,21;MQ=20;FQ=93;PV4=0.37,0.19,1,0.25	GT:PL:GQ	0/1:120,0,140:99
comp34100_c0_seq2	342	.	C	T	90	.	DP=134;VDB=3.617727e-01;RPB=-1.913228e+00;AF1=0.5;AC1=1;DP4=40,32,37,21;MQ=20;FQ=93;PV4=0.37,0.19,1,0.25	GT:PL:GQ	0/1:120,0,140:99
comp34100_c0_seq3	342	.	C	T	90	.	DP=134;VDB=3.617727e-01;RPB=-1.913228e+00;AF1=0.5;AC1=1;DP4=40,32,37,21;MQ=20;FQ=93;PV4=0.37,0.19,1,0.25	GT:PL:GQ	0/1:120,0,140:99
comp34105_c0_seq1	326	.	C	T	101	.	DP=110;VDB=6.378628e-02;RPB=-1.724357e+00;AF1=0.5;AC1=1;DP4=27,34,20,28;MQ=20;FQ=104;PV4=0.85,1,1,1	GT:PL:GQ	0/1:131,0,148:99
comp34107_c0_seq1	2098	.	C	T	116	.	DP=117;VDB=1.021228e-01;RPB=-3.185239e-01;AF1=0.5;AC1=1;DP4=25,23,29,37;MQ=20;FQ=95;PV4=0.45,0.17,1,1	GT:PL:GQ	0/1:146,0,122:99
comp34118_c0_seq1	2020	.	G	A	124	.	DP=339;VDB=2.125209e-01;RPB=2.529081e+00;AF1=0.5;AC1=1;DP4=95,74,73,88;MQ=20;FQ=115;PV4=0.061,1,1,1	GT:PL:GQ	0/1:154,0,142:99
comp34132_c0_seq1	959	.	T	C	118	.	DP=149;VDB=1.967320e-01;RPB=1.418482e+00;AF1=0.5;AC1=1;DP4=27,43,30,45;MQ=20;FQ=114;PV4=0.87,0.094,1,0.07	GT:PL:GQ	0/1:148,0,142:99
comp34164_c0_seq1	846	.	G	A	76	.	DP=217;VDB=4.217227e-01;RPB=-5.239558e-01;AF1=0.5;AC1=1;DP4=74,56,44,43;MQ=20;FQ=79;PV4=0.4,0.005,1,0.04	GT:PL:GQ	0/1:106,0,142:99
comp34164_c0_seq1	1720	.	G	C	108	.	DP=171;VDB=1.545273e-01;RPB=1.371191e+00;AF1=0.5;AC1=1;DP4=38,48,34,43;MQ=20;FQ=111;PV4=1,1,1,1	GT:PL:GQ	0/1:138,0,147:99
comp34179_c0_seq1	897	.	G	C	53	.	DP=388;VDB=1.405818e-01;RPB=7.754311e-01;AF1=0.5;AC1=1;DP4=52,168,32,111;MQ=20;FQ=56;PV4=0.8,0.19,1,1	GT:PL:GQ	0/1:83,0,151:86
comp34184_c0_seq1	1577	.	G	C	111	.	DP=362;VDB=5.246801e-01;RPB=1.036906e+00;AF1=0.5;AC1=1;DP4=94,94,89,75;MQ=20;FQ=114;PV4=0.45,0.2,1,1	GT:PL:GQ	0/1:141,0,152:99
comp34195_c0_seq1	765	.	G	C	95	.	DP=102;VDB=4.940034e-03;RPB=3.930264e-01;AF1=0.5;AC1=1;DP4=30,19,36,15;MQ=20;FQ=96.8;PV4=0.4,1,1,1	GT:PL:GQ	0/1:125,0,130:99
comp34195_c0_seq2	938	.	G	C	95	.	DP=102;VDB=4.940034e-03;RPB=3.930264e-01;AF1=0.5;AC1=1;DP4=30,19,36,15;MQ=20;FQ=96.8;PV4=0.4,1,1,1	GT:PL:GQ	0/1:125,0,130:99
comp34197_c0_seq1	462	.	C	G	190	.	DP=158;VDB=2.457414e-02;AF1=1;AC1=2;DP4=0,0,88,63;MQ=20;FQ=-282	GT:PL:GQ	1/1:223,255,0:99
comp34202_c0_seq1	1822	.	A	T	214	.	DP=123;VDB=2.162985e-05;AF1=1;AC1=2;DP4=0,0,27,80;MQ=20;FQ=-282	GT:PL:GQ	1/1:247,255,0:99
comp34203_c0_seq3	621	.	A	G	106	.	DP=153;VDB=2.892259e-04;RPB=5.113689e-01;AF1=0.5;AC1=1;DP4=42,35,39,34;MQ=20;FQ=107;PV4=1,0.041,1,1	GT:PL:GQ	0/1:136,0,139:99
comp34206_c0_seq1	256	.	A	G	103	.	DP=161;VDB=8.829387e-03;RPB=1.637661e+00;AF1=0.5;AC1=1;DP4=46,33,45,32;MQ=20;FQ=103;PV4=1,1,1,1	GT:PL:GQ	0/1:133,0,133:99
comp34206_c0_seq1	1139	.	C	T	113	.	DP=125;VDB=2.033142e-01;RPB=7.286724e-01;AF1=0.5;AC1=1;DP4=29,28,32,33;MQ=20;FQ=106;PV4=1,0.44,1,1	GT:PL:GQ	0/1:143,0,133:99
comp34211_c0_seq2	594	.	G	A	108	.	DP=216;VDB=4.869583e-01;RPB=2.118892e-01;AF1=0.5;AC1=1;DP4=48,51,63,47;MQ=20;FQ=109;PV4=0.21,0.0066,1,0.41	GT:PL:GQ	0/1:138,0,140:99
comp34215_c0_seq1	1034	.	T	C	118	.	DP=287;VDB=4.802129e-01;RPB=1.949051e+00;AF1=0.5;AC1=1;DP4=60,79,55,78;MQ=20;FQ=120;PV4=0.81,1,1,1	GT:PL:GQ	0/1:148,0,155:99
comp34215_c0_seq1	1752	.	T	C	128	.	DP=253;VDB=3.492760e-01;RPB=-2.154044e-01;AF1=0.5;AC1=1;DP4=39,72,58,79;MQ=20;FQ=112;PV4=0.3,1,1,1	GT:PL:GQ	0/1:158,0,139:99
comp34215_c0_seq1	2118	.	T	C	112	.	DP=235;VDB=5.169908e-01;RPB=4.940760e-01;AF1=0.5;AC1=1;DP4=51,74,43,65;MQ=20;FQ=115;PV4=0.89,1,1,0.45	GT:PL:GQ	0/1:142,0,157:99
comp34215_c0_seq1	2379	.	C	T	113	.	DP=132;VDB=7.687981e-02;RPB=4.376254e-02;AF1=0.5;AC1=1;DP4=28,35,34,34;MQ=20;FQ=111;PV4=0.6,1,1,1	GT:PL:GQ	0/1:143,0,139:99
comp34254_c0_seq1	332	.	G	A	108	.	DP=915;VDB=4.899423e-01;RPB=1.910577e+00;AF1=0.5;AC1=1;DP4=270,194,223,206;MQ=20;FQ=111;PV4=0.069,0.32,1,0.41	GT:PL:GQ	0/1:138,0,149:99
comp34257_c0_seq2	980	.	G	A	108	.	DP=476;VDB=4.036706e-01;RPB=1.290905e+00;AF1=0.5;AC1=1;DP4=136,95,135,84;MQ=20;FQ=110;PV4=0.56,1,1,1	GT:PL:GQ	0/1:138,0,143:99
comp34257_c0_seq3	560	.	G	A	103	.	DP=476;VDB=4.036706e-01;RPB=1.290905e+00;AF1=0.5;AC1=1;DP4=136,95,135,84;MQ=20;FQ=106;PV4=0.56,1,1,1	GT:PL:GQ	0/1:133,0,143:99
comp34263_c0_seq2	350	.	A	G	116	.	DP=818;VDB=5.231310e-01;RPB=2.852412e-01;AF1=1;AC1=2;DP4=83,87,289,339;MQ=20;FQ=-173;PV4=0.54,1,1,0.48	GT:PL:GQ	1/1:149,146,0:99
comp34263_c0_seq3	2059	.	A	G	107	.	DP=1099;VDB=4.170539e-01;RPB=-1.979217e-01;AF1=1;AC1=2;DP4=129,100,446,380;MQ=20;FQ=-194;PV4=0.55,1,1,1	GT:PL:GQ	1/1:140,167,0:99
comp34267_c0_seq1	1752	.	T	C	101	.	DP=152;VDB=3.930577e-01;RPB=2.663655e+00;AF1=0.5;AC1=1;DP4=37,26,52,32;MQ=20;FQ=90.8;PV4=0.74,0.0031,1,1	GT:PL:GQ	0/1:131,0,118:99
comp34276_c0_seq1	636	.	A	G	108	.	DP=110;VDB=4.791619e-02;RPB=5.941380e-01;AF1=0.5;AC1=1;DP4=23,26,33,23;MQ=20;FQ=106;PV4=0.24,1,1,1	GT:PL:GQ	0/1:138,0,135:99
comp34285_c0_seq1	1079	.	A	G	104	.	DP=171;VDB=6.836476e-03;RPB=7.849088e-01;AF1=0.5;AC1=1;DP4=27,68,27,49;MQ=20;FQ=107;PV4=0.33,0.47,1,0.27	GT:PL:GQ	0/1:134,0,158:99
comp34299_c0_seq4	1103	.	C	T	100	.	DP=117;VDB=3.711159e-01;RPB=-2.963396e-01;AF1=0.5;AC1=1;DP4=28,35,24,27;MQ=20;FQ=103;PV4=0.85,0.0023,1,0.21	GT:PL:GQ	0/1:130,0,148:99
comp34299_c0_seq5	1424	.	C	T	100	.	DP=117;VDB=3.711159e-01;RPB=-2.963396e-01;AF1=0.5;AC1=1;DP4=28,35,24,27;MQ=20;FQ=103;PV4=0.85,0.0023,1,0.21	GT:PL:GQ	0/1:130,0,148:99
comp34306_c0_seq1	89	.	T	C	85	.	DP=204;VDB=1.568217e-01;RPB=7.704901e-01;AF1=0.5;AC1=1;DP4=82,23,72,22;MQ=20;FQ=87.2;PV4=0.87,0.42,1,0.25	GT:PL:GQ	0/1:115,0,122:99
comp34306_c0_seq1	390	.	A	G	109	.	DP=216;VDB=4.119208e-02;RPB=-2.081802e+00;AF1=0.5;AC1=1;DP4=32,47,67,53;MQ=20;FQ=85;PV4=0.043,0.041,1,1	GT:PL:GQ	0/1:139,0,112:99
comp34306_c0_seq1	816	.	G	A	90	.	DP=102;VDB=4.039207e-02;RPB=-7.358668e-01;AF1=0.5;AC1=1;DP4=30,14,42,13;MQ=20;FQ=87.6;PV4=0.38,1,1,0.49	GT:PL:GQ	0/1:120,0,116:99
comp34306_c0_seq1	999	.	T	C	120	.	DP=163;VDB=4.708184e-01;RPB=2.385298e+00;AF1=0.5;AC1=1;DP4=34,46,26,55;MQ=20;FQ=116;PV4=0.19,1,1,1	GT:PL:GQ	0/1:150,0,144:99
comp34313_c0_seq1	614	.	C	T	112	.	DP=334;VDB=4.625352e-01;RPB=-4.420253e-01;AF1=0.5;AC1=1;DP4=83,78,86,74;MQ=20;FQ=115;PV4=0.74,1,1,1	GT:PL:GQ	0/1:142,0,152:99
comp34313_c0_seq3	545	.	C	T	118	.	DP=334;VDB=4.625352e-01;RPB=-4.420253e-01;AF1=0.5;AC1=1;DP4=83,78,86,74;MQ=20;FQ=117;PV4=0.74,1,1,1	GT:PL:GQ	0/1:148,0,147:99
comp34343_c0_seq1	1074	.	G	A	80	.	DP=257;VDB=2.272703e-03;RPB=-1.812902e+00;AF1=0.5;AC1=1;DP4=65,86,43,58;MQ=20;FQ=83;PV4=1,1,1,1	GT:PL:GQ	0/1:110,0,152:99
comp34343_c0_seq3	1074	.	G	A	80	.	DP=257;VDB=2.272703e-03;RPB=-1.812902e+00;AF1=0.5;AC1=1;DP4=65,86,43,58;MQ=20;FQ=83;PV4=1,1,1,1	GT:PL:GQ	0/1:110,0,152:99
comp34351_c0_seq3	57	.	T	G	47	.	DP=682;VDB=9.334718e-04;RPB=1.221779e+00;AF1=0.5;AC1=1;DP4=382,9,264,18;MQ=20;FQ=49.7;PV4=0.0094,2.9e-06,1,1	GT:PL:GQ	0/1:77,0,88:80
comp34351_c0_seq3	58	.	G	T	11.3	.	DP=686;VDB=8.484935e-04;RPB=1.365677e+00;AF1=0.5;AC1=1;DP4=381,10,261,19;MQ=20;FQ=14.1;PV4=0.011,7.4e-18,1,1	GT:PL:GQ	0/1:41,0,59:43
comp34351_c0_seq3	86	.	C	G	17.1	.	DP=999;VDB=5.900065e-02;RPB=-1.933697e-01;AF1=0.5;AC1=1;DP4=463,83,380,55;MQ=20;FQ=20.1;PV4=0.27,1,1,1	GT:PL:GQ	0/1:47,0,114:50
comp34356_c0_seq3	247	.	C	T	199	.	DP=154;VDB=2.386748e-01;RPB=1.708995e+00;AF1=1;AC1=2;DP4=1,0,76,73;MQ=20;FQ=-282;PV4=1,1,1,1	GT:PL:GQ	1/1:232,255,0:99
comp34356_c0_seq3	268	.	C	T	102	.	DP=149;VDB=3.012903e-02;RPB=1.909527e+00;AF1=0.5;AC1=1;DP4=46,32,35,32;MQ=20;FQ=104;PV4=0.5,1,1,1	GT:PL:GQ	0/1:132,0,138:99
comp34356_c0_seq3	384	.	T	C	207	.	DP=170;VDB=4.821718e-01;AF1=1;AC1=2;DP4=0,0,64,81;MQ=20;FQ=-282	GT:PL:GQ	1/1:240,255,0:99
comp34356_c0_seq3	695	.	C	T	103	.	DP=166;VDB=3.862759e-01;RPB=9.626379e-01;AF1=0.5;AC1=1;DP4=43,44,33,40;MQ=20;FQ=106;PV4=0.64,0.25,1,1	GT:PL:GQ	0/1:133,0,144:99
comp34367_c0_seq4	2527	.	A	C	183	.	DP=106;VDB=5.246388e-01;RPB=-9.732918e-01;AF1=1;AC1=2;DP4=0,1,51,53;MQ=20;FQ=-282;PV4=1,0.27,1,0.27	GT:PL:GQ	1/1:216,255,0:99
comp34367_c0_seq6	919	.	A	C	183	.	DP=106;VDB=5.246388e-01;RPB=-9.732918e-01;AF1=1;AC1=2;DP4=0,1,51,53;MQ=20;FQ=-282;PV4=1,0.27,1,0.27	GT:PL:GQ	1/1:216,255,0:99
comp34373_c0_seq2	145	.	C	T	99	.	DP=202;VDB=2.385934e-01;RPB=7.118752e-01;AF1=0.5;AC1=1;DP4=68,23,69,29;MQ=20;FQ=92.5;PV4=0.52,0.00094,1,0.2	GT:PL:GQ	0/1:129,0,120:99
comp34373_c0_seq2	940	.	C	T	95	.	DP=155;VDB=1.399150e-01;RPB=2.293355e+00;AF1=0.5;AC1=1;DP4=32,55,19,43;MQ=20;FQ=98;PV4=0.49,0.16,1,1	GT:PL:GQ	0/1:125,0,153:99
comp34380_c0_seq3	156	.	C	A	100	.	DP=155;VDB=3.744050e-01;RPB=7.244319e-01;AF1=0.5;AC1=1;DP4=42,42,32,36;MQ=20;FQ=103;PV4=0.75,0.37,1,1	GT:PL:GQ	0/1:130,0,145:99
comp34380_c0_seq5	1099	.	C	A	100	.	DP=155;VDB=3.744050e-01;RPB=7.244319e-01;AF1=0.5;AC1=1;DP4=42,42,32,36;MQ=20;FQ=103;PV4=0.75,0.37,1,1	GT:PL:GQ	0/1:130,0,145:99
comp34380_c0_seq5	1856	.	A	G	106	.	DP=109;VDB=7.541131e-02;RPB=-7.837130e-01;AF1=0.5;AC1=1;DP4=30,29,19,30;MQ=20;FQ=108;PV4=0.25,0.069,1,0.46	GT:PL:GQ	0/1:136,0,144:99
comp34382_c0_seq1	344	.	C	T	106	.	DP=3332;VDB=4.194049e-01;RPB=1.041690e+00;AF1=0.5;AC1=1;DP4=939,750,827,738;MQ=20;FQ=109;PV4=0.12,1.3e-23,1,1	GT:PL:GQ	0/1:136,0,148:99
comp34382_c0_seq1	1571	.	G	A	117	.	DP=1241;VDB=4.015987e-02;RPB=-4.455474e-01;AF1=0.5;AC1=1;DP4=284,313,331,297;MQ=20;FQ=115;PV4=0.077,1,1,1	GT:PL:GQ	0/1:147,0,143:99
comp34382_c0_seq1	2198	.	C	T	122	.	DP=660;VDB=2.514241e-01;RPB=1.158655e+00;AF1=0.5;AC1=1;DP4=135,192,146,170;MQ=20;FQ=123;PV4=0.23,0.022,1,0.26	GT:PL:GQ	0/1:152,0,155:99
comp34390_c0_seq1	2628	.	G	A	100	.	DP=114;VDB=1.901380e-01;RPB=-5.118433e-01;AF1=0.5;AC1=1;DP4=29,31,28,23;MQ=20;FQ=103;PV4=0.57,0.096,1,1	GT:PL:GQ	0/1:130,0,145:99
comp34392_c0_seq1	2286	.	T	G	92	.	DP=155;VDB=4.458927e-02;RPB=7.799072e-01;AF1=0.5;AC1=1;DP4=43,41,35,29;MQ=20;FQ=95;PV4=0.74,1,1,1	GT:PL:GQ	0/1:122,0,144:99
comp34395_c0_seq1	2180	.	C	G	102	.	DP=208;VDB=6.958537e-04;RPB=1.339555e+00;AF1=0.5;AC1=1;DP4=61,40,58,36;MQ=20;FQ=104;PV4=0.88,0.14,1,1	GT:PL:GQ	0/1:132,0,138:99
comp34395_c0_seq1	2524	.	T	C	101	.	DP=379;VDB=1.259191e-05;RPB=-1.524274e+00;AF1=0.5;AC1=1;DP4=122,84,95,71;MQ=20;FQ=104;PV4=0.75,0.062,1,0.4	GT:PL:GQ	0/1:131,0,148:99
comp34398_c0_seq1	549	.	G	C	126	.	DP=298;VDB=2.415955e-01;RPB=1.717910e+00;AF1=0.5;AC1=1;DP4=66,71,63,92;MQ=20;FQ=119;PV4=0.24,1,1,1	GT:PL:GQ	0/1:156,0,146:99
comp34398_c0_seq1	603	.	T	C	114	.	DP=211;VDB=5.123853e-01;RPB=1.119626e+00;AF1=0.5;AC1=1;DP4=37,73,33,64;MQ=20;FQ=117;PV4=1,1,1,0.26	GT:PL:GQ	0/1:144,0,156:99
comp34398_c0_seq1	615	.	T	C	102	.	DP=208;VDB=1.492129e-01;RPB=8.787224e-02;AF1=0.5;AC1=1;DP4=40,71,22,61;MQ=20;FQ=105;PV4=0.17,0.48,1,1	GT:PL:GQ	0/1:132,0,152:99
comp34398_c0_seq1	655	.	A	G	94	.	DP=170;VDB=3.019775e-01;RPB=1.517009e+00;AF1=0.5;AC1=1;DP4=50,42,27,41;MQ=20;FQ=94.9;PV4=0.079,1,1,0.37	GT:PL:GQ	0/1:124,0,126:99
comp34398_c0_seq1	703	.	A	C	78	.	DP=203;VDB=1.971346e-01;RPB=1.962364e-01;AF1=0.5;AC1=1;DP4=62,41,52,26;MQ=20;FQ=81;PV4=0.44,0.26,1,1	GT:PL:GQ	0/1:108,0,139:99
comp34398_c0_seq1	958	.	A	G	119	.	DP=215;VDB=1.092201e-01;RPB=-2.938155e-01;AF1=0.5;AC1=1;DP4=40,62,44,62;MQ=20;FQ=119;PV4=0.78,0.046,1,1	GT:PL:GQ	0/1:149,0,149:99
comp34398_c0_seq1	1174	.	T	C	112	.	DP=266;VDB=5.071789e-01;RPB=2.138438e+00;AF1=0.5;AC1=1;DP4=91,43,74,53;MQ=20;FQ=109;PV4=0.12,0.21,1,1	GT:PL:GQ	0/1:142,0,137:99
comp34406_c0_seq2	1157	.	A	C	127	.	DP=660;VDB=1.838012e-01;RPB=9.064608e-01;AF1=0.5;AC1=1;DP4=134,179,151,185;MQ=20;FQ=119;PV4=0.63,0.011,1,1	GT:PL:GQ	0/1:157,0,146:99
comp34416_c0_seq2	240	.	C	T	93	.	DP=138;VDB=2.898681e-01;RPB=5.011408e-01;AF1=0.5;AC1=1;DP4=46,27,40,22;MQ=20;FQ=95.8;PV4=1,0.18,1,0.47	GT:PL:GQ	0/1:123,0,135:99
comp34423_c0_seq1	125	.	C	T	97	.	DP=663;VDB=1.449262e-01;RPB=4.784701e-01;AF1=0.5;AC1=1;DP4=254,72,254,78;MQ=20;FQ=93;PV4=0.71,0.12,1,1	GT:PL:GQ	0/1:127,0,121:99
comp34423_c0_seq1	362	.	G	A	115	.	DP=556;VDB=2.816719e-01;RPB=1.502697e+00;AF1=0.5;AC1=1;DP4=155,129,141,126;MQ=20;FQ=111;PV4=0.73,0.00095,1,0.025	GT:PL:GQ	0/1:145,0,139:99
comp34423_c0_seq2	125	.	C	T	97	.	DP=545;VDB=4.171115e-02;RPB=-8.733417e-01;AF1=0.5;AC1=1;DP4=210,52,220,61;MQ=20;FQ=89.6;PV4=0.6,0.077,1,1	GT:PL:GQ	0/1:127,0,117:99
comp34429_c0_seq2	1329	.	G	A	100	.	DP=159;VDB=4.786687e-02;RPB=-1.856528e+00;AF1=0.5;AC1=1;DP4=48,32,45,30;MQ=20;FQ=102;PV4=1,1,1,1	GT:PL:GQ	0/1:130,0,137:99
comp34429_c0_seq8	1679	.	G	A	100	.	DP=159;VDB=4.786687e-02;RPB=-1.856528e+00;AF1=0.5;AC1=1;DP4=48,32,45,30;MQ=20;FQ=102;PV4=1,1,1,1	GT:PL:GQ	0/1:130,0,137:99
comp34433_c0_seq2	238	.	G	A	128	.	DP=1607;VDB=1.772315e-01;RPB=1.760533e+00;AF1=0.5;AC1=1;DP4=401,435,343,411;MQ=20;FQ=98;PV4=0.34,0.0096,1,1	GT:PL:GQ	0/1:158,0,125:99
comp34433_c0_seq2	429	.	T	G	109	.	DP=1284;VDB=5.177686e-01;RPB=4.027387e+00;AF1=0.5;AC1=1;DP4=338,243,341,306;MQ=20;FQ=108;PV4=0.058,1.3e-10,1,1	GT:PL:GQ	0/1:139,0,137:99
comp34433_c0_seq2	1085	.	G	A	93	.	DP=772;VDB=3.298478e-01;RPB=3.607512e-01;AF1=0.5;AC1=1;DP4=248,198,177,138;MQ=20;FQ=96;PV4=0.88,0.35,1,1	GT:PL:GQ	0/1:123,0,149:99
comp34437_c0_seq1	152	.	C	T	81	.	DP=115;VDB=2.485693e-02;RPB=-4.616696e-01;AF1=0.5;AC1=1;DP4=42,11,40,11;MQ=20;FQ=81.5;PV4=1,2.2e-05,1,0.29	GT:PL:GQ	0/1:111,0,112:99
comp34437_c0_seq1	643	.	A	G	109	.	DP=106;VDB=8.503830e-02;RPB=-1.425758e+00;AF1=0.5;AC1=1;DP4=6,43,9,48;MQ=20;FQ=90;PV4=0.78,1,1,1	GT:PL:GQ	0/1:139,0,117:99
comp34437_c0_seq3	152	.	C	T	81	.	DP=115;VDB=2.485693e-02;RPB=-4.616696e-01;AF1=0.5;AC1=1;DP4=42,11,40,11;MQ=20;FQ=81.5;PV4=1,2.2e-05,1,0.29	GT:PL:GQ	0/1:111,0,112:99
comp34437_c0_seq3	805	.	A	G	109	.	DP=106;VDB=8.503830e-02;RPB=-1.425758e+00;AF1=0.5;AC1=1;DP4=6,43,9,48;MQ=20;FQ=90;PV4=0.78,1,1,1	GT:PL:GQ	0/1:139,0,117:99
comp34439_c0_seq1	418	.	C	T	81	.	DP=147;VDB=1.608521e-01;RPB=1.873425e+00;AF1=0.5;AC1=1;DP4=40,50,21,35;MQ=20;FQ=84;PV4=0.49,1,1,1	GT:PL:GQ	0/1:111,0,144:99
comp34448_c0_seq2	1160	.	G	A	96	.	DP=153;VDB=3.566832e-01;RPB=1.439687e+00;AF1=0.5;AC1=1;DP4=37,46,30,34;MQ=20;FQ=99;PV4=0.87,0.095,1,1	GT:PL:GQ	0/1:126,0,149:99
comp34449_c0_seq1	684	.	T	C	119	.	DP=126;VDB=2.980551e-01;RPB=1.059247e+00;AF1=0.5;AC1=1;DP4=26,24,29,39;MQ=20;FQ=95;PV4=0.35,0.38,1,1	GT:PL:GQ	0/1:149,0,122:99
comp34450_c0_seq2	1960	.	A	G	100	.	DP=105;VDB=3.509682e-01;RPB=1.000295e+00;AF1=0.5;AC1=1;DP4=28,27,26,21;MQ=20;FQ=103;PV4=0.69,1,1,1	GT:PL:GQ	0/1:130,0,143:99
comp34453_c0_seq1	2501	.	A	T	122	.	DP=110;VDB=2.618727e-01;RPB=-2.878418e-01;AF1=0.5;AC1=1;DP4=16,30,23,41;MQ=20;FQ=100;PV4=1,0.38,1,0.44	GT:PL:GQ	0/1:152,0,127:99
comp34453_c0_seq5	1883	.	A	T	122	.	DP=110;VDB=2.618727e-01;RPB=-2.878418e-01;AF1=0.5;AC1=1;DP4=16,30,23,41;MQ=20;FQ=100;PV4=1,0.38,1,0.44	GT:PL:GQ	0/1:152,0,127:99
comp34455_c0_seq2	371	.	C	T	69	.	DP=162;VDB=9.753740e-02;RPB=-1.550702e-01;AF1=0.5;AC1=1;DP4=48,52,33,28;MQ=20;FQ=72;PV4=0.52,1,1,0.23	GT:PL:GQ	0/1:99,0,141:99
comp34455_c0_seq2	611	.	C	T	112	.	DP=133;VDB=2.537266e-01;RPB=7.622442e-01;AF1=0.5;AC1=1;DP4=35,23,35,38;MQ=20;FQ=94;PV4=0.16,0.22,1,0.049	GT:PL:GQ	0/1:142,0,121:99
comp34461_c0_seq1	181	.	G	A	66	.	DP=293;VDB=1.525790e-01;RPB=7.245390e-01;AF1=0.5;AC1=1;DP4=88,86,55,55;MQ=20;FQ=69;PV4=1,0.43,1,1	GT:PL:GQ	0/1:96,0,145:99
comp34487_c0_seq1	2346	.	G	A	124	.	DP=263;VDB=2.708652e-01;RPB=1.159825e+00;AF1=0.5;AC1=1;DP4=44,91,40,84;MQ=20;FQ=127;PV4=1,1,1,1	GT:PL:GQ	0/1:154,0,163:99
comp34487_c0_seq2	2315	.	G	A	126	.	DP=263;VDB=2.708652e-01;RPB=1.159825e+00;AF1=0.5;AC1=1;DP4=44,91,40,84;MQ=20;FQ=128;PV4=1,1,1,1	GT:PL:GQ	0/1:156,0,163:99
comp34489_c0_seq3	657	.	T	C	103	.	DP=132;VDB=2.263359e-01;RPB=8.407015e-01;AF1=0.5;AC1=1;DP4=34,34,34,29;MQ=20;FQ=106;PV4=0.73,0.11,1,0.27	GT:PL:GQ	0/1:133,0,143:99
comp34497_c0_seq5	4466	.	C	G	99	.	DP=497;VDB=5.059071e-01;RPB=1.095766e+00;AF1=0.5;AC1=1;DP4=162,111,131,86;MQ=20;FQ=102;PV4=0.85,0.16,1,1	GT:PL:GQ	0/1:129,0,143:99
comp34500_c0_seq1	1511	.	C	T	111	.	DP=137;VDB=1.056645e-01;RPB=8.344467e-01;AF1=0.5;AC1=1;DP4=44,22,32,36;MQ=20;FQ=99.8;PV4=0.025,0.4,1,1	GT:PL:GQ	0/1:141,0,127:99
comp34511_c0_seq2	432	.	T	C	35	.	DP=255;VDB=3.312241e-02;RPB=3.205549e-01;AF1=0.5;AC1=1;DP4=114,27,79,12;MQ=20;FQ=38;PV4=0.28,0.045,1,0.32	GT:PL:GQ	0/1:65,0,118:68
comp34512_c0_seq2	785	.	C	T	101	.	DP=100;VDB=3.189913e-05;RPB=-5.239255e-01;AF1=0.5;AC1=1;DP4=20,28,30,18;MQ=20;FQ=104;PV4=0.065,4.8e-05,1,1	GT:PL:GQ	0/1:131,0,144:99
comp34522_c1_seq1	238	.	G	A	5.46	.	DP=808;VDB=1.734870e-02;RPB=5.731610e+00;AF1=0.4999;AC1=1;DP4=442,34,262,27;MQ=20;FQ=7.8;PV4=0.27,0.017,1,1	GT:PL:GQ	0/1:34,0,91:34
comp34522_c1_seq1	472	.	T	C	116	.	DP=3966;VDB=3.953192e-01;RPB=-2.578589e+00;AF1=0.5;AC1=1;DP4=662,1291,588,1234;MQ=20;FQ=119;PV4=0.3,1,1,1	GT:PL:GQ	0/1:146,0,167:99
comp34522_c1_seq1	986	.	T	C	117	.	DP=2790;VDB=4.197595e-01;RPB=-7.398750e-01;AF1=0.5;AC1=1;DP4=713,665,697,661;MQ=20;FQ=117;PV4=0.85,4.2e-05,1,1	GT:PL:GQ	0/1:147,0,148:99
comp34527_c0_seq1	298	.	C	T	117	.	DP=294;VDB=2.091505e-01;RPB=4.252773e+00;AF1=0.5;AC1=1;DP4=84,50,73,69;MQ=20;FQ=114;PV4=0.068,0.16,1,1	GT:PL:GQ	0/1:147,0,142:99
comp34527_c0_seq1	604	.	C	T	108	.	DP=228;VDB=4.368602e-01;RPB=1.324867e+00;AF1=0.5;AC1=1;DP4=57,61,54,54;MQ=20;FQ=111;PV4=0.89,0.45,1,1	GT:PL:GQ	0/1:138,0,149:99
comp34527_c0_seq2	298	.	C	T	120	.	DP=294;VDB=2.091505e-01;RPB=4.252773e+00;AF1=0.5;AC1=1;DP4=84,50,73,69;MQ=20;FQ=111;PV4=0.068,0.16,1,1	GT:PL:GQ	0/1:150,0,138:99
comp34527_c0_seq2	604	.	C	T	108	.	DP=228;VDB=4.368602e-01;RPB=1.324867e+00;AF1=0.5;AC1=1;DP4=57,61,54,54;MQ=20;FQ=111;PV4=0.89,0.45,1,1	GT:PL:GQ	0/1:138,0,149:99
comp34527_c0_seq3	298	.	C	T	118	.	DP=294;VDB=2.091505e-01;RPB=4.252773e+00;AF1=0.5;AC1=1;DP4=84,50,73,69;MQ=20;FQ=112;PV4=0.068,0.16,1,1	GT:PL:GQ	0/1:148,0,139:99
comp34527_c0_seq3	604	.	C	T	110	.	DP=220;VDB=4.902021e-01;RPB=1.048843e+00;AF1=0.5;AC1=1;DP4=53,60,52,54;MQ=20;FQ=112;PV4=0.79,0.42,1,0.32	GT:PL:GQ	0/1:140,0,148:99
comp34529_c0_seq1	286	.	G	A	87	.	DP=126;VDB=1.818941e-02;RPB=7.720339e+00;AF1=0.5;AC1=1;DP4=42,28,37,19;MQ=20;FQ=90;PV4=0.58,0.074,1,1	GT:PL:GQ	0/1:117,0,136:99
comp34529_c0_seq3	254	.	A	G	123	.	DP=125;VDB=3.208961e-01;RPB=-6.690466e+00;AF1=0.5;AC1=1;DP4=28,21,15,52;MQ=20;FQ=91;PV4=0.00019,0.34,1,1	GT:PL:GQ	0/1:153,0,118:99
comp34546_c0_seq4	1073	.	A	G	112	.	DP=129;VDB=2.926051e-01;RPB=1.967606e-01;AF1=0.5;AC1=1;DP4=29,26,37,34;MQ=20;FQ=97.9;PV4=1,0.18,1,1	GT:PL:GQ	0/1:142,0,125:99
comp34546_c0_seq5	265	.	A	G	112	.	DP=129;VDB=2.926051e-01;RPB=1.967606e-01;AF1=0.5;AC1=1;DP4=29,26,37,34;MQ=20;FQ=97.9;PV4=1,0.18,1,1	GT:PL:GQ	0/1:142,0,125:99
comp34546_c0_seq8	1073	.	A	G	112	.	DP=129;VDB=2.926051e-01;RPB=1.967606e-01;AF1=0.5;AC1=1;DP4=29,26,37,34;MQ=20;FQ=97.9;PV4=1,0.18,1,1	GT:PL:GQ	0/1:142,0,125:99
comp34546_c0_seq9	928	.	A	G	112	.	DP=129;VDB=2.926051e-01;RPB=1.967606e-01;AF1=0.5;AC1=1;DP4=29,26,37,34;MQ=20;FQ=97.9;PV4=1,0.18,1,1	GT:PL:GQ	0/1:142,0,125:99
comp34546_c0_seq11	928	.	A	G	112	.	DP=129;VDB=2.926051e-01;RPB=1.967606e-01;AF1=0.5;AC1=1;DP4=29,26,37,34;MQ=20;FQ=97.9;PV4=1,0.18,1,1	GT:PL:GQ	0/1:142,0,125:99
comp34551_c0_seq1	94	.	C	T	34	.	DP=107;VDB=4.894048e-02;RPB=1.461620e+00;AF1=0.5;AC1=1;DP4=53,10,33,5;MQ=20;FQ=37;PV4=0.78,1,1,1	GT:PL:GQ	0/1:64,0,103:67
comp34551_c0_seq3	988	.	G	A	118	.	DP=400;VDB=2.444351e-01;RPB=1.630854e+00;AF1=0.5;AC1=1;DP4=89,111,86,102;MQ=20;FQ=120;PV4=0.84,1,1,0.49	GT:PL:GQ	0/1:148,0,154:99
comp34551_c0_seq3	1082	.	C	A	94	.	DP=260;VDB=3.450893e-01;RPB=3.836449e+00;AF1=0.5;AC1=1;DP4=78,63,60,50;MQ=20;FQ=97;PV4=1,1,1,1	GT:PL:GQ	0/1:124,0,144:99
comp34551_c0_seq3	1099	.	G	C	80	.	DP=236;VDB=3.643523e-01;RPB=4.336247e-01;AF1=0.5;AC1=1;DP4=75,57,54,39;MQ=20;FQ=83;PV4=0.89,1,1,0.26	GT:PL:GQ	0/1:110,0,144:99
comp34551_c0_seq3	1102	.	G	A	81	.	DP=233;VDB=4.814660e-01;RPB=6.502765e-01;AF1=0.5;AC1=1;DP4=74,54,52,39;MQ=20;FQ=84;PV4=1,0.34,1,0.28	GT:PL:GQ	0/1:111,0,143:99
comp34551_c0_seq3	1159	.	A	G	110	.	DP=342;VDB=3.350474e-03;RPB=-4.977964e-01;AF1=0.5;AC1=1;DP4=108,69,95,63;MQ=20;FQ=112;PV4=0.91,0.066,1,1	GT:PL:GQ	0/1:140,0,145:99
comp34551_c0_seq4	988	.	G	A	109	.	DP=400;VDB=2.444351e-01;RPB=1.630854e+00;AF1=0.5;AC1=1;DP4=89,111,86,102;MQ=20;FQ=112;PV4=0.84,1,1,0.49	GT:PL:GQ	0/1:139,0,155:99
comp34551_c0_seq4	1082	.	C	A	94	.	DP=260;VDB=3.450893e-01;RPB=3.836449e+00;AF1=0.5;AC1=1;DP4=78,63,60,50;MQ=20;FQ=97;PV4=1,1,1,1	GT:PL:GQ	0/1:124,0,144:99
comp34551_c0_seq4	1099	.	G	C	80	.	DP=236;VDB=3.643523e-01;RPB=4.336247e-01;AF1=0.5;AC1=1;DP4=75,57,54,39;MQ=20;FQ=83;PV4=0.89,1,1,0.26	GT:PL:GQ	0/1:110,0,144:99
comp34551_c0_seq4	1102	.	G	A	81	.	DP=233;VDB=4.814660e-01;RPB=6.502765e-01;AF1=0.5;AC1=1;DP4=74,54,52,39;MQ=20;FQ=84;PV4=1,0.34,1,0.28	GT:PL:GQ	0/1:111,0,143:99
comp34551_c0_seq4	1159	.	A	G	102	.	DP=342;VDB=3.350474e-03;RPB=-4.977964e-01;AF1=0.5;AC1=1;DP4=108,69,95,63;MQ=20;FQ=105;PV4=0.91,0.066,1,1	GT:PL:GQ	0/1:132,0,147:99
comp34553_c0_seq1	648	.	A	C	173	.	DP=167;VDB=3.907554e-01;AF1=1;AC1=2;DP4=0,0,131,31;MQ=20;FQ=-282	GT:PL:GQ	1/1:206,255,0:99
comp34553_c0_seq1	795	.	G	A	194	.	DP=134;VDB=3.704012e-01;AF1=1;AC1=2;DP4=0,0,66,62;MQ=20;FQ=-282	GT:PL:GQ	1/1:227,255,0:99
comp34553_c0_seq1	818	.	C	T,A	192	.	DP=141;VDB=1.839973e-02;AF1=1;AC1=2;DP4=0,0,72,62;MQ=20;FQ=-282	GT:PL:GQ	1/1:225,255,0,227,255,224:99
comp34553_c0_seq1	835	.	C	G	194	.	DP=136;VDB=1.816499e-01;AF1=1;AC1=2;DP4=0,0,63,63;MQ=20;FQ=-282	GT:PL:GQ	1/1:227,255,0:99
comp34556_c0_seq2	386	.	G	A	118	.	DP=344;VDB=3.515698e-02;RPB=-6.659633e-01;AF1=0.5;AC1=1;DP4=77,100,67,96;MQ=20;FQ=120;PV4=0.66,0.12,1,1	GT:PL:GQ	0/1:148,0,155:99
comp34564_c0_seq2	1174	.	C	G	97	.	DP=123;VDB=3.013606e-01;RPB=6.894878e-02;AF1=0.5;AC1=1;DP4=32,38,25,28;MQ=20;FQ=100;PV4=1,1,1,0.43	GT:PL:GQ	0/1:127,0,148:99
comp34570_c0_seq2	2598	.	G	A	104	.	DP=104;VDB=1.476745e-02;RPB=-1.422227e-01;AF1=0.5;AC1=1;DP4=26,25,26,21;MQ=20;FQ=106;PV4=0.69,1,1,1	GT:PL:GQ	0/1:134,0,142:99
comp34572_c0_seq2	35	.	T	C	74	.	DP=189;VDB=8.822491e-09;RPB=4.263108e-01;AF1=0.5;AC1=1;DP4=79,13,82,12;MQ=20;FQ=74.9;PV4=0.83,0.24,1,0.41	GT:PL:GQ	0/1:104,0,106:99
comp34572_c0_seq3	35	.	T	C	74	.	DP=189;VDB=8.822491e-09;RPB=4.263108e-01;AF1=0.5;AC1=1;DP4=79,13,82,12;MQ=20;FQ=74.9;PV4=0.83,0.24,1,0.41	GT:PL:GQ	0/1:104,0,106:99
comp34588_c0_seq1	425	.	G	A	117	.	DP=403;VDB=4.191132e-01;RPB=1.582653e-01;AF1=0.5;AC1=1;DP4=66,94,102,130;MQ=20;FQ=74;PV4=0.61,1,1,0.46	GT:PL:GQ	0/1:147,0,101:99
comp34588_c0_seq1	1247	.	G	C	104	.	DP=289;VDB=2.715214e-01;RPB=1.689475e+00;AF1=0.5;AC1=1;DP4=55,107,32,90;MQ=20;FQ=107;PV4=0.19,0.31,1,1	GT:PL:GQ	0/1:134,0,162:99
comp34588_c0_seq1	1730	.	C	T	73	.	DP=663;VDB=5.217963e-01;RPB=-1.093087e+00;AF1=0.5;AC1=1;DP4=246,129,195,83;MQ=20;FQ=76;PV4=0.24,0.0001,1,0.38	GT:PL:GQ	0/1:103,0,143:99
comp34588_c0_seq2	425	.	G	A	125	.	DP=403;VDB=4.191132e-01;RPB=1.582653e-01;AF1=0.5;AC1=1;DP4=66,94,102,130;MQ=20;FQ=100;PV4=0.61,1,1,0.46	GT:PL:GQ	0/1:155,0,127:99
comp34588_c0_seq2	674	.	G	C	92	.	DP=436;VDB=9.531298e-02;RPB=1.390925e+00;AF1=0.5;AC1=1;DP4=78,158,54,131;MQ=20;FQ=95;PV4=0.46,0.019,1,1	GT:PL:GQ	0/1:122,0,160:99
comp34588_c0_seq2	1157	.	C	T	69	.	DP=663;VDB=5.217963e-01;RPB=-1.093087e+00;AF1=0.5;AC1=1;DP4=246,129,195,83;MQ=20;FQ=72;PV4=0.24,0.0001,1,0.38	GT:PL:GQ	0/1:99,0,141:99
comp34592_c0_seq1	1028	.	G	A	110	.	DP=697;VDB=1.190155e-01;RPB=8.625753e-01;AF1=0.5;AC1=1;DP4=205,187,169,122;MQ=20;FQ=113;PV4=0.14,1,1,1	GT:PL:GQ	0/1:140,0,149:99
comp34592_c0_seq1	1106	.	G	C	108	.	DP=687;VDB=1.010327e-01;RPB=5.282647e-01;AF1=0.5;AC1=1;DP4=180,187,151,141;MQ=20;FQ=111;PV4=0.53,0.0068,1,1	GT:PL:GQ	0/1:138,0,153:99
comp34594_c0_seq1	106	.	C	G	48	.	DP=389;VDB=3.512279e-01;RPB=1.093588e+00;AF1=0.5;AC1=1;DP4=168,52,112,32;MQ=20;FQ=51;PV4=0.8,0.18,1,1	GT:PL:GQ	0/1:78,0,116:81
comp34594_c0_seq1	682	.	T	A	132	.	DP=191;VDB=3.731442e-01;RPB=6.814400e+00;AF1=1;AC1=2;DP4=1,46,20,117;MQ=20;FQ=-83;PV4=0.017,0.33,1,0.0004	GT:PL:GQ	1/1:165,56,0:99
comp34599_c0_seq1	1532	.	A	C	118	.	DP=653;VDB=2.654969e-02;RPB=1.942626e-01;AF1=0.5;AC1=1;DP4=140,163,168,162;MQ=20;FQ=118;PV4=0.27,0.16,1,1	GT:PL:GQ	0/1:148,0,149:99
comp34599_c0_seq3	470	.	A	C	116	.	DP=133;VDB=2.447497e-10;RPB=7.702717e-01;AF1=0.5;AC1=1;DP4=25,33,18,40;MQ=20;FQ=115;PV4=0.25,0.00029,1,0.43	GT:PL:GQ	0/1:146,0,144:99
comp34615_c0_seq1	1948	.	T	C	108	.	DP=105;VDB=3.523331e-01;RPB=-1.609906e+00;AF1=0.5;AC1=1;DP4=31,19,29,23;MQ=20;FQ=102;PV4=0.55,1,1,0.16	GT:PL:GQ	0/1:138,0,130:99
comp34615_c0_seq2	1894	.	T	C	108	.	DP=105;VDB=3.523331e-01;RPB=-1.609906e+00;AF1=0.5;AC1=1;DP4=31,19,29,23;MQ=20;FQ=102;PV4=0.55,1,1,0.16	GT:PL:GQ	0/1:138,0,130:99
comp34617_c0_seq1	743	.	A	C	122	.	DP=146;VDB=2.518587e-01;RPB=-1.287650e-01;AF1=0.5;AC1=1;DP4=16,52,26,51;MQ=20;FQ=116;PV4=0.2,0.31,1,1	GT:PL:GQ	0/1:152,0,143:99
comp34620_c0_seq1	86	.	G	A	38	.	DP=199;VDB=2.258571e-01;RPB=6.137313e-01;AF1=0.5;AC1=1;DP4=98,16,76,7;MQ=20;FQ=41;PV4=0.27,1,1,1	GT:PL:GQ	0/1:68,0,111:71
comp34620_c0_seq1	283	.	G	A	90	.	DP=238;VDB=4.080908e-06;RPB=-1.219100e+00;AF1=0.5;AC1=1;DP4=54,78,44,52;MQ=20;FQ=93;PV4=0.5,1,1,1	GT:PL:GQ	0/1:120,0,155:99
comp34620_c0_seq1	589	.	T	C	119	.	DP=367;VDB=3.990779e-02;RPB=1.512105e+00;AF1=0.5;AC1=1;DP4=75,107,87,90;MQ=20;FQ=121;PV4=0.14,0.3,1,0.48	GT:PL:GQ	0/1:149,0,156:99
comp34620_c0_seq1	706	.	G	A	115	.	DP=123;VDB=1.156987e-02;RPB=-3.406664e-01;AF1=0.5;AC1=1;DP4=5,29,17,57;MQ=20;FQ=33;PV4=0.44,1,1,1	GT:PL:GQ	0/1:145,0,60:63
comp34620_c0_seq2	255	.	T	C	93	.	DP=129;VDB=5.877137e-06;RPB=2.189528e-02;AF1=0.5;AC1=1;DP4=15,57,30,25;MQ=20;FQ=96;PV4=0.00015,0.17,1,0.41	GT:PL:GQ	0/1:123,0,155:99
comp34620_c0_seq2	372	.	G	A	115	.	DP=123;VDB=1.156987e-02;RPB=-3.406664e-01;AF1=0.5;AC1=1;DP4=5,29,17,57;MQ=20;FQ=33;PV4=0.44,1,1,1	GT:PL:GQ	0/1:145,0,60:63
comp34620_c0_seq3	86	.	G	A	38	.	DP=199;VDB=2.258571e-01;RPB=6.137313e-01;AF1=0.5;AC1=1;DP4=98,16,76,7;MQ=20;FQ=41;PV4=0.27,1,1,1	GT:PL:GQ	0/1:68,0,111:71
comp34620_c0_seq3	283	.	G	A	75	.	DP=180;VDB=4.349685e-02;RPB=-2.839768e-01;AF1=0.5;AC1=1;DP4=44,61,30,36;MQ=20;FQ=78;PV4=0.75,1,1,1	GT:PL:GQ	0/1:105,0,145:99
comp34620_c0_seq3	502	.	T	C	122	.	DP=367;VDB=3.990779e-02;RPB=1.512105e+00;AF1=0.5;AC1=1;DP4=75,107,87,90;MQ=20;FQ=122;PV4=0.14,0.3,1,0.48	GT:PL:GQ	0/1:152,0,153:99
comp34620_c0_seq3	619	.	G	A	115	.	DP=123;VDB=1.156987e-02;RPB=-3.406664e-01;AF1=0.5;AC1=1;DP4=5,29,17,57;MQ=20;FQ=33;PV4=0.44,1,1,1	GT:PL:GQ	0/1:145,0,60:63
comp34634_c0_seq2	679	.	C	G	115	.	DP=103;VDB=4.712518e-02;RPB=8.439303e-01;AF1=0.5;AC1=1;DP4=23,26,24,29;MQ=20;FQ=111;PV4=1,0.093,1,1	GT:PL:GQ	0/1:145,0,139:99
comp34635_c0_seq2	602	.	A	G	110	.	DP=251;VDB=3.734154e-01;RPB=4.940231e-01;AF1=0.5;AC1=1;DP4=56,68,46,60;MQ=20;FQ=113;PV4=0.79,1,1,1	GT:PL:GQ	0/1:140,0,154:99
comp34636_c0_seq1	640	.	C	T	109	.	DP=792;VDB=8.491364e-02;RPB=3.602749e+00;AF1=0.5;AC1=1;DP4=212,162,186,195;MQ=20;FQ=112;PV4=0.034,1,1,1	GT:PL:GQ	0/1:139,0,153:99
comp34636_c0_seq2	841	.	C	T	121	.	DP=792;VDB=8.491364e-02;RPB=3.602749e+00;AF1=0.5;AC1=1;DP4=212,162,186,195;MQ=20;FQ=118;PV4=0.034,1,1,1	GT:PL:GQ	0/1:151,0,146:99
comp34636_c0_seq3	1818	.	C	T	120	.	DP=508;VDB=8.525662e-04;RPB=4.503471e+00;AF1=0.5;AC1=1;DP4=142,102,112,117;MQ=20;FQ=114;PV4=0.053,1,1,1	GT:PL:GQ	0/1:150,0,141:99
comp34636_c0_seq4	1219	.	C	T	109	.	DP=508;VDB=8.525662e-04;RPB=4.503471e+00;AF1=0.5;AC1=1;DP4=142,102,112,117;MQ=20;FQ=109;PV4=0.053,1,1,1	GT:PL:GQ	0/1:139,0,139:99
comp34636_c0_seq5	1135	.	C	T	116	.	DP=792;VDB=8.491364e-02;RPB=3.602749e+00;AF1=0.5;AC1=1;DP4=212,162,186,195;MQ=20;FQ=117;PV4=0.034,1,1,1	GT:PL:GQ	0/1:146,0,149:99
comp34636_c0_seq7	1440	.	C	T	112	.	DP=792;VDB=8.491364e-02;RPB=3.602749e+00;AF1=0.5;AC1=1;DP4=212,162,186,195;MQ=20;FQ=114;PV4=0.034,1,1,1	GT:PL:GQ	0/1:142,0,148:99
comp34642_c0_seq2	598	.	C	T	109	.	DP=125;VDB=1.849207e-01;RPB=-5.123205e-02;AF1=0.5;AC1=1;DP4=24,39,28,31;MQ=20;FQ=112;PV4=0.36,0.26,1,0.44	GT:PL:GQ	0/1:139,0,148:99
comp34646_c0_seq1	313	.	T	C	119	.	DP=268;VDB=1.623401e-02;RPB=1.356813e+00;AF1=0.5;AC1=1;DP4=32,105,37,85;MQ=20;FQ=122;PV4=0.21,1,1,1	GT:PL:GQ	0/1:149,0,168:99
comp34646_c0_seq1	545	.	G	T	73	.	DP=278;VDB=5.161482e-01;RPB=9.759635e-01;AF1=0.5;AC1=1;DP4=84,79,49,59;MQ=20;FQ=76;PV4=0.32,1,1,1	GT:PL:GQ	0/1:103,0,147:99
comp34646_c0_seq1	695	.	C	T	96	.	DP=202;VDB=4.093870e-01;RPB=1.362005e+00;AF1=0.5;AC1=1;DP4=51,56,43,41;MQ=20;FQ=99;PV4=0.66,0.27,1,1	GT:PL:GQ	0/1:126,0,150:99
comp34646_c0_seq1	745	.	G	A	90	.	DP=153;VDB=2.334373e-02;RPB=1.691499e-01;AF1=0.5;AC1=1;DP4=42,49,17,44;MQ=20;FQ=93;PV4=0.028,0.036,1,1	GT:PL:GQ	0/1:120,0,145:99
comp34646_c0_seq1	759	.	C	T	94	.	DP=156;VDB=2.764673e-01;RPB=-7.741943e-01;AF1=0.5;AC1=1;DP4=38,51,21,42;MQ=20;FQ=97;PV4=0.31,0.098,1,1	GT:PL:GQ	0/1:124,0,148:99
comp34657_c0_seq1	1460	.	G	A	116	.	DP=365;VDB=1.248481e-01;RPB=-3.684913e-02;AF1=0.5;AC1=1;DP4=75,113,69,104;MQ=20;FQ=119;PV4=1,0.2,1,1	GT:PL:GQ	0/1:146,0,159:99
comp34657_c0_seq2	1460	.	G	A	120	.	DP=365;VDB=1.248481e-01;RPB=-3.684913e-02;AF1=0.5;AC1=1;DP4=75,113,69,104;MQ=20;FQ=123;PV4=1,0.2,1,1	GT:PL:GQ	0/1:150,0,160:99
comp34702_c0_seq1	42	.	G	A	32	.	DP=279;VDB=6.261140e-13;RPB=-1.124833e+00;AF1=0.5;AC1=1;DP4=130,1,143,0;MQ=20;FQ=31.5;PV4=0.48,0.077,1,0.051	GT:PL:GQ	0/1:62,0,61:61
comp34702_c0_seq1	2945	.	T	C	12.3	.	DP=216;VDB=3.867514e-23;RPB=-1.604915e+00;AF1=0.5;AC1=1;DP4=1,116,0,93;MQ=20;FQ=15.1;PV4=1,0.024,1,1	GT:PL:GQ	0/1:42,0,76:44
comp34703_c0_seq1	557	.	A	G	77	.	DP=2107;VDB=2.755730e-01;RPB=2.065271e+00;AF1=0.5;AC1=1;DP4=559,667,363,447;MQ=20;FQ=80;PV4=0.75,1.2e-07,1,0.25	GT:PL:GQ	0/1:107,0,153:99
comp34703_c0_seq1	839	.	G	A	75	.	DP=211;VDB=1.199145e-01;RPB=-2.644612e+00;AF1=0.5;AC1=1;DP4=56,51,36,34;MQ=20;FQ=78;PV4=1,0.22,1,1	GT:PL:GQ	0/1:105,0,141:99
comp34709_c0_seq1	297	.	T	C	101	.	DP=127;VDB=2.895667e-01;RPB=7.012917e-01;AF1=0.5;AC1=1;DP4=45,22,25,29;MQ=20;FQ=101;PV4=0.027,1,1,0.36	GT:PL:GQ	0/1:131,0,132:99
comp34709_c0_seq1	333	.	A	T	92	.	DP=132;VDB=7.136357e-02;RPB=2.023803e-01;AF1=0.5;AC1=1;DP4=47,28,30,26;MQ=20;FQ=94.8;PV4=0.37,1,1,1	GT:PL:GQ	0/1:122,0,136:99
comp34709_c0_seq1	635	.	T	C	106	.	DP=126;VDB=1.078400e-01;RPB=-1.135078e+00;AF1=0.5;AC1=1;DP4=35,32,23,33;MQ=20;FQ=108;PV4=0.28,1,1,1	GT:PL:GQ	0/1:136,0,143:99
comp34713_c0_seq1	3996	.	G	T	101	.	DP=235;VDB=8.464504e-02;RPB=-8.209253e-02;AF1=0.5;AC1=1;DP4=73,49,60,45;MQ=20;FQ=104;PV4=0.69,0.091,1,1	GT:PL:GQ	0/1:131,0,144:99
comp34719_c0_seq2	2010	.	C	T	113	.	DP=140;VDB=8.214504e-03;RPB=-6.187167e-01;AF1=0.5;AC1=1;DP4=29,41,26,39;MQ=20;FQ=115;PV4=1,1,1,1	GT:PL:GQ	0/1:143,0,147:99
comp34723_c0_seq1	647	.	G	A	121	.	DP=280;VDB=1.498920e-01;RPB=-9.310016e-02;AF1=0.5;AC1=1;DP4=69,62,69,74;MQ=20;FQ=111;PV4=0.47,0.46,1,1	GT:PL:GQ	0/1:151,0,138:99
comp34723_c0_seq4	708	.	G	A	102	.	DP=532;VDB=4.902737e-01;RPB=1.773721e+00;AF1=0.5;AC1=1;DP4=168,97,157,95;MQ=20;FQ=104;PV4=0.86,0.45,1,1	GT:PL:GQ	0/1:132,0,140:99
comp34729_c0_seq1	831	.	C	T	112	.	DP=233;VDB=6.376203e-03;RPB=7.039548e-01;AF1=0.5;AC1=1;DP4=70,46,62,53;MQ=20;FQ=111;PV4=0.35,0.042,1,1	GT:PL:GQ	0/1:142,0,140:99
comp34729_c0_seq1	869	.	T	C	105	.	DP=270;VDB=4.931753e-02;RPB=3.801614e-01;AF1=0.5;AC1=1;DP4=67,63,75,49;MQ=20;FQ=108;PV4=0.17,1,1,1	GT:PL:GQ	0/1:135,0,150:99
comp34729_c0_seq3	831	.	C	T	112	.	DP=233;VDB=6.376203e-03;RPB=7.039548e-01;AF1=0.5;AC1=1;DP4=70,46,62,53;MQ=20;FQ=111;PV4=0.35,0.042,1,1	GT:PL:GQ	0/1:142,0,140:99
comp34729_c0_seq3	869	.	T	C	105	.	DP=270;VDB=4.931753e-02;RPB=3.801614e-01;AF1=0.5;AC1=1;DP4=67,63,75,49;MQ=20;FQ=108;PV4=0.17,1,1,1	GT:PL:GQ	0/1:135,0,150:99
comp34739_c0_seq1	343	.	G	T	78	.	DP=235;VDB=3.729335e-01;RPB=1.328644e+00;AF1=0.5;AC1=1;DP4=33,104,10,83;MQ=20;FQ=81;PV4=0.015,0.0053,1,1	GT:PL:GQ	0/1:108,0,164:99
comp34739_c0_seq1	626	.	C	T	74	.	DP=181;VDB=4.365094e-05;RPB=-1.027024e+00;AF1=0.5;AC1=1;DP4=42,65,35,33;MQ=20;FQ=77;PV4=0.12,1,1,1	GT:PL:GQ	0/1:104,0,148:99
comp34750_c0_seq2	594	.	C	G	127	.	DP=337;VDB=2.888276e-01;RPB=-3.378525e-01;AF1=0.5;AC1=1;DP4=63,90,79,98;MQ=20;FQ=116;PV4=0.58,1,1,1	GT:PL:GQ	0/1:157,0,143:99
comp34750_c0_seq5	594	.	C	G	128	.	DP=337;VDB=2.888276e-01;RPB=-3.378525e-01;AF1=0.5;AC1=1;DP4=63,90,79,98;MQ=20;FQ=118;PV4=0.58,1,1,1	GT:PL:GQ	0/1:158,0,145:99
comp34754_c0_seq1	536	.	C	T	108	.	DP=292;VDB=1.084803e-02;RPB=-4.837411e-01;AF1=0.5;AC1=1;DP4=73,76,82,55;MQ=20;FQ=111;PV4=0.075,0.031,1,1	GT:PL:GQ	0/1:138,0,153:99
comp34754_c0_seq1	689	.	T	C	131	.	DP=208;VDB=5.189765e-04;RPB=6.528723e-01;AF1=0.5;AC1=1;DP4=23,61,25,97;MQ=20;FQ=95;PV4=0.31,0.32,1,1	GT:PL:GQ	0/1:161,0,122:99
comp34754_c0_seq2	672	.	C	T	109	.	DP=292;VDB=1.084803e-02;RPB=-4.837411e-01;AF1=0.5;AC1=1;DP4=73,76,82,55;MQ=20;FQ=112;PV4=0.075,0.031,1,1	GT:PL:GQ	0/1:139,0,154:99
comp34754_c0_seq2	825	.	T	C	131	.	DP=208;VDB=5.189765e-04;RPB=6.528723e-01;AF1=0.5;AC1=1;DP4=23,61,25,97;MQ=20;FQ=95;PV4=0.31,0.32,1,1	GT:PL:GQ	0/1:161,0,122:99
comp34759_c0_seq1	181	.	A	G	222	.	DP=199;VDB=4.588470e-01;AF1=1;AC1=2;DP4=0,0,89,100;MQ=20;FQ=-282	GT:PL:GQ	1/1:255,255,0:99
comp34761_c0_seq1	366	.	G	A	222	.	DP=545;VDB=4.745923e-02;AF1=1;AC1=2;DP4=0,0,259,256;MQ=20;FQ=-282	GT:PL:GQ	1/1:255,255,0:99
comp34764_c0_seq1	1286	.	A	G	113	.	DP=188;VDB=4.992370e-01;RPB=2.229859e+00;AF1=0.5;AC1=1;DP4=48,38,52,45;MQ=20;FQ=105;PV4=0.77,0.34,1,0.46	GT:PL:GQ	0/1:143,0,132:99
comp34775_c0_seq1	4049	.	G	A	103	.	DP=112;VDB=1.860970e-02;RPB=-3.289461e-01;AF1=0.5;AC1=1;DP4=24,37,21,29;MQ=20;FQ=106;PV4=0.85,1,1,1	GT:PL:GQ	0/1:133,0,149:99
comp34776_c0_seq1	598	.	G	A	218	.	DP=177;VDB=1.224136e-01;RPB=-8.010892e-01;AF1=1;AC1=2;DP4=1,0,57,102;MQ=20;FQ=-282;PV4=0.36,0.41,1,0.26	GT:PL:GQ	1/1:251,255,0:99
comp34776_c0_seq1	879	.	A	G	193	.	DP=100;VDB=1.257413e-01;AF1=1;AC1=2;DP4=0,0,38,56;MQ=20;FQ=-282	GT:PL:GQ	1/1:226,255,0:99
comp34780_c0_seq1	1543	.	A	G	38	.	DP=113;VDB=4.149501e-06;RPB=2.240950e+00;AF1=0.5;AC1=1;DP4=1,52,1,59;MQ=20;FQ=35.6;PV4=1,0.12,1,0.036	GT:PL:GQ	0/1:68,0,64:66
comp34780_c0_seq2	1754	.	A	G	38	.	DP=113;VDB=4.149501e-06;RPB=2.240950e+00;AF1=0.5;AC1=1;DP4=1,52,1,59;MQ=20;FQ=35.6;PV4=1,0.12,1,0.036	GT:PL:GQ	0/1:68,0,64:66
comp34782_c1_seq1	940	.	G	A	78	.	DP=354;VDB=3.770768e-03;RPB=2.831884e+00;AF1=0.5;AC1=1;DP4=100,98,74,70;MQ=20;FQ=81;PV4=0.91,1,1,0.22	GT:PL:GQ	0/1:108,0,149:99
comp34786_c0_seq1	1524	.	A	G	91	.	DP=205;VDB=3.091379e-01;RPB=1.591718e+00;AF1=0.5;AC1=1;DP4=50,63,27,53;MQ=20;FQ=94;PV4=0.18,0.0014,1,1	GT:PL:GQ	0/1:121,0,150:99
comp34786_c0_seq1	2090	.	C	G	128	.	DP=423;VDB=1.802239e-01;RPB=7.892647e-02;AF1=0.5;AC1=1;DP4=90,102,97,121;MQ=20;FQ=113;PV4=0.69,0.21,1,1	GT:PL:GQ	0/1:158,0,140:99
comp34796_c0_seq1	552	.	A	G	113	.	DP=898;VDB=2.282703e-01;RPB=-1.808230e+00;AF1=0.5;AC1=1;DP4=229,281,178,190;MQ=20;FQ=116;PV4=0.34,0.021,1,1	GT:PL:GQ	0/1:143,0,156:99
comp34796_c0_seq1	1089	.	C	T	118	.	DP=449;VDB=5.170978e-01;RPB=-1.167005e-01;AF1=0.5;AC1=1;DP4=98,102,128,109;MQ=20;FQ=116;PV4=0.34,1,1,1	GT:PL:GQ	0/1:148,0,145:99
comp34807_c0_seq1	2614	.	G	A	116	.	DP=156;VDB=1.292449e-01;RPB=-1.441600e+00;AF1=0.5;AC1=1;DP4=21,55,28,46;MQ=20;FQ=118;PV4=0.22,0.21,1,1	GT:PL:GQ	0/1:146,0,152:99
comp34815_c0_seq1	90	.	A	C	89	.	DP=116;VDB=2.166926e-03;RPB=6.026718e-01;AF1=0.5;AC1=1;DP4=40,14,43,15;MQ=20;FQ=86.6;PV4=1,1,1,0.31	GT:PL:GQ	0/1:119,0,115:99
comp34815_c0_seq1	426	.	G	A	109	.	DP=149;VDB=3.792853e-02;RPB=-9.005337e-02;AF1=0.5;AC1=1;DP4=34,37,41,34;MQ=20;FQ=109;PV4=0.51,0.18,1,1	GT:PL:GQ	0/1:139,0,139:99
comp34816_c0_seq1	1208	.	A	G	100	.	DP=477;VDB=1.809150e-01;RPB=6.648186e-01;AF1=0.5;AC1=1;DP4=135,110,124,90;MQ=20;FQ=103;PV4=0.57,0.48,1,1	GT:PL:GQ	0/1:130,0,150:99
comp34816_c0_seq1	2003	.	T	C	122	.	DP=477;VDB=1.767860e-01;RPB=-7.406467e-03;AF1=0.5;AC1=1;DP4=110,135,90,124;MQ=20;FQ=122;PV4=0.57,0.48,1,1	GT:PL:GQ	0/1:152,0,153:99
comp34817_c0_seq1	952	.	G	T	81	.	DP=261;VDB=1.070099e-03;RPB=1.981159e+00;AF1=0.5;AC1=1;DP4=68,78,61,43;MQ=20;FQ=84;PV4=0.072,1,1,1	GT:PL:GQ	0/1:111,0,153:99
comp34817_c0_seq2	952	.	G	T	81	.	DP=261;VDB=1.070099e-03;RPB=1.981159e+00;AF1=0.5;AC1=1;DP4=68,78,61,43;MQ=20;FQ=84;PV4=0.072,1,1,1	GT:PL:GQ	0/1:111,0,153:99
comp34823_c0_seq1	288	.	G	A	109	.	DP=103;VDB=2.737403e-01;RPB=1.732730e-01;AF1=0.5;AC1=1;DP4=26,23,25,27;MQ=20;FQ=107;PV4=0.69,0.12,1,1	GT:PL:GQ	0/1:139,0,136:99
comp34825_c0_seq2	510	.	T	C	113	.	DP=129;VDB=3.054805e-01;RPB=6.886622e-02;AF1=0.5;AC1=1;DP4=26,29,34,37;MQ=20;FQ=101;PV4=1,0.17,1,1	GT:PL:GQ	0/1:143,0,128:99
comp34826_c0_seq2	101	.	A	C	96	.	DP=394;VDB=1.346282e-02;RPB=2.499549e+00;AF1=0.5;AC1=1;DP4=151,38,156,38;MQ=20;FQ=89.5;PV4=1,1,1,1	GT:PL:GQ	0/1:126,0,117:99
comp34826_c0_seq2	1001	.	G	A	116	.	DP=247;VDB=1.833304e-01;RPB=2.164809e+00;AF1=0.5;AC1=1;DP4=58,67,54,65;MQ=20;FQ=118;PV4=0.9,1,1,1	GT:PL:GQ	0/1:146,0,153:99
comp34828_c0_seq5	731	.	G	T	103	.	DP=135;VDB=5.721470e-02;RPB=1.306583e+00;AF1=0.5;AC1=1;DP4=32,40,16,41;MQ=20;FQ=106;PV4=0.068,0.18,1,1	GT:PL:GQ	0/1:133,0,148:99
comp34828_c0_seq6	677	.	G	T	103	.	DP=135;VDB=5.721470e-02;RPB=1.306583e+00;AF1=0.5;AC1=1;DP4=32,40,16,41;MQ=20;FQ=106;PV4=0.068,0.18,1,1	GT:PL:GQ	0/1:133,0,148:99
comp34834_c0_seq1	711	.	A	C	96	.	DP=102;VDB=3.516380e-01;RPB=-8.333764e-01;AF1=0.5;AC1=1;DP4=29,25,28,18;MQ=20;FQ=98.9;PV4=0.55,0.16,1,1	GT:PL:GQ	0/1:126,0,142:99
comp34834_c0_seq2	711	.	A	C	96	.	DP=102;VDB=3.516380e-01;RPB=-8.333764e-01;AF1=0.5;AC1=1;DP4=29,25,28,18;MQ=20;FQ=98.9;PV4=0.55,0.16,1,1	GT:PL:GQ	0/1:126,0,142:99
comp34840_c0_seq1	799	.	A	C	39	.	DP=121;VDB=2.413463e-01;RPB=3.731690e-02;AF1=0.5;AC1=1;DP4=44,38,21,16;MQ=20;FQ=42;PV4=0.84,1,1,1	GT:PL:GQ	0/1:69,0,126:72
comp34840_c0_seq1	1602	.	T	G	45	.	DP=121;VDB=2.661857e-01;RPB=2.784415e-01;AF1=0.5;AC1=1;DP4=38,44,16,21;MQ=20;FQ=48;PV4=0.84,1,1,1	GT:PL:GQ	0/1:75,0,131:78
comp34855_c0_seq4	630	.	A	G	89	.	DP=108;VDB=2.719306e-01;RPB=-5.342601e-01;AF1=0.5;AC1=1;DP4=30,28,23,19;MQ=20;FQ=92;PV4=0.84,0.46,1,0.25	GT:PL:GQ	0/1:119,0,144:99
comp34855_c0_seq4	690	.	T	C	84	.	DP=168;VDB=4.179245e-01;RPB=2.131763e+00;AF1=0.5;AC1=1;DP4=56,36,45,25;MQ=20;FQ=87;PV4=0.74,1,1,1	GT:PL:GQ	0/1:114,0,137:99
comp34863_c0_seq3	986	.	G	C	105	.	DP=128;VDB=2.097666e-01;RPB=1.524953e-01;AF1=0.5;AC1=1;DP4=23,26,39,24;MQ=20;FQ=101;PV4=0.13,0.42,1,1	GT:PL:GQ	0/1:135,0,129:99
comp34875_c0_seq4	464	.	C	A	103	.	DP=124;VDB=1.798077e-02;RPB=-6.865124e-01;AF1=0.5;AC1=1;DP4=27,38,29,29;MQ=20;FQ=106;PV4=0.37,0.23,1,0.46	GT:PL:GQ	0/1:133,0,145:99
comp34877_c0_seq1	1462	.	T	C	124	.	DP=117;VDB=1.415911e-01;RPB=1.208095e+00;AF1=0.5;AC1=1;DP4=13,35,15,51;MQ=20;FQ=100;PV4=0.66,1,1,1	GT:PL:GQ	0/1:154,0,127:99
comp34885_c0_seq2	2199	.	G	T	108	.	DP=181;VDB=2.147720e-02;RPB=-1.555142e-01;AF1=0.5;AC1=1;DP4=30,64,29,51;MQ=20;FQ=111;PV4=0.63,0.18,1,0.42	GT:PL:GQ	0/1:138,0,156:99
comp34885_c0_seq2	2855	.	G	C	105	.	DP=202;VDB=3.518920e-01;RPB=-3.486621e-01;AF1=0.5;AC1=1;DP4=52,50,51,45;MQ=20;FQ=108;PV4=0.78,0.01,1,1	GT:PL:GQ	0/1:135,0,145:99
comp34888_c0_seq3	1913	.	T	G	112	.	DP=163;VDB=4.397681e-03;RPB=1.618898e+00;AF1=0.5;AC1=1;DP4=39,41,35,43;MQ=20;FQ=112;PV4=0.64,1,1,1	GT:PL:GQ	0/1:142,0,143:99
comp34888_c0_seq3	1998	.	T	C	107	.	DP=142;VDB=1.298752e-01;RPB=-2.170183e+00;AF1=0.5;AC1=1;DP4=31,34,47,30;MQ=20;FQ=105;PV4=0.13,0.13,1,1	GT:PL:GQ	0/1:137,0,133:99
comp34888_c0_seq6	2009	.	T	G	112	.	DP=163;VDB=4.397681e-03;RPB=1.618898e+00;AF1=0.5;AC1=1;DP4=39,41,35,43;MQ=20;FQ=112;PV4=0.64,1,1,1	GT:PL:GQ	0/1:142,0,143:99
comp34888_c0_seq6	2094	.	T	C	107	.	DP=142;VDB=1.298752e-01;RPB=-2.170183e+00;AF1=0.5;AC1=1;DP4=31,34,47,30;MQ=20;FQ=105;PV4=0.13,0.13,1,1	GT:PL:GQ	0/1:137,0,133:99
comp34891_c0_seq1	2558	.	G	T	99	.	DP=214;VDB=4.923761e-01;RPB=2.014516e-01;AF1=0.5;AC1=1;DP4=71,41,59,39;MQ=20;FQ=102;PV4=0.67,0.045,1,0.39	GT:PL:GQ	0/1:129,0,139:99
comp34891_c0_seq2	2625	.	G	T	99	.	DP=214;VDB=4.923761e-01;RPB=2.014516e-01;AF1=0.5;AC1=1;DP4=71,41,59,39;MQ=20;FQ=102;PV4=0.67,0.045,1,0.39	GT:PL:GQ	0/1:129,0,139:99
comp34895_c0_seq2	365	.	C	G	121	.	DP=528;VDB=5.182092e-01;RPB=-8.172930e-01;AF1=0.5;AC1=1;DP4=115,127,122,144;MQ=20;FQ=119;PV4=0.72,0.43,1,1	GT:PL:GQ	0/1:151,0,148:99
comp34898_c0_seq3	825	.	C	G	107	.	DP=109;VDB=1.074795e-02;RPB=1.528149e-01;AF1=0.5;AC1=1;DP4=32,24,25,26;MQ=20;FQ=107;PV4=0.44,0.05,1,0.33	GT:PL:GQ	0/1:137,0,138:99
comp34904_c0_seq1	1057	.	C	G	118	.	DP=246;VDB=2.168251e-03;RPB=1.731245e+00;AF1=0.5;AC1=1;DP4=74,42,66,58;MQ=20;FQ=107;PV4=0.12,0.24,1,0.22	GT:PL:GQ	0/1:148,0,134:99
comp34905_c0_seq1	268	.	T	C	113	.	DP=116;VDB=4.209140e-01;RPB=5.814936e-01;AF1=0.5;AC1=1;DP4=24,22,35,32;MQ=20;FQ=90;PV4=1,1,1,1	GT:PL:GQ	0/1:143,0,117:99
comp34905_c0_seq1	886	.	C	G	112	.	DP=101;VDB=8.133544e-02;RPB=8.120751e-01;AF1=0.5;AC1=1;DP4=23,24,24,26;MQ=20;FQ=110;PV4=1,0.41,1,1	GT:PL:GQ	0/1:142,0,139:99
comp34911_c0_seq1	2028	.	T	C	120	.	DP=329;VDB=2.375531e-01;RPB=-8.043619e-02;AF1=0.5;AC1=1;DP4=75,87,79,82;MQ=20;FQ=121;PV4=0.66,1,1,0.29	GT:PL:GQ	0/1:150,0,152:99
comp34911_c0_seq1	2057	.	T	A	121	.	DP=272;VDB=6.252395e-03;RPB=1.315072e-01;AF1=0.5;AC1=1;DP4=74,60,66,66;MQ=20;FQ=118;PV4=0.46,0.25,1,1	GT:PL:GQ	0/1:151,0,146:99
comp34917_c0_seq1	179	.	C	T	90	.	DP=142;VDB=3.601441e-01;RPB=-8.864431e-01;AF1=0.5;AC1=1;DP4=47,36,24,33;MQ=20;FQ=93;PV4=0.12,1,1,1	GT:PL:GQ	0/1:120,0,139:99
comp34917_c0_seq3	179	.	C	T	90	.	DP=142;VDB=3.601441e-01;RPB=-8.864431e-01;AF1=0.5;AC1=1;DP4=47,36,24,33;MQ=20;FQ=93;PV4=0.12,1,1,1	GT:PL:GQ	0/1:120,0,139:99
comp34917_c0_seq6	179	.	C	T	90	.	DP=142;VDB=3.601441e-01;RPB=-8.864431e-01;AF1=0.5;AC1=1;DP4=47,36,24,33;MQ=20;FQ=93;PV4=0.12,1,1,1	GT:PL:GQ	0/1:120,0,139:99
comp34928_c0_seq1	1116	.	A	G	108	.	DP=125;VDB=3.485864e-01;RPB=3.297289e-01;AF1=0.5;AC1=1;DP4=25,39,24,33;MQ=20;FQ=111;PV4=0.85,0.026,1,0.45	GT:PL:GQ	0/1:138,0,149:99
comp34933_c0_seq1	118	.	T	C	105	.	DP=558;VDB=2.990350e-03;RPB=1.117651e+00;AF1=0.5;AC1=1;DP4=191,85,199,69;MQ=20;FQ=105;PV4=0.22,0.0081,1,1	GT:PL:GQ	0/1:135,0,135:99
comp34933_c0_seq1	1023	.	A	G	117	.	DP=264;VDB=5.230172e-01;RPB=5.053359e-01;AF1=0.5;AC1=1;DP4=71,62,60,66;MQ=20;FQ=117;PV4=0.39,1,1,1	GT:PL:GQ	0/1:147,0,148:99
comp34933_c0_seq1	1770	.	C	T	113	.	DP=105;VDB=3.687197e-01;RPB=4.481879e-01;AF1=0.5;AC1=1;DP4=22,27,23,28;MQ=20;FQ=111;PV4=1,0.46,1,1	GT:PL:GQ	0/1:143,0,140:99
comp34947_c0_seq1	2325	.	C	T	107	.	DP=157;VDB=3.269407e-01;RPB=-1.609037e+00;AF1=0.5;AC1=1;DP4=38,36,43,35;MQ=20;FQ=107;PV4=0.75,0.41,1,1	GT:PL:GQ	0/1:137,0,137:99
comp34947_c0_seq1	2444	.	T	C	117	.	DP=172;VDB=4.292965e-06;RPB=-1.322529e+00;AF1=0.5;AC1=1;DP4=25,48,44,54;MQ=20;FQ=101;PV4=0.21,0.19,1,1	GT:PL:GQ	0/1:147,0,128:99
comp34951_c0_seq5	475	.	C	G	75	.	DP=126;VDB=2.233976e-03;RPB=-3.340605e-01;AF1=0.5;AC1=1;DP4=42,16,48,10;MQ=20;FQ=77.9;PV4=0.27,1,1,1	GT:PL:GQ	0/1:105,0,120:99
comp34951_c0_seq5	1972	.	T	C	108	.	DP=324;VDB=4.713439e-01;RPB=-4.414971e-01;AF1=0.5;AC1=1;DP4=89,71,100,56;MQ=20;FQ=110;PV4=0.14,0.047,1,0.4	GT:PL:GQ	0/1:138,0,146:99
comp34951_c0_seq6	475	.	C	G	75	.	DP=126;VDB=2.233976e-03;RPB=-3.340605e-01;AF1=0.5;AC1=1;DP4=42,16,48,10;MQ=20;FQ=77.9;PV4=0.27,1,1,1	GT:PL:GQ	0/1:105,0,120:99
comp34951_c0_seq6	2063	.	T	C	113	.	DP=324;VDB=4.713439e-01;RPB=-4.414971e-01;AF1=0.5;AC1=1;DP4=89,71,100,56;MQ=20;FQ=113;PV4=0.14,0.047,1,0.4	GT:PL:GQ	0/1:143,0,143:99
comp34973_c0_seq1	2389	.	A	T	116	.	DP=151;VDB=2.042681e-04;RPB=3.897143e-01;AF1=0.5;AC1=1;DP4=28,42,33,41;MQ=20;FQ=115;PV4=0.62,0.23,1,1	GT:PL:GQ	0/1:146,0,144:99
comp34981_c0_seq1	2050	.	T	C	110	.	DP=159;VDB=4.361955e-01;RPB=-1.382441e-01;AF1=0.5;AC1=1;DP4=45,32,40,39;MQ=20;FQ=105;PV4=0.34,1,1,0.45	GT:PL:GQ	0/1:140,0,133:99
comp34981_c0_seq1	2134	.	T	C	201	.	DP=186;VDB=1.845406e-01;AF1=1;AC1=2;DP4=0,0,115,62;MQ=20;FQ=-282	GT:PL:GQ	1/1:234,255,0:99
comp34982_c0_seq1	87	.	A	T	62	.	DP=539;VDB=5.872171e-05;RPB=3.386064e+00;AF1=0.5;AC1=1;DP4=224,38,229,35;MQ=20;FQ=65;PV4=0.71,0.44,1,1	GT:PL:GQ	0/1:92,0,121:95
comp34982_c0_seq1	1037	.	G	A	122	.	DP=584;VDB=1.440733e-02;RPB=1.187330e+00;AF1=0.5;AC1=1;DP4=129,159,131,159;MQ=20;FQ=116;PV4=0.93,0.2,1,1	GT:PL:GQ	0/1:152,0,144:99
comp35005_c0_seq3	1138	.	G	A	107	.	DP=115;VDB=2.786509e-01;RPB=2.675332e-01;AF1=0.5;AC1=1;DP4=25,35,23,30;MQ=20;FQ=110;PV4=1,1,1,0.4	GT:PL:GQ	0/1:137,0,147:99
comp35019_c1_seq1	1164	.	T	C	115	.	DP=112;VDB=3.162012e-02;RPB=-4.791667e-01;AF1=0.5;AC1=1;DP4=26,22,29,34;MQ=20;FQ=97;PV4=0.45,0.16,1,1	GT:PL:GQ	0/1:145,0,124:99
comp35024_c0_seq1	188	.	T	C	222	.	DP=423;VDB=4.022183e-01;AF1=1;AC1=2;DP4=0,0,261,151;MQ=20;FQ=-282	GT:PL:GQ	1/1:255,255,0:99
comp35024_c0_seq1	617	.	G	C	222	.	DP=423;VDB=1.414287e-01;AF1=1;AC1=2;DP4=0,0,112,280;MQ=20;FQ=-282	GT:PL:GQ	1/1:255,255,0:99
comp35024_c0_seq1	640	.	G	C	222	.	DP=383;VDB=1.907239e-01;AF1=1;AC1=2;DP4=0,0,90,284;MQ=20;FQ=-282	GT:PL:GQ	1/1:255,255,0:99
comp35024_c0_seq2	188	.	T	C	222	.	DP=292;VDB=3.927749e-01;AF1=1;AC1=2;DP4=0,0,183,107;MQ=20;FQ=-282	GT:PL:GQ	1/1:255,255,0:99
comp35031_c0_seq1	1572	.	A	G	105	.	DP=926;VDB=2.536558e-01;RPB=-9.306163e-01;AF1=0.5;AC1=1;DP4=199,261,216,229;MQ=20;FQ=108;PV4=0.12,0.07,1,1	GT:PL:GQ	0/1:135,0,156:99
comp35031_c0_seq1	1924	.	G	A	134	.	DP=749;VDB=1.234422e-01;RPB=-3.425309e+00;AF1=0.5;AC1=1;DP4=72,267,66,293;MQ=20;FQ=134;PV4=0.39,1,1,1	GT:PL:GQ	0/1:164,0,165:99
comp35031_c0_seq1	1995	.	C	T	27	.	DP=108;VDB=7.278720e-11;RPB=2.684371e+00;AF1=0.5;AC1=1;DP4=6,53,1,48;MQ=20;FQ=30;PV4=0.12,0.5,1,0.096	GT:PL:GQ	0/1:57,0,126:60
comp35041_c0_seq1	346	.	C	T	113	.	DP=105;VDB=3.055920e-01;RPB=3.200411e-01;AF1=0.5;AC1=1;DP4=26,21,30,27;MQ=20;FQ=99.9;PV4=0.84,1,1,1	GT:PL:GQ	0/1:143,0,127:99
comp35041_c0_seq1	805	.	A	G	104	.	DP=152;VDB=7.315173e-02;RPB=7.454535e-01;AF1=0.5;AC1=1;DP4=48,22,45,29;MQ=20;FQ=94.8;PV4=0.38,0.18,1,1	GT:PL:GQ	0/1:134,0,122:99
comp35042_c0_seq2	2958	.	T	G	114	.	DP=158;VDB=3.009135e-01;RPB=-1.276450e+00;AF1=0.5;AC1=1;DP4=37,30,36,37;MQ=20;FQ=105;PV4=0.5,1,1,1	GT:PL:GQ	0/1:144,0,132:99
comp35042_c0_seq6	3040	.	T	G	114	.	DP=158;VDB=3.009135e-01;RPB=-1.276450e+00;AF1=0.5;AC1=1;DP4=37,30,36,37;MQ=20;FQ=105;PV4=0.5,1,1,1	GT:PL:GQ	0/1:144,0,132:99
comp35042_c1_seq4	963	.	A	G	99	.	DP=475;VDB=1.182040e-01;RPB=8.298757e-01;AF1=0.5;AC1=1;DP4=153,96,132,79;MQ=20;FQ=102;PV4=0.85,1,1,1	GT:PL:GQ	0/1:129,0,142:99
comp35052_c0_seq1	411	.	T	G	55	.	DP=3315;VDB=3.001741e-01;RPB=5.988978e+00;AF1=0.5;AC1=1;DP4=956,1069,577,485;MQ=20;FQ=58;PV4=0.00018,1,1,1	GT:PL:GQ	0/1:85,0,144:88
comp35052_c0_seq2	475	.	T	G	9.52	.	DP=3315;VDB=3.001741e-01;RPB=5.988978e+00;AF1=0.5;AC1=1;DP4=956,1069,577,485;MQ=20;FQ=12.3;PV4=0.00018,1,1,1	GT:PL:GQ	0/1:39,0,116:41
comp35052_c0_seq4	411	.	T	G	80	.	DP=3097;VDB=1.645493e-01;RPB=-2.747228e+00;AF1=0.5;AC1=1;DP4=954,777,643,502;MQ=20;FQ=83;PV4=0.59,1,1,1	GT:PL:GQ	0/1:110,0,149:99
comp35055_c0_seq1	490	.	G	A	117	.	DP=104;VDB=3.555844e-01;RPB=9.704872e-01;AF1=0.5;AC1=1;DP4=20,27,22,30;MQ=20;FQ=111;PV4=1,1,1,1	GT:PL:GQ	0/1:147,0,138:99
comp35055_c0_seq3	490	.	G	A	117	.	DP=104;VDB=3.555844e-01;RPB=9.704872e-01;AF1=0.5;AC1=1;DP4=20,27,22,30;MQ=20;FQ=111;PV4=1,1,1,1	GT:PL:GQ	0/1:147,0,138:99
comp35055_c0_seq4	490	.	G	A	117	.	DP=104;VDB=3.555844e-01;RPB=9.704872e-01;AF1=0.5;AC1=1;DP4=20,27,22,30;MQ=20;FQ=111;PV4=1,1,1,1	GT:PL:GQ	0/1:147,0,138:99
comp35058_c0_seq1	508	.	A	G	115	.	DP=133;VDB=2.142072e-02;RPB=1.465416e+00;AF1=0.5;AC1=1;DP4=26,38,25,39;MQ=20;FQ=114;PV4=1,1,1,1	GT:PL:GQ	0/1:145,0,144:99
comp35064_c0_seq3	1808	.	T	C	103	.	DP=128;VDB=1.582065e-01;RPB=-6.118644e-01;AF1=0.5;AC1=1;DP4=32,27,45,24;MQ=20;FQ=99.8;PV4=0.28,0.4,1,1	GT:PL:GQ	0/1:133,0,128:99
comp35064_c0_seq3	2980	.	A	G	121	.	DP=128;VDB=1.548396e-01;RPB=1.027741e+00;AF1=0.5;AC1=1;DP4=27,32,24,45;MQ=20;FQ=108;PV4=0.28,0.4,1,1	GT:PL:GQ	0/1:151,0,135:99
comp35065_c0_seq1	964	.	G	A	74	.	DP=230;VDB=1.896317e-02;RPB=7.620278e-01;AF1=0.5;AC1=1;DP4=94,38,70,27;MQ=20;FQ=77;PV4=1,0.41,1,1	GT:PL:GQ	0/1:104,0,133:99
comp35071_c0_seq2	167	.	C	T	103	.	DP=136;VDB=2.022677e-02;RPB=8.899918e-01;AF1=0.5;AC1=1;DP4=41,22,45,25;MQ=20;FQ=97.4;PV4=1,0.27,1,0.32	GT:PL:GQ	0/1:133,0,125:99
comp35071_c0_seq2	380	.	A	G	105	.	DP=116;VDB=7.633663e-02;RPB=-9.425624e-01;AF1=0.5;AC1=1;DP4=32,26,33,24;MQ=20;FQ=106;PV4=0.85,0.48,1,1	GT:PL:GQ	0/1:135,0,138:99
comp35088_c0_seq1	434	.	G	A	95	.	DP=126;VDB=7.319977e-03;RPB=2.580695e+00;AF1=0.5;AC1=1;DP4=37,27,40,21;MQ=20;FQ=97.8;PV4=0.46,1,1,1	GT:PL:GQ	0/1:125,0,137:99
comp35088_c0_seq1	539	.	C	T	70	.	DP=294;VDB=1.350121e-01;RPB=-9.725956e-01;AF1=0.5;AC1=1;DP4=102,70,74,47;MQ=20;FQ=73;PV4=0.81,0.34,1,0.27	GT:PL:GQ	0/1:100,0,141:99
comp35100_c0_seq1	2827	.	C	T	100	.	DP=263;VDB=5.195566e-01;RPB=1.692350e-02;AF1=0.5;AC1=1;DP4=79,58,75,44;MQ=20;FQ=103;PV4=0.44,1,1,1	GT:PL:GQ	0/1:130,0,150:99
comp35139_c0_seq1	100	.	G	A	84	.	DP=225;VDB=1.996932e-01;RPB=7.506533e-01;AF1=0.5;AC1=1;DP4=73,35,71,24;MQ=20;FQ=87;PV4=0.28,0.0015,1,1	GT:PL:GQ	0/1:114,0,135:99
comp35139_c0_seq1	479	.	C	T	103	.	DP=158;VDB=4.632015e-02;RPB=-6.939637e-01;AF1=0.5;AC1=1;DP4=37,48,34,37;MQ=20;FQ=106;PV4=0.63,1,1,1	GT:PL:GQ	0/1:133,0,147:99
comp35139_c0_seq1	765	.	C	T	114	.	DP=148;VDB=4.352074e-01;RPB=8.066355e-01;AF1=0.5;AC1=1;DP4=33,35,33,40;MQ=20;FQ=108;PV4=0.74,1,1,1	GT:PL:GQ	0/1:144,0,135:99
comp35139_c0_seq1	979	.	A	G	106	.	DP=100;VDB=2.751501e-01;RPB=-6.551664e-01;AF1=0.5;AC1=1;DP4=20,32,23,24;MQ=20;FQ=109;PV4=0.32,1,1,0.18	GT:PL:GQ	0/1:136,0,147:99
comp35141_c0_seq1	807	.	C	T	222	.	DP=635;VDB=8.001368e-02;RPB=1.259166e-01;AF1=1;AC1=2;DP4=1,0,286,332;MQ=20;FQ=-282;PV4=0.46,1,1,0.23	GT:PL:GQ	1/1:255,255,0:99
comp35141_c0_seq1	894	.	A	C	222	.	DP=410;VDB=3.300440e-01;AF1=1;AC1=2;DP4=0,0,82,320;MQ=20;FQ=-282	GT:PL:GQ	1/1:255,255,0:99
comp35141_c0_seq2	1275	.	C	T	222	.	DP=635;VDB=8.001368e-02;RPB=1.259166e-01;AF1=1;AC1=2;DP4=1,0,286,332;MQ=20;FQ=-282;PV4=0.46,1,1,0.23	GT:PL:GQ	1/1:255,255,0:99
comp35141_c0_seq2	1362	.	A	C	222	.	DP=410;VDB=3.300440e-01;AF1=1;AC1=2;DP4=0,0,82,320;MQ=20;FQ=-282	GT:PL:GQ	1/1:255,255,0:99
comp35141_c0_seq3	1589	.	C	T	222	.	DP=635;VDB=8.001368e-02;RPB=1.259166e-01;AF1=1;AC1=2;DP4=1,0,286,332;MQ=20;FQ=-282;PV4=0.46,1,1,0.23	GT:PL:GQ	1/1:255,255,0:99
comp35141_c0_seq3	1676	.	A	C	222	.	DP=410;VDB=3.300440e-01;AF1=1;AC1=2;DP4=0,0,82,320;MQ=20;FQ=-282	GT:PL:GQ	1/1:255,255,0:99
comp35141_c0_seq5	941	.	C	T	222	.	DP=635;VDB=8.001368e-02;RPB=1.259166e-01;AF1=1;AC1=2;DP4=1,0,286,332;MQ=20;FQ=-282;PV4=0.46,1,1,0.23	GT:PL:GQ	1/1:255,255,0:99
comp35141_c0_seq5	1028	.	A	C	222	.	DP=410;VDB=3.300440e-01;AF1=1;AC1=2;DP4=0,0,82,320;MQ=20;FQ=-282	GT:PL:GQ	1/1:255,255,0:99
comp35141_c0_seq8	1141	.	C	T	222	.	DP=635;VDB=8.001368e-02;RPB=1.259166e-01;AF1=1;AC1=2;DP4=1,0,286,332;MQ=20;FQ=-282;PV4=0.46,1,1,0.23	GT:PL:GQ	1/1:255,255,0:99
comp35141_c0_seq8	1228	.	A	C	222	.	DP=410;VDB=3.300440e-01;AF1=1;AC1=2;DP4=0,0,82,320;MQ=20;FQ=-282	GT:PL:GQ	1/1:255,255,0:99
comp35141_c0_seq10	1455	.	C	T	222	.	DP=635;VDB=8.001368e-02;RPB=1.259166e-01;AF1=1;AC1=2;DP4=1,0,286,332;MQ=20;FQ=-282;PV4=0.46,1,1,0.23	GT:PL:GQ	1/1:255,255,0:99
comp35141_c0_seq10	1542	.	A	C	222	.	DP=410;VDB=3.300440e-01;AF1=1;AC1=2;DP4=0,0,82,320;MQ=20;FQ=-282	GT:PL:GQ	1/1:255,255,0:99
comp35144_c0_seq1	329	.	C	T	130	.	DP=695;VDB=2.207765e-01;RPB=-4.160060e-01;AF1=0.5;AC1=1;DP4=138,181,169,198;MQ=20;FQ=117;PV4=0.49,0.25,1,1	GT:PL:GQ	0/1:160,0,144:99
comp35144_c0_seq1	445	.	A	G	121	.	DP=569;VDB=1.233975e-01;RPB=1.170395e+00;AF1=0.5;AC1=1;DP4=117,156,107,143;MQ=20;FQ=123;PV4=1,1,1,1	GT:PL:GQ	0/1:151,0,157:99
comp35153_c0_seq4	263	.	C	T	111	.	DP=158;VDB=2.977273e-02;RPB=1.116368e+00;AF1=0.5;AC1=1;DP4=42,29,47,36;MQ=20;FQ=99.8;PV4=0.87,0.48,1,1	GT:PL:GQ	0/1:141,0,127:99
comp35153_c0_seq7	263	.	C	T	111	.	DP=158;VDB=2.977273e-02;RPB=1.116368e+00;AF1=0.5;AC1=1;DP4=42,29,47,36;MQ=20;FQ=99.8;PV4=0.87,0.48,1,1	GT:PL:GQ	0/1:141,0,127:99
comp35164_c0_seq1	167	.	T	C	69	.	DP=113;VDB=1.814601e-01;RPB=1.522481e+00;AF1=0.5;AC1=1;DP4=44,15,42,9;MQ=20;FQ=72;PV4=0.36,1,1,1	GT:PL:GQ	0/1:99,0,122:99
comp35164_c0_seq1	241	.	A	G	99	.	DP=120;VDB=3.490884e-01;RPB=-1.741965e+00;AF1=0.5;AC1=1;DP4=29,34,20,29;MQ=20;FQ=102;PV4=0.7,0.32,1,1	GT:PL:GQ	0/1:129,0,146:99
comp35164_c0_seq1	243	.	C	A	98	.	DP=120;VDB=2.506536e-01;RPB=-2.009768e+00;AF1=0.5;AC1=1;DP4=31,35,20,30;MQ=20;FQ=101;PV4=0.57,0.21,1,1	GT:PL:GQ	0/1:128,0,147:99
comp35164_c0_seq1	257	.	T	C	105	.	DP=113;VDB=1.275432e-02;RPB=-2.014828e+00;AF1=0.5;AC1=1;DP4=27,33,21,30;MQ=20;FQ=108;PV4=0.71,0.15,1,1	GT:PL:GQ	0/1:135,0,147:99
comp35171_c0_seq1	271	.	T	C	111	.	DP=221;VDB=7.358375e-03;RPB=8.158039e-01;AF1=0.5;AC1=1;DP4=60,38,74,45;MQ=20;FQ=97.9;PV4=0.89,0.23,1,0.33	GT:PL:GQ	0/1:141,0,125:99
comp35171_c0_seq1	474	.	C	T	111	.	DP=166;VDB=1.622406e-01;RPB=9.397681e-01;AF1=0.5;AC1=1;DP4=47,29,47,40;MQ=20;FQ=99.8;PV4=0.34,0.061,1,1	GT:PL:GQ	0/1:141,0,127:99
comp35171_c0_seq1	595	.	C	G	120	.	DP=148;VDB=4.517412e-01;RPB=1.194978e+00;AF1=0.5;AC1=1;DP4=22,43,30,45;MQ=20;FQ=114;PV4=0.49,1,1,1	GT:PL:GQ	0/1:150,0,141:99
comp35184_c0_seq1	731	.	A	G	93	.	DP=767;VDB=1.001284e-02;RPB=2.163171e+00;AF1=0.5;AC1=1;DP4=204,195,186,156;MQ=20;FQ=96;PV4=0.42,1,1,1	GT:PL:GQ	0/1:123,0,150:99
comp35184_c0_seq1	1203	.	G	A	88	.	DP=523;VDB=5.579438e-02;RPB=2.695351e+00;AF1=0.5;AC1=1;DP4=166,122,121,107;MQ=20;FQ=91;PV4=0.33,0.034,1,0.39	GT:PL:GQ	0/1:118,0,149:99
comp35184_c0_seq1	1255	.	C	T	83	.	DP=411;VDB=1.722490e-01;RPB=-2.429386e+00;AF1=0.5;AC1=1;DP4=147,81,136,35;MQ=20;FQ=86;PV4=0.0012,1,1,1	GT:PL:GQ	0/1:113,0,148:99
comp35186_c0_seq1	628	.	T	C	105	.	DP=171;VDB=4.564022e-01;RPB=3.926605e-01;AF1=0.5;AC1=1;DP4=41,47,41,38;MQ=20;FQ=108;PV4=0.54,0.17,1,1	GT:PL:GQ	0/1:135,0,147:99
comp35186_c0_seq1	664	.	A	G	103	.	DP=157;VDB=2.070991e-04;RPB=8.363833e-01;AF1=0.5;AC1=1;DP4=45,34,40,32;MQ=20;FQ=105;PV4=0.87,0.13,1,1	GT:PL:GQ	0/1:133,0,138:99
comp35186_c0_seq2	628	.	T	C	105	.	DP=171;VDB=4.564022e-01;RPB=3.926605e-01;AF1=0.5;AC1=1;DP4=41,47,41,38;MQ=20;FQ=108;PV4=0.54,0.17,1,1	GT:PL:GQ	0/1:135,0,147:99
comp35186_c0_seq2	664	.	A	G	106	.	DP=183;VDB=1.669012e-02;RPB=5.074703e-01;AF1=0.5;AC1=1;DP4=49,41,45,39;MQ=20;FQ=108;PV4=1,0.11,1,0.48	GT:PL:GQ	0/1:136,0,141:99
comp35186_c0_seq2	865	.	A	G	112	.	DP=158;VDB=2.580930e-01;RPB=1.557031e-01;AF1=0.5;AC1=1;DP4=38,41,30,46;MQ=20;FQ=112;PV4=0.33,0.043,1,1	GT:PL:GQ	0/1:142,0,142:99
comp35186_c0_seq2	1126	.	A	C	116	.	DP=174;VDB=1.744524e-03;RPB=1.272919e+00;AF1=0.5;AC1=1;DP4=12,69,10,78;MQ=20;FQ=113;PV4=0.65,0.46,1,1	GT:PL:GQ	0/1:146,0,141:99
comp35188_c0_seq1	975	.	C	T	105	.	DP=126;VDB=6.603626e-02;RPB=2.311329e+00;AF1=0.5;AC1=1;DP4=32,25,42,25;MQ=20;FQ=100;PV4=0.47,0.11,1,1	GT:PL:GQ	0/1:135,0,128:99
comp35188_c0_seq2	975	.	C	T	105	.	DP=126;VDB=6.603626e-02;RPB=2.311329e+00;AF1=0.5;AC1=1;DP4=32,25,42,25;MQ=20;FQ=100;PV4=0.47,0.11,1,1	GT:PL:GQ	0/1:135,0,128:99
comp35213_c0_seq3	2054	.	T	C	100	.	DP=122;VDB=1.553477e-01;RPB=-5.362916e-01;AF1=0.5;AC1=1;DP4=35,25,31,23;MQ=20;FQ=102;PV4=1,1,1,1	GT:PL:GQ	0/1:130,0,138:99
comp35213_c0_seq3	2312	.	G	A	80	.	DP=151;VDB=3.794440e-02;RPB=-1.232922e-01;AF1=0.5;AC1=1;DP4=52,30,37,22;MQ=20;FQ=83;PV4=1,0.33,1,1	GT:PL:GQ	0/1:110,0,133:99
comp35213_c0_seq6	2908	.	T	C	100	.	DP=122;VDB=1.553477e-01;RPB=-5.362916e-01;AF1=0.5;AC1=1;DP4=35,25,31,23;MQ=20;FQ=102;PV4=1,1,1,1	GT:PL:GQ	0/1:130,0,138:99
comp35213_c0_seq6	3166	.	G	A	80	.	DP=151;VDB=3.794440e-02;RPB=-1.232922e-01;AF1=0.5;AC1=1;DP4=52,30,37,22;MQ=20;FQ=83;PV4=1,0.33,1,1	GT:PL:GQ	0/1:110,0,133:99
comp35221_c0_seq1	111	.	T	C	100	.	DP=100;VDB=1.960081e-01;RPB=1.544026e+00;AF1=0.5;AC1=1;DP4=35,10,32,17;MQ=20;FQ=82;PV4=0.25,0.051,1,1	GT:PL:GQ	0/1:130,0,109:99
comp35221_c0_seq1	387	.	T	C	113	.	DP=102;VDB=3.499836e-01;RPB=-1.165289e+00;AF1=0.5;AC1=1;DP4=15,36,20,29;MQ=20;FQ=114;PV4=0.3,1,1,1	GT:PL:GQ	0/1:143,0,146:99
comp35221_c0_seq2	111	.	T	C	100	.	DP=100;VDB=1.960081e-01;RPB=1.544026e+00;AF1=0.5;AC1=1;DP4=35,10,32,17;MQ=20;FQ=82;PV4=0.25,0.051,1,1	GT:PL:GQ	0/1:130,0,109:99
comp35221_c0_seq2	387	.	T	C	113	.	DP=102;VDB=3.499836e-01;RPB=-1.165289e+00;AF1=0.5;AC1=1;DP4=15,36,20,29;MQ=20;FQ=114;PV4=0.3,1,1,1	GT:PL:GQ	0/1:143,0,146:99
comp35227_c0_seq2	234	.	G	C	222	.	DP=279;VDB=5.084894e-01;AF1=1;AC1=2;DP4=0,0,102,173;MQ=20;FQ=-282	GT:PL:GQ	1/1:255,255,0:99
comp35239_c0_seq2	286	.	G	A	108	.	DP=175;VDB=2.433298e-01;RPB=7.735484e-01;AF1=0.5;AC1=1;DP4=41,36,51,40;MQ=20;FQ=102;PV4=0.76,0.0087,1,1	GT:PL:GQ	0/1:138,0,130:99
comp35239_c0_seq4	286	.	G	A	108	.	DP=175;VDB=2.433298e-01;RPB=7.735484e-01;AF1=0.5;AC1=1;DP4=41,36,51,40;MQ=20;FQ=102;PV4=0.76,0.0087,1,1	GT:PL:GQ	0/1:138,0,130:99
comp35256_c0_seq6	2101	.	T	C	136	.	DP=621;VDB=4.424005e-01;RPB=3.097849e+00;AF1=0.5;AC1=1;DP4=51,208,80,269;MQ=20;FQ=94;PV4=0.37,1,1,1	GT:PL:GQ	0/1:166,0,121:99
comp35270_c0_seq1	368	.	T	G	178	.	DP=142;VDB=2.016341e-01;AF1=1;AC1=2;DP4=0,0,97,41;MQ=20;FQ=-282	GT:PL:GQ	1/1:211,255,0:99
comp35277_c0_seq1	456	.	G	T	75	.	DP=178;VDB=2.355305e-01;RPB=1.207677e+00;AF1=0.5;AC1=1;DP4=52,52,41,29;MQ=20;FQ=78;PV4=0.28,0.0086,1,1	GT:PL:GQ	0/1:105,0,144:99
comp35277_c0_seq1	470	.	A	G	71	.	DP=183;VDB=2.149207e-01;RPB=-1.950083e-02;AF1=0.5;AC1=1;DP4=57,50,43,27;MQ=20;FQ=74;PV4=0.35,1,1,1	GT:PL:GQ	0/1:101,0,141:99
comp35277_c0_seq1	579	.	G	C	84	.	DP=239;VDB=1.703402e-01;RPB=-2.500245e-01;AF1=0.5;AC1=1;DP4=93,43,63,38;MQ=20;FQ=87;PV4=0.41,1,1,1	GT:PL:GQ	0/1:114,0,137:99
comp35277_c0_seq1	609	.	C	T	79	.	DP=297;VDB=2.107389e-02;RPB=-9.869526e-02;AF1=0.5;AC1=1;DP4=91,74,64,59;MQ=20;FQ=82;PV4=0.63,1,1,1	GT:PL:GQ	0/1:109,0,145:99
comp35277_c0_seq1	676	.	C	T	107	.	DP=264;VDB=4.192119e-01;RPB=-1.364226e-01;AF1=0.5;AC1=1;DP4=43,104,38,75;MQ=20;FQ=110;PV4=0.5,1,1,1	GT:PL:GQ	0/1:137,0,168:99
comp35279_c1_seq1	345	.	G	A	106	.	DP=167;VDB=1.157696e-02;RPB=5.578370e-01;AF1=0.5;AC1=1;DP4=34,56,23,49;MQ=20;FQ=109;PV4=0.51,0.49,1,0.28	GT:PL:GQ	0/1:136,0,151:99
comp35282_c2_seq1	95	.	G	A	102	.	DP=146;VDB=2.823177e-01;RPB=-1.537633e+00;AF1=0.5;AC1=1;DP4=39,39,32,34;MQ=20;FQ=105;PV4=0.87,0.085,1,1	GT:PL:GQ	0/1:132,0,143:99
comp35297_c0_seq1	1101	.	G	C	222	.	DP=251;VDB=9.501830e-02;AF1=1;AC1=2;DP4=0,0,89,130;MQ=20;FQ=-282	GT:PL:GQ	1/1:255,255,0:99
comp35299_c0_seq3	1875	.	G	A	107	.	DP=331;VDB=5.244020e-01;RPB=2.108615e-01;AF1=0.5;AC1=1;DP4=81,87,72,72;MQ=20;FQ=110;PV4=0.82,1,1,1	GT:PL:GQ	0/1:137,0,153:99
comp35299_c0_seq8	1951	.	G	A	105	.	DP=331;VDB=5.244020e-01;RPB=2.108615e-01;AF1=0.5;AC1=1;DP4=81,87,72,72;MQ=20;FQ=108;PV4=0.82,1,1,1	GT:PL:GQ	0/1:135,0,155:99
comp35301_c0_seq1	2834	.	C	T	97	.	DP=208;VDB=3.749514e-01;RPB=1.652387e+00;AF1=0.5;AC1=1;DP4=67,40,62,34;MQ=20;FQ=99.7;PV4=0.88,0.3,1,1	GT:PL:GQ	0/1:127,0,138:99
comp35324_c0_seq1	1148	.	T	C	89	.	DP=108;VDB=5.573957e-02;RPB=1.146946e+00;AF1=0.5;AC1=1;DP4=35,23,28,17;MQ=20;FQ=91.9;PV4=1,0.14,1,1	GT:PL:GQ	0/1:119,0,136:99
comp35327_c0_seq4	1871	.	T	C	102	.	DP=168;VDB=4.050952e-01;RPB=1.097795e+00;AF1=0.5;AC1=1;DP4=49,35,42,36;MQ=20;FQ=104;PV4=0.64,1,1,0.49	GT:PL:GQ	0/1:132,0,138:99
comp35337_c0_seq4	86	.	C	T	72	.	DP=226;VDB=1.382559e-11;RPB=2.966513e+00;AF1=0.5;AC1=1;DP4=101,15,88,14;MQ=20;FQ=74.6;PV4=1,0.38,1,1	GT:PL:GQ	0/1:102,0,112:99
comp35345_c0_seq1	803	.	T	C	104	.	DP=153;VDB=4.745884e-02;RPB=1.239157e+00;AF1=0.5;AC1=1;DP4=43,37,34,35;MQ=20;FQ=106;PV4=0.62,1,1,1	GT:PL:GQ	0/1:134,0,141:99
comp35353_c0_seq2	252	.	T	C	121	.	DP=592;VDB=4.826671e-01;RPB=1.969618e+00;AF1=0.5;AC1=1;DP4=137,137,141,164;MQ=20;FQ=119;PV4=0.4,1,1,1	GT:PL:GQ	0/1:151,0,147:99
comp35353_c0_seq6	252	.	T	C	127	.	DP=592;VDB=4.826671e-01;RPB=1.969618e+00;AF1=0.5;AC1=1;DP4=137,137,141,164;MQ=20;FQ=114;PV4=0.4,1,1,1	GT:PL:GQ	0/1:157,0,141:99
comp35353_c0_seq6	1054	.	A	G	116	.	DP=592;VDB=4.757839e-01;RPB=-1.087930e+00;AF1=0.5;AC1=1;DP4=137,137,164,141;MQ=20;FQ=118;PV4=0.4,1,1,1	GT:PL:GQ	0/1:146,0,150:99
comp35356_c0_seq1	361	.	C	T	98	.	DP=183;VDB=4.290397e-01;RPB=9.756286e-01;AF1=0.5;AC1=1;DP4=54,38,51,32;MQ=20;FQ=101;PV4=0.76,0.21,1,1	GT:PL:GQ	0/1:128,0,138:99
comp35356_c0_seq1	422	.	G	A	106	.	DP=173;VDB=4.369428e-01;RPB=1.297003e+00;AF1=0.5;AC1=1;DP4=39,45,47,38;MQ=20;FQ=108;PV4=0.28,0.031,1,0.22	GT:PL:GQ	0/1:136,0,143:99
comp35356_c0_seq1	754	.	C	T	127	.	DP=206;VDB=2.419103e-01;RPB=1.234457e+00;AF1=0.5;AC1=1;DP4=32,65,34,74;MQ=20;FQ=120;PV4=0.88,0.0023,1,0.1	GT:PL:GQ	0/1:157,0,147:99
comp35370_c0_seq1	452	.	T	G	95	.	DP=165;VDB=1.660432e-01;RPB=-1.766817e+00;AF1=0.5;AC1=1;DP4=38,53,29,39;MQ=20;FQ=98;PV4=1,1,1,0.44	GT:PL:GQ	0/1:125,0,149:99
comp35370_c0_seq2	452	.	T	G	95	.	DP=165;VDB=1.660432e-01;RPB=-1.766817e+00;AF1=0.5;AC1=1;DP4=38,53,29,39;MQ=20;FQ=98;PV4=1,1,1,0.44	GT:PL:GQ	0/1:125,0,149:99
comp35386_c0_seq2	1193	.	A	G	114	.	DP=165;VDB=2.207534e-01;RPB=-1.330101e+00;AF1=0.5;AC1=1;DP4=33,51,24,51;MQ=20;FQ=116;PV4=0.41,0.06,1,1	GT:PL:GQ	0/1:144,0,148:99
comp35386_c0_seq2	1776	.	C	G	117	.	DP=295;VDB=5.009550e-01;RPB=2.020472e-01;AF1=0.5;AC1=1;DP4=49,107,29,102;MQ=20;FQ=120;PV4=0.085,0.31,1,1	GT:PL:GQ	0/1:147,0,165:99
comp35387_c0_seq1	1504	.	C	T	104	.	DP=127;VDB=2.761951e-01;RPB=-1.229218e+00;AF1=0.5;AC1=1;DP4=12,23,30,52;MQ=20;FQ=40;PV4=0.84,1,1,1	GT:PL:GQ	0/1:134,0,67:70
comp35400_c1_seq1	882	.	G	T	111	.	DP=168;VDB=1.280240e-03;RPB=-1.111006e+00;AF1=0.5;AC1=1;DP4=27,23,36,48;MQ=20;FQ=73;PV4=0.28,0.41,1,1	GT:PL:GQ	0/1:141,0,100:99
comp35400_c1_seq2	1303	.	G	T	111	.	DP=168;VDB=1.280240e-03;RPB=-1.111006e+00;AF1=0.5;AC1=1;DP4=27,23,36,48;MQ=20;FQ=73;PV4=0.28,0.41,1,1	GT:PL:GQ	0/1:141,0,100:99
comp35404_c0_seq1	580	.	C	T	105	.	DP=157;VDB=1.171379e-02;RPB=9.920148e-01;AF1=0.5;AC1=1;DP4=45,27,47,36;MQ=20;FQ=98.5;PV4=0.51,0.00072,1,1	GT:PL:GQ	0/1:135,0,126:99
comp35427_c0_seq2	749	.	A	G	105	.	DP=164;VDB=3.578704e-01;RPB=-9.048613e-01;AF1=0.5;AC1=1;DP4=34,50,42,37;MQ=20;FQ=108;PV4=0.12,0.02,1,1	GT:PL:GQ	0/1:135,0,149:99
comp35427_c0_seq2	1326	.	T	C	101	.	DP=125;VDB=4.182692e-02;RPB=-3.774552e-01;AF1=0.5;AC1=1;DP4=22,43,33,25;MQ=20;FQ=104;PV4=0.012,1,1,1	GT:PL:GQ	0/1:131,0,151:99
comp35427_c0_seq3	749	.	A	G	105	.	DP=164;VDB=3.578704e-01;RPB=-9.048613e-01;AF1=0.5;AC1=1;DP4=34,50,42,37;MQ=20;FQ=108;PV4=0.12,0.02,1,1	GT:PL:GQ	0/1:135,0,149:99
comp35427_c0_seq3	1326	.	T	C	101	.	DP=125;VDB=4.182692e-02;RPB=-3.774552e-01;AF1=0.5;AC1=1;DP4=22,43,33,25;MQ=20;FQ=104;PV4=0.012,1,1,1	GT:PL:GQ	0/1:131,0,151:99
comp35427_c0_seq5	749	.	A	G	105	.	DP=164;VDB=3.578704e-01;RPB=-9.048613e-01;AF1=0.5;AC1=1;DP4=34,50,42,37;MQ=20;FQ=108;PV4=0.12,0.02,1,1	GT:PL:GQ	0/1:135,0,149:99
comp35427_c0_seq5	1326	.	T	C	101	.	DP=125;VDB=4.182692e-02;RPB=-3.774552e-01;AF1=0.5;AC1=1;DP4=22,43,33,25;MQ=20;FQ=104;PV4=0.012,1,1,1	GT:PL:GQ	0/1:131,0,151:99
comp35429_c0_seq1	1487	.	A	C	104	.	DP=134;VDB=1.785315e-02;RPB=8.615444e-01;AF1=0.5;AC1=1;DP4=37,34,28,32;MQ=20;FQ=107;PV4=0.6,0.087,1,1	GT:PL:GQ	0/1:134,0,143:99
comp35429_c0_seq1	1579	.	C	T	93	.	DP=136;VDB=3.529209e-01;RPB=-2.889184e-02;AF1=0.5;AC1=1;DP4=31,46,29,29;MQ=20;FQ=96;PV4=0.3,0.0011,1,1	GT:PL:GQ	0/1:123,0,150:99
comp35429_c0_seq1	1711	.	C	T	75	.	DP=102;VDB=2.985335e-01;RPB=-9.590846e-01;AF1=0.5;AC1=1;DP4=37,22,27,13;MQ=20;FQ=78;PV4=0.67,1,1,1	GT:PL:GQ	0/1:105,0,134:99
comp35429_c0_seq1	1766	.	A	G	101	.	DP=114;VDB=3.640979e-01;RPB=5.179810e-01;AF1=0.5;AC1=1;DP4=25,37,23,27;MQ=20;FQ=104;PV4=0.57,0.26,1,0.31	GT:PL:GQ	0/1:131,0,149:99
comp35430_c0_seq1	178	.	G	A	85	.	DP=500;VDB=4.414552e-01;RPB=3.174001e-01;AF1=0.5;AC1=1;DP4=96,79,180,126;MQ=20;FQ=13.2;PV4=0.44,0.00028,1,1	GT:PL:GQ	0/1:115,0,40:43
comp35430_c0_seq2	178	.	G	A	91	.	DP=500;VDB=4.414552e-01;RPB=3.174001e-01;AF1=0.5;AC1=1;DP4=96,79,180,126;MQ=20;FQ=30;PV4=0.44,0.00028,1,1	GT:PL:GQ	0/1:121,0,57:60
comp35439_c0_seq1	71	.	A	G	81	.	DP=722;VDB=8.906358e-02;RPB=3.180618e+00;AF1=0.5;AC1=1;DP4=317,43,309,47;MQ=20;FQ=83.5;PV4=0.65,1,1,1	GT:PL:GQ	0/1:111,0,120:99
comp35440_c0_seq1	1846	.	C	T	92	.	DP=144;VDB=3.513927e-01;RPB=-6.727540e-01;AF1=0.5;AC1=1;DP4=45,31,33,27;MQ=20;FQ=94.9;PV4=0.73,0.095,1,0.15	GT:PL:GQ	0/1:122,0,138:99
comp35440_c0_seq3	332	.	C	T	92	.	DP=144;VDB=3.513927e-01;RPB=-6.727540e-01;AF1=0.5;AC1=1;DP4=45,31,33,27;MQ=20;FQ=94.9;PV4=0.73,0.095,1,0.15	GT:PL:GQ	0/1:122,0,138:99
comp35448_c0_seq1	527	.	T	C	125	.	DP=205;VDB=1.017381e-08;RPB=2.769719e+00;AF1=0.5;AC1=1;DP4=18,68,21,89;MQ=20;FQ=110;PV4=0.86,6e-06,1,0.069	GT:PL:GQ	0/1:155,0,137:99
comp35448_c0_seq1	1922	.	C	A	117	.	DP=277;VDB=1.648127e-02;RPB=1.629466e+00;AF1=0.5;AC1=1;DP4=7,115,8,131;MQ=20;FQ=104;PV4=1,0.18,1,0.25	GT:PL:GQ	0/1:147,0,131:99
comp35448_c0_seq2	527	.	T	C	126	.	DP=862;VDB=4.776755e-01;RPB=1.825157e+00;AF1=0.5;AC1=1;DP4=160,232,166,271;MQ=20;FQ=119;PV4=0.43,0.11,1,0.32	GT:PL:GQ	0/1:156,0,146:99
comp35448_c0_seq2	1240	.	C	A	117	.	DP=277;VDB=1.648127e-02;RPB=1.629466e+00;AF1=0.5;AC1=1;DP4=7,115,8,131;MQ=20;FQ=103;PV4=1,0.18,1,0.25	GT:PL:GQ	0/1:147,0,130:99
comp35458_c0_seq1	559	.	T	C	120	.	DP=404;VDB=4.575940e-01;RPB=-3.510450e-01;AF1=0.5;AC1=1;DP4=95,92,110,103;MQ=20;FQ=107;PV4=0.92,0.14,1,1	GT:PL:GQ	0/1:150,0,134:99
comp35458_c0_seq1	1170	.	G	T	114	.	DP=101;VDB=3.296199e-01;RPB=8.427438e-01;AF1=0.5;AC1=1;DP4=23,22,26,26;MQ=20;FQ=107;PV4=1,0.077,1,1	GT:PL:GQ	0/1:144,0,134:99
comp35463_c0_seq1	618	.	C	T	64	.	DP=117;VDB=4.890738e-02;RPB=-8.509392e-01;AF1=0.5;AC1=1;DP4=30,46,16,24;MQ=20;FQ=67;PV4=1,1,1,0.088	GT:PL:GQ	0/1:94,0,140:97
comp35463_c0_seq1	937	.	C	T	123	.	DP=109;VDB=4.262684e-03;RPB=1.442644e-01;AF1=0.5;AC1=1;DP4=10,34,20,42;MQ=20;FQ=93;PV4=0.38,0.27,1,0.26	GT:PL:GQ	0/1:153,0,120:99
comp35463_c0_seq5	1248	.	C	T	64	.	DP=117;VDB=4.890738e-02;RPB=-8.509392e-01;AF1=0.5;AC1=1;DP4=30,46,16,24;MQ=20;FQ=67;PV4=1,1,1,0.088	GT:PL:GQ	0/1:94,0,140:97
comp35463_c0_seq5	1567	.	C	T	123	.	DP=109;VDB=4.262684e-03;RPB=1.442644e-01;AF1=0.5;AC1=1;DP4=10,34,20,42;MQ=20;FQ=93;PV4=0.38,0.27,1,0.26	GT:PL:GQ	0/1:153,0,120:99
comp35466_c0_seq1	679	.	A	G	103	.	DP=178;VDB=2.285454e-01;RPB=1.444082e+00;AF1=0.5;AC1=1;DP4=40,54,30,48;MQ=20;FQ=106;PV4=0.64,0.22,1,1	GT:PL:GQ	0/1:133,0,151:99
comp35473_c0_seq1	1395	.	A	T	104	.	DP=122;VDB=3.620818e-01;RPB=5.728558e-01;AF1=0.5;AC1=1;DP4=34,28,27,27;MQ=20;FQ=106;PV4=0.71,0.39,1,0.23	GT:PL:GQ	0/1:134,0,141:99
comp35473_c0_seq1	1624	.	C	T	78	.	DP=151;VDB=3.638228e-01;RPB=9.334968e-01;AF1=0.5;AC1=1;DP4=43,47,29,30;MQ=20;FQ=81;PV4=1,0.17,1,1	GT:PL:GQ	0/1:108,0,144:99
comp35486_c0_seq1	1032	.	C	T	222	.	DP=316;VDB=3.436865e-01;AF1=1;AC1=2;DP4=0,0,165,126;MQ=20;FQ=-282	GT:PL:GQ	1/1:255,255,0:99
comp35486_c0_seq1	1473	.	G	A	222	.	DP=623;VDB=2.190825e-01;RPB=-1.649082e+00;AF1=1;AC1=2;DP4=0,1,160,340;MQ=20;FQ=-282;PV4=1,1,1,1	GT:PL:GQ	1/1:255,255,0:99
comp35495_c0_seq2	256	.	G	A	102	.	DP=122;VDB=1.269241e-02;RPB=-1.801459e+00;AF1=0.5;AC1=1;DP4=38,29,24,30;MQ=20;FQ=104;PV4=0.2,1,1,0.46	GT:PL:GQ	0/1:132,0,139:99
comp35495_c0_seq2	590	.	A	G	198	.	DP=182;VDB=4.515405e-01;AF1=1;AC1=2;DP4=0,0,115,58;MQ=20;FQ=-282	GT:PL:GQ	1/1:231,255,0:99
comp35495_c0_seq2	661	.	C	T	197	.	DP=194;VDB=2.156951e-01;RPB=-7.370533e-02;AF1=1;AC1=2;DP4=1,0,132,55;MQ=20;FQ=-282;PV4=1,0.26,1,0.21	GT:PL:GQ	1/1:230,255,0:99
comp35495_c0_seq2	744	.	T	A	222	.	DP=313;VDB=8.258550e-02;RPB=-7.085700e-01;AF1=1;AC1=2;DP4=0,1,159,148;MQ=20;FQ=-282;PV4=0.48,0.25,1,0.24	GT:PL:GQ	1/1:255,255,0:99
comp35495_c0_seq2	883	.	G	A	131	.	DP=371;VDB=9.479202e-02;RPB=-2.784548e-01;AF1=0.5;AC1=1;DP4=57,125,57,125;MQ=20;FQ=129;PV4=1,0.24,1,0.49	GT:PL:GQ	0/1:161,0,157:99
comp35505_c0_seq1	186	.	T	C	105	.	DP=379;VDB=4.017623e-01;RPB=-6.384943e-01;AF1=0.5;AC1=1;DP4=104,103,88,80;MQ=20;FQ=108;PV4=0.76,0.093,1,1	GT:PL:GQ	0/1:135,0,154:99
comp35505_c0_seq1	501	.	G	A	127	.	DP=295;VDB=5.203357e-01;RPB=1.146027e+00;AF1=0.5;AC1=1;DP4=58,91,50,91;MQ=20;FQ=126;PV4=0.55,0.49,1,1	GT:PL:GQ	0/1:157,0,155:99
comp35505_c0_seq1	945	.	C	T	117	.	DP=147;VDB=5.668220e-02;RPB=8.015100e-01;AF1=0.5;AC1=1;DP4=31,30,38,47;MQ=20;FQ=91;PV4=0.5,1,1,0.39	GT:PL:GQ	0/1:147,0,118:99
comp35505_c0_seq2	186	.	T	C	108	.	DP=379;VDB=4.017623e-01;RPB=-6.384943e-01;AF1=0.5;AC1=1;DP4=104,103,88,80;MQ=20;FQ=111;PV4=0.76,0.093,1,1	GT:PL:GQ	0/1:138,0,154:99
comp35505_c0_seq2	501	.	G	A	119	.	DP=295;VDB=5.203357e-01;RPB=1.146027e+00;AF1=0.5;AC1=1;DP4=58,91,50,91;MQ=20;FQ=122;PV4=0.55,0.49,1,1	GT:PL:GQ	0/1:149,0,160:99
comp35505_c0_seq2	945	.	C	T	114	.	DP=171;VDB=4.373150e-01;RPB=5.696889e-01;AF1=0.5;AC1=1;DP4=36,34,50,49;MQ=20;FQ=88;PV4=1,1,1,0.44	GT:PL:GQ	0/1:144,0,115:99
comp35514_c0_seq1	296	.	G	C	112	.	DP=150;VDB=1.933138e-01;RPB=-4.429429e-01;AF1=0.5;AC1=1;DP4=30,44,33,41;MQ=20;FQ=114;PV4=0.74,1,1,1	GT:PL:GQ	0/1:142,0,146:99
comp35514_c0_seq1	917	.	T	C	120	.	DP=175;VDB=1.535589e-02;RPB=8.269176e-01;AF1=0.5;AC1=1;DP4=30,57,20,65;MQ=20;FQ=120;PV4=0.13,0.074,1,1	GT:PL:GQ	0/1:150,0,151:99
comp35514_c0_seq1	946	.	C	T	107	.	DP=113;VDB=2.507055e-01;RPB=2.189449e+00;AF1=0.5;AC1=1;DP4=20,37,11,42;MQ=20;FQ=110;PV4=0.14,0.24,1,0.31	GT:PL:GQ	0/1:137,0,148:99
comp35517_c0_seq3	124	.	A	G	184	.	DP=106;VDB=5.193080e-01;AF1=1;AC1=2;DP4=0,0,45,54;MQ=20;FQ=-282	GT:PL:GQ	1/1:217,255,0:99
comp35517_c0_seq4	763	.	A	G	222	.	DP=907;VDB=2.019060e-01;RPB=-1.732052e+00;AF1=1;AC1=2;DP4=0,1,95,716;MQ=20;FQ=-282;PV4=1,1,1,1	GT:PL:GQ	1/1:255,255,0:99
comp35523_c0_seq2	1200	.	A	G	119	.	DP=173;VDB=5.058411e-03;RPB=1.053767e-01;AF1=0.5;AC1=1;DP4=29,53,35,52;MQ=20;FQ=118;PV4=0.53,0.15,1,0.36	GT:PL:GQ	0/1:149,0,147:99
comp35523_c0_seq2	1788	.	T	C	105	.	DP=173;VDB=2.076173e-03;RPB=9.295165e-01;AF1=0.5;AC1=1;DP4=53,29,52,35;MQ=20;FQ=100;PV4=0.53,0.16,1,0.36	GT:PL:GQ	0/1:135,0,128:99
comp35523_c0_seq3	1200	.	A	G	105	.	DP=115;VDB=3.369498e-01;RPB=9.254006e-01;AF1=0.5;AC1=1;DP4=27,30,31,24;MQ=20;FQ=107;PV4=0.35,0.21,1,0.35	GT:PL:GQ	0/1:135,0,143:99
comp35523_c0_seq3	1316	.	T	C	110	.	DP=112;VDB=3.670531e-01;RPB=9.093972e-03;AF1=0.5;AC1=1;DP4=30,26,23,30;MQ=20;FQ=109;PV4=0.34,0.22,1,0.31	GT:PL:GQ	0/1:140,0,139:99
comp35524_c0_seq2	767	.	C	T	116	.	DP=169;VDB=5.207091e-01;RPB=-5.377735e-01;AF1=0.5;AC1=1;DP4=28,42,42,57;MQ=20;FQ=95;PV4=0.87,0.18,1,1	GT:PL:GQ	0/1:146,0,122:99
comp35524_c0_seq4	767	.	C	T	115	.	DP=154;VDB=2.522684e-01;RPB=-1.217605e+00;AF1=0.5;AC1=1;DP4=24,38,39,53;MQ=20;FQ=91;PV4=0.74,0.26,1,1	GT:PL:GQ	0/1:145,0,118:99
comp35537_c0_seq1	995	.	C	T	113	.	DP=253;VDB=3.470289e-01;RPB=6.741214e-02;AF1=0.5;AC1=1;DP4=62,65,72,53;MQ=20;FQ=115;PV4=0.17,1,1,0.26	GT:PL:GQ	0/1:143,0,150:99
comp35546_c0_seq3	369	.	T	C	78	.	DP=152;VDB=1.094777e-01;RPB=8.908004e-01;AF1=0.5;AC1=1;DP4=56,34,31,28;MQ=20;FQ=81;PV4=0.31,0.18,1,1	GT:PL:GQ	0/1:108,0,133:99
comp35546_c0_seq3	410	.	T	C	96	.	DP=165;VDB=4.298986e-03;RPB=4.632079e-01;AF1=0.5;AC1=1;DP4=35,53,25,40;MQ=20;FQ=99;PV4=1,1,1,1	GT:PL:GQ	0/1:126,0,148:99
comp35553_c0_seq2	2751	.	C	T	111	.	DP=137;VDB=4.259661e-01;RPB=-4.316390e-01;AF1=0.5;AC1=1;DP4=39,28,32,35;MQ=20;FQ=107;PV4=0.3,0.31,1,1	GT:PL:GQ	0/1:141,0,135:99
comp35553_c0_seq2	3366	.	C	T	119	.	DP=182;VDB=2.957985e-01;RPB=3.446565e-01;AF1=0.5;AC1=1;DP4=19,69,18,68;MQ=20;FQ=121;PV4=1,0.23,1,1	GT:PL:GQ	0/1:149,0,155:99
comp35561_c1_seq2	842	.	C	G	120	.	DP=715;VDB=4.776700e-01;RPB=6.730875e-01;AF1=0.5;AC1=1;DP4=179,179,153,184;MQ=20;FQ=122;PV4=0.25,0.35,1,0.042	GT:PL:GQ	0/1:150,0,156:99
comp35561_c1_seq3	842	.	C	G	113	.	DP=769;VDB=3.044686e-01;RPB=4.470288e-01;AF1=0.5;AC1=1;DP4=182,200,158,205;MQ=20;FQ=116;PV4=0.27,0.06,1,0.053	GT:PL:GQ	0/1:143,0,153:99
comp35570_c0_seq3	310	.	A	G	94	.	DP=106;VDB=2.584583e-01;RPB=5.181069e-01;AF1=0.5;AC1=1;DP4=21,32,8,36;MQ=20;FQ=96.6;PV4=0.027,1,1,1	GT:PL:GQ	0/1:124,0,134:99
comp35570_c0_seq4	310	.	A	G	94	.	DP=106;VDB=2.584583e-01;RPB=5.181069e-01;AF1=0.5;AC1=1;DP4=21,32,8,36;MQ=20;FQ=96.6;PV4=0.027,1,1,1	GT:PL:GQ	0/1:124,0,134:99
comp35570_c0_seq5	310	.	A	G	94	.	DP=106;VDB=2.584583e-01;RPB=5.181069e-01;AF1=0.5;AC1=1;DP4=21,32,8,36;MQ=20;FQ=96.6;PV4=0.027,1,1,1	GT:PL:GQ	0/1:124,0,134:99
comp35570_c0_seq6	310	.	A	G	94	.	DP=106;VDB=2.584583e-01;RPB=5.181069e-01;AF1=0.5;AC1=1;DP4=21,32,8,36;MQ=20;FQ=96.6;PV4=0.027,1,1,1	GT:PL:GQ	0/1:124,0,134:99
comp35576_c0_seq1	512	.	C	G	101	.	DP=274;VDB=5.208659e-01;RPB=3.808471e-01;AF1=0.5;AC1=1;DP4=48,100,50,66;MQ=20;FQ=104;PV4=0.095,1,1,1	GT:PL:GQ	0/1:131,0,165:99
comp35576_c0_seq1	1111	.	C	T	105	.	DP=199;VDB=3.714964e-01;RPB=-1.025707e+00;AF1=0.5;AC1=1;DP4=45,60,47,45;MQ=20;FQ=108;PV4=0.26,0.037,1,1	GT:PL:GQ	0/1:135,0,151:99
comp35576_c0_seq1	1559	.	G	T	65	.	DP=124;VDB=2.662853e-01;RPB=1.361171e-02;AF1=0.5;AC1=1;DP4=35,44,17,25;MQ=20;FQ=68;PV4=0.7,1,1,1	GT:PL:GQ	0/1:95,0,139:98
comp35584_c0_seq2	1444	.	C	T	104	.	DP=200;VDB=2.467542e-01;RPB=-3.041346e-02;AF1=0.5;AC1=1;DP4=42,67,32,55;MQ=20;FQ=107;PV4=0.88,0.22,1,1	GT:PL:GQ	0/1:134,0,154:99
comp35584_c0_seq3	1590	.	C	T	104	.	DP=200;VDB=2.467542e-01;RPB=-3.041346e-02;AF1=0.5;AC1=1;DP4=42,67,32,55;MQ=20;FQ=107;PV4=0.88,0.22,1,1	GT:PL:GQ	0/1:134,0,154:99
comp35584_c0_seq5	1523	.	C	T	104	.	DP=200;VDB=2.467542e-01;RPB=-3.041346e-02;AF1=0.5;AC1=1;DP4=42,67,32,55;MQ=20;FQ=107;PV4=0.88,0.22,1,1	GT:PL:GQ	0/1:134,0,154:99
comp35589_c0_seq1	445	.	T	G	47	.	DP=157;VDB=3.139178e-01;RPB=3.817441e+00;AF1=0.5;AC1=1;DP4=64,6,48,6;MQ=20;FQ=49.6;PV4=0.76,1,1,1	GT:PL:GQ	0/1:77,0,87:80
comp35589_c0_seq1	801	.	T	C	120	.	DP=133;VDB=4.246981e-01;RPB=1.013095e+00;AF1=0.5;AC1=1;DP4=20,44,22,46;MQ=20;FQ=117;PV4=1,0.13,1,0.34	GT:PL:GQ	0/1:150,0,145:99
comp35589_c0_seq3	445	.	T	G	47	.	DP=157;VDB=3.139178e-01;RPB=3.817441e+00;AF1=0.5;AC1=1;DP4=64,6,48,6;MQ=20;FQ=49.6;PV4=0.76,1,1,1	GT:PL:GQ	0/1:77,0,87:80
comp35589_c0_seq3	801	.	T	C	120	.	DP=133;VDB=4.246981e-01;RPB=1.013095e+00;AF1=0.5;AC1=1;DP4=20,44,22,46;MQ=20;FQ=117;PV4=1,0.13,1,0.34	GT:PL:GQ	0/1:150,0,145:99
comp35600_c0_seq3	4011	.	T	G	104	.	DP=494;VDB=3.699552e-01;RPB=-5.369599e-01;AF1=0.5;AC1=1;DP4=129,126,95,116;MQ=20;FQ=107;PV4=0.26,1,1,1	GT:PL:GQ	0/1:134,0,151:99
comp35615_c0_seq1	1518	.	C	T	111	.	DP=113;VDB=3.747180e-01;RPB=-7.798973e-01;AF1=0.5;AC1=1;DP4=29,26,27,30;MQ=20;FQ=109;PV4=0.71,0.37,1,1	GT:PL:GQ	0/1:141,0,137:99
comp35622_c0_seq1	1450	.	C	T	91	.	DP=105;VDB=2.205674e-01;RPB=1.465213e-01;AF1=0.5;AC1=1;DP4=32,22,24,17;MQ=20;FQ=93.9;PV4=1,1,1,1	GT:PL:GQ	0/1:121,0,138:99
comp35626_c0_seq2	2293	.	G	A	96	.	DP=280;VDB=4.988371e-01;RPB=1.002059e+00;AF1=0.5;AC1=1;DP4=74,78,63,57;MQ=20;FQ=99;PV4=0.54,0.5,1,1	GT:PL:GQ	0/1:126,0,155:99
comp35631_c0_seq1	468	.	C	T	108	.	DP=139;VDB=4.136908e-02;RPB=-4.012054e-01;AF1=0.5;AC1=1;DP4=33,38,28,35;MQ=20;FQ=110;PV4=0.86,0.13,1,1	GT:PL:GQ	0/1:138,0,146:99
comp35631_c0_seq1	482	.	C	T	109	.	DP=134;VDB=2.091970e-01;RPB=-1.297186e+00;AF1=0.5;AC1=1;DP4=36,34,26,36;MQ=20;FQ=111;PV4=0.3,0.11,1,1	GT:PL:GQ	0/1:139,0,143:99
comp35632_c0_seq1	117	.	C	G	170	.	DP=116;VDB=2.853163e-06;AF1=1;AC1=2;DP4=0,0,80,35;MQ=20;FQ=-282	GT:PL:GQ	1/1:203,255,0:99
comp35632_c0_seq1	249	.	C	T	187	.	DP=130;VDB=4.928761e-01;AF1=1;AC1=2;DP4=0,0,70,55;MQ=20;FQ=-282	GT:PL:GQ	1/1:220,255,0:99
comp35632_c0_seq3	117	.	C	G	170	.	DP=116;VDB=2.853163e-06;AF1=1;AC1=2;DP4=0,0,80,35;MQ=20;FQ=-282	GT:PL:GQ	1/1:203,255,0:99
comp35632_c0_seq3	249	.	C	T	187	.	DP=130;VDB=4.928761e-01;AF1=1;AC1=2;DP4=0,0,70,55;MQ=20;FQ=-282	GT:PL:GQ	1/1:220,255,0:99
comp35635_c0_seq1	1326	.	T	C	106	.	DP=109;VDB=8.487530e-02;RPB=8.480961e-01;AF1=0.5;AC1=1;DP4=33,21,21,27;MQ=20;FQ=105;PV4=0.11,1,1,1	GT:PL:GQ	0/1:136,0,134:99
comp35644_c0_seq1	662	.	T	C	183	.	DP=111;VDB=4.952051e-03;AF1=1;AC1=2;DP4=0,0,48,52;MQ=20;FQ=-282	GT:PL:GQ	1/1:216,255,0:99
comp35654_c0_seq1	302	.	A	T	110	.	DP=206;VDB=3.343394e-02;RPB=8.801546e-01;AF1=0.5;AC1=1;DP4=56,41,51,45;MQ=20;FQ=109;PV4=0.56,0.051,1,0.3	GT:PL:GQ	0/1:140,0,138:99
comp35654_c0_seq4	350	.	A	G	222	.	DP=1616;VDB=4.203895e-45;AF1=1;AC1=2;DP4=0,0,380,945;MQ=20;FQ=-282	GT:PL:GQ	1/1:255,255,0:99
comp35654_c0_seq17	302	.	A	T	110	.	DP=206;VDB=3.343394e-02;RPB=8.801546e-01;AF1=0.5;AC1=1;DP4=56,41,51,45;MQ=20;FQ=109;PV4=0.56,0.051,1,0.3	GT:PL:GQ	0/1:140,0,138:99
comp35654_c0_seq18	350	.	A	G	222	.	DP=1616;VDB=4.203895e-45;AF1=1;AC1=2;DP4=0,0,380,945;MQ=20;FQ=-282	GT:PL:GQ	1/1:255,255,0:99
comp35654_c0_seq22	302	.	A	T	110	.	DP=206;VDB=3.343394e-02;RPB=8.801546e-01;AF1=0.5;AC1=1;DP4=56,41,51,45;MQ=20;FQ=109;PV4=0.56,0.051,1,0.3	GT:PL:GQ	0/1:140,0,138:99
comp35654_c0_seq22	3308	.	T	A	111	.	DP=206;VDB=2.070274e-02;RPB=-3.518041e-01;AF1=0.5;AC1=1;DP4=41,56,45,51;MQ=20;FQ=113;PV4=0.56,0.052,1,0.3	GT:PL:GQ	0/1:141,0,145:99
comp35654_c0_seq24	302	.	A	T	110	.	DP=206;VDB=3.343394e-02;RPB=8.801546e-01;AF1=0.5;AC1=1;DP4=56,41,51,45;MQ=20;FQ=109;PV4=0.56,0.051,1,0.3	GT:PL:GQ	0/1:140,0,138:99
comp35654_c0_seq34	302	.	A	T	110	.	DP=206;VDB=3.343394e-02;RPB=8.801546e-01;AF1=0.5;AC1=1;DP4=56,41,51,45;MQ=20;FQ=109;PV4=0.56,0.051,1,0.3	GT:PL:GQ	0/1:140,0,138:99
comp35654_c0_seq34	2626	.	T	A	111	.	DP=206;VDB=2.070274e-02;RPB=-3.518041e-01;AF1=0.5;AC1=1;DP4=41,56,45,51;MQ=20;FQ=113;PV4=0.56,0.052,1,0.3	GT:PL:GQ	0/1:141,0,145:99
comp35654_c0_seq35	302	.	A	T	110	.	DP=206;VDB=3.343394e-02;RPB=8.801546e-01;AF1=0.5;AC1=1;DP4=56,41,51,45;MQ=20;FQ=109;PV4=0.56,0.051,1,0.3	GT:PL:GQ	0/1:140,0,138:99
comp35654_c0_seq39	302	.	A	T	110	.	DP=206;VDB=3.343394e-02;RPB=8.801546e-01;AF1=0.5;AC1=1;DP4=56,41,51,45;MQ=20;FQ=109;PV4=0.56,0.051,1,0.3	GT:PL:GQ	0/1:140,0,138:99
comp35654_c0_seq39	1944	.	T	A	111	.	DP=206;VDB=2.070274e-02;RPB=-3.518041e-01;AF1=0.5;AC1=1;DP4=41,56,45,51;MQ=20;FQ=113;PV4=0.56,0.052,1,0.3	GT:PL:GQ	0/1:141,0,145:99
comp35654_c0_seq43	302	.	A	T	110	.	DP=206;VDB=3.343394e-02;RPB=8.801546e-01;AF1=0.5;AC1=1;DP4=56,41,51,45;MQ=20;FQ=109;PV4=0.56,0.051,1,0.3	GT:PL:GQ	0/1:140,0,138:99
comp35664_c0_seq6	501	.	C	G	91	.	DP=469;VDB=1.429937e-07;RPB=-7.175393e-01;AF1=0.5;AC1=1;DP4=186,47,177,41;MQ=20;FQ=91.9;PV4=0.72,0.12,1,1	GT:PL:GQ	0/1:121,0,123:99
comp35678_c0_seq1	267	.	G	A	61	.	DP=108;VDB=2.635912e-01;RPB=-3.372642e+00;AF1=0.5;AC1=1;DP4=32,40,15,21;MQ=20;FQ=64;PV4=0.84,1,1,0.4	GT:PL:GQ	0/1:91,0,139:94
comp35678_c0_seq1	283	.	G	A	83	.	DP=121;VDB=1.124601e-01;RPB=-3.248827e+00;AF1=0.5;AC1=1;DP4=32,39,25,22;MQ=20;FQ=86;PV4=0.45,0.14,1,1	GT:PL:GQ	0/1:113,0,147:99
comp35682_c0_seq1	239	.	G	C	55	.	DP=274;VDB=3.213539e-01;RPB=1.009665e+00;AF1=0.5;AC1=1;DP4=117,44,78,25;MQ=20;FQ=58;PV4=0.67,1,1,1	GT:PL:GQ	0/1:85,0,129:88
comp35687_c0_seq1	567	.	G	A	103	.	DP=209;VDB=5.014712e-01;RPB=3.515202e-01;AF1=0.5;AC1=1;DP4=55,58,42,50;MQ=20;FQ=106;PV4=0.68,1,1,1	GT:PL:GQ	0/1:133,0,148:99
comp35687_c0_seq1	1853	.	C	T	121	.	DP=108;VDB=2.829782e-01;RPB=2.019701e-01;AF1=0.5;AC1=1;DP4=22,22,24,38;MQ=20;FQ=95;PV4=0.32,0.5,1,1	GT:PL:GQ	0/1:151,0,122:99
comp35689_c0_seq3	2163	.	C	G	110	.	DP=977;VDB=7.487826e-02;RPB=-2.074830e+00;AF1=0.5;AC1=1;DP4=149,391,118,289;MQ=20;FQ=113;PV4=0.66,0.18,1,1	GT:PL:GQ	0/1:140,0,170:99
comp35689_c0_seq3	2217	.	A	G	113	.	DP=447;VDB=1.777707e-01;RPB=-4.258482e-01;AF1=0.5;AC1=1;DP4=33,203,22,184;MQ=20;FQ=116;PV4=0.31,1,1,1	GT:PL:GQ	0/1:143,0,171:99
comp35689_c0_seq4	2115	.	C	G	93	.	DP=977;VDB=7.487826e-02;RPB=-2.074830e+00;AF1=0.5;AC1=1;DP4=149,391,118,289;MQ=20;FQ=96;PV4=0.66,0.18,1,1	GT:PL:GQ	0/1:123,0,163:99
comp35689_c0_seq4	2169	.	A	G	117	.	DP=447;VDB=1.777707e-01;RPB=-4.258482e-01;AF1=0.5;AC1=1;DP4=33,203,22,184;MQ=20;FQ=120;PV4=0.31,1,1,1	GT:PL:GQ	0/1:147,0,171:99
comp35704_c0_seq1	2185	.	G	A	77	.	DP=306;VDB=4.519893e-01;RPB=-4.960568e-01;AF1=0.5;AC1=1;DP4=61,125,45,73;MQ=20;FQ=80;PV4=0.39,0.36,1,0.4	GT:PL:GQ	0/1:107,0,156:99
comp35717_c0_seq1	1213	.	C	T	119	.	DP=271;VDB=1.582625e-01;RPB=-1.707306e-01;AF1=0.5;AC1=1;DP4=70,61,62,72;MQ=20;FQ=118;PV4=0.27,0.0049,1,0.36	GT:PL:GQ	0/1:149,0,148:99
comp35723_c0_seq1	1875	.	C	T	132	.	DP=416;VDB=6.404679e-02;RPB=-1.968452e+00;AF1=0.5;AC1=1;DP4=60,117,86,143;MQ=20;FQ=101;PV4=0.47,1,1,1	GT:PL:GQ	0/1:162,0,128:99
comp35723_c0_seq2	2063	.	C	T	133	.	DP=416;VDB=6.404679e-02;RPB=-1.968452e+00;AF1=0.5;AC1=1;DP4=60,117,86,143;MQ=20;FQ=93;PV4=0.47,1,1,1	GT:PL:GQ	0/1:163,0,120:99
comp35723_c0_seq3	2163	.	C	T	132	.	DP=416;VDB=6.404679e-02;RPB=-1.968452e+00;AF1=0.5;AC1=1;DP4=60,117,86,143;MQ=20;FQ=104;PV4=0.47,1,1,1	GT:PL:GQ	0/1:162,0,131:99
comp35723_c0_seq4	2351	.	C	T	131	.	DP=416;VDB=6.404679e-02;RPB=-1.968452e+00;AF1=0.5;AC1=1;DP4=60,117,86,143;MQ=20;FQ=99;PV4=0.47,1,1,1	GT:PL:GQ	0/1:161,0,126:99
comp35728_c0_seq3	943	.	A	G	79	.	DP=188;VDB=2.804002e-01;RPB=-7.467335e-01;AF1=0.5;AC1=1;DP4=10,99,7,72;MQ=20;FQ=82;PV4=1,1,1,1	GT:PL:GQ	0/1:109,0,151:99
comp35728_c0_seq5	1043	.	A	G	79	.	DP=188;VDB=2.804002e-01;RPB=-7.467335e-01;AF1=0.5;AC1=1;DP4=10,99,7,72;MQ=20;FQ=82;PV4=1,1,1,1	GT:PL:GQ	0/1:109,0,151:99
comp35729_c0_seq1	286	.	G	T	94	.	DP=144;VDB=3.681255e-01;RPB=2.175137e+00;AF1=0.5;AC1=1;DP4=45,33,35,27;MQ=20;FQ=96.9;PV4=1,1,1,1	GT:PL:GQ	0/1:124,0,140:99
comp35729_c0_seq1	455	.	T	G	123	.	DP=231;VDB=2.928996e-02;RPB=-1.200860e+00;AF1=0.5;AC1=1;DP4=39,71,45,74;MQ=20;FQ=121;PV4=0.78,0.034,1,1	GT:PL:GQ	0/1:153,0,150:99
comp35730_c0_seq2	496	.	C	T	110	.	DP=163;VDB=3.357552e-01;RPB=2.361975e-01;AF1=0.5;AC1=1;DP4=40,43,33,43;MQ=20;FQ=112;PV4=0.63,0.0048,1,1	GT:PL:GQ	0/1:140,0,145:99
comp35730_c0_seq3	496	.	C	T	110	.	DP=163;VDB=3.357552e-01;RPB=2.361975e-01;AF1=0.5;AC1=1;DP4=40,43,33,43;MQ=20;FQ=112;PV4=0.63,0.0048,1,1	GT:PL:GQ	0/1:140,0,145:99
comp35741_c1_seq1	836	.	G	A	104	.	DP=137;VDB=3.508790e-01;RPB=4.425274e-01;AF1=0.5;AC1=1;DP4=44,28,32,32;MQ=20;FQ=104;PV4=0.23,0.075,1,1	GT:PL:GQ	0/1:134,0,135:99
comp35742_c0_seq2	676	.	G	A	86	.	DP=222;VDB=5.156962e-01;RPB=1.062348e+00;AF1=0.5;AC1=1;DP4=78,44,68,30;MQ=20;FQ=89;PV4=0.47,0.26,1,1	GT:PL:GQ	0/1:116,0,140:99
comp35760_c0_seq1	1275	.	G	A	143	.	DP=336;VDB=2.708980e-01;RPB=-6.162485e-01;AF1=0.5;AC1=1;DP4=14,123,28,151;MQ=20;FQ=108;PV4=0.18,1,1,1	GT:PL:GQ	0/1:173,0,135:99
comp35760_c0_seq4	1388	.	G	A	142	.	DP=336;VDB=2.708980e-01;RPB=-6.162485e-01;AF1=0.5;AC1=1;DP4=14,123,28,151;MQ=20;FQ=93;PV4=0.18,1,1,1	GT:PL:GQ	0/1:172,0,120:99
comp35774_c0_seq1	83	.	T	C	92	.	DP=202;VDB=1.033533e-01;RPB=2.164598e+00;AF1=0.5;AC1=1;DP4=83,15,74,24;MQ=20;FQ=82.7;PV4=0.15,0.21,1,1	GT:PL:GQ	0/1:122,0,110:99
comp35782_c0_seq1	527	.	C	T	66	.	DP=113;VDB=3.226613e-01;RPB=5.556715e-01;AF1=0.5;AC1=1;DP4=42,29,25,16;MQ=20;FQ=69;PV4=1,0.036,1,1	GT:PL:GQ	0/1:96,0,134:99
comp35787_c0_seq1	206	.	G	C	89	.	DP=215;VDB=5.058163e-01;RPB=4.436292e-01;AF1=0.5;AC1=1;DP4=85,20,87,21;MQ=20;FQ=87.3;PV4=1,1,1,0.12	GT:PL:GQ	0/1:119,0,116:99
comp35787_c0_seq1	461	.	G	A	119	.	DP=472;VDB=3.936911e-01;RPB=8.498607e-02;AF1=0.5;AC1=1;DP4=127,110,105,119;MQ=20;FQ=118;PV4=0.16,0.32,1,0.0015	GT:PL:GQ	0/1:149,0,147:99
comp35789_c0_seq1	70	.	C	G	75	.	DP=104;VDB=1.192672e-01;RPB=1.633387e+00;AF1=0.5;AC1=1;DP4=42,6,47,9;MQ=20;FQ=59.9;PV4=0.78,0.057,1,1	GT:PL:GQ	0/1:105,0,87:90
comp35789_c0_seq1	446	.	C	T	114	.	DP=120;VDB=1.210897e-02;RPB=5.708482e-01;AF1=0.5;AC1=1;DP4=33,28,21,36;MQ=20;FQ=112;PV4=0.067,1,1,1	GT:PL:GQ	0/1:144,0,140:99
comp35795_c0_seq1	192	.	G	A	222	.	DP=637;VDB=1.100786e-01;RPB=-1.199328e-01;AF1=1;AC1=2;DP4=0,1,333,287;MQ=20;FQ=-282;PV4=0.46,1,1,0.23	GT:PL:GQ	1/1:255,255,0:99
comp35795_c0_seq2	192	.	G	A	222	.	DP=637;VDB=1.100786e-01;RPB=-1.199328e-01;AF1=1;AC1=2;DP4=0,1,333,287;MQ=20;FQ=-282;PV4=0.46,1,1,0.23	GT:PL:GQ	1/1:255,255,0:99
comp35804_c0_seq4	851	.	C	T	108	.	DP=142;VDB=3.542175e-01;RPB=-1.768675e+00;AF1=0.5;AC1=1;DP4=30,37,42,31;MQ=20;FQ=108;PV4=0.18,0.39,1,1	GT:PL:GQ	0/1:138,0,139:99
comp35804_c0_seq4	880	.	G	A	109	.	DP=133;VDB=2.617168e-01;RPB=8.265923e-01;AF1=0.5;AC1=1;DP4=31,33,36,30;MQ=20;FQ=109;PV4=0.6,1,1,1	GT:PL:GQ	0/1:139,0,140:99
comp35806_c0_seq2	154	.	G	A	95	.	DP=2996;VDB=3.259722e-01;RPB=8.000864e-01;AF1=0.5;AC1=1;DP4=728,873,639,689;MQ=20;FQ=98;PV4=0.16,7.4e-24,1,1	GT:PL:GQ	0/1:125,0,152:99
comp35812_c0_seq2	236	.	G	A	94	.	DP=114;VDB=2.959539e-01;RPB=3.307721e-01;AF1=0.5;AC1=1;DP4=39,22,29,20;MQ=20;FQ=96.5;PV4=0.69,1,1,1	GT:PL:GQ	0/1:124,0,133:99
comp35812_c0_seq4	236	.	G	A	94	.	DP=114;VDB=2.959539e-01;RPB=3.307721e-01;AF1=0.5;AC1=1;DP4=39,22,29,20;MQ=20;FQ=96.5;PV4=0.69,1,1,1	GT:PL:GQ	0/1:124,0,133:99
comp35825_c0_seq2	369	.	C	T	90	.	DP=515;VDB=9.343379e-02;RPB=9.904346e-01;AF1=0.5;AC1=1;DP4=140,124,140,88;MQ=20;FQ=93;PV4=0.068,9.3e-05,1,1	GT:PL:GQ	0/1:120,0,149:99
comp35825_c0_seq2	631	.	C	T	121	.	DP=320;VDB=2.286243e-01;RPB=2.124757e+00;AF1=0.5;AC1=1;DP4=71,106,49,93;MQ=20;FQ=123;PV4=0.35,0.0085,1,0.18	GT:PL:GQ	0/1:151,0,158:99
comp35825_c0_seq2	1014	.	C	T	138	.	DP=253;VDB=4.519097e-01;RPB=5.447735e-01;AF1=0.5;AC1=1;DP4=26,87,36,101;MQ=20;FQ=121;PV4=0.56,0.44,1,1	GT:PL:GQ	0/1:168,0,148:99
comp35827_c0_seq3	391	.	G	A	110	.	DP=127;VDB=7.923345e-02;RPB=4.460331e-01;AF1=0.5;AC1=1;DP4=32,31,32,32;MQ=20;FQ=109;PV4=1,0.22,1,1	GT:PL:GQ	0/1:140,0,139:99
comp35827_c0_seq16	708	.	G	A	110	.	DP=127;VDB=7.923345e-02;RPB=4.460331e-01;AF1=0.5;AC1=1;DP4=32,31,32,32;MQ=20;FQ=109;PV4=1,0.22,1,1	GT:PL:GQ	0/1:140,0,139:99
comp35829_c0_seq1	1509	.	T	C	91	.	DP=121;VDB=9.548782e-02;RPB=-9.037639e-01;AF1=0.5;AC1=1;DP4=32,35,22,25;MQ=20;FQ=94;PV4=1,1,1,1	GT:PL:GQ	0/1:121,0,143:99
comp35829_c0_seq4	2295	.	G	A	111	.	DP=121;VDB=3.176247e-01;RPB=-1.134713e+00;AF1=0.5;AC1=1;DP4=29,22,33,32;MQ=20;FQ=95.9;PV4=0.58,0.048,1,1	GT:PL:GQ	0/1:141,0,123:99
comp35829_c0_seq4	3711	.	T	C	91	.	DP=121;VDB=9.548782e-02;RPB=-9.037639e-01;AF1=0.5;AC1=1;DP4=32,35,22,25;MQ=20;FQ=94;PV4=1,1,1,1	GT:PL:GQ	0/1:121,0,143:99
comp35829_c0_seq8	2362	.	G	A	111	.	DP=121;VDB=3.176247e-01;RPB=-1.134713e+00;AF1=0.5;AC1=1;DP4=29,22,33,32;MQ=20;FQ=95.9;PV4=0.58,0.048,1,1	GT:PL:GQ	0/1:141,0,123:99
comp35829_c0_seq8	3778	.	T	C	91	.	DP=121;VDB=9.548782e-02;RPB=-9.037639e-01;AF1=0.5;AC1=1;DP4=32,35,22,25;MQ=20;FQ=94;PV4=1,1,1,1	GT:PL:GQ	0/1:121,0,143:99
comp35831_c0_seq2	746	.	T	C	115	.	DP=165;VDB=4.467559e-01;RPB=9.080579e-01;AF1=0.5;AC1=1;DP4=28,51,27,56;MQ=20;FQ=116;PV4=0.74,0.00083,1,0.0096	GT:PL:GQ	0/1:145,0,147:99
comp35831_c0_seq2	872	.	G	A	92	.	DP=145;VDB=1.898075e-01;RPB=1.047049e-01;AF1=0.5;AC1=1;DP4=43,38,35,28;MQ=20;FQ=95;PV4=0.87,0.27,1,1	GT:PL:GQ	0/1:122,0,142:99
comp35844_c0_seq3	196	.	C	A	57	.	DP=3693;VDB=3.769865e-02;RPB=-2.129661e+01;AF1=0.5;AC1=1;DP4=1062,1242,533,647;MQ=20;FQ=60;PV4=0.62,0.0065,1,1	GT:PL:GQ	0/1:87,0,142:90
comp35845_c0_seq2	1163	.	A	G	103	.	DP=102;VDB=2.521884e-01;RPB=5.889267e-01;AF1=0.5;AC1=1;DP4=30,15,35,20;MQ=20;FQ=88.9;PV4=0.83,0.12,1,0.19	GT:PL:GQ	0/1:133,0,116:99
comp35845_c0_seq2	1235	.	C	T	116	.	DP=253;VDB=1.203977e-02;RPB=1.525619e+00;AF1=0.5;AC1=1;DP4=58,60,69,56;MQ=20;FQ=115;PV4=0.37,1,1,1	GT:PL:GQ	0/1:146,0,145:99
comp35850_c0_seq4	661	.	A	G	222	.	DP=261;VDB=1.164720e-01;RPB=-1.664405e+00;AF1=1;AC1=2;DP4=0,1,151,104;MQ=20;FQ=-282;PV4=0.41,1,1,1	GT:PL:GQ	1/1:255,255,0:99
comp35850_c0_seq6	846	.	T	C	222	.	DP=261;VDB=1.571636e-01;RPB=1.705001e+00;AF1=1;AC1=2;DP4=1,0,104,151;MQ=20;FQ=-282;PV4=0.41,1,1,1	GT:PL:GQ	1/1:255,255,0:99
comp35850_c0_seq8	749	.	A	G	222	.	DP=261;VDB=1.164720e-01;RPB=-1.664405e+00;AF1=1;AC1=2;DP4=0,1,151,104;MQ=20;FQ=-282;PV4=0.41,1,1,1	GT:PL:GQ	1/1:255,255,0:99
comp35856_c0_seq1	316	.	A	G	108	.	DP=111;VDB=2.301195e-01;RPB=-1.513581e+00;AF1=0.5;AC1=1;DP4=27,25,30,24;MQ=20;FQ=106;PV4=0.85,0.34,1,1	GT:PL:GQ	0/1:138,0,135:99
comp35856_c0_seq1	430	.	T	C	99	.	DP=147;VDB=3.974474e-01;RPB=-4.161761e-01;AF1=0.5;AC1=1;DP4=39,38,34,30;MQ=20;FQ=102;PV4=0.87,1,1,1	GT:PL:GQ	0/1:129,0,142:99
comp35856_c0_seq1	477	.	C	T	114	.	DP=122;VDB=1.636950e-01;RPB=1.994908e+00;AF1=0.5;AC1=1;DP4=20,43,20,38;MQ=20;FQ=116;PV4=0.85,1,1,1	GT:PL:GQ	0/1:144,0,151:99
comp35857_c0_seq2	952	.	A	G	117	.	DP=116;VDB=2.573173e-01;RPB=2.099342e-01;AF1=0.5;AC1=1;DP4=18,25,28,42;MQ=20;FQ=85;PV4=0.85,0.35,1,0.39	GT:PL:GQ	0/1:147,0,112:99
comp35858_c0_seq3	414	.	C	T	117	.	DP=152;VDB=1.390266e-01;RPB=4.009801e-01;AF1=0.5;AC1=1;DP4=23,50,30,44;MQ=20;FQ=117;PV4=0.3,1,1,0.4	GT:PL:GQ	0/1:147,0,147:99
comp35870_c1_seq2	557	.	A	G	103	.	DP=109;VDB=1.825998e-01;RPB=4.714938e-01;AF1=0.5;AC1=1;DP4=35,21,26,24;MQ=20;FQ=104;PV4=0.33,0.42,1,1	GT:PL:GQ	0/1:133,0,135:99
comp35871_c0_seq2	2606	.	G	A	113	.	DP=2064;VDB=5.019118e-02;RPB=-1.848670e+00;AF1=0.5;AC1=1;DP4=554,403,642,402;MQ=20;FQ=108;PV4=0.1,1,1,1	GT:PL:GQ	0/1:143,0,136:99
comp35871_c0_seq2	2753	.	G	A	112	.	DP=2501;VDB=2.589336e-01;RPB=-2.768024e-01;AF1=0.5;AC1=1;DP4=497,793,436,689;MQ=20;FQ=115;PV4=0.93,1,1,1	GT:PL:GQ	0/1:142,0,164:99
comp35871_c0_seq2	2777	.	C	T	110	.	DP=2161;VDB=1.301308e-03;RPB=3.247126e+00;AF1=0.5;AC1=1;DP4=472,644,428,559;MQ=20;FQ=113;PV4=0.63,1,1,1	GT:PL:GQ	0/1:140,0,159:99
comp35871_c0_seq3	2693	.	G	A	114	.	DP=2064;VDB=5.019118e-02;RPB=-1.848670e+00;AF1=0.5;AC1=1;DP4=554,403,642,402;MQ=20;FQ=108;PV4=0.1,1,1,1	GT:PL:GQ	0/1:144,0,136:99
comp35871_c0_seq3	2840	.	G	A	113	.	DP=2501;VDB=2.589336e-01;RPB=-2.768024e-01;AF1=0.5;AC1=1;DP4=497,793,436,689;MQ=20;FQ=116;PV4=0.93,1,1,1	GT:PL:GQ	0/1:143,0,159:99
comp35871_c0_seq3	2864	.	C	T	131	.	DP=2161;VDB=1.301308e-03;RPB=3.247126e+00;AF1=0.5;AC1=1;DP4=472,644,428,559;MQ=20;FQ=117;PV4=0.63,1,1,1	GT:PL:GQ	0/1:161,0,144:99
comp35887_c0_seq3	809	.	C	T	107	.	DP=123;VDB=3.873554e-01;RPB=-4.601734e-01;AF1=0.5;AC1=1;DP4=22,22,40,36;MQ=20;FQ=75;PV4=0.85,0.00092,1,1	GT:PL:GQ	0/1:137,0,102:99
comp35893_c0_seq1	624	.	G	A	100	.	DP=132;VDB=3.888243e-01;RPB=1.049781e-01;AF1=0.5;AC1=1;DP4=39,32,31,30;MQ=20;FQ=103;PV4=0.73,0.068,1,1	GT:PL:GQ	0/1:130,0,141:99
comp35893_c0_seq1	1325	.	C	T	102	.	DP=248;VDB=2.178022e-01;RPB=6.731270e-02;AF1=0.5;AC1=1;DP4=67,65,57,53;MQ=20;FQ=105;PV4=0.9,0.19,1,1	GT:PL:GQ	0/1:132,0,152:99
comp35894_c0_seq1	872	.	C	T	93	.	DP=772;VDB=3.998201e-01;RPB=3.707952e-01;AF1=0.5;AC1=1;DP4=198,248,138,177;MQ=20;FQ=96;PV4=0.88,0.33,1,1	GT:PL:GQ	0/1:123,0,155:99
comp35894_c0_seq1	1528	.	A	C	121	.	DP=1284;VDB=5.152256e-01;RPB=-3.031590e+00;AF1=0.5;AC1=1;DP4=243,338,306,342;MQ=20;FQ=117;PV4=0.058,1.4e-10,1,1	GT:PL:GQ	0/1:151,0,145:99
comp35894_c0_seq1	1719	.	C	T	107	.	DP=1607;VDB=1.230136e-01;RPB=-6.126233e-01;AF1=0.5;AC1=1;DP4=435,401,411,343;MQ=20;FQ=110;PV4=0.34,0.0077,1,1	GT:PL:GQ	0/1:137,0,150:99
comp35901_c0_seq1	1095	.	A	G	91	.	DP=346;VDB=1.567953e-02;RPB=-2.846108e-01;AF1=0.5;AC1=1;DP4=91,95,77,71;MQ=20;FQ=94;PV4=0.58,0.048,1,0.027	GT:PL:GQ	0/1:121,0,154:99
comp35901_c0_seq1	1608	.	A	G	115	.	DP=574;VDB=3.744481e-01;RPB=1.358437e+00;AF1=0.5;AC1=1;DP4=145,151,131,125;MQ=20;FQ=117;PV4=0.67,1,1,1	GT:PL:GQ	0/1:145,0,153:99
comp35901_c0_seq1	2636	.	G	A	112	.	DP=191;VDB=3.530312e-01;RPB=2.315363e+00;AF1=0.5;AC1=1;DP4=54,22,56,49;MQ=20;FQ=76;PV4=0.021,0.077,1,1	GT:PL:GQ	0/1:142,0,103:99
comp35903_c0_seq1	579	.	A	G	54	.	DP=124;VDB=3.209772e-01;RPB=-3.290882e-01;AF1=0.5;AC1=1;DP4=32,47,19,21;MQ=20;FQ=57;PV4=0.56,0.012,1,1	GT:PL:GQ	0/1:84,0,140:87
comp35903_c0_seq1	1256	.	C	G	118	.	DP=126;VDB=3.071756e-01;RPB=8.689348e-01;AF1=0.5;AC1=1;DP4=20,41,26,39;MQ=20;FQ=116;PV4=0.46,1,1,0.25	GT:PL:GQ	0/1:148,0,145:99
comp35904_c0_seq1	299	.	A	G	49	.	DP=153;VDB=3.077606e-01;RPB=-1.679778e+00;AF1=0.5;AC1=1;DP4=52,20,69,6;MQ=20;FQ=52;PV4=0.0022,0.24,1,1	GT:PL:GQ	0/1:79,0,122:82
comp35904_c0_seq1	702	.	C	G	183	.	DP=165;VDB=1.584327e-08;AF1=1;AC1=2;DP4=0,0,121,40;MQ=20;FQ=-282	GT:PL:GQ	1/1:216,255,0:99
comp35904_c0_seq1	896	.	T	C	86	.	DP=153;VDB=2.412194e-01;RPB=2.210643e+00;AF1=0.5;AC1=1;DP4=20,52,6,69;MQ=20;FQ=89;PV4=0.0022,0.24,1,1	GT:PL:GQ	0/1:116,0,148:99
comp35907_c0_seq1	397	.	G	A	156	.	DP=110;VDB=2.053233e-01;AF1=1;AC1=2;DP4=0,0,71,24;MQ=20;FQ=-282	GT:PL:GQ	1/1:189,255,0:99
comp35907_c0_seq1	425	.	A	G	184	.	DP=130;VDB=6.829111e-04;AF1=1;AC1=2;DP4=0,0,73,55;MQ=20;FQ=-282	GT:PL:GQ	1/1:217,255,0:99
comp35907_c0_seq1	498	.	G	A	184	.	DP=117;VDB=1.422018e-01;AF1=1;AC1=2;DP4=0,0,52,57;MQ=20;FQ=-282	GT:PL:GQ	1/1:217,255,0:99
comp35912_c0_seq1	457	.	C	T	97	.	DP=161;VDB=2.649026e-01;RPB=1.047083e+00;AF1=0.5;AC1=1;DP4=47,37,42,32;MQ=20;FQ=99.8;PV4=1,0.018,1,0.46	GT:PL:GQ	0/1:127,0,141:99
comp35912_c0_seq2	457	.	C	T	97	.	DP=161;VDB=2.649026e-01;RPB=1.047083e+00;AF1=0.5;AC1=1;DP4=47,37,42,32;MQ=20;FQ=99.8;PV4=1,0.018,1,0.46	GT:PL:GQ	0/1:127,0,141:99
comp35912_c0_seq4	457	.	C	T	97	.	DP=161;VDB=2.649026e-01;RPB=1.047083e+00;AF1=0.5;AC1=1;DP4=47,37,42,32;MQ=20;FQ=99.8;PV4=1,0.018,1,0.46	GT:PL:GQ	0/1:127,0,141:99
comp35912_c0_seq5	457	.	C	T	104	.	DP=251;VDB=4.115168e-01;RPB=6.699169e-01;AF1=0.5;AC1=1;DP4=77,53,62,52;MQ=20;FQ=107;PV4=0.52,0.0021,1,0.43	GT:PL:GQ	0/1:134,0,146:99
comp35912_c0_seq6	457	.	C	T	104	.	DP=251;VDB=4.115168e-01;RPB=6.699169e-01;AF1=0.5;AC1=1;DP4=77,53,62,52;MQ=20;FQ=107;PV4=0.52,0.0021,1,0.43	GT:PL:GQ	0/1:134,0,146:99
comp35912_c0_seq8	457	.	C	T	104	.	DP=251;VDB=4.115168e-01;RPB=6.699169e-01;AF1=0.5;AC1=1;DP4=77,53,62,52;MQ=20;FQ=107;PV4=0.52,0.0021,1,0.43	GT:PL:GQ	0/1:134,0,146:99
comp35919_c0_seq1	1016	.	G	A	107	.	DP=148;VDB=4.431108e-01;RPB=-6.524913e-01;AF1=0.5;AC1=1;DP4=35,33,40,32;MQ=20;FQ=107;PV4=0.73,1,1,1	GT:PL:GQ	0/1:137,0,137:99
comp35919_c0_seq1	1302	.	G	A	100	.	DP=158;VDB=3.555325e-02;RPB=1.117460e+00;AF1=0.5;AC1=1;DP4=48,37,37,34;MQ=20;FQ=103;PV4=0.63,1,1,1	GT:PL:GQ	0/1:130,0,140:99
comp35919_c0_seq1	1681	.	C	T	114	.	DP=225;VDB=4.281347e-02;RPB=3.197295e-01;AF1=0.5;AC1=1;DP4=35,73,24,70;MQ=20;FQ=117;PV4=0.35,0.0013,1,1	GT:PL:GQ	0/1:144,0,158:99
comp35931_c0_seq2	963	.	A	G	128	.	DP=380;VDB=2.955568e-03;RPB=-1.863485e-01;AF1=0.5;AC1=1;DP4=74,92,97,104;MQ=20;FQ=108;PV4=0.53,1,1,1	GT:PL:GQ	0/1:158,0,135:99
comp35931_c0_seq2	1003	.	G	C	124	.	DP=311;VDB=2.726978e-01;RPB=1.737831e+00;AF1=0.5;AC1=1;DP4=57,78,86,79;MQ=20;FQ=108;PV4=0.1,0.45,1,1	GT:PL:GQ	0/1:154,0,135:99
comp35939_c1_seq2	705	.	G	A	66	.	DP=612;VDB=8.896368e-02;RPB=-7.457971e-01;AF1=0.5;AC1=1;DP4=181,197,109,111;MQ=20;FQ=69;PV4=0.73,0.0003,1,1	GT:PL:GQ	0/1:96,0,147:99
comp35939_c1_seq2	1139	.	C	G	125	.	DP=442;VDB=4.085668e-01;RPB=-7.423126e-02;AF1=0.5;AC1=1;DP4=91,93,114,115;MQ=20;FQ=115;PV4=1,0.16,1,1	GT:PL:GQ	0/1:155,0,142:99
comp35939_c1_seq3	777	.	G	A	65	.	DP=197;VDB=3.304211e-06;RPB=6.945083e-01;AF1=0.5;AC1=1;DP4=45,73,34,36;MQ=20;FQ=68;PV4=0.17,2.4e-05,1,1	GT:PL:GQ	0/1:95,0,147:98
comp35939_c1_seq3	1211	.	C	G	124	.	DP=442;VDB=4.085668e-01;RPB=-7.423126e-02;AF1=0.5;AC1=1;DP4=91,93,114,115;MQ=20;FQ=112;PV4=1,0.16,1,1	GT:PL:GQ	0/1:154,0,139:99
comp35939_c1_seq7	800	.	G	A	41	.	DP=612;VDB=8.896368e-02;RPB=-7.457971e-01;AF1=0.5;AC1=1;DP4=181,197,109,111;MQ=20;FQ=44;PV4=0.73,0.0003,1,1	GT:PL:GQ	0/1:71,0,134:74
comp35939_c1_seq7	1234	.	C	G	122	.	DP=442;VDB=4.085668e-01;RPB=-7.423126e-02;AF1=0.5;AC1=1;DP4=91,93,114,115;MQ=20;FQ=105;PV4=1,0.16,1,1	GT:PL:GQ	0/1:152,0,132:99
comp35939_c1_seq8	872	.	G	A	65	.	DP=197;VDB=3.304211e-06;RPB=6.945083e-01;AF1=0.5;AC1=1;DP4=45,73,34,36;MQ=20;FQ=68;PV4=0.17,2.4e-05,1,1	GT:PL:GQ	0/1:95,0,147:98
comp35939_c1_seq8	1306	.	C	G	121	.	DP=442;VDB=4.085668e-01;RPB=-7.423126e-02;AF1=0.5;AC1=1;DP4=91,93,114,115;MQ=20;FQ=114;PV4=1,0.16,1,1	GT:PL:GQ	0/1:151,0,141:99
comp35943_c0_seq1	334	.	G	A	110	.	DP=177;VDB=3.073039e-03;RPB=-6.725723e-01;AF1=0.5;AC1=1;DP4=39,46,48,40;MQ=20;FQ=111;PV4=0.29,0.39,1,1	GT:PL:GQ	0/1:140,0,143:99
comp35943_c0_seq1	638	.	T	C	107	.	DP=121;VDB=1.520483e-01;RPB=1.375778e+00;AF1=0.5;AC1=1;DP4=26,29,31,27;MQ=20;FQ=107;PV4=0.57,0.15,1,0.48	GT:PL:GQ	0/1:137,0,137:99
comp35943_c0_seq1	6832	.	A	T	127	.	DP=241;VDB=5.096900e-01;RPB=-1.995081e-01;AF1=0.5;AC1=1;DP4=54,54,54,76;MQ=20;FQ=107;PV4=0.24,0.33,1,1	GT:PL:GQ	0/1:157,0,134:99
comp35943_c0_seq2	334	.	G	A	110	.	DP=177;VDB=3.073039e-03;RPB=-6.725723e-01;AF1=0.5;AC1=1;DP4=39,46,48,40;MQ=20;FQ=111;PV4=0.29,0.39,1,1	GT:PL:GQ	0/1:140,0,143:99
comp35943_c0_seq2	638	.	T	C	107	.	DP=121;VDB=1.520483e-01;RPB=1.375778e+00;AF1=0.5;AC1=1;DP4=26,29,31,27;MQ=20;FQ=107;PV4=0.57,0.15,1,0.48	GT:PL:GQ	0/1:137,0,137:99
comp35943_c0_seq2	6386	.	A	T	127	.	DP=241;VDB=5.096900e-01;RPB=-1.995081e-01;AF1=0.5;AC1=1;DP4=54,54,54,76;MQ=20;FQ=107;PV4=0.24,0.33,1,1	GT:PL:GQ	0/1:157,0,134:99
comp35946_c0_seq3	415	.	G	A	88	.	DP=308;VDB=5.077925e-01;RPB=1.277317e-01;AF1=0.5;AC1=1;DP4=79,94,60,73;MQ=20;FQ=91;PV4=1,0.45,1,1	GT:PL:GQ	0/1:118,0,153:99
comp35946_c0_seq3	825	.	G	A	88	.	DP=405;VDB=5.243347e-01;RPB=-3.943661e-01;AF1=0.5;AC1=1;DP4=104,127,79,94;MQ=20;FQ=91;PV4=0.92,0.25,1,1	GT:PL:GQ	0/1:118,0,154:99
comp35946_c0_seq3	1070	.	T	C	123	.	DP=413;VDB=6.188610e-02;RPB=5.194671e-01;AF1=0.5;AC1=1;DP4=94,95,103,107;MQ=20;FQ=114;PV4=0.92,0.027,1,1	GT:PL:GQ	0/1:153,0,141:99
comp35948_c0_seq2	1386	.	C	T	119	.	DP=118;VDB=1.190261e-01;RPB=6.050398e-01;AF1=0.5;AC1=1;DP4=9,44,12,52;MQ=20;FQ=101;PV4=1,0.09,1,1	GT:PL:GQ	0/1:149,0,128:99
comp35948_c0_seq2	1399	.	A	G	111	.	DP=107;VDB=1.065537e-01;RPB=5.379418e-01;AF1=0.5;AC1=1;DP4=9,39,9,47;MQ=20;FQ=102;PV4=0.8,0.43,1,0.37	GT:PL:GQ	0/1:141,0,129:99
comp35948_c0_seq2	1549	.	A	G	61	.	DP=104;VDB=1.297344e-01;RPB=1.284065e+00;AF1=0.5;AC1=1;DP4=46,14,31,9;MQ=20;FQ=64;PV4=1,1,1,1	GT:PL:GQ	0/1:91,0,119:94
comp35951_c0_seq1	2034	.	T	G	222	.	DP=299;VDB=3.826643e-02;RPB=3.023776e+00;AF1=1;AC1=2;DP4=0,4,62,197;MQ=20;FQ=-282;PV4=0.58,0.48,1,1	GT:PL:GQ	1/1:255,255,0:99
comp35956_c0_seq1	424	.	A	G	113	.	DP=338;VDB=4.194165e-01;RPB=7.692848e-01;AF1=0.5;AC1=1;DP4=76,95,75,87;MQ=20;FQ=116;PV4=0.74,0.0074,1,0.34	GT:PL:GQ	0/1:143,0,156:99
comp35956_c0_seq1	1283	.	T	C	109	.	DP=167;VDB=1.871680e-01;RPB=-1.172304e+00;AF1=0.5;AC1=1;DP4=42,46,31,45;MQ=20;FQ=111;PV4=0.43,1,1,0.31	GT:PL:GQ	0/1:139,0,146:99
comp35956_c0_seq1	1334	.	G	A	99	.	DP=137;VDB=2.579205e-01;RPB=1.253161e+00;AF1=0.5;AC1=1;DP4=33,43,25,34;MQ=20;FQ=102;PV4=1,0.00085,1,1	GT:PL:GQ	0/1:129,0,148:99
comp35956_c0_seq7	424	.	A	G	110	.	DP=338;VDB=4.194165e-01;RPB=7.692848e-01;AF1=0.5;AC1=1;DP4=76,95,75,87;MQ=20;FQ=113;PV4=0.74,0.0074,1,0.34	GT:PL:GQ	0/1:140,0,157:99
comp35956_c0_seq10	424	.	A	G	113	.	DP=338;VDB=4.194165e-01;RPB=7.692848e-01;AF1=0.5;AC1=1;DP4=76,95,75,87;MQ=20;FQ=116;PV4=0.74,0.0074,1,0.34	GT:PL:GQ	0/1:143,0,156:99
comp35956_c0_seq10	1554	.	G	A	97	.	DP=117;VDB=2.170067e-02;RPB=1.224474e+00;AF1=0.5;AC1=1;DP4=31,35,20,29;MQ=20;FQ=100;PV4=0.57,0.0026,1,1	GT:PL:GQ	0/1:127,0,146:99
comp35962_c0_seq6	1431	.	C	A	114	.	DP=113;VDB=2.331177e-02;RPB=1.466150e+00;AF1=0.5;AC1=1;DP4=26,24,29,33;MQ=20;FQ=101;PV4=0.7,0.28,1,1	GT:PL:GQ	0/1:144,0,128:99
comp35962_c0_seq8	1535	.	C	A	114	.	DP=113;VDB=2.331177e-02;RPB=1.466150e+00;AF1=0.5;AC1=1;DP4=26,24,29,33;MQ=20;FQ=101;PV4=0.7,0.28,1,1	GT:PL:GQ	0/1:144,0,128:99
comp35962_c0_seq9	1333	.	C	A	114	.	DP=113;VDB=2.331177e-02;RPB=1.466150e+00;AF1=0.5;AC1=1;DP4=26,24,29,33;MQ=20;FQ=101;PV4=0.7,0.28,1,1	GT:PL:GQ	0/1:144,0,128:99
comp35963_c0_seq1	305	.	G	T	222	.	DP=867;VDB=3.753984e-01;RPB=2.443602e+00;AF1=1;AC1=2;DP4=2,0,522,308;MQ=20;FQ=-282;PV4=0.53,1,1,1	GT:PL:GQ	1/1:255,255,0:99
comp35963_c0_seq2	305	.	G	T	222	.	DP=867;VDB=3.753984e-01;RPB=2.443602e+00;AF1=1;AC1=2;DP4=2,0,522,308;MQ=20;FQ=-282;PV4=0.53,1,1,1	GT:PL:GQ	1/1:255,255,0:99
comp35963_c0_seq3	305	.	G	T	222	.	DP=867;VDB=3.753984e-01;RPB=2.443602e+00;AF1=1;AC1=2;DP4=2,0,522,308;MQ=20;FQ=-282;PV4=0.53,1,1,1	GT:PL:GQ	1/1:255,255,0:99
comp35963_c0_seq4	305	.	G	T	222	.	DP=867;VDB=3.753984e-01;RPB=2.443602e+00;AF1=1;AC1=2;DP4=2,0,522,308;MQ=20;FQ=-282;PV4=0.53,1,1,1	GT:PL:GQ	1/1:255,255,0:99
comp35966_c0_seq1	1180	.	G	A	191	.	DP=114;VDB=1.690515e-02;AF1=1;AC1=2;DP4=0,0,54,58;MQ=20;FQ=-282	GT:PL:GQ	1/1:224,255,0:99
comp35982_c0_seq1	300	.	A	G	113	.	DP=121;VDB=1.256629e-02;RPB=-2.113083e+00;AF1=0.5;AC1=1;DP4=20,42,23,36;MQ=20;FQ=114;PV4=0.45,1,1,1	GT:PL:GQ	0/1:143,0,146:99
comp35986_c0_seq1	3102	.	T	C	94	.	DP=118;VDB=3.980754e-01;RPB=-3.555692e-01;AF1=0.5;AC1=1;DP4=44,8,45,17;MQ=20;FQ=65;PV4=0.17,1,1,1	GT:PL:GQ	0/1:124,0,92:95
comp35989_c0_seq3	752	.	G	A	102	.	DP=175;VDB=1.278704e-01;RPB=4.528868e-01;AF1=0.5;AC1=1;DP4=20,74,12,64;MQ=20;FQ=105;PV4=0.43,1,1,1	GT:PL:GQ	0/1:132,0,160:99
comp35999_c0_seq1	1125	.	G	A	108	.	DP=190;VDB=5.004805e-01;RPB=-2.734366e-01;AF1=0.5;AC1=1;DP4=50,45,49,44;MQ=20;FQ=109;PV4=1,0.22,1,0.19	GT:PL:GQ	0/1:138,0,141:99
comp35999_c0_seq1	1461	.	A	C	116	.	DP=274;VDB=3.746837e-01;RPB=1.360394e+00;AF1=0.5;AC1=1;DP4=73,69,50,74;MQ=20;FQ=118;PV4=0.084,0.36,1,1	GT:PL:GQ	0/1:146,0,153:99
comp36000_c0_seq5	1910	.	T	C	180	.	DP=128;VDB=1.131699e-02;AF1=1;AC1=2;DP4=0,0,60,52;MQ=20;FQ=-282	GT:PL:GQ	1/1:213,255,0:99
comp36000_c0_seq5	2087	.	A	G	109	.	DP=157;VDB=4.488562e-01;RPB=1.678954e+00;AF1=0.5;AC1=1;DP4=45,28,46,35;MQ=20;FQ=101;PV4=0.62,1,1,1	GT:PL:GQ	0/1:139,0,128:99
comp36001_c0_seq1	681	.	G	T	68	.	DP=127;VDB=2.031300e-03;RPB=1.933273e-01;AF1=0.5;AC1=1;DP4=45,31,25,19;MQ=20;FQ=71;PV4=0.85,1,1,0.24	GT:PL:GQ	0/1:98,0,132:99
comp36003_c0_seq4	1989	.	C	T	109	.	DP=159;VDB=3.819736e-01;RPB=1.114480e+00;AF1=0.5;AC1=1;DP4=29,55,23,49;MQ=20;FQ=112;PV4=0.86,1.2e-05,1,1	GT:PL:GQ	0/1:139,0,154:99
comp36003_c0_seq4	2022	.	C	T	82	.	DP=116;VDB=7.452564e-02;RPB=-8.961679e-01;AF1=0.5;AC1=1;DP4=16,49,7,40;MQ=20;FQ=85;PV4=0.24,1,1,1	GT:PL:GQ	0/1:112,0,154:99
comp36006_c0_seq2	959	.	C	T	113	.	DP=1945;VDB=4.476359e-01;RPB=3.091420e+00;AF1=0.5;AC1=1;DP4=512,469,497,362;MQ=20;FQ=112;PV4=0.017,3.5e-07,1,1	GT:PL:GQ	0/1:143,0,141:99
comp36006_c0_seq4	677	.	A	G	112	.	DP=728;VDB=5.189455e-01;RPB=4.832134e-01;AF1=0.5;AC1=1;DP4=197,156,180,172;MQ=20;FQ=112;PV4=0.23,0.022,1,0.27	GT:PL:GQ	0/1:142,0,143:99
comp36006_c0_seq4	1479	.	C	T	115	.	DP=1945;VDB=4.476359e-01;RPB=3.091420e+00;AF1=0.5;AC1=1;DP4=512,469,497,362;MQ=20;FQ=117;PV4=0.017,3.5e-07,1,1	GT:PL:GQ	0/1:145,0,150:99
[truncated: 10,786 more rows]
