# Supplementary material for: Characterization of the Transcriptional Complexity of the Receptive and Pre-receptive Endometria of Dairy Goats
Source: Sci Rep. 2015 Sep 16;5:14244. doi: 10.1038/srep14244 (PMC4571617; doi:10.1038/srep14244)
Supplement: Table S4 [file srep14244-s4.xls]

## Sheet: Table S4 
ID	SSR nr.	SSR type	SSR	size	start	end
comp1_c0_seq1	1	p1	(G)12	12	19	30
comp66_c0_seq1	1	p1	(A)12	12	116	127
comp167_c0_seq1	1	p1	(T)12	12	201	212
comp170_c0_seq1	1	p1	(T)13	13	204	216
comp196_c1_seq1	1	p2	(CT)9	18	16	33
comp235_c0_seq1	1	p1	(T)12	12	89	100
comp409_c0_seq1	1	p1	(T)13	13	14	26
comp475_c0_seq1	1	p2	(GT)6	12	437	448
comp526_c0_seq2	1	p2	(GT)6	12	23	34
comp585_c0_seq1	1	p2	(GT)6	12	141	152
comp606_c1_seq1	1	p3	(GCG)5	15	92	106
comp607_c0_seq1	1	p3	(GCA)6	18	272	289
comp647_c1_seq1	1	p3	(CAA)5	15	132	146
comp740_c0_seq1	1	p1	(A)16	16	317	332
comp751_c1_seq1	1	p2	(TG)7	14	124	137
comp755_c1_seq1	1	p3	(GCT)5	15	103	117
comp766_c0_seq1	1	p1	(C)15	15	5	19
comp770_c0_seq1	1	p2	(CA)6	12	47	58
comp770_c0_seq1	2	p2	(CT)7	14	840	853
comp777_c0_seq1	1	p1	(T)12	12	200	211
comp797_c0_seq1	1	p3	(AAG)6	18	205	222
comp802_c1_seq1	1	p3	(CCT)5	15	63	77
comp840_c0_seq1	1	p1	(A)14	14	377	390
comp847_c0_seq1	1	p2	(CA)6	12	148	159
comp860_c0_seq1	1	p1	(C)12	12	171	182
comp863_c0_seq1	1	p2	(TC)7	14	142	155
comp866_c0_seq1	1	p2	(TG)8	16	117	132
comp866_c1_seq1	1	p2	(GT)6	12	136	147
comp950_c0_seq1	1	p2	(TG)6	12	259	270
comp1100_c0_seq1	1	p2	(AG)6	12	393	404
comp1117_c0_seq1	1	p3	(CCT)5	15	167	181
comp1125_c1_seq1	1	p1	(T)13	13	8	20
comp1188_c1_seq1	1	p2	(GT)6	12	160	171
comp1296_c1_seq1	1	p2	(TG)7	14	1	14
comp1324_c0_seq1	1	p2	(CA)9	18	131	148
comp1330_c0_seq1	1	p3	(GCC)5	15	235	249
comp1382_c0_seq1	1	p2	(CT)7	14	30	43
comp1382_c0_seq2	1	p1	(G)17	17	63	79
comp1452_c0_seq1	1	p2	(CA)7	14	188	201
comp1516_c0_seq1	1	p2	(GC)7	14	316	329
comp1519_c0_seq1	1	p1	(A)14	14	341	354
comp1576_c0_seq1	1	p1	(C)13	13	1	13
comp1576_c0_seq2	1	p1	(C)13	13	1	13
comp1720_c1_seq1	1	p1	(T)13	13	35	47
comp1775_c0_seq1	1	p1	(A)12	12	181	192
comp1782_c0_seq1	1	p1	(T)13	13	95	107
comp1783_c1_seq1	1	p1	(A)15	15	75	89
comp1806_c0_seq1	1	p1	(T)14	14	262	275
comp1813_c0_seq1	1	p4	(GCCT)5	20	24	43
comp1954_c0_seq1	1	p1	(G)15	15	53	67
comp2109_c0_seq1	1	p1	(T)14	14	94	107
comp2352_c0_seq1	1	p1	(A)15	15	172	186
comp2360_c0_seq1	1	p3	(CGG)5	15	229	243
comp2393_c0_seq1	1	p3	(GAG)5	15	2	16
comp2407_c0_seq1	1	p2	(CA)6	12	144	155
comp2421_c0_seq1	1	p1	(A)12	12	498	509
comp2422_c0_seq1	1	p1	(T)14	14	11	24
comp2432_c0_seq1	1	p1	(A)12	12	147	158
comp2459_c0_seq1	1	p2	(GT)6	12	328	339
comp2539_c0_seq1	1	p2	(CT)6	12	128	139
comp2576_c0_seq1	1	p3	(GGA)5	15	303	317
comp2636_c0_seq1	1	p2	(AC)9	18	3	20
comp2636_c0_seq1	2	p1	(C)13	13	313	325
comp2641_c0_seq1	1	p2	(GA)6	12	31	42
comp2671_c0_seq1	1	p2	(AC)6	12	18	29
comp2708_c0_seq1	1	p1	(A)17	17	1	17
comp2741_c0_seq1	1	p1	(T)14	14	3	16
comp2877_c0_seq1	1	p1	(A)14	14	106	119
comp3087_c0_seq1	1	c	(CAT)6ctcatggagaagaagcagcttcaggatccctga(GAT)6	69	102	170
comp3093_c0_seq1	1	p2	(TA)8	16	160	175
comp3119_c0_seq1	1	p1	(T)12	12	146	157
comp3597_c0_seq1	1	p1	(A)12	12	227	238
comp3859_c0_seq1	1	p3	(TCC)5	15	342	356
comp3941_c0_seq1	1	p2	(TC)7	14	29	42
comp3941_c0_seq1	2	p1	(T)12	12	704	715
comp4047_c0_seq1	1	p1	(T)12	12	117	128
comp4093_c0_seq1	1	p1	(A)14	14	289	302
comp4119_c0_seq1	1	p5	(TGGCC)4	20	124	143
comp4120_c0_seq1	1	p1	(T)13	13	661	673
comp4203_c0_seq2	1	p4	(GAAA)5	20	338	357
comp4338_c0_seq1	1	p4	(CCAT)5	20	18	37
comp4371_c0_seq1	1	p3	(AGG)5	15	390	404
comp4919_c0_seq1	1	p3	(GGA)5	15	511	525
comp4944_c0_seq1	1	p2	(TG)6	12	158	169
comp5028_c0_seq1	1	p2	(GT)6	12	135	146
comp5385_c0_seq1	1	p1	(T)13	13	83	95
comp5442_c0_seq1	1	p2	(TG)6	12	336	347
comp5456_c0_seq1	1	p3	(ACA)5	15	216	230
comp5521_c0_seq1	1	p3	(GGC)5	15	203	217
comp5580_c0_seq1	1	p2	(CT)6	12	288	299
comp5586_c0_seq1	1	p1	(T)14	14	310	323
comp5672_c0_seq1	1	p1	(T)12	12	335	346
comp5687_c0_seq1	1	p2	(GT)8	16	425	440
comp5704_c0_seq1	1	p1	(A)15	15	127	141
comp5709_c1_seq1	1	p2	(AT)7	14	49	62
comp5773_c0_seq1	1	p2	(TG)7	14	10	23
comp5814_c0_seq1	1	p3	(AGA)5	15	605	619
comp5843_c0_seq1	1	p2	(GT)6	12	12	23
comp5843_c0_seq1	2	p1	(T)15	15	380	394
comp5863_c0_seq1	1	p1	(T)12	12	744	755
comp5894_c0_seq1	1	c	(A)15gaagcagaagatgttaagaagaagcggcaag(A)17	63	9	71
comp5901_c0_seq1	1	p3	(GTT)5	15	75	89
comp5938_c0_seq1	1	p2	(CT)6	12	762	773
comp5967_c0_seq1	1	p2	(TA)6	12	91	102
comp6003_c0_seq1	1	p1	(T)14	14	444	457
comp6003_c0_seq1	2	p1	(C)18	18	586	603
comp6041_c0_seq1	1	p1	(A)13	13	877	889
comp6053_c0_seq1	1	p1	(A)13	13	207	219
comp6057_c0_seq1	1	p1	(C)16	16	418	433
comp6073_c0_seq1	1	p2	(AT)6	12	209	220
comp6077_c0_seq1	1	p3	(TGG)5	15	118	132
comp6115_c0_seq1	1	p5	(ACTGA)4	20	1	20
comp6145_c0_seq1	1	p3	(CAG)7	21	16	36
comp6149_c0_seq1	1	p2	(AG)6	12	661	672
comp6151_c0_seq1	1	p1	(T)13	13	6	18
comp6155_c0_seq1	1	p2	(TA)6	12	3	14
comp6182_c0_seq1	1	p2	(TG)6	12	47	58
comp6185_c0_seq1	1	p3	(AGC)5	15	7	21
comp6192_c0_seq1	1	p2	(CG)6	12	462	473
comp6213_c0_seq1	1	p1	(T)12	12	162	173
comp6230_c0_seq1	1	c	(AG)6tacgaactctcgtgtgggagagatggagagaccagaccagaggaatgaactaatgacaaacttggaaaacag(A)14	98	1179	1276
comp6238_c0_seq1	1	p3	(CCA)5	15	466	480
comp6265_c0_seq1	1	p2	(GT)7	14	3	16
comp6265_c0_seq1	2	p1	(A)12	12	951	962
comp6268_c0_seq1	1	p1	(T)12	12	47	58
comp6272_c0_seq1	1	p1	(T)12	12	13	24
comp6277_c0_seq1	1	p2	(CT)8	16	1684	1699
comp6282_c0_seq1	1	p1	(A)12	12	1	12
comp6282_c0_seq2	1	p1	(A)12	12	1	12
comp6289_c0_seq1	1	c	(GT)7cgtgcttgtagactgtgggcctgtgcgtgcgtgtgtgtgtcgtgcgtgtatagactgtgggcc(TG)6	89	2	90
comp6303_c0_seq1	1	p2	(GT)9	18	102	119
comp6326_c0_seq1	1	p1	(T)15	15	478	492
comp6330_c0_seq2	1	p1	(A)12	12	306	317
comp6348_c0_seq1	1	p2	(AT)9	18	23	40
comp6371_c0_seq1	1	p1	(G)13	13	7	19
comp6374_c0_seq1	1	p2	(AT)8	16	465	480
comp6379_c0_seq1	1	p2	(TG)6	12	991	1002
comp6388_c0_seq1	1	p1	(T)12	12	7	18
comp6392_c0_seq1	1	p1	(A)12	12	167	178
comp6392_c0_seq1	2	p2	(TA)6	12	351	362
comp6392_c0_seq1	3	p1	(T)15	15	563	577
comp6392_c0_seq1	4	p2	(GA)8	16	1423	1438
comp6397_c0_seq1	1	p1	(T)13	13	58	70
comp6401_c0_seq1	1	p2	(TG)8	16	224	239
comp6401_c0_seq1	2	p1	(T)14	14	1043	1056
comp6407_c0_seq1	1	p1	(A)14	14	1432	1445
comp6428_c0_seq1	1	p2	(AG)8	16	933	948
comp6428_c0_seq1	2	p2	(TA)9	18	1259	1276
comp6481_c0_seq1	1	p1	(A)16	16	257	272
comp6505_c0_seq1	1	c	(AAAT)5ttaaaaagtaattgccaggctccagtggagtggaaacctcgaccacatttcttttc(T)13	89	884	972
comp6520_c0_seq1	1	c	(T)15gtgggggccccatttttacaaaagcc(A)16	57	1	57
comp6542_c0_seq1	1	p2	(AC)6	12	339	350
comp6545_c0_seq1	1	p1	(T)15	15	69	83
comp6560_c0_seq1	1	p1	(A)13	13	19	31
comp6560_c0_seq2	1	p1	(A)13	13	19	31
comp6588_c0_seq1	1	p1	(G)13	13	33	45
comp6604_c0_seq1	1	p1	(T)13	13	649	661
comp6664_c0_seq2	1	p3	(AGA)5	15	426	440
comp6667_c0_seq1	1	p1	(T)13	13	1080	1092
comp6668_c0_seq1	1	p1	(A)14	14	48	61
comp6669_c0_seq1	1	p1	(T)12	12	691	702
comp6683_c0_seq1	1	p1	(A)15	15	391	405
comp6702_c0_seq1	1	p4	(ATGT)5	20	334	353
comp6706_c0_seq1	1	p3	(TTA)6	18	2	19
comp6706_c0_seq1	2	p1	(T)13	13	501	513
comp6709_c0_seq1	1	p2	(TA)6	12	1237	1248
comp6726_c0_seq1	1	p1	(T)14	14	425	438
comp6726_c0_seq2	1	p1	(T)14	14	425	438
comp6727_c0_seq2	1	p1	(G)17	17	45	61
comp6749_c0_seq1	1	p3	(GCC)5	15	22	36
comp6749_c0_seq2	1	p3	(GCC)5	15	22	36
comp6760_c0_seq1	1	p1	(T)17	17	4	20
comp6772_c0_seq1	1	p1	(T)13	13	303	315
comp6775_c0_seq1	1	p1	(T)15	15	386	400
comp6802_c0_seq2	1	p1	(G)12	12	164	175
comp6810_c0_seq1	1	p1	(T)12	12	34	45
comp6813_c0_seq1	1	p3	(GCA)5	15	7	21
comp6825_c0_seq1	1	p1	(T)16	16	432	447
comp6828_c0_seq1	1	p1	(A)13	13	990	1002
comp6828_c0_seq2	1	p1	(A)13	13	269	281
comp6869_c0_seq1	1	p3	(GGT)7	21	1	21
comp6909_c0_seq1	1	p3	(CTG)5	15	477	491
comp6911_c0_seq1	1	p3	(AAC)7	21	169	189
comp6921_c0_seq1	1	p1	(T)13	13	901	913
comp6925_c0_seq1	1	p1	(T)14	14	83	96
comp6955_c0_seq1	1	p2	(CA)6	12	400	411
comp6961_c0_seq1	1	c	(CCT)5cgcgcgcgcgg(CCT)5	41	281	321
comp6968_c0_seq1	1	p1	(A)13	13	88	100
comp6970_c0_seq1	1	p2	(AC)8	16	1253	1268
comp6977_c0_seq1	1	p1	(A)13	13	86	98
comp7031_c0_seq1	1	p2	(AC)6	12	84	95
comp7038_c0_seq1	1	p1	(T)12	12	11	22
comp7039_c0_seq1	1	p1	(A)12	12	330	341
comp7068_c1_seq1	1	p1	(T)15	15	1	15
comp7118_c0_seq1	1	p2	(AC)6	12	876	887
comp7122_c0_seq1	1	p1	(T)16	16	238	253
comp7139_c0_seq1	1	p1	(T)14	14	127	140
comp7150_c0_seq1	1	p3	(CCG)5	15	287	301
comp7160_c0_seq1	1	p2	(GA)7	14	377	390
comp7162_c0_seq1	1	p2	(CT)7	14	225	238
comp7173_c0_seq1	1	p2	(AC)6	12	71	82
comp7178_c0_seq1	1	p3	(AGG)5	15	85	99
comp7178_c0_seq1	2	p2	(AC)10	20	621	640
comp7184_c0_seq2	1	p3	(GCT)6	18	753	770
comp7189_c0_seq1	1	p2	(GA)8	16	44	59
comp7199_c0_seq1	1	p2	(GT)6	12	98	109
comp7237_c0_seq1	1	p2	(CG)7	14	13	26
comp7238_c1_seq1	1	p1	(T)19	19	1	19
comp7287_c0_seq1	1	p2	(TA)6	12	917	928
comp7302_c0_seq1	1	p1	(T)16	16	523	538
comp7360_c0_seq1	1	p2	(TG)6	12	9	20
comp7364_c0_seq1	1	p3	(AGC)5	15	6	20
comp7392_c0_seq1	1	p1	(A)13	13	279	291
comp7424_c0_seq1	1	p2	(TA)8	16	558	573
comp7426_c0_seq1	1	p1	(A)12	12	90	101
comp7450_c0_seq1	1	p3	(CCG)5	15	834	848
comp7473_c0_seq1	1	p2	(TG)6	12	240	251
comp7500_c0_seq1	1	p2	(CA)6	12	11	22
comp7518_c0_seq1	1	p2	(TA)9	18	464	481
comp7519_c1_seq1	1	p1	(T)16	16	440	455
comp7523_c0_seq1	1	p2	(CA)6	12	480	491
comp7532_c0_seq1	1	p1	(A)13	13	214	226
comp7535_c0_seq1	1	p2	(GT)8	16	1	16
comp7536_c0_seq1	1	p1	(T)15	15	77	91
comp7593_c0_seq2	1	p1	(T)17	17	40	56
comp7600_c0_seq1	1	p1	(A)12	12	367	378
comp7609_c0_seq2	1	p1	(A)14	14	198	211
comp7619_c0_seq1	1	p3	(CTG)5	15	180	194
comp7623_c0_seq1	1	p1	(A)13	13	67	79
comp7652_c0_seq2	1	p1	(C)17	17	874	890
comp7660_c0_seq2	1	p1	(T)16	16	1	16
comp7688_c0_seq1	1	p1	(T)12	12	87	98
comp7694_c0_seq1	1	p2	(AG)7	14	537	550
comp7713_c0_seq1	1	p5	(GTTTT)4	20	1	20
comp7716_c1_seq1	1	p1	(A)12	12	203	214
comp7721_c0_seq1	1	p1	(T)14	14	393	406
comp7735_c0_seq1	1	c	(AAC)5ggcagtggatacacctac(GCG)5	48	809	856
comp7735_c0_seq1	2	p3	(TCC)6	18	1349	1366
comp7768_c0_seq1	1	p2	(AT)6	12	397	408
comp7774_c0_seq1	1	p1	(T)12	12	73	84
comp7810_c0_seq1	1	p1	(A)15	15	50	64
comp7810_c0_seq2	1	p1	(A)15	15	50	64
comp7827_c0_seq1	1	p1	(T)13	13	534	546
comp7834_c0_seq1	1	p1	(A)13	13	70	82
comp7837_c0_seq1	1	p2	(TG)7	14	348	361
comp7844_c0_seq1	1	p3	(GCG)5	15	703	717
comp7847_c0_seq1	1	p3	(CTC)7	21	1254	1274
comp7882_c0_seq1	1	p2	(TG)6	12	327	338
comp7914_c0_seq1	1	p1	(A)17	17	178	194
comp7919_c0_seq1	1	p1	(T)19	19	1	19
comp7921_c0_seq1	1	p1	(A)13	13	286	298
comp7935_c0_seq1	1	p2	(TG)7	14	278	291
comp7948_c0_seq2	1	p2	(TG)10	20	17	36
comp7953_c0_seq1	1	p2	(AC)6	12	1654	1665
comp7966_c0_seq1	1	p1	(A)12	12	707	718
comp7981_c0_seq1	1	p1	(A)12	12	472	483
comp7981_c0_seq1	2	p2	(GA)6	12	713	724
comp7984_c0_seq1	1	p3	(GCT)5	15	643	657
comp7993_c0_seq1	1	p2	(AT)6	12	415	426
comp8010_c0_seq1	1	p3	(CGC)5	15	474	488
comp8028_c0_seq1	1	p3	(TCC)7	21	1516	1536
comp8033_c0_seq1	1	p1	(T)15	15	99	113
comp8053_c0_seq1	1	p3	(CGG)5	15	28	42
comp8058_c0_seq1	1	p3	(GCT)7	21	440	460
comp8075_c0_seq1	1	p1	(T)14	14	38	51
comp8100_c0_seq1	1	p1	(T)16	16	564	579
comp8107_c0_seq1	1	p1	(T)15	15	271	285
comp8110_c0_seq1	1	p1	(T)18	18	2	19
comp8110_c0_seq1	2	c	(TC)6ttttttctctcatttgggagggaagtagatgaaatg(GA)7	62	336	397
comp8152_c0_seq1	1	p1	(A)14	14	58	71
comp8156_c0_seq1	1	p1	(T)14	14	201	214
comp8162_c0_seq1	1	p2	(TG)8	16	320	335
comp8170_c0_seq1	1	c	(A)12tcaagaattcg(A)14	37	29	65
comp8179_c0_seq1	1	p1	(T)13	13	1057	1069
comp8183_c0_seq1	1	p2	(AC)11	22	1	22
comp8188_c0_seq1	1	p1	(T)19	19	3	21
comp8188_c0_seq1	2	p2	(CA)11	22	1560	1581
comp8194_c0_seq1	1	p2	(CA)6	12	1	12
comp8219_c0_seq1	1	p1	(T)12	12	872	883
comp8222_c0_seq1	1	p1	(T)18	18	1159	1176
comp8259_c1_seq1	1	p1	(T)19	19	1	19
comp8304_c0_seq1	1	p3	(AGG)5	15	95	109
comp8308_c0_seq1	1	p3	(TTG)5	15	1489	1503
comp8350_c0_seq1	1	p1	(T)12	12	243	254
comp8379_c0_seq1	1	p2	(TA)7	14	103	116
comp8389_c0_seq1	1	p1	(A)14	14	12	25
comp8389_c0_seq1	2	p1	(A)12	12	190	201
comp8396_c0_seq1	1	p1	(T)14	14	669	682
comp8399_c0_seq1	1	p3	(GCC)5	15	44	58
comp8405_c0_seq1	1	p1	(A)17	17	6	22
comp8405_c0_seq2	1	p1	(A)17	17	6	22
comp8430_c0_seq1	1	p1	(T)12	12	605	616
comp8457_c0_seq1	1	p3	(GCA)6	18	604	621
comp8457_c0_seq2	1	p3	(GCA)6	18	326	343
comp8464_c0_seq1	1	p2	(TA)6	12	1	12
comp8468_c0_seq1	1	p2	(AT)8	16	132	147
comp8471_c0_seq1	1	p2	(CA)8	16	1	16
comp8471_c0_seq2	1	p2	(CA)8	16	1	16
comp8475_c0_seq1	1	p1	(A)12	12	292	303
comp8482_c0_seq1	1	p1	(G)14	14	14	27
comp8483_c0_seq1	1	p1	(T)13	13	380	392
comp8496_c0_seq1	1	p2	(TC)7	14	62	75
comp8502_c0_seq1	1	p2	(GT)8	16	755	770
comp8508_c0_seq1	1	p1	(A)15	15	1010	1024
comp8508_c0_seq1	2	p2	(AC)6	12	2338	2349
comp8510_c0_seq1	1	p2	(AT)7	14	1353	1366
comp8513_c0_seq1	1	p1	(C)14	14	1544	1557
comp8532_c0_seq1	1	p2	(CG)6	12	326	337
comp8532_c0_seq1	2	p2	(CA)7	14	509	522
comp8541_c0_seq1	1	p1	(T)16	16	535	550
comp8550_c0_seq1	1	p2	(AT)10	20	1	20
comp8571_c0_seq1	1	p1	(T)17	17	4	20
comp8590_c0_seq1	1	p1	(C)17	17	269	285
comp8591_c0_seq2	1	p3	(CAG)8	24	1474	1497
comp8592_c0_seq1	1	p1	(A)19	19	1	19
comp8592_c0_seq1	2	p2	(CT)9	18	269	286
comp8592_c0_seq1	3	c	(GA)8ggcggag(GA)8g(GA)9	58	438	495
comp8595_c0_seq1	1	p2	(CA)9	18	1	18
comp8599_c0_seq1	1	p3	(CTG)6	18	1	18
comp8606_c0_seq1	1	p3	(TCA)5	15	206	220
comp8630_c0_seq2	1	p1	(A)15	15	10	24
comp8632_c0_seq1	1	p2	(AC)6	12	642	653
comp8636_c0_seq1	1	p1	(T)14	14	1249	1262
comp8637_c0_seq1	1	p5	(GTTTT)4	20	1184	1203
comp8647_c0_seq1	1	p1	(T)12	12	1103	1114
comp8648_c0_seq1	1	p1	(A)12	12	674	685
comp8650_c0_seq1	1	c	(T)13gaatgagaaaaagaaaatatttctattaagaaggc(A)15	63	478	540
comp8651_c0_seq1	1	p2	(GT)11	22	1	22
comp8658_c0_seq1	1	c	(C)13tcccccccct(C)12	35	620	654
comp8661_c0_seq1	1	p1	(T)13	13	1	13
comp8665_c0_seq1	1	p2	(AC)6	12	1403	1414
comp8670_c0_seq1	1	p1	(T)16	16	700	715
comp8679_c0_seq1	1	p2	(GA)6	12	204	215
comp8681_c0_seq1	1	p1	(A)16	16	326	341
comp8693_c1_seq1	1	p1	(A)16	16	1	16
comp8696_c0_seq1	1	c	(A)18gacatgtactgatatgccaa(T)16	54	1	54
comp8700_c0_seq1	1	p1	(A)12	12	3	14
comp8706_c1_seq1	1	p2	(TA)9	18	1	18
comp8707_c0_seq1	1	p3	(CTG)5	15	746	760
comp8708_c0_seq1	1	p1	(A)12	12	258	269
comp8712_c0_seq1	1	p2	(CA)6	12	741	752
comp8715_c0_seq1	1	p2	(GT)7	14	302	315
comp8715_c0_seq1	2	p3	(TGG)5	15	1110	1124
comp8715_c0_seq1	3	p1	(A)12	12	1866	1877
comp8718_c0_seq1	1	p5	(AAAAC)4	20	301	320
comp8728_c0_seq1	1	p1	(T)16	16	39	54
comp8730_c0_seq1	1	p1	(A)13	13	1684	1696
comp8739_c0_seq1	1	p2	(AT)9	18	1	18
comp8739_c0_seq1	2	p1	(T)12	12	339	350
comp8743_c0_seq1	1	p2	(TA)7	14	954	967
comp8751_c0_seq1	1	c	(T)12aacc(A)15	31	626	656
comp8760_c0_seq1	1	p2	(TA)6	12	373	384
comp8762_c0_seq1	1	p1	(T)13	13	1914	1926
comp8764_c0_seq1	1	p1	(A)12	12	105	116
comp8764_c0_seq2	1	p1	(A)12	12	105	116
comp8788_c0_seq1	1	p3	(GGC)5	15	90	104
comp8799_c0_seq1	1	c	(G)13tgggggggtta(G)12	36	693	728
comp8801_c0_seq1	1	p1	(T)21	21	1	21
comp8802_c0_seq1	1	p1	(A)14	14	1163	1176
comp8803_c0_seq1	1	p1	(A)19	19	1	19
comp8804_c0_seq1	1	p1	(T)12	12	9	20
comp8804_c0_seq2	1	p1	(T)12	12	9	20
comp8806_c0_seq1	1	p3	(GCA)6	18	1	18
comp8806_c0_seq1	2	p2	(TA)7	14	333	346
comp8816_c0_seq1	1	p1	(T)13	13	54	66
comp8816_c0_seq2	1	p1	(T)13	13	54	66
comp8817_c0_seq1	1	p1	(A)19	19	1	19
comp8823_c0_seq1	1	p1	(T)14	14	511	524
comp8828_c0_seq1	1	p1	(T)13	13	543	555
comp8840_c0_seq1	1	p2	(CT)6	12	734	745
comp8848_c0_seq1	1	p3	(AGG)5	15	561	575
comp8849_c1_seq1	1	p1	(T)16	16	1040	1055
comp8849_c1_seq1	2	p1	(T)13	13	2005	2017
comp8849_c1_seq1	3	p1	(T)16	16	2236	2251
comp8860_c0_seq1	1	p1	(A)13	13	910	922
comp8862_c0_seq1	1	p2	(TG)6	12	7	18
comp8868_c0_seq1	1	p1	(A)15	15	237	251
comp8871_c0_seq1	1	p3	(GCG)6	18	1	18
comp8878_c0_seq2	1	p1	(T)12	12	350	361
comp8880_c0_seq1	1	p1	(T)12	12	1042	1053
comp8884_c0_seq1	1	c	(T)14ac(A)12	28	1	28
comp8886_c0_seq1	1	p1	(A)13	13	37	49
comp8896_c0_seq1	1	c	(AT)6aggtgtgtatattt(TA)6(AT)6tatacatatataaatcagcacacttttcaaatccagacagggtaacagcaacaagcttaactctgtgtgtg(TA)6	133	306	438
comp8896_c0_seq1	2	p1	(A)13	13	1312	1324
comp8901_c0_seq1	1	p2	(TA)7	14	64	77
comp8908_c0_seq1	1	p1	(T)17	17	1	17
comp8910_c0_seq1	1	c	(GT)6gcgtgtctctagaccagggaa(GGGTGT)4	57	315	371
comp8926_c0_seq1	1	p2	(AT)6	12	362	373
comp8961_c0_seq1	1	p2	(TA)6	12	1	12
comp8979_c0_seq1	1	p3	(TTG)6	18	1787	1804
comp8979_c0_seq1	2	p1	(A)12	12	1924	1935
comp8994_c0_seq1	1	p1	(A)12	12	460	471
comp9008_c0_seq1	1	p2	(AC)11	22	1	22
comp9011_c0_seq1	1	p5	(CAGCC)4	20	77	96
comp9024_c0_seq1	1	p1	(A)16	16	9	24
comp9044_c0_seq1	1	p2	(AT)7	14	239	252
comp9045_c0_seq1	1	p1	(T)13	13	2397	2409
comp9054_c0_seq1	1	p2	(GT)7	14	566	579
comp9063_c0_seq1	1	p4	(AAAT)5	20	215	234
comp9063_c1_seq1	1	p1	(A)15	15	1	15
comp9067_c0_seq1	1	p4	(TATT)5	20	580	599
comp9069_c0_seq1	1	c	(AT)8acg(TA)8	35	640	674
comp9077_c0_seq1	1	p1	(A)20	20	2	21
comp9077_c0_seq1	2	p1	(T)12	12	200	211
comp9090_c0_seq1	1	p1	(T)20	20	1	20
comp9091_c0_seq1	1	p1	(A)14	14	1267	1280
comp9092_c0_seq1	1	p1	(A)14	14	1646	1659
comp9095_c0_seq1	1	p1	(T)12	12	42	53
comp9096_c0_seq1	1	p1	(A)18	18	649	666
comp9098_c0_seq1	1	p2	(GT)10	20	1	20
comp9099_c0_seq1	1	p1	(A)16	16	9	24
comp9104_c0_seq1	1	p2	(TG)9	18	1	18
comp9104_c0_seq1	2	p1	(A)12	12	362	373
comp9106_c1_seq1	1	p2	(CA)6	12	250	261
comp9109_c0_seq1	1	p2	(GA)6	12	47	58
comp9112_c0_seq1	1	p1	(A)16	16	11	26
comp9120_c0_seq1	1	p3	(AGC)5	15	72	86
comp9164_c0_seq1	1	p1	(A)13	13	1	13
comp9169_c0_seq1	1	p2	(TG)6	12	300	311
comp9172_c0_seq1	1	p2	(AC)9	18	1968	1985
comp9176_c0_seq1	1	p3	(AGC)5	15	21	35
comp9198_c0_seq1	1	p2	(AC)10	20	1	20
comp9198_c0_seq1	2	p1	(T)15	15	396	410
comp9204_c0_seq1	1	p1	(A)14	14	459	472
comp9204_c0_seq1	2	p2	(CA)8	16	2776	2791
comp9206_c0_seq1	1	p2	(AT)6	12	650	661
comp9207_c0_seq2	1	p2	(CT)6	12	92	103
comp9215_c0_seq1	1	p3	(GGA)5	15	1	15
comp9221_c0_seq1	1	p3	(CTC)5	15	796	810
comp9221_c0_seq1	2	p3	(CTG)5	15	926	940
comp9222_c0_seq1	1	p1	(T)17	17	8	24
comp9226_c0_seq1	1	p3	(GCC)5	15	928	942
comp9236_c0_seq1	1	p1	(T)12	12	1673	1684
comp9238_c0_seq1	1	p1	(T)14	14	967	980
comp9243_c0_seq1	1	p1	(T)15	15	11	25
comp9243_c0_seq1	2	p1	(T)13	13	858	870
comp9249_c0_seq1	1	p1	(A)14	14	85	98
comp9249_c0_seq1	2	p1	(T)16	16	533	548
comp9263_c0_seq1	1	p1	(T)15	15	13	27
comp9270_c0_seq1	1	p1	(T)18	18	944	961
comp9277_c0_seq1	1	p4	(GGCA)6	24	1445	1468
comp9278_c0_seq1	1	p1	(T)12	12	42	53
comp9284_c0_seq1	1	p1	(A)20	20	1	20
comp9284_c0_seq1	2	p3	(GCC)5	15	1706	1720
comp9284_c0_seq1	3	p3	(GCG)5	15	2085	2099
comp9285_c0_seq1	1	p3	(GCG)5	15	22	36
comp9307_c1_seq1	1	p1	(A)15	15	1	15
comp9309_c0_seq1	1	p1	(T)15	15	90	104
comp9327_c0_seq1	1	p3	(TCT)5	15	1708	1722
comp9329_c0_seq1	1	p1	(T)16	16	1	16
comp9332_c0_seq1	1	p1	(T)14	14	682	695
comp9333_c0_seq2	1	p1	(T)17	17	995	1011
comp9336_c0_seq1	1	p1	(T)12	12	170	181
comp9356_c0_seq1	1	p3	(GCA)5	15	361	375
comp9356_c0_seq1	2	p3	(GCC)5	15	520	534
comp9362_c0_seq1	1	p1	(A)14	14	934	947
comp9362_c0_seq1	2	p1	(T)13	13	1153	1165
comp9364_c0_seq2	1	p3	(TGG)5	15	141	155
comp9364_c0_seq2	2	p2	(TG)9	18	3150	3167
comp9366_c0_seq1	1	p1	(A)16	16	1	16
comp9366_c0_seq1	2	p2	(TA)6	12	832	843
comp9366_c0_seq1	3	p1	(A)12	12	1166	1177
comp9368_c1_seq1	1	p1	(A)21	21	1	21
comp9371_c0_seq1	1	c	(T)12aatatatacaagctagcacatagaaccatcagcgctaatgcccccgc(T)14	73	848	920
comp9381_c0_seq1	1	p3	(GAG)5	15	732	746
comp9384_c0_seq1	1	p1	(T)18	18	1	18
comp9397_c0_seq1	1	p1	(A)16	16	4	19
comp9400_c0_seq1	1	p2	(GT)6	12	630	641
comp9410_c0_seq1	1	p1	(A)17	17	1	17
comp9410_c0_seq1	2	p1	(T)16	16	727	742
comp9413_c0_seq1	1	p1	(A)18	18	2	19
comp9415_c0_seq1	1	p1	(T)18	18	33	50
comp9433_c0_seq1	1	p1	(T)19	19	1	19
comp9436_c0_seq1	1	p1	(T)14	14	229	242
comp9437_c0_seq1	1	p3	(CGG)5	15	1994	2008
comp9443_c0_seq1	1	p1	(A)12	12	1203	1214
comp9451_c0_seq1	1	p2	(GT)7	14	15	28
comp9454_c0_seq1	1	p2	(GT)8	16	1032	1047
comp9468_c0_seq1	1	p1	(T)12	12	13	24
comp9472_c0_seq1	1	p2	(TG)7	14	755	768
comp9472_c0_seq1	2	p1	(T)15	15	882	896
comp9475_c0_seq1	1	p1	(T)12	12	1	12
comp9491_c0_seq1	1	p1	(A)13	13	508	520
comp9502_c1_seq1	1	p1	(T)19	19	1	19
comp9509_c0_seq1	1	p1	(A)15	15	353	367
comp9512_c0_seq1	1	p2	(AC)7	14	1136	1149
comp9526_c1_seq1	1	p1	(T)19	19	4	22
comp9534_c0_seq1	1	p3	(CTC)6	18	1005	1022
comp9535_c0_seq1	1	p1	(T)13	13	533	545
comp9540_c0_seq1	1	p2	(AC)7	14	607	620
comp9547_c0_seq1	1	p2	(TA)8	16	37	52
comp9565_c0_seq1	1	p1	(T)12	12	1184	1195
comp9572_c0_seq1	1	p2	(GT)10	20	525	544
comp9574_c0_seq1	1	p2	(GT)6	12	1351	1362
comp9578_c0_seq1	1	p1	(A)15	15	29	43
comp9595_c0_seq1	1	p1	(T)12	12	21	32
comp9601_c0_seq1	1	c	(A)12gaa(AT)6	27	795	821
comp9614_c0_seq1	1	p1	(T)12	12	50	61
comp9619_c0_seq1	1	p2	(AT)6	12	1742	1753
comp9623_c0_seq1	1	p1	(T)14	14	1	14
comp9625_c0_seq1	1	p3	(CCA)5	15	566	580
comp9625_c0_seq2	1	p3	(CCA)5	15	635	649
comp9639_c0_seq1	1	p1	(A)13	13	318	330
comp9641_c0_seq1	1	p1	(A)16	16	421	436
comp9644_c0_seq1	1	p1	(T)16	16	231	246
comp9644_c0_seq1	2	p2	(AC)7	14	702	715
comp9651_c0_seq1	1	p2	(AG)7	14	147	160
comp9657_c0_seq1	1	p1	(T)12	12	19	30
comp9663_c0_seq1	1	p1	(A)14	14	1	14
comp9663_c0_seq1	2	p1	(A)12	12	674	685
comp9672_c0_seq1	1	p2	(AG)8	16	484	499
comp9719_c0_seq1	1	c	(A)15caaaccacaaaacttcttaatactgttattctttgcactttttttcttaatcattttatatatatac(AT)6	94	1099	1192
comp9720_c0_seq1	1	p2	(TA)6	12	29	40
comp9726_c0_seq1	1	p1	(A)13	13	1051	1063
comp9727_c0_seq1	1	p2	(CA)11	22	1	22
comp9727_c0_seq1	2	p1	(T)12	12	532	543
comp9759_c0_seq1	1	p1	(A)13	13	688	700
comp9761_c0_seq1	1	p3	(GAG)6	18	4	21
comp9765_c0_seq1	1	p2	(TA)10	20	800	819
comp9770_c0_seq1	1	p1	(A)16	16	5	20
comp9772_c0_seq1	1	p1	(A)12	12	1	12
comp9786_c0_seq1	1	c	(AC)9atacacgcacacacaaa(AT)9	53	1	53
comp9795_c0_seq1	1	p1	(A)14	14	651	664
comp9806_c0_seq1	1	p3	(GGA)6	18	357	374
comp9815_c0_seq1	1	p1	(A)12	12	1129	1140
comp9829_c0_seq2	1	p2	(AC)6	12	1264	1275
comp9837_c0_seq1	1	p1	(T)18	18	3	20
comp9837_c0_seq1	2	p1	(T)13	13	589	601
comp9844_c0_seq1	1	p1	(T)13	13	829	841
comp9846_c0_seq1	1	p2	(TA)7	14	1232	1245
comp9850_c0_seq1	1	p2	(GT)9	18	403	420
comp9868_c0_seq1	1	p1	(A)15	15	199	213
comp9873_c0_seq1	1	p1	(A)12	12	503	514
comp9882_c0_seq1	1	p1	(T)13	13	1400	1412
comp9884_c0_seq1	1	p1	(T)19	19	4	22
comp9885_c0_seq1	1	p4	(TTGT)6	24	2014	2037
comp9898_c0_seq1	1	p1	(T)15	15	29	43
comp9914_c0_seq1	1	p2	(CA)9	18	423	440
comp9914_c0_seq1	2	p2	(CA)6	12	2169	2180
comp9920_c0_seq1	1	p1	(A)17	17	36	52
comp9920_c0_seq1	2	p2	(TA)7	14	527	540
comp9923_c0_seq1	1	p2	(TG)6	12	12	23
comp9934_c0_seq1	1	p1	(A)17	17	2165	2181
comp9935_c0_seq1	1	p1	(A)13	13	537	549
comp9953_c0_seq1	1	p1	(T)18	18	1342	1359
comp9955_c0_seq1	1	p2	(TA)6	12	12	23
comp9967_c0_seq1	1	p1	(A)16	16	192	207
comp9983_c0_seq1	1	p2	(AC)6	12	801	812
comp9990_c0_seq1	1	p2	(TG)7	14	478	491
comp10018_c0_seq1	1	p1	(T)17	17	3	19
comp10021_c0_seq1	1	p2	(AC)6	12	1115	1126
comp10028_c0_seq1	1	p1	(T)17	17	1	17
comp10035_c0_seq1	1	p1	(T)14	14	1415	1428
comp10042_c0_seq1	1	p3	(CTC)7	21	1	21
comp10044_c0_seq1	1	p1	(A)16	16	3	18
comp10047_c0_seq1	1	p1	(A)19	19	2	20
comp10047_c0_seq1	2	p1	(T)12	12	271	282
comp10080_c0_seq1	1	p1	(T)12	12	348	359
comp10092_c0_seq1	1	p2	(GT)11	22	582	603
comp10105_c0_seq1	1	p2	(AT)9	18	34	51
comp10105_c0_seq1	2	p1	(T)12	12	499	510
comp10106_c0_seq1	1	p2	(AC)6	12	426	437
comp10112_c0_seq1	1	p1	(T)15	15	46	60
comp10128_c0_seq1	1	p1	(A)13	13	1485	1497
comp10132_c0_seq1	1	p1	(T)12	12	432	443
comp10136_c0_seq1	1	p2	(TA)6	12	574	585
comp10137_c0_seq1	1	p1	(T)13	13	159	171
comp10158_c0_seq1	1	p1	(A)12	12	983	994
comp10165_c0_seq1	1	p2	(TA)9	18	111	128
comp10173_c0_seq1	1	c	(GCG)5gccggggccggtcccggagctgcggcgcggcgggtgctggaggcggcccgcggccccggagcacgctg(GGC)6	101	231	331
comp10175_c0_seq1	1	p1	(A)12	12	441	452
comp10183_c0_seq1	1	p1	(T)15	15	1710	1724
comp10199_c0_seq1	1	p3	(AGC)5	15	298	312
comp10205_c0_seq1	1	p1	(T)12	12	1106	1117
comp10226_c0_seq1	1	p2	(AG)6	12	212	223
comp10253_c0_seq1	1	p1	(A)15	15	8	22
comp10253_c0_seq1	2	p3	(GTG)5	15	550	564
comp10264_c0_seq1	1	p1	(T)13	13	1	13
comp10283_c0_seq1	1	p2	(TG)9	18	1	18
comp10297_c0_seq1	1	p1	(T)13	13	1455	1467
comp10309_c0_seq1	1	p3	(GCT)7	21	588	608
comp10314_c0_seq1	1	p1	(A)14	14	388	401
comp10315_c0_seq1	1	p1	(A)14	14	664	677
comp10325_c0_seq1	1	p2	(TG)6	12	115	126
comp10326_c0_seq1	1	p3	(CGG)7	21	2508	2528
comp10326_c0_seq2	1	p3	(CGG)7	21	2292	2312
comp10331_c0_seq1	1	p1	(C)17	17	52	68
comp10332_c0_seq1	1	p1	(T)12	12	233	244
comp10333_c0_seq1	1	p1	(A)17	17	8	24
comp10357_c0_seq1	1	p3	(CAC)5	15	25	39
comp10357_c0_seq1	2	p5	(GTTCA)4	20	620	639
comp10364_c0_seq1	1	p1	(A)12	12	1586	1597
comp10374_c0_seq1	1	c	(TA)7aaagtgtg(TA)6	34	1330	1363
comp10400_c0_seq1	1	p1	(A)18	18	5	22
comp10404_c0_seq1	1	p1	(T)14	14	200	213
comp10406_c0_seq1	1	c	(CA)6cggcctgcacaagctacacacacacag(AC)6	51	77	127
comp10409_c0_seq1	1	p1	(A)13	13	7	19
comp10423_c0_seq1	1	p1	(A)12	12	32	43
comp10449_c0_seq1	1	p1	(T)14	14	6	19
comp10459_c0_seq1	1	p1	(T)14	14	1027	1040
comp10466_c0_seq1	1	p3	(GCC)6	18	1	18
comp10475_c0_seq2	1	p1	(A)13	13	35	47
comp10475_c0_seq2	2	p2	(AC)8	16	1092	1107
comp10499_c0_seq1	1	p2	(CT)6	12	1620	1631
comp10513_c0_seq1	1	p2	(AC)8	16	52	67
comp10552_c0_seq1	1	p1	(T)13	13	9	21
comp10570_c0_seq1	1	p2	(TA)6	12	7	18
comp10578_c0_seq1	1	p2	(TC)8	16	55	70
comp10584_c0_seq1	1	p3	(AGC)7	21	1	21
comp10589_c0_seq1	1	p2	(AC)6	12	264	275
comp10597_c0_seq1	1	p1	(A)13	13	364	376
comp10597_c0_seq1	2	p1	(T)13	13	934	946
comp10598_c0_seq1	1	p1	(A)20	20	3	22
comp10632_c0_seq2	1	c	(A)13gaatgaaaagaaatgctgccaatcttactgaataccgttgatactctgaaacatcgttagaaaccaaccaa(TC)6	96	1	96
comp10634_c0_seq1	1	p1	(T)14	14	63	76
comp10640_c0_seq1	1	p2	(AG)6	12	86	97
comp10640_c0_seq2	1	p2	(AG)6	12	86	97
comp10651_c0_seq1	1	p2	(CA)8	16	662	677
comp10659_c0_seq1	1	p1	(T)17	17	4	20
comp10661_c0_seq1	1	p2	(AC)8	16	810	825
comp10664_c0_seq1	1	p2	(TG)6	12	985	996
comp10666_c0_seq1	1	p1	(A)16	16	51	66
comp10666_c0_seq1	2	p1	(T)12	12	587	598
comp10669_c0_seq1	1	p2	(CA)6	12	314	325
comp10671_c0_seq2	1	p3	(CTG)5	15	320	334
comp10686_c0_seq1	1	p5	(ACTGA)4	20	15	34
comp10694_c0_seq1	1	p3	(CGG)7	21	1	21
comp10702_c0_seq1	1	p2	(CA)9	18	1032	1049
comp10726_c0_seq1	1	p1	(A)12	12	459	470
comp10728_c0_seq1	1	p1	(T)15	15	387	401
comp10739_c0_seq1	1	p1	(T)12	12	1209	1220
comp10741_c0_seq1	1	p1	(A)17	17	4	20
comp10744_c0_seq1	1	p2	(TC)9	18	1293	1310
comp10750_c0_seq1	1	p1	(A)12	12	225	236
comp10757_c0_seq1	1	p1	(T)19	19	2	20
comp10766_c0_seq1	1	c	(GGC)5ggatggggacttggagtcgggcgactgtggcggctgtggctgtggcggcagcgaggaagcaactgacgggc(CGG)5	101	111	211
comp10769_c0_seq1	1	p3	(GCT)5	15	37	51
comp10780_c0_seq1	1	p2	(AT)6	12	1147	1158
comp10784_c0_seq1	1	p2	(AT)10	20	760	779
comp10794_c0_seq1	1	p1	(A)14	14	1777	1790
comp10809_c0_seq1	1	p1	(T)14	14	1082	1095
comp10847_c0_seq1	1	p1	(A)15	15	3	17
comp10852_c0_seq1	1	p1	(T)13	13	1046	1058
comp10853_c0_seq1	1	p1	(T)12	12	13	24
comp10854_c0_seq1	1	p3	(ACC)5	15	200	214
comp10855_c0_seq1	1	p1	(A)13	13	228	240
comp10855_c0_seq1	2	p2	(AG)6	12	550	561
comp10864_c0_seq1	1	p1	(A)15	15	5	19
comp10868_c0_seq1	1	p1	(T)12	12	67	78
comp10869_c0_seq1	1	p3	(GCA)6	18	1	18
comp10872_c0_seq1	1	p1	(G)12	12	321	332
comp10886_c0_seq1	1	p2	(AG)6	12	1113	1124
comp10895_c0_seq1	1	c	(T)14ctgtagaaagttaaaattgtttttactaagagtctatgtagggtgtaatttaccctccatccattggctggaacatggattggggagtttggtt(A)16taaaccctacatagactcttagtaaaaacaattttaactttctacag(A)14	185	11	195
comp10904_c0_seq1	1	p2	(GT)6	12	248	259
comp10914_c0_seq1	1	p1	(T)14	14	128	141
comp10936_c0_seq1	1	p1	(T)14	14	1	14
comp10950_c0_seq1	1	p2	(AG)8	16	7	22
comp11048_c0_seq1	1	p1	(T)15	15	520	534
comp11061_c0_seq1	1	p3	(GCC)6	18	6	23
comp11080_c0_seq1	1	p3	(CGC)5	15	90	104
comp11081_c0_seq1	1	p3	(GCC)6	18	563	580
comp11091_c0_seq1	1	p3	(GGC)5	15	286	300
comp11099_c0_seq1	1	p3	(CAG)7	21	766	786
comp11121_c0_seq1	1	p1	(A)14	14	54	67
comp11128_c0_seq1	1	p2	(AT)7	14	187	200
comp11157_c0_seq1	1	p2	(TA)6	12	12	23
comp11176_c0_seq1	1	p1	(T)12	12	1100	1111
comp11180_c0_seq1	1	p1	(A)17	17	4	20
comp11180_c0_seq1	2	p1	(A)13	13	621	633
comp11189_c0_seq1	1	p1	(A)14	14	471	484
comp11196_c0_seq1	1	p1	(G)12	12	1043	1054
comp11220_c0_seq1	1	p1	(T)13	13	90	102
comp11230_c0_seq1	1	p2	(GT)8	16	117	132
comp11239_c0_seq1	1	p1	(T)15	15	1442	1456
comp11242_c0_seq1	1	p2	(CA)6	12	726	737
comp11245_c0_seq1	1	p1	(T)12	12	1137	1148
comp11251_c0_seq1	1	p1	(A)13	13	702	714
comp11267_c0_seq1	1	p2	(AC)9	18	1163	1180
comp11269_c0_seq1	1	p2	(TG)6	12	395	406
comp11271_c0_seq1	1	p1	(T)13	13	27	39
comp11291_c0_seq1	1	p2	(AC)8	16	946	961
comp11291_c0_seq2	1	p2	(AC)8	16	833	848
comp11298_c0_seq1	1	p2	(TA)6	12	157	168
comp11301_c0_seq1	1	p1	(A)13	13	541	553
comp11301_c0_seq1	2	p1	(A)13	13	1278	1290
comp11302_c0_seq1	1	c	(GT)6gcatgtgtgtgtgggttttttccattcagtttgatcaatcttcttccccttcttcctcaccctgcagcagcagggtggcagcggctgtctcctc(CTG)6	124	1297	1420
comp11317_c0_seq1	1	p2	(AG)9	18	1621	1638
comp11317_c0_seq1	2	p1	(A)14	14	2251	2264
comp11321_c0_seq1	1	p2	(TG)6	12	697	708
comp11336_c0_seq1	1	c	(A)16gcc(T)12	31	874	904
comp11338_c0_seq1	1	p1	(A)14	14	863	876
comp11340_c0_seq1	1	p1	(T)13	13	1	13
comp11350_c0_seq1	1	p1	(A)12	12	480	491
comp11366_c0_seq1	1	p1	(A)17	17	257	273
comp11371_c0_seq1	1	p1	(A)14	14	42	55
comp11382_c0_seq1	1	p1	(A)19	19	3	21
comp11384_c0_seq1	1	p1	(T)14	14	204	217
comp11412_c0_seq1	1	p3	(CGC)5	15	17	31
comp11412_c0_seq1	2	p3	(GCC)5	15	357	371
comp11415_c0_seq1	1	p1	(A)17	17	491	507
comp11444_c0_seq1	1	p1	(A)16	16	408	423
comp11455_c0_seq1	1	p3	(GCA)6	18	559	576
comp11455_c0_seq1	2	p3	(TTC)6	18	950	967
comp11473_c0_seq2	1	p4	(CATC)6	24	1	24
comp11487_c0_seq1	1	p2	(AC)6	12	573	584
comp11495_c0_seq1	1	p1	(A)21	21	1	21
comp11498_c0_seq1	1	p1	(A)13	13	1034	1046
comp11511_c0_seq1	1	p2	(GT)6	12	231	242
comp11523_c0_seq1	1	p2	(GT)6	12	586	597
comp11554_c0_seq1	1	p1	(T)12	12	1464	1475
comp11562_c0_seq2	1	p2	(TA)8	16	219	234
comp11616_c0_seq1	1	p3	(GGA)5	15	47	61
comp11635_c0_seq1	1	p1	(T)18	18	1	18
comp11650_c0_seq1	1	p1	(A)15	15	844	858
comp11659_c0_seq1	1	p3	(GCC)5	15	167	181
comp11678_c0_seq1	1	p2	(GT)6	12	173	184
comp11683_c0_seq1	1	p1	(A)13	13	584	596
comp11689_c0_seq1	1	p1	(A)17	17	1	17
comp11694_c0_seq1	1	p3	(TGC)5	15	275	289
comp11694_c0_seq2	1	p3	(TGC)5	15	251	265
comp11737_c0_seq1	1	p1	(T)19	19	1	19
comp11769_c0_seq1	1	p2	(AC)6	12	1	12
comp11779_c0_seq1	1	p2	(CA)7	14	643	656
comp11814_c0_seq1	1	p1	(A)13	13	187	199
comp11820_c0_seq1	1	p1	(T)14	14	350	363
comp11824_c0_seq1	1	p2	(CA)6	12	833	844
comp11834_c0_seq1	1	p3	(GCC)6	18	7	24
comp11834_c0_seq1	2	p1	(A)18	18	374	391
comp11836_c0_seq1	1	p1	(T)14	14	65	78
comp11850_c0_seq1	1	p3	(AGC)5	15	366	380
comp11867_c0_seq1	1	p2	(AG)6	12	22	33
comp11870_c0_seq1	1	p1	(A)15	15	583	597
comp11875_c0_seq1	1	p1	(T)18	18	7	24
comp11875_c0_seq1	2	p1	(A)14	14	543	556
comp11877_c0_seq1	1	p3	(TGC)5	15	116	130
comp11877_c0_seq2	1	p3	(TGC)5	15	329	343
comp11928_c0_seq1	1	p1	(G)12	12	29	40
comp11931_c0_seq1	1	p1	(A)17	17	645	661
comp11948_c0_seq1	1	p3	(GCT)7	21	471	491
comp12030_c0_seq1	1	p2	(TC)6	12	210	221
comp12031_c1_seq1	1	p2	(CA)8	16	9	24
comp12057_c0_seq1	1	p1	(T)12	12	217	228
comp12096_c0_seq1	1	p1	(T)16	16	1243	1258
comp12097_c0_seq1	1	p1	(A)12	12	144	155
comp12115_c0_seq1	1	p3	(TGC)5	15	8	22
comp12132_c0_seq1	1	p2	(TG)7	14	1	14
comp12143_c0_seq1	1	c	(GCT)7gccggatatggta(CTG)7	55	1	55
comp12163_c0_seq1	1	p2	(AT)9	18	5	22
comp12174_c0_seq1	1	p3	(CAG)6	18	33	50
comp12193_c0_seq1	1	p1	(A)15	15	73	87
comp12252_c0_seq1	1	p3	(TCC)6	18	1	18
comp12258_c0_seq1	1	p1	(A)12	12	364	375
comp12258_c1_seq1	1	p1	(T)12	12	179	190
comp12265_c0_seq1	1	p1	(T)15	15	353	367
comp12280_c0_seq1	1	p3	(GGC)7	21	1	21
comp12304_c0_seq1	1	p1	(T)13	13	54	66
comp12307_c0_seq1	1	p1	(T)15	15	174	188
comp12350_c0_seq1	1	p1	(A)13	13	277	289
comp12370_c1_seq1	1	p1	(A)20	20	1	20
comp12463_c0_seq1	1	p1	(A)15	15	33	47
comp12463_c0_seq1	2	p2	(TG)8	16	349	364
comp12478_c0_seq1	1	p3	(ATC)5	15	71	85
comp12522_c0_seq1	1	p1	(A)12	12	581	592
comp12543_c1_seq1	1	p3	(CAG)5	15	57	71
comp12546_c0_seq1	1	p1	(T)15	15	2	16
comp12568_c0_seq1	1	p3	(TCT)6	18	197	214
comp12572_c0_seq1	1	p2	(TC)10	20	506	525
comp12582_c0_seq2	1	p2	(AT)8	16	473	488
comp12593_c0_seq1	1	p1	(T)14	14	124	137
comp12660_c0_seq1	1	p1	(A)17	17	1	17
comp12666_c0_seq1	1	p1	(T)14	14	139	152
comp12680_c0_seq1	1	p1	(A)13	13	58	70
comp12744_c0_seq1	1	p1	(A)14	14	324	337
comp12775_c0_seq1	1	p1	(T)17	17	1	17
comp12836_c0_seq1	1	c	(T)14aaacacagaaaactgtagtaaaacttttttat(TC)6	58	6	63
comp12843_c0_seq1	1	p1	(A)19	19	1	19
comp12898_c0_seq1	1	p1	(A)14	14	1547	1560
comp12904_c0_seq1	1	p4	(AAAT)5	20	35	54
comp12919_c0_seq1	1	p1	(T)18	18	3	20
comp12932_c0_seq1	1	p2	(GC)6	12	188	199
comp12955_c0_seq1	1	p2	(TG)6	12	271	282
comp12956_c0_seq1	1	p1	(T)12	12	107	118
comp12963_c0_seq1	1	p1	(T)13	13	742	754
comp12966_c0_seq1	1	p2	(TC)6	12	29	40
comp12969_c0_seq1	1	p2	(CA)6	12	150	161
comp12976_c0_seq1	1	p2	(CA)9	18	759	776
comp13003_c0_seq1	1	p1	(A)15	15	298	312
comp13005_c0_seq1	1	p1	(A)12	12	1440	1451
comp13005_c0_seq1	2	p2	(AT)8	16	2163	2178
comp13012_c0_seq1	1	p1	(A)12	12	10	21
comp13036_c0_seq1	1	p1	(G)12	12	231	242
comp13063_c0_seq1	1	p1	(G)12	12	247	258
comp13075_c0_seq1	1	p3	(GCA)7	21	21	41
comp13146_c0_seq1	1	p1	(A)14	14	918	931
comp13150_c0_seq1	1	p2	(AC)8	16	86	101
comp13153_c0_seq1	1	p1	(A)19	19	1	19
comp13169_c0_seq1	1	p5	(TGTTT)4	20	402	421
comp13192_c0_seq1	1	p2	(TA)7	14	559	572
comp13240_c0_seq1	1	p2	(AT)7	14	211	224
comp13253_c0_seq1	1	p2	(GT)9	18	489	506
comp13266_c0_seq1	1	c	(GT)6ca(GT)8	30	258	287
comp13269_c0_seq2	1	p3	(TTG)5	15	669	683
comp13271_c0_seq1	1	p1	(A)12	12	1436	1447
comp13271_c0_seq1	2	p1	(T)14	14	1935	1948
comp13277_c0_seq1	1	p1	(T)16	16	7	22
comp13331_c0_seq1	1	p2	(CT)7	14	374	387
comp13394_c0_seq1	1	p3	(GTG)5	15	199	213
comp13401_c0_seq1	1	p1	(A)16	16	7	22
comp13472_c0_seq1	1	p1	(A)20	20	1	20
comp13482_c0_seq1	1	p3	(CCG)5	15	341	355
comp13500_c0_seq2	1	p3	(CAG)5	15	958	972
comp13574_c0_seq1	1	p2	(GA)6	12	166	177
comp13617_c0_seq1	1	p1	(A)12	12	79	90
comp13617_c0_seq1	2	p1	(T)12	12	342	353
comp13624_c0_seq1	1	p2	(AG)6	12	359	370
comp13628_c0_seq1	1	p2	(CA)6	12	490	501
comp13628_c0_seq1	2	p1	(A)12	12	1316	1327
comp13628_c0_seq1	3	p1	(T)15	15	2093	2107
comp13628_c0_seq1	4	p1	(T)12	12	2545	2556
comp13628_c0_seq1	5	c	(A)13gaaaaaagagctgctctctgcctcggccctgcactggtcagtccctagccggctttcttttgcca(T)13	91	2685	2775
comp13630_c0_seq1	1	p1	(A)13	13	70	82
comp13634_c0_seq1	1	p1	(T)18	18	3	20
comp13634_c0_seq1	2	p1	(A)12	12	1061	1072
comp13637_c0_seq1	1	p3	(CTG)5	15	361	375
comp13673_c0_seq1	1	p3	(CAG)5	15	502	516
comp13686_c0_seq1	1	p1	(T)15	15	8	22
comp13686_c0_seq1	2	p1	(A)13	13	638	650
comp13705_c0_seq1	1	p2	(AT)8	16	1072	1087
comp13713_c0_seq1	1	p1	(A)16	16	1	16
comp13732_c0_seq1	1	p1	(T)15	15	33	47
comp13735_c0_seq1	1	p1	(A)12	12	6	17
comp13806_c0_seq1	1	p1	(T)14	14	587	600
comp13821_c0_seq1	1	p2	(AG)6	12	25	36
comp13826_c0_seq1	1	p1	(A)14	14	196	209
comp13968_c0_seq1	1	p2	(GT)6	12	491	502
comp14009_c0_seq1	1	p2	(AC)9	18	460	477
comp14031_c0_seq1	1	p1	(T)14	14	186	199
comp14032_c0_seq2	1	p1	(A)15	15	29	43
comp14039_c0_seq1	1	p1	(A)12	12	152	163
comp14067_c0_seq1	1	p3	(CTG)5	15	332	346
comp14067_c0_seq2	1	p3	(CTG)5	15	332	346
comp14068_c0_seq1	1	p1	(T)15	15	166	180
comp14075_c0_seq1	1	p1	(A)15	15	1	15
comp14075_c0_seq2	1	p1	(A)15	15	1	15
comp14088_c0_seq1	1	p2	(TG)6	12	247	258
comp14088_c1_seq1	1	p2	(CA)7	14	1	14
comp14102_c0_seq1	1	p1	(T)14	14	29	42
comp14110_c0_seq1	1	p1	(A)13	13	249	261
comp14130_c0_seq2	1	p1	(A)12	12	634	645
comp14136_c0_seq1	1	p1	(A)15	15	3	17
comp14201_c0_seq1	1	p3	(GCC)5	15	297	311
comp14201_c0_seq2	1	p3	(GCC)5	15	264	278
comp14213_c0_seq1	1	p2	(TG)7	14	241	254
comp14213_c0_seq2	1	p2	(TG)7	14	352	365
comp14249_c1_seq1	1	p1	(A)14	14	8	21
comp14265_c0_seq1	1	p2	(GT)7	14	28	41
comp14276_c0_seq1	1	p1	(T)13	13	337	349
comp14292_c0_seq1	1	p1	(A)13	13	186	198
comp14297_c0_seq1	1	p2	(AC)8	16	314	329
comp14334_c0_seq1	1	p1	(T)13	13	324	336
comp14352_c0_seq1	1	p3	(AAG)5	15	64	78
comp14390_c0_seq1	1	p2	(CT)6	12	233	244
comp14396_c0_seq1	1	p5	(GAGGC)4	20	122	141
comp14412_c0_seq1	1	p3	(AAT)6	18	70	87
comp14505_c0_seq1	1	p2	(TA)6	12	163	174
comp14514_c0_seq1	1	p1	(T)16	16	180	195
comp14539_c1_seq1	1	p1	(T)13	13	355	367
comp14548_c0_seq1	1	p3	(CTC)5	15	121	135
comp14559_c0_seq1	1	p2	(TG)8	16	426	441
comp14564_c0_seq1	1	p2	(CA)7	14	1	14
comp14615_c0_seq1	1	p1	(G)12	12	290	301
comp14625_c0_seq1	1	p1	(T)13	13	52	64
comp14653_c0_seq1	1	p1	(C)16	16	496	511
comp14681_c0_seq1	1	p2	(AT)6	12	260	271
comp14711_c0_seq1	1	p3	(GTG)7	21	1	21
comp14728_c0_seq1	1	p2	(AC)6	12	65	76
comp14742_c0_seq1	1	p1	(A)12	12	1036	1047
comp14784_c0_seq1	1	p1	(G)15	15	204	218
comp14816_c0_seq1	1	p3	(AAC)6	18	230	247
comp14835_c0_seq1	1	p2	(AC)7	14	271	284
comp14849_c0_seq1	1	p3	(CTG)5	15	237	251
comp14851_c0_seq1	1	p2	(CA)9	18	1139	1156
comp14864_c0_seq1	1	p3	(GGC)5	15	1	15
comp14902_c0_seq1	1	p1	(A)12	12	40	51
comp14903_c0_seq1	1	p2	(AC)6	12	61	72
comp14903_c0_seq1	2	p2	(CA)6	12	212	223
comp14903_c0_seq2	1	p2	(AC)6	12	61	72
comp14923_c0_seq1	1	p6	(TTTTCT)4	24	936	959
comp14954_c0_seq1	1	p3	(AGG)5	15	53	67
comp14969_c0_seq1	1	p1	(T)13	13	437	449
comp15002_c0_seq1	1	p1	(T)17	17	73	89
comp15072_c0_seq1	1	p1	(A)12	12	274	285
comp15088_c0_seq1	1	p1	(A)16	16	9	24
comp15102_c0_seq1	1	p1	(A)16	16	370	385
comp15105_c0_seq1	1	p1	(C)16	16	794	809
comp15122_c0_seq1	1	p1	(A)13	13	864	876
comp15162_c0_seq1	1	p3	(CAC)5	15	143	157
comp15162_c0_seq1	2	p1	(T)14	14	685	698
comp15178_c0_seq1	1	p1	(A)17	17	44	60
comp15199_c0_seq1	1	p2	(CT)6	12	54	65
comp15233_c0_seq1	1	c	(T)13gccctctttaaaagcaaacaagccaaaccaa(AAAAC)4	64	481	544
comp15236_c0_seq1	1	p5	(TTCAG)4	20	816	835
comp15242_c0_seq1	1	p2	(TG)6	12	562	573
comp15244_c0_seq1	1	p2	(AC)6	12	278	289
comp15248_c0_seq1	1	p3	(CAT)5	15	733	747
comp15248_c0_seq2	1	p3	(CAT)5	15	654	668
comp15261_c0_seq1	1	p2	(CA)9	18	1	18
comp15291_c0_seq1	1	p2	(AG)6	12	46	57
comp15291_c0_seq1	2	p1	(T)15	15	467	481
comp15305_c0_seq1	1	p1	(T)13	13	384	396
comp15310_c0_seq1	1	p1	(T)16	16	91	106
comp15330_c0_seq1	1	p2	(TG)7	14	1	14
comp15341_c0_seq1	1	p3	(GAG)5	15	292	306
comp15357_c0_seq1	1	p1	(G)12	12	694	705
comp15375_c0_seq1	1	p3	(GCC)6	18	933	950
comp15385_c0_seq1	1	p3	(AAT)5	15	281	295
comp15394_c0_seq1	1	p2	(TC)6	12	370	381
comp15396_c1_seq1	1	p3	(AAT)6	18	737	754
comp15414_c0_seq1	1	p1	(T)15	15	683	697
comp15478_c0_seq1	1	p1	(T)13	13	334	346
comp15507_c0_seq1	1	p2	(AC)6	12	263	274
comp15561_c0_seq1	1	p1	(T)13	13	188	200
comp15601_c0_seq1	1	p1	(T)16	16	169	184
comp15624_c0_seq1	1	p1	(T)14	14	557	570
comp15661_c0_seq1	1	p1	(G)12	12	585	596
comp15680_c0_seq1	1	p1	(A)17	17	716	732
comp15684_c0_seq1	1	p1	(T)14	14	697	710
comp15684_c1_seq1	1	p1	(T)12	12	138	149
comp15688_c0_seq1	1	p1	(A)13	13	202	214
comp15697_c0_seq1	1	p1	(T)13	13	632	644
comp15697_c0_seq1	2	p1	(T)13	13	871	883
comp15718_c0_seq1	1	p2	(AG)6	12	15	26
comp15732_c0_seq1	1	p3	(CAG)5	15	286	300
comp15753_c0_seq1	1	p2	(GT)6	12	184	195
comp15815_c0_seq1	1	p1	(A)14	14	46	59
comp15857_c0_seq1	1	p3	(CAC)5	15	279	293
comp15872_c0_seq1	1	c	(G)13t(C)17	31	13	43
comp15873_c0_seq1	1	p3	(CTG)6	18	932	949
comp15919_c0_seq2	1	p1	(A)13	13	90	102
comp15927_c0_seq1	1	p3	(ACC)5	15	32	46
comp15933_c1_seq1	1	p1	(A)12	12	95	106
comp15972_c0_seq2	1	c	(GT)7ggtgatgagagccatgaaggaggagtattctcttgagatctgagtgatcatggaggtcgtgtgtgta(TG)6	93	21	113
comp16000_c0_seq1	1	p2	(GT)6	12	163	174
comp16025_c0_seq1	1	p1	(T)16	16	1	16
comp16026_c0_seq1	1	p2	(GT)9	18	512	529
comp16078_c0_seq1	1	p1	(T)12	12	68	79
comp16113_c0_seq1	1	p2	(GT)7	14	373	386
comp16118_c0_seq1	1	p1	(T)12	12	244	255
comp16121_c0_seq1	1	p3	(CTG)5	15	409	423
comp16121_c0_seq2	1	p3	(CTG)5	15	598	612
comp16126_c0_seq1	1	p1	(T)14	14	1	14
comp16137_c0_seq1	1	p1	(A)15	15	576	590
comp16199_c0_seq1	1	p3	(CAG)7	21	5	25
comp16210_c0_seq1	1	p1	(A)13	13	1	13
comp16224_c0_seq1	1	p1	(A)14	14	11	24
comp16238_c0_seq1	1	p2	(CA)9	18	1	18
comp16249_c1_seq1	1	p3	(TCT)5	15	224	238
comp16276_c0_seq2	1	p1	(A)15	15	33	47
comp16285_c0_seq1	1	p2	(CA)6	12	255	266
comp16288_c0_seq1	1	p1	(C)15	15	67	81
comp16321_c0_seq1	1	p1	(T)12	12	440	451
comp16329_c0_seq1	1	p2	(TC)6	12	322	333
comp16329_c0_seq1	2	p1	(T)14	14	643	656
comp16334_c0_seq1	1	p1	(T)15	15	324	338
comp16348_c0_seq1	1	p3	(GGC)5	15	3	17
comp16348_c0_seq2	1	p3	(GGC)5	15	3	17
comp16353_c0_seq1	1	p2	(CA)7	14	1	14
comp16362_c0_seq1	1	p1	(T)12	12	647	658
comp16371_c0_seq1	1	p1	(T)16	16	1497	1512
comp16385_c0_seq1	1	p3	(CCG)5	15	102	116
comp16391_c0_seq1	1	p2	(TG)10	20	113	132
comp16405_c0_seq1	1	p2	(AT)7	14	175	188
comp16427_c0_seq1	1	p3	(GAA)5	15	416	430
comp16429_c0_seq1	1	p2	(TC)6	12	59	70
comp16443_c1_seq1	1	p2	(TG)7	14	70	83
comp16490_c0_seq1	1	p1	(A)13	13	12	24
comp16503_c0_seq1	1	p1	(T)19	19	1	19
comp16503_c0_seq1	2	p1	(A)12	12	833	844
comp16536_c0_seq1	1	p2	(TA)7	14	1045	1058
comp16557_c0_seq1	1	p1	(A)12	12	204	215
comp16557_c0_seq1	2	p1	(A)12	12	577	588
comp16583_c0_seq2	1	p6	(CCTTGG)4	24	350	373
comp16583_c0_seq2	2	p3	(GCA)6	18	1408	1425
comp16602_c0_seq1	1	p5	(TTCAG)4	20	320	339
comp16603_c0_seq1	1	p1	(A)16	16	274	289
comp16654_c0_seq1	1	p2	(GT)7	14	21	34
comp16657_c0_seq1	1	p3	(CCG)5	15	375	389
comp16672_c0_seq1	1	p3	(GCA)6	18	3	20
comp16687_c1_seq1	1	p1	(T)14	14	12	25
comp16707_c0_seq1	1	p3	(GCG)5	15	94	108
comp16748_c0_seq1	1	p1	(T)15	15	1070	1084
comp16753_c1_seq1	1	p1	(A)12	12	19	30
comp16756_c0_seq1	1	p2	(AC)6	12	58	69
comp16764_c0_seq1	1	p1	(T)16	16	861	876
comp16779_c0_seq1	1	p1	(A)13	13	101	113
comp16821_c0_seq1	1	p3	(GGC)5	15	8	22
comp16823_c0_seq1	1	p1	(T)15	15	1	15
comp16838_c0_seq2	1	p1	(A)14	14	194	207
comp16880_c0_seq1	1	p2	(TG)6	12	121	132
comp16885_c0_seq1	1	p1	(A)16	16	464	479
comp16905_c0_seq1	1	p1	(A)17	17	410	426
comp16953_c0_seq1	1	p1	(T)15	15	844	858
comp16980_c0_seq1	1	p2	(TG)6	12	86	97
comp16990_c0_seq2	1	p2	(TC)7	14	673	686
comp17082_c0_seq1	1	p2	(CA)10	20	5	24
comp17091_c0_seq1	1	p1	(T)14	14	79	92
comp17118_c0_seq1	1	p1	(A)16	16	8	23
comp17229_c0_seq1	1	p1	(A)19	19	1	19
comp17247_c0_seq1	1	p2	(CA)6	12	293	304
comp17250_c0_seq1	1	p1	(T)12	12	1671	1682
comp17259_c0_seq1	1	p2	(TA)7	14	247	260
comp17280_c0_seq1	1	p2	(CA)6	12	8	19
comp17318_c0_seq1	1	p1	(A)13	13	13	25
comp17318_c0_seq1	2	p1	(T)13	13	463	475
comp17318_c0_seq2	1	p1	(A)13	13	13	25
comp17332_c0_seq1	1	p1	(T)15	15	6	20
comp17332_c0_seq1	2	p1	(T)14	14	179	192
comp17336_c0_seq1	1	p1	(T)16	16	304	319
comp17345_c0_seq1	1	p1	(C)17	17	3	19
comp17392_c0_seq1	1	p1	(T)13	13	315	327
comp17399_c0_seq1	1	p1	(A)14	14	432	445
comp17419_c0_seq1	1	p1	(A)16	16	650	665
comp17424_c0_seq1	1	p1	(A)12	12	899	910
comp17443_c1_seq1	1	p1	(A)20	20	1	20
comp17445_c0_seq1	1	c	(T)13ccttctttccttttc(T)14	42	1	42
comp17459_c0_seq1	1	p1	(A)15	15	556	570
comp17469_c0_seq1	1	p2	(TA)7	14	557	570
comp17471_c0_seq1	1	p4	(TTCT)5	20	1	20
comp17473_c0_seq1	1	p2	(CA)6	12	64	75
comp17494_c0_seq1	1	p2	(AT)8	16	352	367
comp17503_c0_seq2	1	p2	(AT)6	12	79	90
comp17503_c0_seq3	1	p2	(AT)6	12	79	90
comp17504_c0_seq2	1	p3	(CAG)6	18	1241	1258
comp17515_c0_seq1	1	p1	(A)12	12	583	594
comp17528_c0_seq2	1	p2	(TC)6	12	585	596
comp17528_c0_seq2	2	p1	(A)12	12	1452	1463
comp17539_c0_seq1	1	p1	(T)15	15	2	16
comp17562_c0_seq1	1	p1	(T)15	15	1744	1758
comp17598_c0_seq1	1	p3	(GCT)5	15	480	494
comp17615_c0_seq1	1	p1	(A)12	12	979	990
comp17623_c0_seq1	1	p1	(T)12	12	541	552
comp17628_c0_seq1	1	p2	(TC)6	12	291	302
comp17636_c0_seq1	1	p3	(GCC)5	15	2991	3005
comp17646_c0_seq1	1	p1	(A)13	13	1423	1435
comp17650_c0_seq1	1	p1	(T)12	12	371	382
comp17650_c0_seq1	2	p1	(T)12	12	486	497
comp17668_c0_seq1	1	p2	(TA)6	12	712	723
comp17675_c0_seq1	1	p2	(TC)7	14	237	250
comp17678_c0_seq3	1	p4	(CGCA)5	20	142	161
comp17679_c0_seq1	1	p2	(AC)6	12	794	805
comp17689_c0_seq1	1	p1	(A)16	16	2016	2031
comp17701_c0_seq1	1	p2	(AC)6	12	856	867
comp17719_c0_seq1	1	p1	(A)19	19	1	19
comp17729_c0_seq1	1	p2	(GT)9	18	275	292
comp17732_c0_seq1	1	p3	(TCC)6	18	86	103
comp17752_c0_seq1	1	p2	(TG)8	16	97	112
comp17757_c0_seq1	1	p1	(A)16	16	473	488
comp17757_c0_seq1	2	p1	(T)12	12	753	764
comp17765_c0_seq1	1	p2	(CT)6	12	1747	1758
comp17786_c0_seq1	1	p1	(T)17	17	337	353
comp17807_c0_seq1	1	p1	(A)16	16	347	362
comp17828_c0_seq1	1	p3	(TGG)5	15	1692	1706
comp17832_c0_seq1	1	p2	(AT)8	16	8	23
comp17832_c0_seq1	2	p2	(AT)7	14	1366	1379
comp17834_c0_seq1	1	p4	(ACAA)5	20	879	898
comp17838_c0_seq1	1	p1	(T)13	13	3	15
comp17844_c0_seq1	1	p1	(T)13	13	207	219
comp17855_c0_seq1	1	p3	(TGC)5	15	20	34
comp17860_c0_seq1	1	p3	(CAC)5	15	1360	1374
comp17866_c0_seq2	1	p1	(T)17	17	1	17
comp17867_c0_seq1	1	p2	(AC)8	16	1313	1328
comp17869_c0_seq1	1	p1	(A)17	17	3	19
comp17879_c0_seq1	1	p3	(TAA)5	15	365	379
comp17879_c0_seq2	1	p3	(TAA)5	15	365	379
comp17879_c0_seq2	2	p2	(CT)6	12	1027	1038
comp17888_c0_seq1	1	p3	(GCA)5	15	1480	1494
comp17903_c0_seq1	1	c	(TTA)6ttttccctagtagtttgaaagaaagcacctatttttacaaag(T)14	74	1566	1639
comp17903_c0_seq1	2	p2	(TG)10	20	1895	1914
comp17906_c0_seq1	1	p2	(TG)10	20	595	614
comp17909_c0_seq1	1	p1	(A)12	12	47	58
comp17909_c0_seq1	2	p2	(GA)11	22	543	564
comp17913_c0_seq1	1	p1	(A)12	12	1180	1191
comp17927_c0_seq1	1	p1	(A)14	14	778	791
comp17929_c0_seq1	1	p1	(T)14	14	1607	1620
comp17934_c0_seq2	1	p1	(T)13	13	721	733
comp17936_c0_seq1	1	p1	(T)14	14	1106	1119
comp17942_c0_seq1	1	p2	(AT)10	20	1	20
comp17967_c0_seq1	1	p2	(AT)10	20	1	20
comp17984_c1_seq1	1	p3	(AGG)6	18	1	18
comp17984_c1_seq1	2	p1	(T)21	21	978	998
comp17989_c0_seq1	1	c	(TG)6tcggggtggggagggtggttctttcagatgactcatatctcaaacccattccactctcaacattcatttgatgtgttcaaaaccgg(A)15	113	136	248
comp17989_c0_seq2	1	c	(TG)6tcggggtggggagggtggttctttcagatgactcatatctcaaacccattccactctcaacattcatttgatgtgttcaaagccgg(A)15	113	136	248
comp17998_c0_seq1	1	p3	(CGG)5	15	550	564
comp18000_c0_seq1	1	p3	(TTA)5	15	1954	1968
comp18001_c0_seq1	1	p2	(GT)6	12	1334	1345
comp18009_c0_seq1	1	p3	(GCT)7	21	1172	1192
comp18018_c0_seq1	1	p3	(GTT)6	18	42	59
comp18018_c0_seq1	2	p1	(T)13	13	426	438
comp18033_c0_seq1	1	p3	(CTC)5	15	2719	2733
comp18090_c0_seq1	1	p3	(CGC)5	15	1044	1058
comp18099_c0_seq1	1	p1	(A)12	12	727	738
comp18103_c0_seq1	1	p5	(AAAAC)4	20	399	418
comp18104_c0_seq1	1	p1	(A)14	14	825	838
comp18135_c0_seq1	1	p2	(GT)6	12	829	840
comp18135_c0_seq1	2	p1	(T)14	14	1229	1242
comp18150_c0_seq1	1	p1	(A)12	12	12	23
comp18150_c0_seq1	2	p2	(AC)6	12	416	427
comp18161_c0_seq1	1	p2	(CA)9	18	1	18
comp18164_c0_seq2	1	p1	(G)15	15	159	173
comp18179_c0_seq1	1	p1	(T)15	15	1162	1176
comp18186_c0_seq1	1	p2	(TG)7	14	499	512
comp18200_c0_seq1	1	p1	(T)13	13	303	315
comp18203_c0_seq1	1	p1	(A)12	12	539	550
comp18211_c0_seq1	1	p3	(GAA)5	15	127	141
comp18227_c0_seq1	1	p1	(T)16	16	140	155
comp18227_c0_seq1	2	p1	(T)18	18	497	514
comp18227_c0_seq1	3	p1	(G)13	13	2450	2462
comp18232_c0_seq1	1	p1	(A)15	15	718	732
comp18234_c0_seq2	1	c	(T)14ctttttttaaatcaaggaacattgtc(T)13gtcattgcttt(TTTTC)4	84	6	89
comp18234_c0_seq4	1	c	(T)14ctttttttaaatcaaggaacattgtc(T)13gtcattgcttt(TTTTC)4	84	6	89
comp18234_c1_seq1	1	p1	(A)14	14	153	166
comp18237_c0_seq2	1	p3	(CCG)5	15	832	846
comp18238_c0_seq1	1	p1	(T)14	14	1124	1137
comp18244_c0_seq1	1	p3	(TTG)5	15	816	830
comp18244_c0_seq1	2	p4	(AAAG)5	20	2313	2332
comp18254_c0_seq1	1	p1	(T)16	16	462	477
comp18255_c0_seq1	1	p2	(AC)8	16	280	295
comp18259_c0_seq1	1	p2	(GT)6	12	585	596
comp18259_c0_seq1	2	p2	(TG)8	16	1241	1256
comp18270_c0_seq1	1	p2	(TG)7	14	541	554
comp18287_c0_seq1	1	p1	(A)13	13	289	301
comp18305_c0_seq1	1	p1	(T)12	12	1146	1157
comp18305_c0_seq2	1	p1	(T)12	12	875	886
comp18326_c0_seq1	1	p1	(A)13	13	181	193
comp18328_c0_seq1	1	p1	(A)16	16	559	574
comp18339_c0_seq2	1	p1	(T)12	12	1131	1142
comp18339_c0_seq2	2	p1	(A)12	12	1409	1420
comp18347_c0_seq1	1	p1	(A)17	17	2	18
comp18375_c0_seq1	1	p1	(A)15	15	340	354
comp18376_c0_seq1	1	p2	(TC)6	12	745	756
comp18387_c0_seq1	1	p2	(TG)8	16	634	649
comp18420_c0_seq1	1	p2	(TG)9	18	283	300
comp18427_c0_seq1	1	p3	(CCG)5	15	11	25
comp18435_c0_seq1	1	p1	(A)12	12	1230	1241
comp18435_c0_seq1	2	p1	(A)14	14	1673	1686
comp18435_c0_seq2	1	p1	(A)12	12	1702	1713
comp18435_c0_seq2	2	p1	(A)14	14	2145	2158
comp18453_c0_seq1	1	p5	(GCGCC)5	25	57	81
comp18461_c0_seq2	1	p3	(TCC)5	15	1505	1519
comp18471_c0_seq1	1	p1	(A)14	14	1350	1363
comp18473_c0_seq1	1	p2	(AC)9	18	414	431
comp18476_c0_seq1	1	p2	(GC)7	14	1005	1018
comp18486_c0_seq1	1	p1	(T)14	14	1	14
comp18486_c0_seq2	1	p1	(T)14	14	1	14
comp18495_c0_seq1	1	p1	(A)16	16	1285	1300
comp18499_c0_seq1	1	p2	(CA)6	12	123	134
comp18532_c0_seq1	1	c	(TA)11gatatagatatctgtatatagatattttctttttttgtgtttttggggggtggtgggtgatttg(CT)6ttctcgggtttctgttttgcc(T)13	132	2	133
comp18536_c0_seq1	1	p1	(T)15	15	368	382
comp18545_c0_seq1	1	p2	(AG)9	18	2113	2130
comp18555_c0_seq2	1	c	(AGC)6gccaggaa(CAG)5	41	756	796
comp18555_c0_seq2	2	p2	(GT)6	12	1613	1624
comp18555_c0_seq2	3	p5	(GTTTT)4	20	1733	1752
comp18555_c0_seq2	4	p1	(A)18	18	1988	2005
comp18557_c0_seq1	1	p1	(A)13	13	1977	1989
comp18557_c0_seq2	1	p1	(A)13	13	2031	2043
comp18579_c0_seq1	1	p5	(AACTG)4	20	1	20
comp18583_c0_seq1	1	p2	(AT)7	14	31	44
comp18584_c0_seq2	1	p1	(A)15	15	49	63
comp18590_c0_seq1	1	c	(A)18ccatggaaaggaacttggaagggggttgtttaaagggtt(A)15	72	1	72
comp18594_c0_seq1	1	p1	(C)12	12	924	935
comp18595_c0_seq1	1	p1	(A)12	12	13	24
comp18601_c0_seq1	1	p3	(GGC)6	18	1415	1432
comp18615_c0_seq1	1	p1	(T)12	12	1838	1849
comp18619_c0_seq1	1	p2	(AT)8	16	1310	1325
comp18630_c0_seq1	1	p1	(A)13	13	1799	1811
comp18635_c0_seq1	1	p1	(T)12	12	36	47
comp18650_c0_seq1	1	p3	(TAA)6	18	1025	1042
comp18674_c0_seq1	1	p2	(TC)7	14	624	637
comp18676_c0_seq1	1	p1	(T)12	12	20	31
comp18681_c0_seq1	1	p4	(GTGC)5	20	1	20
comp18692_c0_seq1	1	p1	(G)18	18	760	777
comp18719_c0_seq1	1	p1	(A)14	14	403	416
comp18725_c0_seq1	1	p1	(T)15	15	1267	1281
comp18728_c0_seq2	1	p1	(A)12	12	45	56
comp18728_c0_seq3	1	p1	(A)12	12	45	56
comp18731_c0_seq1	1	p4	(CAAA)5	20	41	60
comp18735_c1_seq1	1	p1	(T)17	17	52	68
comp18747_c0_seq1	1	p1	(T)17	17	207	223
comp18758_c1_seq1	1	p6	(GCCCCG)4	24	1	24
comp18764_c0_seq1	1	p3	(GCG)6	18	448	465
comp18767_c0_seq1	1	p1	(A)15	15	1149	1163
comp18771_c0_seq1	1	p1	(A)16	16	3505	3520
comp18771_c0_seq1	2	p1	(T)13	13	3966	3978
comp18784_c0_seq2	1	p1	(A)13	13	321	333
comp18798_c1_seq1	1	p3	(AGC)6	18	297	314
comp18803_c0_seq1	1	c	(T)18gtcgttggtggttttgttgtgttttttttg(T)13	61	6	66
comp18816_c1_seq1	1	p2	(GT)8	16	775	790
comp18821_c0_seq3	1	p5	(TGAAC)4	20	1	20
comp18823_c0_seq2	1	p1	(A)12	12	545	556
comp18823_c0_seq3	1	p1	(A)12	12	724	735
comp18825_c0_seq1	1	p1	(T)12	12	12	23
comp18836_c0_seq1	1	p3	(CAG)6	18	941	958
comp18853_c0_seq1	1	p3	(TCC)6	18	911	928
comp18856_c0_seq1	1	p2	(GT)6	12	693	704
comp18863_c0_seq3	1	p2	(TA)6	12	974	985
comp18863_c0_seq3	2	p2	(GT)10	20	1390	1409
comp18865_c0_seq1	1	p1	(A)13	13	848	860
comp18866_c0_seq1	1	p1	(A)15	15	379	393
comp18882_c0_seq1	1	p1	(A)12	12	1855	1866
comp18899_c0_seq1	1	p1	(A)17	17	3	19
comp18899_c0_seq1	2	p2	(CT)7	14	2716	2729
comp18901_c0_seq1	1	p1	(A)12	12	1221	1232
comp18905_c0_seq1	1	p1	(T)13	13	395	407
comp18915_c0_seq1	1	p1	(T)17	17	44	60
comp18917_c0_seq1	1	p2	(AC)11	22	1	22
comp18924_c0_seq1	1	p1	(A)13	13	1674	1686
comp18936_c0_seq1	1	p1	(A)14	14	1	14
comp18945_c0_seq1	1	p3	(CAC)5	15	623	637
comp18957_c0_seq2	1	p1	(A)19	19	3	21
comp18974_c1_seq1	1	p1	(C)16	16	1	16
comp18978_c0_seq1	1	p3	(GTT)6	18	1331	1348
comp18984_c0_seq1	1	p1	(T)16	16	1	16
comp18986_c0_seq1	1	p1	(T)15	15	2	16
comp18994_c0_seq1	1	p3	(CAG)5	15	761	775
comp19005_c0_seq1	1	p1	(A)13	13	12	24
comp19008_c0_seq1	1	c	(GAG)5gtggcggctgcaggacc(GCG)5	47	240	286
comp19015_c0_seq1	1	p4	(AAAT)5	20	946	965
comp19025_c0_seq1	1	p2	(TG)10	20	299	318
comp19026_c0_seq1	1	p1	(T)15	15	1542	1556
comp19027_c0_seq1	1	p1	(T)17	17	4	20
comp19027_c0_seq1	2	p4	(ATTT)5	20	487	506
comp19028_c0_seq2	1	p1	(A)18	18	3	20
comp19035_c0_seq1	1	p3	(GCC)5	15	55	69
comp19037_c0_seq1	1	p2	(AT)11	22	1	22
comp19037_c0_seq1	2	p1	(T)13	13	701	713
comp19063_c0_seq1	1	p1	(T)18	18	1	18
comp19063_c0_seq1	2	p2	(CA)10	20	185	204
comp19078_c0_seq1	1	p1	(A)17	17	6	22
comp19081_c0_seq1	1	p1	(A)15	15	2639	2653
comp19105_c0_seq1	1	p1	(A)16	16	3	18
comp19123_c0_seq1	1	c	(CT)7ttcttccctccaattccagaaccctctctttcc(CT)6	59	827	885
comp19124_c0_seq1	1	p1	(A)21	21	2	22
comp19124_c1_seq1	1	p1	(A)17	17	121	137
comp19143_c0_seq1	1	p1	(T)13	13	374	386
comp19152_c0_seq1	1	p2	(GT)9	18	812	829
comp19159_c0_seq1	1	p1	(T)16	16	1816	1831
comp19159_c0_seq1	2	p3	(AAT)5	15	2269	2283
comp19159_c0_seq1	3	p1	(A)15	15	2474	2488
comp19160_c0_seq1	1	p3	(GCC)7	21	1515	1535
comp19162_c0_seq1	1	p1	(T)16	16	947	962
comp19166_c0_seq1	1	p1	(T)12	12	1983	1994
comp19169_c0_seq1	1	p1	(A)17	17	368	384
comp19171_c0_seq1	1	p1	(T)14	14	273	286
comp19176_c0_seq1	1	p1	(T)14	14	898	911
comp19177_c0_seq1	1	p2	(CA)9	18	1	18
comp19177_c0_seq1	2	p3	(TGC)5	15	1403	1417
comp19181_c0_seq2	1	p4	(GAGG)5	20	1	20
comp19187_c0_seq1	1	p2	(AT)7	14	711	724
comp19209_c0_seq1	1	p1	(A)14	14	341	354
comp19235_c0_seq2	1	p3	(GGA)6	18	400	417
comp19237_c0_seq1	1	p1	(T)15	15	380	394
comp19247_c0_seq1	1	p1	(A)17	17	351	367
comp19249_c0_seq1	1	p1	(A)18	18	291	308
comp19255_c1_seq1	1	p2	(GT)6	12	40	51
comp19255_c2_seq1	1	p2	(CA)6	12	85	96
comp19256_c0_seq1	1	c	(CG)6(TG)6	24	624	647
comp19260_c0_seq1	1	p3	(TTC)5	15	1112	1126
comp19262_c0_seq2	1	p1	(T)18	18	1	18
comp19293_c0_seq1	1	p2	(TG)9	18	4	21
comp19301_c0_seq1	1	p1	(A)12	12	283	294
comp19306_c0_seq1	1	p3	(AGC)5	15	29	43
comp19308_c1_seq1	1	p3	(AGC)6	18	1064	1081
comp19312_c0_seq1	1	p2	(AC)11	22	436	457
comp19312_c1_seq1	1	p2	(AC)8	16	1	16
comp19318_c0_seq1	1	c	(TG)8at(TG)7	32	457	488
comp19344_c0_seq2	1	p1	(T)14	14	75	88
comp19350_c0_seq1	1	p1	(T)13	13	2	14
comp19352_c0_seq1	1	p1	(A)15	15	10	24
comp19362_c0_seq1	1	p2	(TA)9	18	4	21
comp19362_c0_seq2	1	p2	(TA)9	18	4	21
comp19366_c0_seq1	1	p3	(TGC)7	21	1903	1923
comp19366_c0_seq2	1	p3	(TGC)7	21	1760	1780
comp19371_c0_seq1	1	p1	(T)14	14	11	24
comp19386_c0_seq1	1	p1	(T)14	14	318	331
comp19387_c0_seq1	1	p1	(A)13	13	13	25
comp19394_c0_seq1	1	p1	(T)14	14	11	24
comp19402_c0_seq1	1	p2	(TA)7	14	28	41
comp19420_c0_seq1	1	p1	(A)12	12	1	12
comp19420_c0_seq3	1	p1	(A)12	12	1	12
comp19442_c0_seq1	1	p1	(T)13	13	100	112
comp19448_c0_seq1	1	p1	(A)17	17	1	17
comp19461_c0_seq1	1	p1	(T)13	13	1953	1965
comp19463_c0_seq1	1	p1	(G)12	12	9	20
comp19463_c0_seq2	1	p1	(G)12	12	9	20
comp19467_c0_seq1	1	p1	(T)15	15	1059	1073
comp19499_c0_seq3	1	p1	(T)16	16	1	16
comp19507_c0_seq2	1	p1	(A)14	14	746	759
comp19519_c0_seq1	1	p1	(A)13	13	745	757
comp19519_c0_seq1	2	p1	(A)12	12	1165	1176
comp19523_c0_seq1	1	p1	(T)16	16	1	16
comp19533_c0_seq1	1	p1	(A)14	14	285	298
comp19549_c0_seq1	1	p3	(GCT)6	18	415	432
comp19558_c0_seq1	1	p1	(A)12	12	1920	1931
comp19560_c0_seq2	1	p3	(CGG)5	15	8	22
comp19562_c0_seq1	1	p2	(TA)8	16	79	94
comp19574_c0_seq1	1	p1	(T)15	15	1511	1525
comp19576_c0_seq1	1	p1	(T)14	14	335	348
comp19587_c0_seq2	1	p2	(TG)6	12	313	324
comp19587_c0_seq2	2	p1	(G)14	14	692	705
comp19588_c0_seq2	1	p3	(GGC)5	15	15	29
comp19590_c0_seq1	1	p3	(GGC)6	18	139	156
comp19590_c0_seq3	1	p3	(GGC)6	18	139	156
comp19613_c0_seq1	1	p1	(T)18	18	7	24
comp19613_c0_seq1	2	p1	(A)17	17	981	997
comp19617_c0_seq1	1	p1	(T)15	15	447	461
comp19618_c0_seq1	1	p1	(T)13	13	367	379
comp19622_c0_seq1	1	p2	(TG)10	20	1	20
comp19634_c0_seq1	1	p1	(T)20	20	1	20
comp19648_c0_seq1	1	p1	(A)17	17	5	21
comp19657_c0_seq1	1	p1	(T)13	13	650	662
comp19667_c0_seq1	1	p1	(T)13	13	417	429
comp19718_c0_seq1	1	p1	(A)14	14	596	609
comp19718_c0_seq1	2	c	(T)12aaacatacgtaactttgaagtatggacactggatccccaatatctt(A)14	72	1120	1191
comp19720_c0_seq1	1	p3	(AAT)5	15	668	682
comp19720_c0_seq1	2	p1	(A)13	13	805	817
comp19742_c0_seq1	1	p2	(AC)7	14	1280	1293
comp19761_c0_seq1	1	p1	(T)15	15	302	316
comp19761_c0_seq1	2	p1	(A)12	12	908	919
comp19784_c0_seq1	1	p2	(AC)6	12	1	12
comp19794_c0_seq1	1	c	(AT)7aaacctacagtatttaccactgttg(AT)6	51	418	468
comp19794_c0_seq1	2	p1	(A)12	12	1099	1110
comp19815_c0_seq1	1	p3	(GCC)5	15	476	490
comp19820_c0_seq1	1	p3	(GAC)5	15	56	70
comp19820_c0_seq1	2	p2	(TG)7	14	2369	2382
comp19829_c0_seq1	1	p2	(GT)7	14	66	79
comp19840_c0_seq1	1	p1	(T)15	15	1782	1796
comp19854_c0_seq2	1	p1	(A)12	12	563	574
comp19861_c0_seq1	1	p1	(A)13	13	339	351
comp19864_c0_seq1	1	p1	(A)16	16	4	19
comp19869_c0_seq1	1	p2	(AC)6	12	1164	1175
comp19872_c0_seq1	1	p3	(CCT)6	18	1	18
comp19872_c0_seq3	1	p3	(CCT)6	18	1	18
comp19881_c0_seq1	1	p2	(CA)11	22	1	22
comp19889_c0_seq1	1	p1	(A)13	13	554	566
comp19911_c0_seq1	1	p2	(AT)6	12	739	750
comp19928_c0_seq1	1	p1	(A)13	13	190	202
comp19932_c0_seq1	1	p1	(T)12	12	73	84
comp19940_c0_seq1	1	p2	(CT)7	14	542	555
comp19943_c0_seq1	1	p1	(T)13	13	767	779
comp19953_c0_seq2	1	p1	(T)13	13	146	158
comp19955_c0_seq1	1	p1	(A)16	16	85	100
comp19957_c0_seq1	1	p1	(T)12	12	4	15
comp19957_c0_seq1	2	p2	(AT)7	14	766	779
comp19958_c1_seq1	1	p2	(CA)10	20	1	20
comp19967_c0_seq1	1	p2	(TC)7	14	408	421
comp19987_c0_seq1	1	p3	(CCG)5	15	17	31
comp19994_c0_seq1	1	p3	(GCT)5	15	544	558
comp19996_c0_seq1	1	p2	(TC)6	12	916	927
comp19996_c0_seq2	1	p2	(TC)6	12	815	826
comp19996_c0_seq3	1	p2	(TC)6	12	673	684
comp19998_c0_seq1	1	p3	(TAT)5	15	1941	1955
comp20012_c0_seq1	1	p2	(CT)7	14	1380	1393
comp20012_c0_seq1	2	p3	(AAT)5	15	1674	1688
comp20016_c0_seq1	1	p2	(GT)6	12	1760	1771
comp20031_c0_seq1	1	p2	(TA)6	12	32	43
comp20031_c0_seq1	2	p1	(T)12	12	1751	1762
comp20034_c0_seq1	1	p1	(T)12	12	1700	1711
comp20034_c0_seq2	1	p1	(T)12	12	1787	1798
comp20047_c0_seq1	1	p6	(CCTGCC)4	24	20	43
comp20049_c0_seq1	1	p1	(T)13	13	578	590
comp20060_c0_seq1	1	p1	(A)19	19	1	19
comp20060_c1_seq1	1	p1	(T)12	12	2704	2715
comp20067_c0_seq1	1	p1	(A)15	15	82	96
comp20080_c0_seq1	1	p2	(TA)6	12	469	480
comp20084_c0_seq1	1	p2	(TG)7	14	1026	1039
comp20114_c0_seq1	1	p2	(CA)11	22	1	22
comp20118_c0_seq1	1	p1	(A)12	12	1816	1827
comp20119_c0_seq1	1	p5	(CTCCT)4	20	264	283
comp20121_c0_seq1	1	p1	(T)17	17	156	172
comp20121_c1_seq1	1	p1	(A)16	16	27	42
comp20156_c0_seq1	1	p2	(AT)7	14	923	936
comp20157_c0_seq1	1	p2	(CA)6	12	922	933
comp20159_c0_seq1	1	p2	(CA)6	12	904	915
comp20160_c0_seq1	1	p3	(TTC)5	15	1293	1307
comp20182_c0_seq1	1	p1	(A)13	13	305	317
comp20213_c0_seq1	1	p2	(TG)6	12	817	828
comp20214_c0_seq1	1	p1	(A)12	12	759	770
comp20217_c0_seq1	1	p1	(T)17	17	2	18
comp20222_c0_seq1	1	p1	(T)12	12	1859	1870
comp20222_c0_seq1	2	p3	(AAT)5	15	2239	2253
comp20251_c0_seq1	1	p2	(AC)8	16	3624	3639
comp20278_c0_seq1	1	p2	(TC)7	14	1762	1775
comp20289_c0_seq1	1	p3	(GAG)6	18	1295	1312
comp20290_c0_seq1	1	p2	(TC)6	12	1042	1053
comp20296_c0_seq1	1	p3	(TTG)5	15	375	389
comp20314_c0_seq1	1	p2	(AC)7	14	72	85
comp20316_c0_seq1	1	p1	(A)19	19	1	19
comp20323_c0_seq1	1	p1	(T)13	13	41	53
comp20331_c0_seq1	1	p1	(A)14	14	67	80
comp20331_c0_seq2	1	p1	(A)14	14	67	80
comp20334_c0_seq1	1	p1	(A)12	12	807	818
comp20338_c0_seq1	1	p1	(T)12	12	1815	1826
comp20353_c0_seq2	1	p1	(T)14	14	39	52
comp20375_c0_seq1	1	p2	(AT)6	12	224	235
comp20405_c0_seq1	1	p1	(T)12	12	1024	1035
comp20409_c0_seq1	1	p1	(A)14	14	316	329
comp20411_c0_seq1	1	p3	(GCC)6	18	1	18
comp20417_c0_seq1	1	p3	(GCT)5	15	210	224
comp20417_c0_seq1	2	p3	(CCG)5	15	746	760
comp20428_c0_seq1	1	p3	(CTG)5	15	152	166
comp20433_c0_seq1	1	p3	(AAC)6	18	236	253
comp20433_c0_seq1	2	p3	(TTG)6	18	890	907
comp20433_c0_seq2	1	p3	(TTG)6	18	1466	1483
comp20435_c0_seq1	1	p1	(T)15	15	830	844
comp20437_c0_seq1	1	p3	(CTG)5	15	313	327
comp20438_c0_seq1	1	p2	(CA)8	16	1	16
comp20439_c0_seq1	1	p3	(GCG)5	15	1654	1668
comp20442_c0_seq1	1	p1	(A)18	18	1	18
comp20442_c0_seq1	2	p2	(TG)9	18	195	212
comp20476_c0_seq1	1	p1	(G)16	16	68	83
comp20477_c0_seq1	1	p1	(T)17	17	287	303
comp20491_c0_seq3	1	p3	(GAT)6	18	1542	1559
comp20509_c0_seq1	1	p1	(T)15	15	60	74
comp20515_c0_seq2	1	p2	(AT)7	14	2379	2392
comp20516_c0_seq1	1	p1	(T)15	15	2	16
comp20563_c0_seq1	1	p1	(A)13	13	1	13
comp20567_c0_seq1	1	p3	(CAG)5	15	275	289
comp20579_c1_seq1	1	p4	(TTGG)5	20	165	184
comp20582_c0_seq2	1	p3	(GAG)5	15	864	878
comp20591_c0_seq1	1	p1	(A)16	16	419	434
comp20599_c0_seq1	1	p3	(AGG)5	15	813	827
comp20601_c0_seq1	1	p3	(GCT)5	15	174	188
comp20601_c0_seq6	1	p3	(GCT)5	15	142	156
comp20601_c0_seq7	1	p3	(GCT)5	15	174	188
comp20614_c0_seq1	1	p1	(A)14	14	144	157
comp20615_c0_seq1	1	p1	(A)14	14	8	21
comp20629_c0_seq1	1	p1	(T)14	14	8	21
comp20629_c0_seq2	1	p3	(TGT)7	21	314	334
comp20636_c0_seq1	1	p1	(A)17	17	1	17
comp20671_c0_seq1	1	p4	(GAGC)6	24	1282	1305
comp20674_c0_seq1	1	p2	(CA)9	18	316	333
comp20679_c0_seq1	1	p3	(GAG)5	15	268	282
comp20690_c0_seq1	1	p1	(A)13	13	439	451
comp20691_c0_seq1	1	p1	(A)15	15	657	671
comp20693_c0_seq1	1	p1	(T)13	13	524	536
comp20698_c0_seq1	1	p3	(GGA)7	21	1322	1342
comp20708_c0_seq1	1	p2	(TG)7	14	121	134
comp20709_c0_seq1	1	p1	(T)16	16	982	997
comp20713_c0_seq1	1	p1	(T)17	17	1061	1077
comp20729_c0_seq1	1	p1	(A)12	12	53	64
comp20745_c0_seq2	1	p1	(T)15	15	535	549
comp20750_c0_seq1	1	p2	(AT)7	14	1	14
comp20750_c0_seq2	1	p2	(AT)7	14	2765	2778
comp20764_c0_seq1	1	p3	(ACA)7	21	513	533
comp20767_c0_seq1	1	p1	(A)13	13	320	332
comp20773_c0_seq1	1	p1	(C)17	17	1	17
comp20821_c0_seq1	1	p2	(AT)11	22	2	23
comp20826_c0_seq1	1	c*	(GT)7(TGTC)6*	35	1	35
comp20832_c0_seq1	1	p2	(GT)8	16	677	692
comp20866_c0_seq1	1	p1	(A)18	18	5	22
comp20866_c0_seq2	1	p1	(A)18	18	5	22
comp20874_c0_seq1	1	p3	(GGT)5	15	441	455
comp20874_c0_seq1	2	p2	(TA)6	12	697	708
comp20875_c0_seq1	1	p1	(A)13	13	1033	1045
comp20880_c0_seq2	1	p1	(A)12	12	175	186
comp20891_c0_seq1	1	p2	(AC)6	12	312	323
comp20892_c0_seq1	1	p1	(G)12	12	58	69
comp20917_c0_seq1	1	p2	(AT)6	12	362	373
comp20920_c1_seq1	1	p1	(T)15	15	449	463
comp20920_c1_seq1	2	p1	(A)12	12	781	792
comp20939_c0_seq1	1	p1	(C)12	12	12	23
comp20939_c0_seq1	2	p1	(A)14	14	383	396
comp20941_c0_seq1	1	p2	(TA)6	12	1	12
comp20941_c0_seq1	2	p2	(TG)7	14	383	396
comp20954_c0_seq1	1	p1	(A)15	15	178	192
comp20968_c0_seq1	1	c	(TA)9atttattttttggctggttaaggattttgttttttg(T)12	66	8	73
comp20980_c0_seq1	1	p1	(T)12	12	362	373
comp20980_c0_seq3	1	p1	(T)12	12	665	676
comp20987_c0_seq1	1	p1	(T)13	13	1829	1841
comp20988_c0_seq1	1	p1	(A)12	12	39	50
comp20990_c0_seq1	1	p3	(GAG)7	21	869	889
comp20994_c0_seq1	1	p1	(T)14	14	1522	1535
comp20994_c0_seq1	2	p1	(A)15	15	2569	2583
comp21046_c0_seq1	1	p1	(T)16	16	1677	1692
comp21048_c0_seq1	1	p2	(CT)7	14	45	58
comp21069_c0_seq1	1	p5	(TCAGT)4	20	511	530
comp21075_c0_seq2	1	p1	(T)13	13	2395	2407
comp21084_c0_seq1	1	p1	(T)14	14	716	729
comp21084_c0_seq2	1	p1	(T)14	14	375	388
comp21091_c0_seq1	1	p3	(AAG)5	15	230	244
comp21097_c0_seq1	1	c	(TG)8tagccacaagcaaaatgagtttataactgtgcaatatacagag(AT)6	71	68	138
comp21102_c0_seq1	1	p3	(GGC)5	15	295	309
comp21102_c0_seq2	1	p3	(GGC)5	15	295	309
comp21105_c0_seq1	1	p5	(TGTTT)4	20	192	211
comp21105_c1_seq1	1	p5	(AAAAC)4	20	25	44
comp21109_c1_seq1	1	p3	(TGC)7	21	459	479
comp21109_c1_seq2	1	p3	(GCA)6	18	1	18
comp21124_c0_seq1	1	p1	(T)16	16	1327	1342
comp21124_c0_seq2	1	p1	(T)16	16	1240	1255
comp21128_c0_seq1	1	p2	(AC)6	12	1366	1377
comp21167_c0_seq2	1	p3	(TTC)5	15	246	260
comp21167_c0_seq3	1	p3	(GAA)5	15	586	600
comp21167_c0_seq3	2	p3	(TTC)5	15	906	920
comp21183_c0_seq1	1	p3	(GCT)5	15	324	338
comp21183_c0_seq1	2	p2	(TA)7	14	1961	1974
comp21198_c0_seq1	1	p1	(T)13	13	838	850
comp21216_c0_seq1	1	p2	(AC)9	18	1879	1896
comp21246_c0_seq1	1	p3	(GCA)5	15	7	21
comp21253_c0_seq1	1	p1	(T)15	15	300	314
comp21259_c0_seq1	1	p3	(TGA)5	15	156	170
comp21259_c0_seq2	1	p3	(TGA)5	15	156	170
comp21272_c0_seq1	1	p1	(T)18	18	1	18
comp21274_c0_seq1	1	p2	(TC)6	12	1033	1044
comp21290_c0_seq1	1	p2	(TA)7	14	1109	1122
comp21292_c0_seq1	1	p1	(T)15	15	833	847
comp21306_c1_seq1	1	p3	(CTC)5	15	560	574
comp21307_c0_seq1	1	p1	(T)13	13	1695	1707
comp21323_c0_seq1	1	p1	(T)13	13	5	17
comp21326_c0_seq2	1	p3	(CCG)5	15	149	163
comp21329_c0_seq1	1	p1	(A)14	14	381	394
comp21346_c0_seq1	1	p2	(TG)9	18	367	384
comp21348_c0_seq1	1	c	(TGA)6tta(ATT)7	42	899	940
comp21350_c0_seq1	1	p1	(A)16	16	610	625
comp21366_c0_seq1	1	p1	(T)13	13	1	13
comp21381_c0_seq1	1	p2	(CT)6	12	218	229
comp21386_c0_seq1	1	p1	(T)17	17	8	24
comp21387_c0_seq1	1	p1	(T)13	13	1	13
comp21411_c0_seq1	1	p1	(A)12	12	1634	1645
comp21411_c0_seq1	2	p4	(TTTA)5	20	2808	2827
comp21415_c0_seq1	1	c	(A)12tgaaataaaaggcacctcatttgctttaaaattgttaacaaagcaattgtgaagcaaatgaggtgccttttatttca(T)12	101	522	622
comp21440_c0_seq1	1	p2	(AT)6	12	777	788
comp21453_c1_seq1	1	p3	(TCC)5	15	103	117
comp21470_c0_seq1	1	p1	(T)12	12	1228	1239
comp21483_c0_seq1	1	p1	(A)15	15	779	793
comp21490_c1_seq1	1	p2	(AG)6	12	182	193
comp21490_c1_seq1	2	p2	(CT)6	12	548	559
comp21490_c1_seq1	3	p2	(TC)7	14	902	915
comp21501_c0_seq1	1	p2	(TG)7	14	2606	2619
comp21510_c0_seq1	1	p2	(AC)7	14	1629	1642
comp21516_c0_seq1	1	p2	(CT)7	14	91	104
comp21516_c1_seq1	1	p2	(AG)7	14	454	467
comp21518_c0_seq1	1	p2	(TG)6	12	24	35
comp21540_c1_seq1	1	p1	(T)14	14	177	190
comp21547_c0_seq1	1	p1	(A)18	18	485	502
comp21548_c0_seq1	1	p2	(AC)6	12	1400	1411
comp21548_c0_seq1	2	p3	(GGC)5	15	2199	2213
comp21553_c0_seq1	1	p2	(GT)6	12	1019	1030
comp21579_c0_seq2	1	p3	(ACC)5	15	146	160
comp21579_c0_seq2	2	p1	(A)13	13	1490	1502
comp21583_c0_seq1	1	p1	(T)12	12	297	308
comp21583_c0_seq1	2	p1	(A)13	13	1133	1145
comp21590_c0_seq1	1	p3	(CCT)5	15	152	166
comp21590_c0_seq2	1	p3	(CCT)5	15	286	300
comp21591_c0_seq1	1	p1	(A)12	12	179	190
comp21600_c0_seq1	1	p1	(A)12	12	11	22
comp21619_c0_seq1	1	p1	(A)12	12	9	20
comp21639_c0_seq1	1	p1	(T)13	13	1309	1321
comp21645_c0_seq1	1	p3	(GAA)5	15	463	477
comp21662_c0_seq1	1	p2	(CA)7	14	1	14
comp21665_c0_seq1	1	p3	(CAG)5	15	221	235
comp21683_c0_seq1	1	p1	(T)14	14	17	30
comp21687_c0_seq1	1	p1	(G)12	12	11	22
comp21693_c0_seq1	1	p1	(T)16	16	57	72
comp21694_c0_seq1	1	p2	(AC)8	16	2816	2831
comp21706_c0_seq1	1	c	(A)15tttaaaactaaaatac(A)13	44	1	44
comp21732_c0_seq1	1	p3	(GCA)6	18	1482	1499
comp21732_c0_seq2	1	p3	(GCA)6	18	1329	1346
comp21734_c0_seq1	1	p3	(GGT)8	24	864	887
comp21745_c0_seq1	1	p1	(A)14	14	8	21
comp21750_c0_seq1	1	p3	(TGA)5	15	365	379
comp21751_c0_seq1	1	p1	(T)18	18	7	24
comp21754_c0_seq1	1	p3	(GGC)6	18	44	61
comp21757_c0_seq2	1	p1	(A)13	13	1392	1404
comp21760_c0_seq1	1	p1	(T)13	13	107	119
comp21783_c0_seq1	1	p1	(T)12	12	871	882
comp21785_c0_seq1	1	p3	(ACC)8	24	1698	1721
comp21803_c0_seq1	1	p2	(GT)6	12	582	593
comp21811_c0_seq1	1	p2	(AT)6	12	158	169
comp21837_c0_seq1	1	p1	(C)14	14	570	583
comp21837_c0_seq2	1	p1	(C)14	14	517	530
comp21849_c0_seq1	1	p2	(CA)7	14	166	179
comp21849_c0_seq1	2	p2	(TG)6	12	678	689
comp21866_c0_seq1	1	p3	(ACT)5	15	1153	1167
comp21873_c0_seq1	1	p2	(AT)8	16	30	45
comp21873_c0_seq1	2	p2	(CA)8	16	576	591
comp21873_c0_seq1	3	p2	(TG)8	16	759	774
comp21873_c0_seq1	4	p2	(AT)8	16	1305	1320
comp21873_c0_seq3	1	p2	(TG)8	16	668	683
comp21873_c0_seq3	2	p2	(AT)8	16	1214	1229
comp21907_c0_seq1	1	p1	(A)12	12	97	108
comp21909_c0_seq1	1	p3	(GAG)6	18	5	22
comp21929_c0_seq2	1	p1	(T)17	17	151	167
comp21929_c1_seq1	1	p1	(A)21	21	1	21
comp21935_c1_seq1	1	p1	(T)15	15	963	977
comp21949_c0_seq1	1	p2	(AC)6	12	69	80
comp21954_c0_seq1	1	p1	(T)16	16	7	22
comp21958_c0_seq1	1	p1	(A)13	13	259	271
comp21968_c0_seq1	1	p3	(GGA)5	15	545	559
comp21985_c0_seq1	1	p1	(T)14	14	10	23
comp21986_c0_seq1	1	p3	(AAT)5	15	943	957
comp22013_c0_seq1	1	p1	(T)17	17	1073	1089
comp22020_c0_seq1	1	p1	(A)12	12	355	366
comp22033_c0_seq1	1	p1	(A)15	15	8	22
comp22033_c0_seq1	2	p2	(GT)6	12	1226	1237
comp22041_c0_seq1	1	p3	(CGC)5	15	1228	1242
comp22041_c0_seq4	1	p3	(CGC)5	15	1279	1293
comp22043_c0_seq1	1	p1	(T)15	15	1566	1580
comp22054_c0_seq1	1	p1	(A)19	19	407	425
comp22070_c0_seq1	1	p2	(AG)8	16	834	849
comp22087_c0_seq1	1	p1	(A)13	13	71	83
comp22098_c0_seq1	1	p1	(A)12	12	1185	1196
comp22119_c0_seq1	1	p1	(G)16	16	1	16
comp22119_c0_seq1	2	p1	(A)16	16	297	312
comp22124_c0_seq1	1	p1	(A)12	12	327	338
comp22130_c0_seq1	1	c	(TG)6tacagcagagggctgggaggg(GT)6	45	276	320
comp22133_c0_seq1	1	p2	(TG)11	22	1	22
comp22185_c0_seq1	1	p2	(GC)6	12	837	848
comp22190_c0_seq1	1	p2	(TG)7	14	157	170
comp22206_c0_seq1	1	p2	(AT)7	14	557	570
comp22210_c1_seq1	1	p2	(AG)8	16	509	524
comp22228_c0_seq1	1	p3	(GAT)5	15	4	18
comp22237_c0_seq1	1	p2	(GA)6	12	518	529
comp22237_c0_seq1	2	p1	(T)12	12	2310	2321
comp22254_c0_seq3	1	p2	(AG)6	12	339	350
comp22277_c0_seq1	1	p1	(A)14	14	663	676
comp22298_c1_seq1	1	p1	(A)15	15	1	15
comp22303_c0_seq1	1	p1	(T)13	13	943	955
comp22303_c0_seq1	2	p1	(T)12	12	2192	2203
comp22303_c0_seq2	1	p1	(T)13	13	1006	1018
comp22303_c0_seq2	2	p1	(T)12	12	2255	2266
comp22327_c0_seq1	1	p1	(A)13	13	452	464
comp22328_c0_seq1	1	p3	(AAG)6	18	522	539
comp22328_c0_seq2	1	p3	(AAG)6	18	543	560
comp22329_c0_seq1	1	p1	(A)12	12	8	19
comp22337_c0_seq1	1	p1	(T)14	14	1	14
comp22344_c0_seq2	1	p3	(GCT)5	15	1402	1416
comp22345_c0_seq1	1	p1	(T)13	13	668	680
comp22358_c0_seq1	1	p1	(A)13	13	14	26
comp22358_c0_seq1	2	p1	(A)12	12	400	411
comp22359_c0_seq1	1	p2	(CA)7	14	262	275
comp22364_c0_seq1	1	p3	(TCA)5	15	10	24
comp22367_c0_seq1	1	p3	(AGC)6	18	110	127
comp22371_c0_seq1	1	p1	(T)14	14	27	40
comp22377_c0_seq2	1	p1	(T)13	13	384	396
comp22377_c0_seq2	2	p1	(A)13	13	1281	1293
comp22385_c0_seq1	1	p1	(A)13	13	714	726
comp22385_c0_seq1	2	p1	(A)13	13	1823	1835
comp22395_c0_seq1	1	p1	(T)13	13	203	215
comp22409_c0_seq1	1	p1	(T)17	17	593	609
comp22409_c0_seq1	2	p2	(TA)9	18	1408	1425
comp22414_c0_seq1	1	p1	(T)13	13	59	71
comp22418_c0_seq1	1	p3	(CTT)5	15	574	588
comp22419_c0_seq1	1	p1	(T)14	14	579	592
comp22420_c1_seq1	1	p1	(T)12	12	180	191
comp22433_c0_seq1	1	p1	(A)13	13	7	19
comp22436_c0_seq2	1	p2	(TG)6	12	417	428
comp22437_c0_seq1	1	p2	(TG)6	12	1514	1525
comp22438_c0_seq1	1	p1	(C)15	15	692	706
comp22445_c0_seq1	1	p1	(T)13	13	315	327
comp22445_c0_seq1	2	p2	(GT)8	16	1190	1205
comp22448_c0_seq2	1	p2	(AT)6	12	329	340
comp22459_c0_seq1	1	p1	(T)13	13	326	338
comp22462_c0_seq1	1	p1	(A)12	12	387	398
comp22466_c0_seq1	1	p1	(T)16	16	465	480
comp22466_c0_seq1	2	c	(TG)8agagag(AC)7	36	1306	1341
comp22469_c0_seq2	1	p6	(CACCAG)4	24	264	287
comp22480_c0_seq1	1	p1	(A)15	15	115	129
comp22484_c0_seq1	1	p1	(T)16	16	620	635
comp22495_c0_seq1	1	p1	(T)18	18	1	18
comp22500_c0_seq1	1	p1	(A)15	15	111	125
comp22501_c0_seq1	1	p1	(A)13	13	465	477
comp22529_c0_seq1	1	p1	(G)15	15	29	43
comp22538_c0_seq1	1	p1	(A)12	12	126	137
comp22540_c0_seq1	1	p3	(CTG)5	15	2172	2186
comp22584_c0_seq1	1	p1	(A)13	13	635	647
comp22588_c0_seq1	1	p3	(CTG)6	18	617	634
comp22597_c0_seq1	1	p1	(A)15	15	111	125
comp22597_c0_seq2	1	p1	(A)15	15	111	125
comp22604_c0_seq3	1	p1	(T)12	12	1718	1729
comp22604_c0_seq3	2	p1	(T)12	12	2674	2685
comp22604_c0_seq3	3	p1	(A)12	12	3136	3147
comp22604_c0_seq3	4	p1	(A)12	12	4092	4103
comp22611_c0_seq1	1	p2	(AC)6	12	346	357
comp22623_c0_seq1	1	c	(A)19tcagtaacaaaaaatagtaaccataccttgcagaggaaagatgggagagaaggaaaaaaaggaaattctatagaaatctatatattggaa(T)15	124	2	125
comp22649_c0_seq1	1	p1	(A)15	15	9	23
comp22662_c0_seq2	1	p2	(AG)6	12	747	758
comp22670_c0_seq1	1	p1	(A)15	15	1	15
comp22687_c0_seq1	1	p1	(A)13	13	1009	1021
comp22693_c0_seq1	1	p3	(CCT)6	18	814	831
comp22702_c0_seq1	1	p3	(TCC)5	15	6	20
comp22702_c0_seq2	1	p3	(TCC)5	15	6	20
comp22706_c0_seq1	1	p1	(T)12	12	671	682
comp22706_c0_seq2	1	p1	(T)12	12	584	595
comp22707_c0_seq1	1	p4	(TTTG)5	20	2	21
comp22716_c0_seq1	1	p2	(CT)7	14	44	57
comp22718_c0_seq1	1	p2	(TA)7	14	34	47
comp22726_c0_seq1	1	p1	(A)13	13	34	46
comp22732_c0_seq1	1	p1	(T)13	13	550	562
comp22741_c0_seq1	1	p1	(T)16	16	951	966
comp22742_c0_seq1	1	p1	(T)13	13	56	68
comp22743_c0_seq1	1	c	(T)13ca(AAAC)5	35	422	456
comp22743_c0_seq1	2	p2	(TA)8	16	1373	1388
comp22744_c0_seq2	1	p3	(AAG)5	15	415	429
comp22745_c0_seq1	1	p3	(GAG)7	21	548	568
comp22745_c0_seq3	1	p3	(GAG)5	15	8	22
comp22750_c0_seq2	1	p2	(CT)6	12	334	345
comp22757_c0_seq1	1	c	(T)12gcggggggggtctatttctttctttggggttttctgctccctttagccagatcagtattgacgctgatcatttggc(T)14	102	606	707
comp22762_c0_seq1	1	p2	(CA)6	12	529	540
comp22777_c0_seq1	1	p2	(CA)10	20	1117	1136
comp22794_c0_seq3	1	p2	(TG)6	12	42	53
comp22797_c0_seq1	1	c	(GT)6gggatctgaaaggaaagcaggcacacagcagccagccgaggggtctagcagtgaacactca(GT)8	89	9	97
comp22798_c0_seq1	1	p2	(GT)9	18	830	847
comp22804_c0_seq1	1	p2	(GT)8	16	1285	1300
comp22810_c0_seq2	1	p3	(CGG)5	15	505	519
comp22814_c0_seq1	1	p1	(T)12	12	347	358
comp22841_c0_seq1	1	p1	(A)12	12	1061	1072
comp22858_c0_seq1	1	p1	(A)15	15	577	591
comp22866_c0_seq1	1	p1	(T)13	13	98	110
comp22877_c0_seq1	1	p1	(T)12	12	676	687
comp22884_c0_seq1	1	p2	(TA)6	12	747	758
comp22885_c0_seq1	1	p1	(T)14	14	660	673
comp22891_c0_seq1	1	p1	(A)14	14	1	14
comp22893_c0_seq1	1	p1	(T)12	12	269	280
comp22920_c0_seq1	1	p2	(AC)6	12	205	216
comp22922_c0_seq1	1	p2	(GT)9	18	2	19
comp22922_c0_seq2	1	p2	(GT)9	18	2	19
comp22928_c0_seq1	1	p1	(T)16	16	6	21
comp22936_c0_seq1	1	p1	(A)17	17	643	659
comp22948_c0_seq1	1	p1	(T)13	13	1145	1157
comp22949_c0_seq1	1	p1	(T)13	13	599	611
comp22949_c0_seq1	2	p1	(A)14	14	1247	1260
comp22949_c0_seq1	3	p1	(T)14	14	1987	2000
comp22952_c0_seq1	1	p3	(TGC)5	15	743	757
comp22958_c0_seq2	1	p1	(A)13	13	43	55
comp22974_c0_seq1	1	p1	(A)14	14	879	892
comp22987_c0_seq2	1	p2	(AG)6	12	842	853
comp23007_c0_seq1	1	p2	(CA)6	12	1908	1919
comp23038_c0_seq2	1	p2	(CA)7	14	51	64
comp23048_c0_seq1	1	p1	(T)18	18	201	218
comp23052_c0_seq1	1	p2	(GT)6	12	596	607
comp23056_c0_seq1	1	p1	(T)12	12	49	60
comp23067_c0_seq1	1	p1	(A)18	18	83	100
comp23072_c0_seq2	1	p2	(GA)6	12	668	679
comp23072_c0_seq3	1	p2	(GA)6	12	484	495
comp23089_c1_seq1	1	p2	(AT)11	22	1	22
comp23089_c1_seq1	2	p1	(T)13	13	534	546
comp23090_c0_seq1	1	p3	(TGC)5	15	1251	1265
comp23140_c1_seq1	1	p1	(C)19	19	3	21
comp23140_c1_seq1	2	p2	(GT)6	12	480	491
comp23148_c0_seq1	1	p1	(A)17	17	892	908
comp23166_c0_seq1	1	p1	(T)16	16	4	19
comp23167_c0_seq1	1	p3	(ACC)5	15	168	182
comp23173_c0_seq2	1	p2	(TG)7	14	260	273
comp23173_c0_seq3	1	p2	(TG)7	14	927	940
comp23187_c0_seq1	1	p6	(CCGGGG)4	24	182	205
comp23187_c0_seq2	1	p6	(CCGGGG)4	24	208	231
comp23188_c0_seq1	1	p5	(GGCTG)4	20	2	21
comp23199_c0_seq1	1	p2	(TG)6	12	212	223
comp23201_c0_seq1	1	p1	(A)16	16	31	46
comp23203_c0_seq1	1	p1	(T)16	16	1	16
comp23215_c0_seq1	1	p2	(AT)6	12	268	279
comp23250_c1_seq1	1	p2	(TG)6	12	48	59
comp23274_c0_seq1	1	p4	(ATAA)5	20	210	229
comp23274_c0_seq1	2	p1	(A)12	12	699	710
comp23278_c0_seq1	1	p5	(AACAA)4	20	643	662
comp23298_c0_seq1	1	p1	(T)14	14	137	150
comp23322_c0_seq1	1	p1	(A)13	13	1798	1810
comp23326_c0_seq1	1	p1	(T)15	15	239	253
comp23334_c0_seq1	1	p1	(C)12	12	14	25
comp23336_c0_seq2	1	p2	(CG)6	12	671	682
comp23339_c0_seq1	1	p1	(T)13	13	1774	1786
comp23345_c0_seq1	1	p1	(T)15	15	9	23
comp23374_c0_seq1	1	p2	(CA)9	18	405	422
comp23374_c0_seq2	1	p2	(CA)9	18	405	422
comp23381_c0_seq1	1	p1	(A)12	12	12	23
comp23384_c0_seq1	1	p1	(A)13	13	1381	1393
comp23398_c0_seq1	1	p1	(T)12	12	382	393
comp23403_c0_seq1	1	p1	(T)13	13	3631	3643
comp23403_c0_seq2	1	p1	(T)13	13	3678	3690
comp23419_c0_seq1	1	p3	(GCA)5	15	1	15
comp23425_c0_seq1	1	p2	(TG)6	12	554	565
comp23425_c0_seq1	2	p1	(A)12	12	802	813
comp23426_c0_seq1	1	p1	(T)13	13	1739	1751
comp23426_c0_seq1	2	p2	(TC)8	16	2168	2183
comp23445_c0_seq1	1	p6	(GGCGCA)4	24	48	71
comp23452_c0_seq1	1	p1	(A)16	16	1	16
comp23453_c0_seq2	1	p1	(T)13	13	1065	1077
comp23468_c0_seq2	1	p2	(AT)9	18	1	18
comp23468_c0_seq2	2	p1	(T)14	14	153	166
comp23474_c0_seq1	1	p1	(A)12	12	472	483
comp23474_c0_seq1	2	p3	(CGC)5	15	1133	1147
comp23476_c0_seq1	1	p2	(CA)9	18	1	18
comp23476_c0_seq1	2	p1	(T)16	16	428	443
comp23476_c0_seq1	3	p3	(TAT)6	18	723	740
comp23484_c0_seq2	1	p1	(T)16	16	756	771
comp23489_c1_seq1	1	p1	(T)14	14	242	255
comp23490_c0_seq1	1	p1	(T)16	16	2051	2066
comp23492_c0_seq1	1	p1	(A)15	15	7	21
comp23498_c0_seq1	1	p3	(CTG)7	21	789	809
comp23529_c0_seq1	1	p2	(TA)6	12	1286	1297
comp23544_c0_seq1	1	p1	(A)17	17	1	17
comp23547_c0_seq1	1	p3	(TTA)6	18	1636	1653
comp23548_c0_seq1	1	p3	(CCG)5	15	37	51
comp23548_c0_seq1	2	c	(C)12ggacccccacctggcagtgcgtgcctgcgggcacccgtgtcgcatcc(GT)8	75	1169	1243
comp23552_c0_seq1	1	p1	(T)13	13	1276	1288
comp23552_c0_seq3	1	p1	(T)13	13	1135	1147
comp23555_c0_seq1	1	p1	(A)16	16	1	16
comp23558_c0_seq2	1	p3	(AAC)6	18	4	21
comp23573_c1_seq1	1	p1	(T)18	18	4	21
comp23578_c1_seq1	1	p1	(T)15	15	9	23
comp23587_c0_seq1	1	p1	(T)14	14	2088	2101
comp23589_c0_seq2	1	p3	(GCG)5	15	1	15
comp23590_c0_seq1	1	p1	(A)19	19	208	226
comp23595_c0_seq1	1	p1	(T)14	14	289	302
comp23610_c0_seq1	1	p2	(GC)8	16	267	282
comp23610_c0_seq1	2	p1	(A)14	14	1857	1870
comp23617_c0_seq1	1	p1	(T)14	14	91	104
comp23623_c0_seq1	1	p1	(T)13	13	1281	1293
comp23625_c0_seq1	1	p1	(T)16	16	7	22
comp23630_c0_seq1	1	p2	(AC)11	22	1	22
comp23633_c0_seq1	1	p3	(CTC)5	15	1358	1372
comp23635_c0_seq1	1	p2	(CA)9	18	1	18
comp23636_c0_seq2	1	p2	(TG)6	12	215	226
comp23647_c0_seq2	1	p1	(A)14	14	82	95
comp23655_c0_seq1	1	p3	(GGC)6	18	225	242
comp23655_c0_seq1	2	p3	(GCG)5	15	1089	1103
comp23657_c0_seq1	1	p3	(GCT)6	18	1	18
comp23661_c0_seq1	1	p2	(AC)7	14	105	118
comp23669_c0_seq1	1	p1	(T)15	15	1269	1283
comp23671_c0_seq1	1	p3	(CCG)5	15	521	535
comp23675_c0_seq1	1	p1	(T)13	13	20	32
comp23676_c0_seq1	1	p1	(A)17	17	31	47
comp23682_c0_seq2	1	p2	(TG)10	20	1	20
comp23684_c0_seq1	1	p3	(TGT)5	15	202	216
comp23686_c0_seq2	1	p1	(A)17	17	5	21
comp23686_c0_seq3	1	p1	(A)17	17	5	21
comp23697_c0_seq1	1	p1	(T)21	21	1	21
comp23704_c0_seq1	1	c	(A)17gactaaatataaacaaatcccacacacactcccccgcccaaacaaaaaaaaaagaaagaagg(A)12	91	231	321
comp23717_c0_seq1	1	p3	(CGC)5	15	145	159
comp23717_c0_seq1	2	p3	(GGC)5	15	261	275
comp23720_c0_seq1	1	p1	(T)17	17	20	36
comp23735_c0_seq1	1	p1	(A)15	15	712	726
comp23739_c0_seq1	1	p1	(T)12	12	552	563
comp23741_c0_seq1	1	p3	(GGC)6	18	1153	1170
comp23747_c0_seq1	1	p5	(AAAAC)4	20	194	213
comp23748_c0_seq1	1	p2	(TG)11	22	1	22
comp23752_c0_seq1	1	p1	(T)12	12	1147	1158
comp23753_c0_seq1	1	p3	(GAG)5	15	390	404
comp23754_c0_seq2	1	p2	(TC)6	12	552	563
comp23757_c0_seq1	1	p1	(T)16	16	5	20
comp23761_c0_seq1	1	p3	(CGG)5	15	797	811
comp23777_c0_seq1	1	p1	(A)12	12	2094	2105
comp23781_c0_seq1	1	p1	(T)12	12	1133	1144
comp23805_c0_seq1	1	p1	(A)18	18	1	18
comp23812_c0_seq1	1	p2	(TG)6	12	443	454
comp23812_c0_seq1	2	p1	(T)14	14	2566	2579
comp23813_c0_seq1	1	p1	(T)12	12	2082	2093
comp23815_c0_seq2	1	p3	(GGC)6	18	3	20
comp23818_c0_seq1	1	p1	(A)12	12	13	24
comp23819_c0_seq1	1	p1	(A)12	12	705	716
comp23826_c0_seq1	1	p4	(AAAT)5	20	498	517
comp23826_c0_seq1	2	p3	(TGC)5	15	1996	2010
comp23834_c1_seq1	1	p1	(A)14	14	1	14
comp23836_c0_seq1	1	p1	(A)13	13	7	19
comp23839_c0_seq1	1	p5	(ACTGA)4	20	67	86
comp23850_c0_seq1	1	p2	(CA)11	22	1022	1043
comp23851_c0_seq1	1	p3	(GCC)5	15	2407	2421
comp23858_c0_seq2	1	p3	(CCG)5	15	886	900
comp23864_c0_seq1	1	p1	(T)16	16	743	758
comp23870_c0_seq2	1	p2	(GT)7	14	180	193
comp23870_c0_seq2	2	p2	(CA)7	14	565	578
comp23880_c0_seq1	1	p1	(A)13	13	551	563
comp23883_c0_seq1	1	p2	(AT)7	14	1748	1761
comp23889_c0_seq1	1	c	(AG)6ggaaagagagggttctggaattggagggaagaa(AG)7	59	229	287
comp23896_c0_seq1	1	p1	(A)18	18	1	18
comp23899_c0_seq1	1	p1	(T)18	18	342	359
comp23906_c0_seq1	1	p3	(GAG)5	15	1524	1538
comp23913_c0_seq1	1	p1	(T)14	14	777	790
comp23914_c0_seq1	1	p2	(GA)6	12	120	131
comp23914_c0_seq2	1	p2	(GA)6	12	120	131
comp23924_c0_seq1	1	p3	(CTT)5	15	360	374
comp23935_c0_seq1	1	p3	(AGG)6	18	24	41
comp23935_c0_seq2	1	p3	(AGG)6	18	24	41
comp23939_c0_seq1	1	p1	(A)12	12	433	444
comp23942_c0_seq1	1	p2	(TA)6	12	175	186
comp23950_c1_seq1	1	p2	(AC)9	18	4	21
comp23953_c0_seq1	1	p1	(A)12	12	71	82
comp23953_c0_seq1	2	p1	(T)13	13	1254	1266
comp23965_c1_seq1	1	p1	(T)19	19	1	19
comp23967_c0_seq1	1	p3	(GCA)5	15	658	672
comp23967_c0_seq2	1	p3	(GCA)5	15	802	816
comp23968_c0_seq1	1	p1	(T)12	12	7	18
comp23989_c0_seq1	1	p2	(TG)6	12	160	171
comp23997_c0_seq1	1	p1	(A)12	12	2333	2344
comp23997_c0_seq4	1	p1	(A)12	12	2387	2398
comp23997_c0_seq5	1	p1	(A)12	12	2556	2567
comp24002_c1_seq1	1	p1	(T)16	16	1	16
comp24006_c0_seq1	1	c	(GT)6(GA)6	24	1	24
comp24006_c0_seq1	2	p3	(GCT)5	15	1502	1516
comp24008_c0_seq1	1	p1	(A)14	14	671	684
comp24008_c0_seq1	2	p1	(A)13	13	793	805
comp24020_c0_seq1	1	p1	(A)14	14	2493	2506
comp24021_c0_seq1	1	p1	(A)13	13	245	257
comp24021_c0_seq2	1	p1	(A)13	13	245	257
comp24021_c0_seq2	2	p3	(CGC)5	15	1070	1084
comp24037_c0_seq1	1	p3	(GCC)5	15	764	778
comp24045_c0_seq1	1	p1	(T)15	15	1708	1722
comp24046_c0_seq1	1	p3	(GAG)6	18	829	846
comp24058_c0_seq1	1	p2	(GC)8	16	1372	1387
comp24058_c0_seq3	1	p2	(GC)8	16	1498	1513
comp24059_c0_seq1	1	p1	(T)14	14	1116	1129
comp24060_c0_seq1	1	p1	(A)16	16	558	573
comp24068_c0_seq1	1	p3	(CAG)6	18	395	412
comp24073_c0_seq1	1	p1	(T)12	12	1	12
comp24074_c0_seq1	1	p1	(A)15	15	2795	2809
comp24082_c0_seq1	1	p1	(T)14	14	408	421
comp24082_c0_seq1	2	p1	(A)13	13	1665	1677
comp24096_c0_seq1	1	p2	(CA)9	18	35	52
comp24096_c0_seq1	2	p1	(T)14	14	188	201
comp24096_c0_seq2	1	p2	(CA)9	18	35	52
comp24096_c0_seq2	2	p1	(T)13	13	188	200
comp24102_c0_seq1	1	p1	(T)16	16	1337	1352
comp24102_c0_seq1	2	p1	(A)12	12	2348	2359
comp24115_c0_seq1	1	p2	(TG)6	12	417	428
comp24118_c0_seq1	1	p1	(A)16	16	305	320
comp24129_c0_seq1	1	p1	(A)12	12	342	353
comp24135_c0_seq1	1	p1	(A)12	12	307	318
comp24138_c0_seq1	1	p3	(AGC)5	15	44	58
comp24138_c0_seq1	2	p1	(A)13	13	402	414
comp24138_c0_seq1	3	p3	(GAA)6	18	989	1006
comp24141_c0_seq2	1	p1	(A)14	14	407	420
comp24164_c1_seq1	1	p1	(T)21	21	1	21
comp24166_c0_seq1	1	p3	(TCC)5	15	10	24
comp24172_c0_seq1	1	p4	(CCTT)5	20	375	394
comp24172_c0_seq1	2	p1	(A)16	16	2011	2026
comp24190_c0_seq1	1	p1	(T)12	12	68	79
comp24190_c0_seq1	2	p3	(GCA)5	15	832	846
comp24190_c0_seq1	3	p1	(T)15	15	1437	1451
comp24191_c0_seq1	1	p3	(CCA)5	15	23	37
comp24191_c0_seq1	2	p2	(AT)9	18	1577	1594
comp24206_c0_seq1	1	p1	(A)12	12	717	728
comp24212_c0_seq1	1	p1	(A)13	13	1287	1299
comp24212_c0_seq1	2	p1	(A)13	13	1518	1530
comp24214_c0_seq1	1	p1	(T)12	12	572	583
comp24214_c0_seq1	2	p1	(A)12	12	1610	1621
comp24222_c0_seq1	1	p3	(CCT)7	21	1	21
comp24222_c0_seq2	1	p3	(CCT)7	21	1	21
comp24234_c0_seq1	1	p1	(T)12	12	67	78
comp24234_c0_seq1	2	p1	(T)13	13	827	839
comp24234_c0_seq2	1	p1	(T)12	12	67	78
comp24234_c0_seq2	2	p1	(T)13	13	827	839
comp24235_c1_seq1	1	p1	(T)20	20	2	21
comp24235_c1_seq1	2	p2	(TC)8	16	659	674
comp24242_c0_seq1	1	p1	(T)13	13	634	646
comp24247_c0_seq1	1	p1	(A)15	15	1380	1394
comp24249_c0_seq1	1	p1	(T)15	15	121	135
comp24257_c0_seq1	1	p2	(CA)7	14	1380	1393
comp24258_c0_seq1	1	p1	(A)13	13	4	16
comp24260_c0_seq1	1	p1	(T)14	14	11	24
comp24286_c0_seq1	1	p2	(CA)6	12	1	12
comp24300_c0_seq1	1	p1	(A)14	14	231	244
comp24300_c0_seq1	2	p1	(A)13	13	805	817
comp24309_c0_seq1	1	p1	(A)20	20	2	21
comp24315_c0_seq1	1	p3	(GCT)5	15	1739	1753
comp24316_c0_seq1	1	p1	(A)15	15	532	546
comp24316_c0_seq1	2	p1	(A)13	13	1810	1822
comp24327_c0_seq1	1	p1	(T)18	18	1	18
comp24351_c0_seq1	1	p3	(AGC)5	15	933	947
comp24352_c0_seq1	1	p1	(A)13	13	2344	2356
comp24364_c0_seq1	1	c	(T)15aacacacttg(A)12	37	957	993
comp24366_c0_seq1	1	p3	(CAA)5	15	1	15
comp24366_c0_seq1	2	p1	(T)12	12	1503	1514
comp24366_c0_seq1	3	p1	(T)13	13	1658	1670
comp24371_c0_seq2	1	p2	(CT)6	12	1477	1488
comp24374_c0_seq1	1	p2	(AC)8	16	10	25
comp24376_c0_seq1	1	p1	(T)18	18	4393	4410
comp24377_c0_seq1	1	p1	(T)14	14	785	798
comp24377_c0_seq1	2	p1	(T)16	16	2304	2319
comp24382_c0_seq1	1	p1	(A)13	13	322	334
comp24382_c0_seq1	2	p2	(TG)7	14	1367	1380
comp24384_c0_seq1	1	p4	(TGCG)5	20	226	245
comp24384_c0_seq1	2	p3	(GAG)5	15	597	611
comp24390_c0_seq1	1	p2	(AC)7	14	323	336
comp24409_c0_seq1	1	p1	(T)12	12	1609	1620
comp24409_c0_seq2	1	p1	(T)12	12	1352	1363
comp24415_c0_seq1	1	p2	(TA)10	20	902	921
comp24419_c0_seq1	1	p2	(AT)7	14	861	874
comp24423_c0_seq1	1	p1	(T)13	13	205	217
comp24425_c0_seq1	1	p2	(TA)6	12	169	180
comp24431_c0_seq2	1	p1	(A)13	13	1118	1130
comp24439_c0_seq1	1	p1	(T)15	15	1127	1141
comp24458_c0_seq2	1	p3	(GAG)5	15	3	17
comp24461_c0_seq1	1	p1	(T)12	12	175	186
comp24463_c0_seq1	1	p2	(CA)8	16	2174	2189
comp24463_c0_seq2	1	p2	(CA)8	16	2245	2260
comp24466_c0_seq1	1	p3	(TCC)7	21	2	22
comp24472_c1_seq1	1	p1	(A)20	20	1	20
comp24474_c0_seq1	1	p2	(GT)6	12	2300	2311
comp24477_c0_seq5	1	p2	(GA)6	12	45	56
[truncated: 10,235 more rows]
