# Supplementary material for: Characterization of the Transcriptional Complexity of the Receptive and Pre-receptive Endometria of Dairy Goats
Source: Sci Rep. 2015 Sep 16;5:14244. doi: 10.1038/srep14244 (PMC4571617; doi:10.1038/srep14244)
Supplement: Table S5 [file srep14244-s5.xls]

## Sheet: Table S5
gene	Length	R2_count	R1_count	R2_rpkm	R1_rpkm	log2fold_change	pvalue	FDR	significant
comp34033_c0_seq1	981	27700	94505	353.477	1224.54	1.79255	0	0	yes
comp24368_c0_seq2	1366	223	77250	2.04364	718.843	8.45839	0	0	yes
comp26340_c0_seq2	1134	235870	466095	2603.82	5224.53	1.00467	0	0	yes
comp25223_c0_seq1	841	234636	15226	3492.6	230.131	-3.92377	0	0	yes
comp42940_c0_seq4	3052	163590	14196	671.001	59.1245	-3.50449	0	0	yes
comp29997_c0_seq1	5188	17515	258932	42.2631	634.413	3.90795	0	0	yes
comp20502_c0_seq2	909	186084	80721	2562.69	1128.78	-1.1829	0	0	yes
comp42978_c0_seq2	5664	72107	393942	159.369	884.087	2.47181	0	0	yes
comp25409_c0_seq1	812	203	43896	3.12961	687.155	7.77851	0	0	yes
comp39532_c0_seq1	1456	227773	13175	1958.36	115.02	-4.08968	0	0	yes
comp39532_c0_seq7	1701	269764	15633	1985.32	116.822	-4.08699	0	0	yes
comp30511_c0_seq1	1189	4082	55607	42.9776	594.475	3.78996	0	0	yes
comp9210_c0_seq2	495	1490	59396	37.6818	1525.24	5.33902	0	0	yes
comp21278_c0_seq1	863	228406	98565	3313.2	1451.77	-1.19041	0	0	yes
comp42901_c0_seq4	4158	315958	33669	951.252	102.928	-3.2082	0	0	yes
comp23861_c0_seq1	1179	227588	112036	2416.5	1207.9	-1.00042	0	0	yes
comp36285_c0_seq1	1302	10539	143425	101.33	1400.23	3.78853	0	0	yes
comp39911_c0_seq3	1036	149	34307	1.80043	420.929	7.86909	0	0	yes
comp23855_c0_seq3	529	217901	91501	5156.49	2198.65	-1.22977	0	0	yes
comp39911_c0_seq1	1060	252	59130	2.97609	709.068	7.89636	0	0	yes
comp38484_c0_seq2	1744	172968	10558	1241.57	76.9522	-4.01205	0	0	yes
comp39034_c0_seq2	604	7	27678	0.145081	582.484	11.9711	0	0	yes
comp39532_c0_seq5	1014	201507	11905	2487.73	149.237	-4.05915	0	0	yes
comp39911_c0_seq8	1150	261	52412	2.84115	579.32	7.67175	0	0	yes
comp25409_c0_seq5	902	212	37178	2.94225	523.921	7.47628	0	0	yes
comp31582_c0_seq1	2192	22447	516476	128.194	2994.99	4.54615	0	0	yes
comp42940_c0_seq3	3023	163244	14128	676.005	59.4058	-3.50836	0	0	yes
comp25604_c0_seq5	890	262353	128912	3690.17	1841.15	-1.00308	0	0	yes
comp34258_c0_seq1	1581	4	49279	0.0316722	396.201	13.6107	1.9126e-88	5.44236e-85	yes
comp24640_c0_seq1	1399	284	42656	2.54127	387.568	7.25276	6.2374e-85	1.68146e-81	yes
comp41722_c1_seq1	1443	2443	48561	21.1938	427.767	4.33511	2.2443e-82	5.89497e-79	yes
comp43698_c0_seq1	542	10652	37923	246.027	889.384	1.85399	8.6104e-82	2.2051e-78	yes
comp38115_c0_seq1	1717	2553	55930	18.6136	414.057	4.4754	6.8253e-81	1.70531e-77	yes
comp39034_c0_seq1	505	2	13864	0.049578	348.966	12.7811	4.14e-78	1.00976e-74	yes
comp31354_c0_seq1	520	8450	31948	203.425	780.956	1.94074	3.9245e-76	9.34935e-73	yes
comp35024_c0_seq1	769	2746	27587	44.7018	455.999	3.35063	8.9469e-76	2.08298e-72	yes
comp9758_c0_seq1	649	83	17049	1.60097	333.918	7.7044	8.2172e-74	1.79098e-70	yes
comp43484_c2_seq27	1555	211157	96703	1699.91	790.488	-1.10464	1.0853e-73	2.31619e-70	yes
comp36167_c0_seq7	1125	35192	1934	391.6	21.8519	-4.16355	1.196e-73	2.50035e-70	yes
comp28945_c0_seq2	331	26	8509	0.983323	326.766	8.37638	1.1979e-72	2.40611e-69	yes
comp32540_c0_seq3	472	9377	31108	248.698	837.753	1.75213	6.6287e-72	1.30584e-68	yes
comp41724_c0_seq3	1331	147589	63556	1388.12	606.966	-1.19344	4.9718e-68	9.60955e-65	yes
comp32540_c0_seq1	764	14388	47554	235.753	791.188	1.74674	9.597e-68	1.82057e-64	yes
comp26277_c0_seq1	1631	167934	70346	1288.95	548.241	-1.23331	1.7797e-66	3.25555e-63	yes
comp41060_c0_seq2	2323	2866	60977	15.4446	333.659	4.4332	2.7619e-65	4.96362e-62	yes
comp33792_c0_seq1	1210	170	26532	1.75879	278.722	7.3081	1.2164e-61	2.11198e-58	yes
comp36804_c0_seq1	1476	9686	54073	82.1502	465.672	2.50298	1.218e-60	2.07951e-57	yes
comp43484_c2_seq48	904	90503	39522	1253.27	555.721	-1.17327	4.9257e-60	8.27187e-57	yes
comp43583_c0_seq1	661	3391	21632	64.221	415.988	2.69543	2.9506e-58	4.79772e-55	yes
comp41030_c0_seq2	4777	20163	145993	52.8385	388.475	2.87816	1.0226e-57	1.63678e-54	yes
comp41724_c0_seq4	1641	160611	70871	1225.23	548.967	-1.15826	1.3347e-57	2.10347e-54	yes
comp23782_c0_seq2	764	43965	87550	720.385	1456.63	1.01579	1.0497e-56	1.62925e-53	yes
comp32444_c0_seq1	2211	27991	101741	158.482	584.916	1.88391	1.8012e-55	2.71343e-52	yes
comp28646_c0_seq1	1257	6047	38573	60.222	390.062	2.69534	9.7855e-55	1.45278e-51	yes
comp34522_c1_seq1	2082	32931	106346	198.004	649.272	1.71329	1.4593e-54	2.13556e-51	yes
comp25604_c0_seq3	1664	187514	91143	1410.69	696.235	-1.01875	3.332e-54	4.80742e-51	yes
comp8735_c0_seq1	435	53	8298	1.52524	242.477	7.31267	7.2985e-54	1.0384e-50	yes
comp28373_c0_seq1	630	33274	66905	661.173	1349.91	1.02976	8.4432e-54	1.18481e-50	yes
comp36167_c0_seq1	2302	70541	11918	383.607	65.8088	-2.54328	1.3618e-50	1.74377e-47	yes
comp43544_c1_seq6	1982	40525	2055	255.959	13.1794	-4.27956	2.1702e-49	2.74461e-46	yes
comp28521_c0_seq1	1815	972	32073	6.7041	224.62	5.0663	1.0087e-46	1.24494e-43	yes
comp43844_c0_seq1	713	5671	23902	99.5682	426.119	2.0975	2.8064e-46	3.38217e-43	yes
comp36936_c0_seq6	1500	53650	13090	447.743	110.926	-2.01307	7.4386e-46	8.8605e-43	yes
comp31621_c0_seq3	1175	2369	24767	25.2393	267.93	3.40811	8.7155e-46	1.02622e-42	yes
comp24271_c0_seq2	842	24288	56246	361.102	849.113	1.23355	4.3077e-45	5.01451e-42	yes
comp41724_c0_seq5	2025	147897	64194	914.292	402.954	-1.18204	9.2915e-45	1.05757e-41	yes
comp38377_c0_seq2	2576	4385	50787	21.3096	250.607	3.55585	3.9589e-44	4.45655e-41	yes
comp43367_c0_seq3	662	5434	21550	102.757	413.786	2.00964	7.22e-43	7.95279e-40	yes
comp25409_c0_seq3	1017	84	14902	1.03397	186.256	7.49294	7.1514e-42	7.63107e-39	yes
comp33311_c0_seq1	705	1338	13338	23.7584	240.485	3.33943	1.0323e-40	1.09018e-37	yes
comp34406_c0_seq5	1501	47652	11697	397.421	99.0558	-2.00436	1.0809e-40	1.12986e-37	yes
comp33792_c0_seq2	1111	382	16334	4.30428	186.881	5.4402	6.0601e-40	6.27061e-37	yes
comp31297_c0_seq1	346	2417	9829	87.4483	361.093	2.04587	2.1346e-38	2.12297e-35	yes
comp27818_c0_seq1	992	21460	51589	270.813	661.046	1.28746	1.0087e-37	9.9356e-35	yes
comp36936_c0_seq9	1269	36705	9050	362.088	90.6511	-1.99795	4.3251e-37	4.14074e-34	yes
comp22256_c0_seq1	1713	19956	61575	145.837	456.913	1.64756	4.9777e-37	4.72139e-34	yes
comp43544_c1_seq15	6602	98682	4690	187.117	9.02991	-4.37309	6.3923e-37	5.95292e-34	yes
comp43544_c1_seq3	6620	97166	4491	183.741	8.62325	-4.4133	1.996e-36	1.82561e-33	yes
comp36162_c0_seq22	1109	198	14329	2.23504	164.237	6.19934	2.7992e-36	2.53759e-33	yes
comp9594_c0_seq1	395	9874	22033	312.93	709.027	1.18	1.4481e-35	1.28993e-32	yes
comp36162_c0_seq7	1046	180	13058	2.15423	158.683	6.20284	4.1005e-35	3.62113e-32	yes
comp33252_c0_seq2	2228	42277	6002	237.542	34.2426	-2.79432	8.3936e-35	7.34899e-32	yes
comp39596_c0_seq2	1056	7372	28325	87.3921	340.951	1.96399	1.0639e-34	9.236e-32	yes
comp22356_c0_seq1	769	3456	16916	56.2598	279.613	2.31326	2.4729e-34	2.12875e-31	yes
comp11336_c0_seq1	1672	119	19686	0.890967	149.661	7.39211	6.0696e-34	5.13854e-31	yes
comp23028_c0_seq1	657	762	9581	14.5191	185.367	3.67436	9.5654e-34	8.03172e-31	yes
comp43841_c0_seq1	295	4398	362	186.631	15.5981	-3.58074	3.3528e-33	2.79234e-30	yes
comp9863_c0_seq1	549	6288	18509	143.381	428.545	1.5796	5.3808e-33	4.40963e-30	yes
comp22256_c0_seq3	1915	19499	60340	127.466	400.518	1.65176	8.9781e-33	7.24179e-30	yes
comp38144_c0_seq5	464	2694	10912	72.6826	298.932	2.04014	5.5992e-32	4.48107e-29	yes
comp36162_c0_seq21	1224	177	13712	1.81027	142.398	6.29759	9.2253e-32	7.32582e-29	yes
comp43618_c4_seq11	1461	210	16013	1.79937	139.318	6.27475	4.3018e-31	3.36391e-28	yes
comp22831_c0_seq1	508	6574	17860	162.001	446.893	1.46393	4.7265e-31	3.66801e-28	yes
comp43163_c1_seq13	818	346	9489	5.29509	147.453	4.79945	1.0098e-30	7.71962e-28	yes
comp36162_c0_seq10	1161	159	12441	1.71441	136.21	6.31197	1.8264e-30	1.38589e-27	yes
comp24575_c0_seq2	742	445	8869	7.5077	151.935	4.33894	2.1158e-30	1.59368e-27	yes
comp31226_c0_seq2	398	3423	10999	107.665	351.282	1.70608	3.7889e-30	2.81254e-27	yes
comp37855_c0_seq1	1437	6812	29620	59.3429	262.008	2.14246	8.6996e-30	6.32041e-27	yes
comp37557_c0_seq2	1591	46	16163	0.361942	129.133	8.47889	8.7967e-30	6.34595e-27	yes
comp20143_c0_seq1	855	7757	24074	113.574	357.905	1.65595	1.4733e-29	1.05541e-26	yes
comp43249_c0_seq4	1741	50113	15651	360.332	114.269	-1.65689	2.0343e-29	1.44716e-26	yes
comp36162_c0_seq6	1280	182	13180	1.77997	130.885	6.20031	2.9615e-29	2.09223e-26	yes
comp19581_c0_seq3	504	6130	16639	152.258	419.646	1.46265	3.1688e-29	2.22335e-26	yes
comp34159_c0_seq1	2336	653	24909	3.49938	135.541	5.27548	3.3357e-29	2.32453e-26	yes
comp24575_c0_seq1	605	366	6963	7.57315	146.294	4.27184	3.8917e-29	2.67558e-26	yes
comp43563_c1_seq18	6595	82383	5771	156.377	11.123	-3.81341	3.9429e-29	2.69271e-26	yes
comp23795_c0_seq1	861	4170	17469	60.6295	257.9	2.08872	1.5076e-28	1.02276e-25	yes
comp30999_c0_seq2	1216	21362	49708	219.917	519.611	1.24047	1.7969e-28	1.211e-25	yes
comp24655_c0_seq1	850	2338	13734	34.4331	205.383	2.57645	1.8504e-28	1.23891e-25	yes
comp43563_c1_seq11	6655	80743	5568	151.882	10.635	-3.83606	1.9673e-28	1.30862e-25	yes
comp26011_c0_seq2	361	13418	5215	465.298	183.626	-1.34139	3.1118e-28	2.05658e-25	yes
comp23782_c0_seq1	594	14697	30322	309.737	648.87	1.06689	3.5056e-28	2.30199e-25	yes
comp39133_c0_seq1	2464	11145	47879	56.6226	246.996	2.12504	6.2777e-28	4.09606e-25	yes
comp36162_c0_seq12	1217	164	11909	1.68696	124.386	6.20425	6.9041e-28	4.47626e-25	yes
comp43495_c0_seq7	1570	6227	28801	49.6512	233.181	2.23155	7.2974e-28	4.7015e-25	yes
comp36087_c0_seq2	1357	75607	36640	697.482	343.211	-1.02306	7.9638e-28	5.09877e-25	yes
comp43495_c1_seq2	1587	6294	28997	49.6479	232.253	2.2259	1.0982e-27	6.94435e-25	yes
comp43601_c0_seq6	1922	11018	41002	71.7629	271.168	1.91787	3.462e-27	2.14936e-24	yes
comp34702_c0_seq1	2963	51857	10294	219.092	44.161	-2.31069	5.541e-27	3.41936e-24	yes
comp40609_c0_seq1	253	8220	3031	406.726	152.283	-1.4173	7.7273e-27	4.73998e-24	yes
comp27689_c0_seq3	531	5417	15130	127.707	362.185	1.50389	2.1201e-26	1.27753e-23	yes
comp27285_c0_seq1	1210	57426	26565	594.12	279.068	-1.09014	2.4807e-26	1.48608e-23	yes
comp43612_c0_seq12	679	2878	12317	53.0606	230.58	2.11955	4.1467e-26	2.46967e-23	yes
comp36162_c0_seq14	1395	162	12574	1.45376	114.574	6.30035	7.0107e-26	4.15127e-23	yes
comp24149_c1_seq1	596	28749	13545	603.847	288.881	-1.06371	8.9678e-26	5.27961e-23	yes
comp36936_c0_seq3	2589	49693	11978	240.278	58.8082	-2.03061	1.2351e-25	7.22985e-23	yes
comp36167_c0_seq5	1147	11419	518	124.628	5.74053	-4.4403	2.6319e-25	1.53187e-22	yes
comp43612_c0_seq1	600	2459	10502	51.3048	222.488	2.11656	3.2738e-25	1.88407e-22	yes
comp22418_c0_seq1	2350	14578	50043	77.657	270.683	1.80142	3.2566e-25	1.88407e-22	yes
comp10598_c0_seq1	363	1948	7158	67.1789	250.652	1.8996	5.6247e-25	3.21893e-22	yes
comp43985_c0_seq1	713	5923	17514	103.993	312.235	1.58615	1.2862e-24	7.31984e-22	yes
comp43084_c0_seq74	2540	6567	36345	32.3656	181.885	2.49049	1.3176e-24	7.45711e-22	yes
comp32225_c0_seq1	2090	4606	28234	27.5885	171.717	2.63789	1.4123e-24	7.94915e-22	yes
comp41764_c2_seq1	337	147	3167	5.46057	119.455	4.45127	1.6454e-24	9.21055e-22	yes
comp30482_c0_seq2	1341	14101	37605	131.635	356.453	1.43717	1.7171e-24	9.55967e-22	yes
comp36162_c0_seq3	1332	144	11303	1.35335	107.864	6.31653	1.8045e-24	9.99196e-22	yes
comp23815_c0_seq2	1225	4811	20645	49.1643	214.222	2.12343	2.0266e-24	1.11614e-21	yes
comp43249_c0_seq3	1302	28277	8364	271.877	81.6562	-1.73532	6.2708e-24	3.43516e-21	yes
comp34263_c0_seq2	796	4404	15497	69.2604	247.469	1.83714	9.7998e-24	5.3398e-21	yes
comp43595_c0_seq32	3255	6222	40781	23.9293	159.255	2.73449	1.2293e-23	6.66287e-21	yes
comp24409_c0_seq2	1754	11688	37461	83.4183	271.479	1.7024	1.3141e-23	7.0112e-21	yes
comp33193_c0_seq1	2742	25573	1423	116.752	6.59665	-4.14557	4.1324e-23	2.18206e-20	yes
comp43583_c2_seq60	4073	7984	50541	24.539	157.73	2.68431	4.6853e-23	2.46132e-20	yes
comp24684_c0_seq1	782	570	7483	9.12471	121.634	3.73662	6.32e-23	3.28637e-20	yes
comp30403_c0_seq3	783	8863	22278	141.7	361.66	1.35179	7.3919e-23	3.82434e-20	yes
comp43249_c0_seq40	2163	45828	13936	265.232	81.8969	-1.69537	1.009e-22	5.19402e-20	yes
comp43061_c1_seq6	1117	20923	5664	234.488	64.4549	-1.86315	1.0484e-22	5.36985e-20	yes
comp35024_c0_seq2	440	465	4516	13.2297	130.463	3.30178	1.1267e-22	5.74219e-20	yes
comp39596_c0_seq1	628	2086	9389	41.582	190.04	2.19227	1.3675e-22	6.93492e-20	yes
comp21939_c0_seq2	734	495	6813	8.44228	117.985	3.80483	1.653e-22	8.34146e-20	yes
comp43515_c2_seq16	1454	32469	10485	279.547	91.6621	-1.60869	2.4351e-22	1.22279e-19	yes
comp33648_c0_seq5	647	4161	13171	80.509	258.762	1.6844	2.7675e-22	1.38293e-19	yes
comp43624_c0_seq22	646	12704	3722	246.183	73.2369	-1.74909	4.9708e-22	2.47186e-19	yes
comp40077_c1_seq1	2864	56549	16733	247.174	74.2654	-1.73476	6.8304e-22	3.38019e-19	yes
comp9485_c0_seq2	1425	3574	18606	31.3972	165.968	2.4022	7.804e-22	3.82539e-19	yes
comp40668_c0_seq1	333	7106	2265	267.136	86.459	-1.62748	9.7952e-22	4.77815e-19	yes
comp20443_c0_seq1	449	2665	8642	74.3022	244.655	1.71927	1.0817e-21	5.25158e-19	yes
comp37652_c0_seq2	3193	762	24855	2.98749	98.9466	5.04964	1.7111e-21	8.26808e-19	yes
comp30482_c0_seq1	615	4843	13738	98.5803	283.945	1.52624	1.8924e-21	9.1012e-19	yes
comp18728_c0_seq2	1217	7194	23157	73.9998	241.868	1.70862	2.6589e-21	1.26686e-18	yes
comp43583_c2_seq19	5109	10576	61083	25.9141	151.974	2.55202	2.6951e-21	1.27816e-18	yes
comp23671_c0_seq1	690	5451	15382	98.8958	283.367	1.51869	2.8437e-21	1.34242e-18	yes
comp44571_c0_seq1	540	3387	10579	78.5185	249.022	1.66517	3.3341e-21	1.56671e-18	yes
comp37255_c0_seq1	2164	11554	38959	66.8384	228.842	1.77561	3.3747e-21	1.57854e-18	yes
comp21488_c0_seq1	1058	1097	10199	12.9799	122.534	3.23883	4.0823e-21	1.90085e-18	yes
comp43379_c0_seq3	3133	33472	4325	133.743	17.5474	-2.93014	4.2065e-21	1.94982e-18	yes
comp43377_c0_seq7	3977	1465	31516	4.6114	100.731	4.44915	6.4658e-21	2.98356e-18	yes
comp33768_c0_seq1	1720	1038	14607	7.55474	107.949	3.83682	8.0279e-21	3.68776e-18	yes
comp28052_c0_seq1	624	271	5024	5.4367	102.341	4.23451	8.6385e-21	3.95053e-18	yes
comp43163_c1_seq25	531	238	4253	5.61091	101.809	4.18149	1.4192e-20	6.4614e-18	yes
comp31581_c0_seq1	1603	4462	20972	34.8455	166.3	2.25474	1.5067e-20	6.82942e-18	yes
comp34406_c0_seq2	2520	11784	41530	58.5387	209.482	1.83937	2.2964e-20	1.0363e-17	yes
comp44771_c0_seq1	207	1739	118	105.167	7.24599	-3.85936	3.0043e-20	1.34981e-17	yes
comp37652_c0_seq1	3403	768	24719	2.82521	92.3326	5.03041	3.861e-20	1.72715e-17	yes
comp43563_c1_seq13	2176	17184	864	98.859	5.04709	-4.29185	4.0413e-20	1.79994e-17	yes
comp43249_c0_seq60	2332	42670	12836	229.058	69.966	-1.71098	4.5985e-20	2.03925e-17	yes
comp18001_c0_seq1	1874	566	13928	3.78092	94.4724	4.64308	4.914e-20	2.16976e-17	yes
comp43583_c2_seq47	3067	4906	32128	20.0246	133.155	2.73325	5.1257e-20	2.25353e-17	yes
comp24167_c0_seq1	756	14334	4464	237.354	75.0565	-1.66099	5.4579e-20	2.37916e-17	yes
comp35104_c0_seq2	681	260	5127	4.77944	95.6979	4.32357	1.0191e-19	4.42354e-17	yes
comp39596_c0_seq8	1263	5632	19951	55.8226	200.792	1.84678	1.1191e-19	4.83711e-17	yes
comp31297_c0_seq4	1415	5918	21507	52.3563	193.201	1.88367	1.9802e-19	8.4156e-17	yes
comp43595_c1_seq1	1408	2368	14675	21.0538	132.483	2.65366	1.9963e-19	8.4156e-17	yes
comp36936_c0_seq11	3548	50158	11990	176.973	42.9558	-2.04261	1.9953e-19	8.4156e-17	yes
comp24409_c0_seq1	2011	10883	34730	67.7466	219.522	1.69615	2.625e-19	1.09756e-16	yes
comp40661_c2_seq5	1418	6647	22639	58.6814	202.94	1.79008	3.6868e-19	1.52904e-16	yes
comp30403_c0_seq2	629	5311	13884	105.7	280.576	1.40841	4.2206e-19	1.73636e-16	yes
comp43163_c1_seq28	552	209	4022	4.73978	92.6166	4.28838	4.555e-19	1.86644e-16	yes
comp42983_c0_seq1	3391	384	22256	1.4176	83.4267	5.87899	4.7229e-19	1.92753e-16	yes
comp43084_c0_seq54	3887	9012	44865	29.024	146.717	2.33771	5.5782e-19	2.26544e-16	yes
comp43084_c0_seq85	993	18	6220	0.226921	79.6209	8.45482	5.5951e-19	2.26544e-16	yes
comp9498_c0_seq1	475	1738	6658	45.8044	178.171	1.9597	7.3343e-19	2.95795e-16	yes
comp27357_c0_seq1	1092	12013	2121	137.714	24.689	-2.47974	8.8394e-19	3.53711e-16	yes
comp43583_c2_seq3	5769	10682	60670	23.1794	133.678	2.52784	9.2633e-19	3.678e-16	yes
comp34489_c0_seq3	1279	1477	11546	14.4564	114.748	2.98869	9.3886e-19	3.71335e-16	yes
comp36676_c0_seq2	644	5851	14717	113.735	290.482	1.35277	1.0927e-18	4.3052e-16	yes
comp33428_c0_seq1	1854	1864	15993	12.586	109.649	3.12301	1.3971e-18	5.48343e-16	yes
comp24860_c0_seq1	854	20693	8161	303.331	121.471	-1.32028	1.4766e-18	5.77334e-16	yes
comp31297_c0_seq2	518	1778	6969	42.9688	171.012	1.99274	1.6674e-18	6.49455e-16	yes
comp43595_c0_seq54	1122	1508	10363	16.8252	117.403	2.80278	3.3039e-18	1.27716e-15	yes
comp24305_c0_seq2	1158	760	8873	8.21591	97.3975	3.56739	3.4682e-18	1.33564e-15	yes
comp26673_c0_seq2	1232	16428	4002	166.926	41.2907	-2.01532	3.8234e-18	1.46144e-15	yes
comp30999_c0_seq3	1270	16319	35731	160.857	357.625	1.15267	3.9506e-18	1.49887e-15	yes
comp22487_c0_seq1	857	91	5310	1.32926	78.7589	5.88874	4.4378e-18	1.6775e-15	yes
comp43595_c0_seq81	6133	9378	58707	19.142	121.675	2.66822	4.7074e-18	1.77287e-15	yes
comp37283_c0_seq2	733	781	6274	13.3382	108.799	3.02803	4.8787e-18	1.83066e-15	yes
comp43606_c0_seq9	208	1645	148	99.0041	9.0445	-3.45238	5.7273e-18	2.13345e-15	yes
comp42353_c0_seq5	1284	14446	2894	140.842	28.6497	-2.29749	8.1796e-18	3.02495e-15	yes
comp27353_c0_seq3	395	3851	9236	122.047	297.216	1.28408	8.7285e-18	3.21633e-15	yes
comp43583_c2_seq58	4548	6217	41301	17.1124	115.432	2.75393	1.1365e-17	4.15793e-15	yes
comp28052_c0_seq3	889	312	5934	4.39343	84.8461	4.27143	1.4361e-17	5.21676e-15	yes
comp36821_c1_seq2	1528	296	9520	2.42504	79.1953	5.02933	1.7018e-17	6.1384e-15	yes
comp26673_c0_seq1	522	7965	2336	191.014	56.8838	-1.74759	1.9925e-17	7.15103e-15	yes
comp9485_c0_seq1	1623	3262	16735	25.1603	131.067	2.38108	1.9965e-17	7.15103e-15	yes
comp23457_c0_seq1	935	6269	17290	83.9339	235.055	1.48567	2.0417e-17	7.28745e-15	yes
comp42949_c4_seq3	3318	1841	23649	6.94589	90.5988	3.70526	2.133e-17	7.58689e-15	yes
comp43084_c0_seq83	2487	6543	28519	32.9346	145.762	2.14594	2.6145e-17	9.26736e-15	yes
comp39367_c0_seq4	1900	1279	13935	8.4269	93.2265	3.46767	3.5326e-17	1.24356e-14	yes
comp28177_c0_seq2	941	7093	18506	94.3607	249.982	1.40557	3.8406e-17	1.34735e-14	yes
comp31712_c0_seq2	981	9145	21933	116.699	284.194	1.28409	4.4912e-17	1.57022e-14	yes
comp39367_c0_seq1	2039	1337	14757	8.20852	91.9956	3.48637	4.9962e-17	1.73493e-14	yes
comp43583_c2_seq53	1819	2825	16761	19.4418	117.126	2.59083	5.3662e-17	1.85712e-14	yes
comp32537_c0_seq1	1268	11619	27875	114.71	279.436	1.28453	8.0305e-17	2.76982e-14	yes
comp35963_c0_seq1	2475	9664	33475	48.8801	171.922	1.81443	9.9585e-17	3.40084e-14	yes
comp28976_c0_seq2	675	497	4940	9.21729	93.027	3.33524	9.9596e-17	3.40084e-14	yes
comp42643_c0_seq4	401	4470	983	139.545	31.1598	-2.16297	1.2861e-16	4.37697e-14	yes
comp43583_c2_seq61	6441	10861	59840	21.109	118.093	2.484	1.7257e-16	5.83429e-14	yes
comp17586_c0_seq1	1236	746	8544	7.55564	87.8676	3.53971	1.7549e-16	5.91349e-14	yes
comp31621_c0_seq4	1455	1049	10407	9.02533	90.9177	3.33251	2.246e-16	7.51889e-14	yes
comp32198_c0_seq4	1149	1803	10278	19.6438	113.704	2.53313	3.225e-16	1.07262e-13	yes
comp42949_c4_seq9	2642	2593	20214	12.2863	97.2535	2.9847	4.0961e-16	1.35355e-13	yes
comp43583_c2_seq27	1831	2898	16344	19.8135	113.463	2.51767	4.249e-16	1.39956e-13	yes
comp30282_c0_seq1	1599	21989	45076	172.15	358.33	1.05762	4.5641e-16	1.49374e-13	yes
comp43495_c1_seq3	576	713	4712	15.4959	103.985	2.74641	4.9152e-16	1.60353e-13	yes
comp42353_c0_seq22	3746	61075	20540	204.102	69.6977	-1.5501	5.6552e-16	1.83909e-13	yes
comp9582_c0_seq1	342	6907	2695	252.822	100.166	-1.33573	5.6931e-16	1.84164e-13	yes
comp33482_c0_seq4	964	1566	8639	20.336	113.913	2.48582	5.699e-16	1.84164e-13	yes
comp26342_c0_seq1	1013	1341	8413	16.5718	105.567	2.67135	6.9712e-16	2.23863e-13	yes
comp39367_c0_seq3	2160	1296	14441	7.51107	84.9825	3.50007	6.9543e-16	2.23863e-13	yes
comp43583_c2_seq23	3739	5085	31298	17.025	106.401	2.64379	7.4243e-16	2.37668e-13	yes
comp39594_c0_seq1	2413	1606	16474	8.3318	86.7816	3.38069	7.62e-16	2.43173e-13	yes
comp43163_c1_seq9	810	591	5651	9.13384	88.6801	3.27932	7.6652e-16	2.43856e-13	yes
comp18728_c0_seq3	1474	6389	20426	54.2608	176.146	1.69879	7.9371e-16	2.51724e-13	yes
comp32405_c0_seq1	1620	5280	19372	40.8009	152.001	1.8974	9.6177e-16	3.04083e-13	yes
comp43061_c1_seq5	2984	38376	10651	160.995	45.3709	-1.82717	1.007e-15	3.17403e-13	yes
comp27285_c0_seq2	2031	54957	25429	338.738	159.15	-1.08979	1.1135e-15	3.49895e-13	yes
comp43084_c0_seq65	4883	8487	44010	21.758	114.565	2.39655	1.6113e-15	5.04771e-13	yes
comp43501_c0_seq2	6498	5886	46869	11.3394	91.6837	3.01532	2.1478e-15	6.68749e-13	yes
comp43084_c0_seq63	4222	8980	41035	26.6262	123.544	2.21411	2.2051e-15	6.8451e-13	yes
comp43084_c0_seq28	4991	9024	45236	22.634	115.208	2.34767	2.691e-15	8.3282e-13	yes
comp22133_c0_seq1	650	817	5153	15.7347	100.77	2.67905	2.8766e-15	8.87578e-13	yes
comp36936_c0_seq1	930	11572	3235	155.767	44.2158	-1.81676	3.6674e-15	1.1248e-12	yes
comp25070_c0_seq1	757	3741	10995	61.8647	184.623	1.57739	4.3186e-15	1.31665e-12	yes
comp43495_c1_seq7	588	691	4513	14.7113	97.5605	2.72937	4.6286e-15	1.40697e-12	yes
comp32466_c0_seq1	2868	16003	44543	69.8511	197.418	1.4989	4.862e-15	1.47355e-12	yes
comp38440_c0_seq3	1777	9173	26393	64.6212	188.794	1.54673	4.9994e-15	1.51072e-12	yes
comp43583_c2_seq39	5220	6396	40471	15.3387	98.5506	2.68369	5.4959e-15	1.65587e-12	yes
comp40176_c0_seq2	6539	4828	43534	9.24287	84.6259	3.19469	6.3572e-15	1.90975e-12	yes
comp43595_c0_seq66	1864	2295	14410	15.413	98.2662	2.67255	6.7785e-15	2.02444e-12	yes
comp43061_c3_seq1	3108	37943	10628	152.827	43.4667	-1.81392	7.0595e-15	2.10223e-12	yes
comp15029_c0_seq1	425	3602	8454	106.098	252.848	1.25288	7.3876e-15	2.19356e-12	yes
comp34263_c0_seq3	2505	7491	27784	37.4354	140.985	1.91307	7.5752e-15	2.24276e-12	yes
comp40176_c0_seq5	6824	5009	44975	9.18888	83.7757	3.18857	9.0643e-15	2.6759e-12	yes
comp28808_c0_seq1	1828	9430	26897	64.5782	187.031	1.53416	9.4576e-15	2.78399e-12	yes
comp27959_c0_seq2	2552	9301	31109	45.6247	154.95	1.76392	9.708e-15	2.84951e-12	yes
comp40176_c0_seq4	6899	5083	45429	9.22327	83.7015	3.1819	9.7769e-15	2.86153e-12	yes
comp43886_c0_seq1	290	272	2034	11.7414	89.1536	2.92468	1.1322e-14	3.28559e-12	yes
comp24271_c0_seq1	824	7431	16950	112.894	261.474	1.2117	1.2416e-14	3.59289e-12	yes
comp28121_c0_seq1	956	9365	20730	122.631	275.631	1.16841	1.3576e-14	3.9175e-12	yes
comp43607_c2_seq19	536	4934	1017	115.235	24.118	-2.2564	1.3622e-14	3.91973e-12	yes
comp34360_c0_seq1	500	565	3696	14.1459	93.9611	2.73168	1.4298e-14	4.10272e-12	yes
comp43084_c0_seq55	3837	5995	31709	19.5591	105.045	2.4251	1.6313e-14	4.66784e-12	yes
comp43250_c0_seq1	3443	87142	40694	316.841	150.238	-1.07651	1.6542e-14	4.72018e-12	yes
comp43612_c0_seq4	1300	12587	2820	121.208	27.5735	-2.13613	1.9028e-14	5.41447e-12	yes
comp43084_c0_seq13	4745	8477	41151	22.3644	110.238	2.30134	2.0076e-14	5.68112e-12	yes
comp34002_c1_seq5	741	19542	9343	330.143	160.271	-1.04258	2.2378e-14	6.3151e-12	yes
comp19958_c1_seq1	215	265	1616	15.4297	95.5408	2.6304	2.4922e-14	7.01369e-12	yes
comp40176_c0_seq3	7094	5009	45033	8.83915	80.6911	3.19043	2.7544e-14	7.73036e-12	yes
comp36930_c0_seq1	1159	7236	18772	78.1566	205.88	1.39736	2.8113e-14	7.86849e-12	yes
comp30403_c0_seq1	872	5609	14373	80.523	209.516	1.37959	2.8985e-14	8.09045e-12	yes
comp40176_c0_seq1	7169	5083	45487	8.8759	80.6519	3.18374	2.9284e-14	8.15169e-12	yes
comp39199_c0_seq4	1334	1149	8905	10.7824	84.8524	2.97628	3.1902e-14	8.85639e-12	yes
comp41077_c0_seq1	2457	7229	26321	36.8319	136.171	1.88639	3.6069e-14	9.98614e-12	yes
comp36085_c0_seq5	1153	234	5833	2.54061	64.3056	4.6617	3.7909e-14	1.04673e-11	yes
comp38547_c0_seq2	1254	12000	2738	119.794	27.7538	-2.1098	4.0964e-14	1.12502e-11	yes
comp18606_c0_seq2	1382	5875	17855	53.217	164.224	1.62571	4.265e-14	1.16819e-11	yes
comp40692_c0_seq1	2352	1961	15428	10.4374	83.3793	2.99793	4.4618e-14	1.21559e-11	yes
comp43595_c0_seq24	3181	4065	23858	15.9973	95.3359	2.57519	4.8201e-14	1.30626e-11	yes
comp20241_c0_seq1	1030	766	6530	9.30984	80.5864	3.11371	4.9496e-14	1.33782e-11	yes
comp43595_c0_seq61	1032	972	6984	11.7906	86.0222	2.86707	5.3915e-14	1.45342e-11	yes
comp43183_c0_seq2	1528	14847	32331	121.637	268.956	1.14479	7.0251e-14	1.88883e-11	yes
comp28795_c0_seq1	496	2696	7296	68.0439	186.977	1.45833	7.7609e-14	2.0812e-11	yes
comp33977_c0_seq2	486	1476	5214	38.019	136.371	1.84274	8.0395e-14	2.15028e-11	yes
comp28626_c0_seq2	1216	6004	16874	61.8099	176.389	1.51285	9.3529e-14	2.49506e-11	yes
comp31712_c0_seq1	1105	8258	19660	93.5542	226.156	1.27344	9.6208e-14	2.55986e-11	yes
comp41334_c0_seq4	2120	45	9323	0.265722	55.8992	7.71677	1.0395e-13	2.75156e-11	yes
comp43037_c0_seq2	771	5154	676	83.6837	11.145	-2.90856	1.0579e-13	2.79305e-11	yes
comp35904_c0_seq1	1318	1758	9860	16.6976	95.0928	2.50969	1.0687e-13	2.81431e-11	yes
comp32405_c0_seq3	1184	3590	12615	37.9571	135.432	1.83513	1.1322e-13	2.97388e-11	yes
comp42839_c0_seq3	1792	22016	6788	153.798	48.1493	-1.67545	1.2456e-13	3.26338e-11	yes
comp25049_c0_seq1	881	23	3856	0.326816	55.6349	7.41137	1.3044e-13	3.40871e-11	yes
comp9427_c0_seq1	1565	7684	21534	61.4644	174.903	1.50873	1.3199e-13	3.44044e-11	yes
comp35963_c0_seq3	3024	9676	33012	40.0557	138.764	1.79255	1.3237e-13	3.44159e-11	yes
comp20816_c0_seq1	1009	14452	5048	179.303	63.5937	-1.49544	1.3654e-13	3.54102e-11	yes
comp43612_c0_seq14	1480	12726	2667	107.642	22.9059	-2.23245	1.3825e-13	3.57631e-11	yes
comp23898_c0_seq1	786	6780	1428	107.984	23.0936	-2.22525	1.3989e-13	3.60107e-11	yes
comp43084_c0_seq9	5718	8497	44203	18.6025	98.2638	2.40116	1.5038e-13	3.86085e-11	yes
comp18721_c0_seq1	704	1362	6045	24.2189	109.146	2.17206	1.6655e-13	4.2653e-11	yes
comp19881_c0_seq1	2034	22512	6384	138.552	39.8959	-1.79612	1.7837e-13	4.55662e-11	yes
comp27146_c0_seq2	663	395	3818	7.4582	73.1995	3.29493	2.2185e-13	5.65326e-11	yes
comp28052_c0_seq2	908	220	4410	3.03311	61.736	4.34725	2.7226e-13	6.90348e-11	yes
comp43163_c1_seq35	802	200	3910	3.12181	61.971	4.31114	2.7225e-13	6.90348e-11	yes
comp43084_c0_seq26	5051	8990	41226	22.2809	103.748	2.2192	3.4525e-13	8.73261e-11	yes
comp34219_c0_seq1	1426	7850	20622	68.913	183.822	1.41546	4.0278e-13	1.01627e-10	yes
comp29156_c0_seq1	1375	307	6497	2.79503	60.0615	4.4255	4.614e-13	1.16131e-10	yes
comp35673_c1_seq1	1079	139	4776	1.61266	56.2638	5.12469	6.1893e-13	1.55019e-10	yes
comp42619_c0_seq1	2678	22426	4908	104.832	23.2959	-2.16992	6.7135e-13	1.67738e-10	yes
comp40389_c0_seq3	1978	161	8424	1.01894	54.135	5.73141	7.8123e-13	1.93773e-10	yes
comp43601_c0_seq5	2617	7969	26895	38.1198	130.633	1.77691	9.1165e-13	2.25576e-10	yes
comp18767_c0_seq1	1302	1658	9099	15.9413	88.8318	2.47831	9.4677e-13	2.33702e-10	yes
comp21506_c0_seq1	787	1381	6242	21.9669	100.817	2.19834	9.7273e-13	2.39532e-10	yes
comp35097_c0_seq1	2967	38695	13320	163.263	57.0654	-1.51651	9.9677e-13	2.44864e-10	yes
comp24080_c0_seq3	1941	6466	20861	41.7024	136.614	1.7119	1.0049e-12	2.4627e-10	yes
comp29984_c0_seq1	487	2106	6014	54.1353	156.971	1.53586	1.23e-12	2.99287e-10	yes
comp27641_c0_seq1	2114	325	9193	1.92455	55.2762	4.84407	1.5871e-12	3.84352e-10	yes
comp43084_c0_seq64	1692	44	6748	0.325539	50.6945	7.28285	1.6242e-12	3.92409e-10	yes
comp44223_c0_seq1	304	1827	4537	75.2343	189.706	1.3343	1.6658e-12	4.01513e-10	yes
comp25131_c0_seq2	853	23	3399	0.337543	50.651	7.22937	1.691e-12	4.0663e-10	yes
comp36981_c0_seq1	543	298	2891	6.87017	67.6759	3.30023	1.7032e-12	4.08604e-10	yes
comp23809_c0_seq1	1626	769	8334	5.92047	65.1507	3.46	1.9261e-12	4.60999e-10	yes
comp9898_c0_seq1	388	39	1618	1.2583	53.0069	5.39664	1.9641e-12	4.68999e-10	yes
comp41121_c0_seq4	1248	1010	7342	10.1311	74.7801	2.88386	2.0497e-12	4.88301e-10	yes
comp40515_c1_seq1	825	9600	3098	145.669	47.7324	-1.60966	2.2153e-12	5.25308e-10	yes
comp36954_c1_seq2	2091	164	8547	0.98184	51.9572	5.72569	2.2503e-12	5.32375e-10	yes
comp43595_c0_seq93	992	812	5840	10.247	74.832	2.86846	2.2632e-12	5.34193e-10	yes
comp36963_c0_seq4	1881	17012	4329	113.218	29.254	-1.95241	2.2927e-12	5.3959e-10	yes
comp36769_c0_seq1	914	3908	11096	53.5253	154.314	1.52758	2.2966e-12	5.3959e-10	yes
comp36676_c0_seq1	653	3803	9502	72.9061	184.964	1.34314	2.4697e-12	5.77611e-10	yes
comp44148_c0_seq1	326	12	1289	0.460802	50.2599	6.76912	2.4845e-12	5.79749e-10	yes
comp28177_c0_seq1	814	3750	10298	57.671	160.811	1.47944	2.5157e-12	5.85695e-10	yes
comp20625_c0_seq1	837	4122	10966	61.65	166.536	1.43366	3.2008e-12	7.41825e-10	yes
comp41121_c0_seq5	1339	1061	7729	9.9194	73.3717	2.8869	3.2218e-12	7.45007e-10	yes
comp23310_c0_seq1	1334	6290	17034	59.0263	162.311	1.45933	3.234e-12	7.46144e-10	yes
comp9114_c0_seq2	783	3564	9763	56.9806	158.492	1.47587	3.924e-12	9.03305e-10	yes
comp34219_c0_seq2	1580	8167	21226	64.7077	170.764	1.4	4.0044e-12	9.19746e-10	yes
comp35787_c0_seq1	2937	14012	1016	59.7237	4.3972	-3.76365	5.3324e-12	1.21388e-09	yes
comp44221_c0_seq1	298	2255	481	94.7286	20.517	-2.20698	5.3593e-12	1.2173e-09	yes
comp26216_c0_seq1	718	1667	6222	29.0644	110.152	1.92217	5.5026e-12	1.24708e-09	yes
comp36071_c0_seq2	2486	31163	11010	156.924	56.2953	-1.47898	6.5016e-12	1.467e-09	yes
comp23760_c0_seq2	1409	169	5680	1.5015	51.2417	5.09284	6.842e-12	1.54041e-09	yes
comp18298_c0_seq1	976	2700	9141	34.631	119.05	1.78143	8.4724e-12	1.89913e-09	yes
comp41456_c0_seq1	350	466	2344	16.6674	85.1286	2.35261	1.0307e-11	2.3003e-09	yes
comp43084_c0_seq88	5778	8463	40193	18.3357	88.4217	2.26975	1.0443e-11	2.32559e-09	yes
comp43377_c0_seq9	4802	1316	20975	3.43071	55.5221	4.01648	1.0675e-11	2.3721e-09	yes
comp27146_c0_seq1	624	293	3014	5.87806	61.3966	3.38475	1.1824e-11	2.62173e-09	yes
comp20551_c0_seq1	564	842	3936	18.6889	88.7078	2.24688	1.256e-11	2.77891e-09	yes
comp41763_c1_seq1	2174	6018	20164	34.6532	117.897	1.76647	1.3773e-11	3.03418e-09	yes
comp36434_c0_seq3	1899	916	9179	6.03839	61.4407	3.34696	1.3996e-11	3.07669e-09	yes
comp41567_c0_seq10	1933	960	9389	6.21713	61.741	3.31191	1.4894e-11	3.26708e-09	yes
comp39355_c0_seq4	1150	2969	10250	32.3194	113.295	1.80962	1.6909e-11	3.70116e-09	yes
comp41925_c0_seq7	1424	1089	7748	9.57345	69.1617	2.85286	1.6953e-11	3.70287e-09	yes
comp27865_c0_seq1	1995	10724	26794	67.2922	170.719	1.34311	1.7001e-11	3.70546e-09	yes
comp30403_c0_seq4	537	2345	6369	54.6663	150.759	1.46352	1.7165e-11	3.73326e-09	yes
comp43495_c0_seq14	884	777	5025	11.0032	72.2553	2.71518	1.7211e-11	3.73533e-09	yes
comp23760_c0_seq1	1688	188	6508	1.39424	49.0073	5.13545	1.8383e-11	3.98126e-09	yes
comp38547_c0_seq6	1961	18284	5270	116.72	34.1601	-1.77267	2.0603e-11	4.45264e-09	yes
comp29447_c0_seq2	555	4378	9479	98.7492	217.098	1.1365	2.2475e-11	4.84698e-09	yes
comp33648_c0_seq4	1241	3755	11932	37.8782	122.216	1.68999	2.2854e-11	4.91836e-09	yes
comp33300_c0_seq1	1379	6097	16381	55.3481	150.995	1.44789	2.3508e-11	5.0485e-09	yes
comp19084_c0_seq1	1474	6911	18086	58.6941	155.966	1.40995	2.6729e-11	5.71627e-09	yes
comp41925_c0_seq3	1477	1079	7751	9.14517	66.7057	2.86673	3.5077e-11	7.48594e-09	yes
comp31972_c0_seq2	1308	3688	11996	35.2967	116.577	1.72368	3.6926e-11	7.86416e-09	yes
comp33611_c0_seq2	2110	16965	4323	100.652	26.0429	-1.95041	3.8313e-11	8.14263e-09	yes
comp24039_c0_seq1	569	1950	5788	42.9016	129.301	1.59163	3.9533e-11	8.38452e-09	yes
comp39463_c0_seq3	2047	13645	2752	83.4462	17.089	-2.28778	4.0572e-11	8.56939e-09	yes
comp27758_c0_seq1	907	6362	14212	87.8086	199.175	1.1816	4.0508e-11	8.56939e-09	yes
comp30145_c0_seq1	1030	341	4428	4.14446	54.6457	3.72085	4.1377e-11	8.7071e-09	yes
comp24887_c0_seq1	1493	4929	14863	41.3285	126.541	1.6144	4.1569e-11	8.726e-09	yes
comp42285_c0_seq2	4984	27601	4045	69.3262	10.3164	-2.74847	4.1682e-11	8.73182e-09	yes
comp38716_c0_seq1	2499	10621	28590	53.2047	145.423	1.45063	5.1423e-11	1.07067e-08	yes
comp23629_c0_seq1	1518	10721	23765	88.4126	199	1.17044	5.7015e-11	1.1847e-08	yes
comp43495_c0_seq2	779	619	4127	9.94727	67.3415	2.75912	6.0314e-11	1.25071e-08	yes
comp37394_c0_seq2	3501	6808	26375	24.3432	95.7605	1.97591	6.3696e-11	1.31552e-08	yes
comp43912_c0_seq1	290	39	1068	1.68352	46.8122	4.79734	8.4789e-11	1.74412e-08	yes
comp23689_c0_seq1	765	3102	8432	50.7611	140.105	1.46472	8.5866e-11	1.76273e-08	yes
comp42637_c0_seq5	1143	8023	17669	87.8701	196.495	1.16105	9.8192e-11	2.00772e-08	yes
comp36060_c0_seq1	2932	1809	14153	7.7237	61.3579	2.98989	1.0017e-10	2.04409e-08	yes
comp36162_c0_seq13	762	33	2594	0.542138	43.2714	6.31861	1.0046e-10	2.04593e-08	yes
comp30035_c0_seq3	324	1298	3528	50.1511	138.411	1.4646	1.117e-10	2.25689e-08	yes
comp40389_c0_seq4	2296	153	7912	0.8342	43.8027	5.71448	1.1764e-10	2.37223e-08	yes
comp34999_c0_seq1	3662	38623	13281	132.032	46.0997	-1.51805	1.3879e-10	2.79322e-08	yes
comp37757_c0_seq1	2333	4590	17311	24.6291	94.3177	1.93716	1.4762e-10	2.95352e-08	yes
comp43043_c0_seq2	5267	27489	4026	65.3351	9.7162	-2.74939	1.4918e-10	2.97312e-08	yes
comp36769_c0_seq2	982	3719	10273	47.4095	132.976	1.48791	1.6244e-10	3.22484e-08	yes
comp42130_c0_seq1	1414	965	6877	8.54336	61.8209	2.85522	1.9502e-10	3.86415e-08	yes
comp32544_c0_seq1	3980	495	14014	1.55694	44.7574	4.84534	2.0293e-10	4.01312e-08	yes
comp27947_c0_seq1	2045	343	7426	2.09967	46.1581	4.45835	2.1019e-10	4.14868e-08	yes
comp36954_c1_seq6	1930	119	6445	0.771863	42.4475	5.78119	2.1513e-10	4.23802e-08	yes
comp35914_c3_seq1	1697	281	6140	2.07289	45.991	4.47164	2.2067e-10	4.33881e-08	yes
comp43084_c0_seq23	2010	28	6429	0.174386	40.6568	7.86507	2.212e-10	4.3409e-08	yes
comp24775_c0_seq1	922	1133	5494	15.3833	75.7432	2.29975	2.3156e-10	4.53552e-08	yes
comp36954_c1_seq11	2409	156	8035	0.81066	42.397	5.70872	2.3366e-10	4.55922e-08	yes
comp37524_c0_seq3	965	6804	1652	88.2648	21.7605	-2.02013	2.5585e-10	4.9827e-08	yes
comp35760_c0_seq1	1323	3025	10404	28.6231	99.9601	1.80417	2.7938e-10	5.43063e-08	yes
comp38559_c0_seq6	3145	35357	13034	140.736	52.6797	-1.41767	2.8002e-10	5.43276e-08	yes
comp41334_c0_seq3	3022	2836	16106	11.748	67.7453	2.52771	3.0676e-10	5.9403e-08	yes
comp40300_c1_seq1	2991	45	9425	0.188342	40.0545	7.73247	3.0786e-10	5.95035e-08	yes
comp23864_c0_seq1	1412	9848	21331	87.31	192.027	1.13709	3.1072e-10	5.99432e-08	yes
comp32533_c0_seq1	2251	8461	470	47.054	2.65405	-4.14805	3.254e-10	6.25397e-08	yes
comp35963_c0_seq2	4221	9869	33436	29.269	100.69	1.78247	3.3025e-10	6.33111e-08	yes
comp41131_c0_seq7	1135	6875	15618	75.8276	174.91	1.20582	3.3065e-10	6.33111e-08	yes
comp26017_c0_seq1	1613	320	5859	2.48351	46.1716	4.21655	3.5028e-10	6.69447e-08	yes
comp24892_c0_seq2	1298	4387	108	42.3101	1.05763	-5.32209	4.0109e-10	7.62287e-08	yes
comp12911_c0_seq1	1738	4513	14466	32.5062	105.8	1.70255	4.0593e-10	7.70016e-08	yes
comp24825_c0_seq1	1636	3709	12686	28.3808	98.5661	1.79618	4.1605e-10	7.86342e-08	yes
comp24929_c0_seq1	628	1146	4377	22.8442	88.5937	1.95538	4.2152e-10	7.95213e-08	yes
comp43084_c0_seq86	807	11	2493	0.170636	39.2676	7.84628	4.4899e-10	8.4548e-08	yes
comp39463_c0_seq20	2288	13409	2650	73.3654	14.7223	-2.3171	4.57e-10	8.58984e-08	yes
comp43713_c0_seq1	1141	4098	11330	44.9611	126.221	1.4892	4.5913e-10	8.61407e-08	yes
comp41783_c0_seq2	2182	14099	3215	80.888	18.7289	-2.11066	5.2364e-10	9.80643e-08	yes
comp38547_c0_seq3	1239	8649	2169	87.3867	22.2523	-1.97346	5.5129e-10	1.02866e-07	yes
comp43786_c0_seq1	1149	114	3791	1.24204	41.9392	5.07751	5.5039e-10	1.02866e-07	yes
comp27839_c1_seq1	833	2239	7010	33.648	106.969	1.6686	5.547e-10	1.03314e-07	yes
comp23594_c0_seq1	1038	2609	8407	31.465	102.951	1.71014	6.2077e-10	1.15201e-07	yes
comp37477_c0_seq1	1710	6045	283	44.2538	2.10366	-4.39483	6.4212e-10	1.18948e-07	yes
comp40779_c0_seq2	1273	10678	3254	105.006	32.4919	-1.69231	7.0356e-10	1.30094e-07	yes
comp38018_c1_seq1	2580	11134	1246	54.0234	6.13881	-3.13755	7.2259e-10	1.33132e-07	yes
comp41783_c0_seq4	2507	16186	3784	80.8232	19.1859	-2.07472	7.8759e-10	1.44847e-07	yes
comp9580_c0_seq1	896	3000	8437	41.9145	119.692	1.51381	8.2886e-10	1.52164e-07	yes
comp43250_c0_seq5	2999	52158	25195	217.718	106.788	-1.02771	8.8208e-10	1.61645e-07	yes
comp23859_c0_seq1	633	1885	5561	37.2785	111.67	1.58282	9.6174e-10	1.75928e-07	yes
comp24564_c0_seq1	2762	2454	13866	11.1225	63.8136	2.52039	1.0533e-09	1.9221e-07	yes
comp31628_c0_seq7	1448	12011	24114	103.839	211.683	1.02756	1.0545e-09	1.9221e-07	yes
comp23982_c0_seq1	1143	1986	7584	21.7512	84.3409	1.95514	1.1039e-09	2.00857e-07	yes
comp29521_c0_seq2	931	424	3795	5.70121	51.8141	3.18401	1.1091e-09	2.01445e-07	yes
comp42274_c0_seq1	4975	30539	6865	76.8444	17.5402	-2.13128	1.1383e-09	2.06018e-07	yes
comp28626_c0_seq1	1566	5284	14705	42.2398	119.36	1.49865	1.1454e-09	2.06938e-07	yes
comp30145_c0_seq2	1116	309	4065	3.46613	46.3001	3.73962	1.1762e-09	2.12128e-07	yes
comp35104_c0_seq3	1329	225	4470	2.11938	42.7532	4.33432	1.225e-09	2.20154e-07	yes
comp38559_c0_seq8	3296	34185	12579	129.837	48.5115	-1.4203	1.2924e-09	2.31455e-07	yes
comp38559_c0_seq17	3296	34185	12579	129.837	48.5115	-1.4203	1.2924e-09	2.31455e-07	yes
comp36864_c0_seq3	718	4433	9759	77.2901	172.769	1.16049	1.3258e-09	2.37022e-07	yes
comp43643_c0_seq1	266	2067	4216	97.2769	201.467	1.05038	1.3878e-09	2.47674e-07	yes
comp35760_c0_seq4	1436	3029	10410	26.4056	92.1472	1.8031	1.3965e-09	2.48793e-07	yes
comp17766_c0_seq1	435	1306	3797	37.5841	110.953	1.56175	1.54e-09	2.72498e-07	yes
comp28283_c0_seq1	873	2059	6686	29.5252	97.3505	1.72124	1.5402e-09	2.72498e-07	yes
comp27689_c0_seq2	378	1313	3584	43.4834	120.521	1.47075	1.5724e-09	2.77716e-07	yes
comp36954_c1_seq9	2180	122	6571	0.700574	38.3143	5.7732	1.6181e-09	2.85295e-07	yes
comp38044_c0_seq2	1940	12461	3042	80.4085	19.9317	-2.01229	1.7296e-09	3.0443e-07	yes
comp31317_c0_seq1	1228	4034	11240	41.1233	116.347	1.5004	1.7956e-09	3.15505e-07	yes
comp36178_c0_seq3	1318	543	5130	5.15745	49.4752	3.26198	1.878e-09	3.29419e-07	yes
comp37767_c1_seq5	1212	6057	14258	62.5613	149.535	1.25714	2.02e-09	3.53721e-07	yes
comp36332_c0_seq1	1442	18445	7833	160.127	69.0476	-1.21355	2.0692e-09	3.61718e-07	yes
comp24953_c0_seq3	2139	316	6900	1.84938	41.0038	4.47064	2.0731e-09	3.61782e-07	yes
comp36178_c0_seq2	1218	517	4748	5.31366	49.5507	3.22113	2.1709e-09	3.78205e-07	yes
comp39463_c0_seq9	2441	13133	2580	67.3514	13.435	-2.32571	2.1747e-09	3.78224e-07	yes
comp36178_c0_seq1	1279	512	4908	5.0113	48.7776	3.28296	2.2372e-09	3.88435e-07	yes
comp44220_c0_seq1	1184	5320	12983	56.2485	139.383	1.30917	2.417e-09	4.18235e-07	yes
comp31018_c1_seq1	1401	617	5488	5.51312	49.7923	3.17498	2.4265e-09	4.19171e-07	yes
comp32257_c0_seq5	819	5987	12322	91.5116	191.242	1.06337	2.5387e-09	4.37815e-07	yes
comp24012_c0_seq1	442	4928	1948	139.572	56.0212	-1.31697	2.6519e-09	4.55802e-07	yes
comp21425_c0_seq1	854	3001	8039	43.9905	119.655	1.44361	2.9209e-09	5.01196e-07	yes
comp20241_c0_seq2	1336	686	5406	6.42789	51.4346	3.00032	3.044e-09	5.19707e-07	yes
comp9437_c0_seq1	2300	10342	1540	56.2895	8.51097	-2.72547	3.1734e-09	5.40898e-07	yes
comp30566_c0_seq2	2059	107	5961	0.650546	36.8001	5.82191	3.276e-09	5.57459e-07	yes
comp42724_c0_seq2	928	1612	5962	21.7454	81.6639	1.90899	3.4412e-09	5.84599e-07	yes
comp9755_c0_seq1	477	542	2533	14.2243	67.4999	2.24652	3.4604e-09	5.86887e-07	yes
comp24267_c0_seq2	666	2212	6041	41.5778	115.298	1.47148	3.4932e-09	5.91471e-07	yes
comp40226_c0_seq20	1180	47	3349	0.498616	36.0761	6.17697	3.7985e-09	6.42103e-07	yes
comp39557_c0_seq1	3095	4654	18476	18.8242	75.881	2.01115	4.1259e-09	6.95153e-07	yes
comp23686_c0_seq2	659	2121	5846	40.2908	112.761	1.48475	4.1434e-09	6.96955e-07	yes
comp31828_c0_seq1	2119	15122	4356	89.3365	26.1302	-1.77353	4.4949e-09	7.54841e-07	yes
comp43163_c1_seq17	778	668	3660	10.7485	59.7981	2.47597	4.8097e-09	8.05067e-07	yes
comp39582_c0_seq1	1801	1572	8520	10.9267	60.1329	2.46029	4.8825e-09	8.15919e-07	yes
comp28298_c0_seq1	1690	2516	9980	18.6369	75.0637	2.00995	5.0587e-09	8.43987e-07	yes
comp18674_c0_seq1	690	4711	1309	85.4702	24.1144	-1.82553	5.086e-09	8.47162e-07	yes
comp36152_c0_seq2	4008	31583	10000	98.6453	31.7145	-1.63711	5.1017e-09	8.48398e-07	yes
comp38559_c0_seq14	3447	33013	12124	119.893	44.7086	-1.42313	5.2301e-09	8.68341e-07	yes
comp30733_c0_seq1	1664	10728	2817	80.7079	21.5189	-1.90711	5.2875e-09	8.75034e-07	yes
comp40665_c0_seq1	1941	16608	5638	107.113	36.922	-1.53658	5.5649e-09	9.19456e-07	yes
comp43604_c0_seq3	7208	46815	12450	81.3057	21.9554	-1.88878	5.7366e-09	9.46299e-07	yes
comp35963_c0_seq4	4770	9881	32973	25.9318	87.8671	1.7606	5.7626e-09	9.49059e-07	yes
comp9694_c0_seq1	685	3521	8032	64.3467	149.046	1.21182	5.8014e-09	9.53916e-07	yes
comp23207_c0_seq1	351	1528	3704	54.4963	134.137	1.29948	5.8346e-09	9.57837e-07	yes
comp31972_c0_seq1	1374	3112	9931	28.3533	91.8739	1.69614	6.201e-09	1.01636e-06	yes
comp31531_c0_seq1	765	3947	795	64.5887	13.2097	-2.28969	6.2143e-09	1.01691e-06	yes
comp22425_c0_seq3	476	556	2507	14.6224	66.9473	2.19485	6.3062e-09	1.0303e-06	yes
comp39371_c0_seq9	4090	5371	22621	16.4393	70.3031	2.09644	6.6818e-09	1.08993e-06	yes
comp29837_c0_seq2	1188	6888	15015	72.5818	160.655	1.14629	6.9419e-09	1.13056e-06	yes
comp34454_c0_seq5	3082	347	9075	1.40944	37.4283	4.73093	7.0427e-09	1.14515e-06	yes
comp18160_c0_seq1	637	2782	6705	54.6724	133.797	1.29116	7.1953e-09	1.16811e-06	yes
comp43250_c0_seq8	5615	82070	38656	182.972	87.5091	-1.06412	7.5431e-09	1.22264e-06	yes
comp24648_c0_seq1	871	284	3022	4.08179	44.1024	3.43358	7.6119e-09	1.2299e-06	yes
comp24080_c0_seq1	1600	3880	11917	30.3573	94.6745	1.64093	7.9058e-09	1.27137e-06	yes
comp38559_c0_seq30	3754	34843	12730	116.191	43.1043	-1.43059	7.8996e-09	1.27137e-06	yes
comp36864_c0_seq2	848	5433	11424	80.2037	171.241	1.09429	8.0453e-09	1.28975e-06	yes
comp27865_c0_seq2	2170	8702	21570	50.2007	126.35	1.33165	8.7653e-09	1.40298e-06	yes
comp27092_c0_seq2	777	994	4209	16.0146	68.8563	2.1042	8.8701e-09	1.41754e-06	yes
comp23823_c0_seq1	1810	3065	11164	21.1984	78.402	1.88694	9.0149e-09	1.43844e-06	yes
comp30019_c1_seq1	1677	2327	9391	17.3706	71.1811	2.03485	9.8182e-09	1.56175e-06	yes
comp18754_c0_seq2	371	100	1219	3.37425	41.7653	3.62967	1.0332e-08	1.64093e-06	yes
comp40805_c0_seq2	2053	1809	9472	11.0306	58.646	2.41052	1.0775e-08	1.70864e-06	yes
comp34454_c0_seq4	3053	334	8757	1.36953	36.4598	4.73456	1.095e-08	1.7337e-06	yes
comp33906_c0_seq7	784	3789	730	60.5005	11.8357	-2.35381	1.1419e-08	1.80517e-06	yes
comp27357_c0_seq2	2219	11291	2348	63.698	13.4501	-2.24363	1.1522e-08	1.81865e-06	yes
comp43367_c1_seq6	427	463	2133	13.5739	63.4964	2.22584	1.1906e-08	1.87637e-06	yes
comp39503_c0_seq1	1505	2066	8334	17.1848	70.3887	2.03421	1.1926e-08	1.87663e-06	yes
comp30952_c2_seq2	895	6110	12486	85.4612	177.332	1.05311	1.2398e-08	1.94791e-06	yes
comp31059_c0_seq2	1685	7500	17730	55.7201	133.75	1.26327	1.2584e-08	1.97411e-06	yes
comp41489_c1_seq3	1927	225	5521	1.46168	36.4185	4.63897	1.2718e-08	1.99208e-06	yes
comp24043_c0_seq1	1386	9341	19127	84.3686	175.416	1.056	1.3815e-08	2.1606e-06	yes
comp39463_c0_seq21	2696	13006	2554	60.3913	12.0417	-2.32631	1.4505e-08	2.26506e-06	yes
comp23909_c0_seq1	1651	896	6364	6.79378	48.997	2.85041	1.492e-08	2.32632e-06	yes
comp32198_c0_seq1	840	602	3545	8.97156	53.6442	2.57999	1.5271e-08	2.37743e-06	yes
comp26609_c0_seq1	1126	611	4329	6.79287	48.8692	2.84683	1.586e-08	2.46538e-06	yes
comp17775_c0_seq1	334	1791	410	67.1274	15.6035	-2.10503	1.604e-08	2.48958e-06	yes
comp43250_c0_seq3	5872	82065	38698	174.954	83.77	-1.06247	1.6685e-08	2.58187e-06	yes
comp43185_c0_seq1	1655	9974	21048	75.4435	161.659	1.09948	1.8591e-08	2.86382e-06	yes
comp10736_c0_seq1	558	1100	3632	24.678	82.7366	1.7453	1.9207e-08	2.94984e-06	yes
comp19823_c0_seq1	635	8	1589	0.157713	31.808	7.65595	2.055e-08	3.14667e-06	yes
comp35042_c1_seq4	2544	8724	868	42.9289	4.33699	-3.30718	2.1157e-08	3.23478e-06	yes
comp32314_c0_seq12	609	2463	5956	50.6288	124.315	1.29597	2.2325e-08	3.40827e-06	yes
comp40226_c0_seq1	855	25	2168	0.366037	32.2314	6.46033	2.2634e-08	3.4503e-06	yes
comp42357_c0_seq1	2523	26146	10679	129.73	53.8021	-1.26977	2.3651e-08	3.59998e-06	yes
comp43084_c0_seq87	1554	34	3889	0.273892	31.8107	6.85976	2.4483e-08	3.72109e-06	yes
comp43163_c1_seq31	671	579	2977	10.8021	56.3952	2.38427	2.4697e-08	3.74805e-06	yes
comp38559_c0_seq34	3905	33671	12275	107.941	39.9564	-1.43374	2.5365e-08	3.83806e-06	yes
comp38559_c0_seq25	3905	33671	12275	107.941	39.9564	-1.43374	2.5365e-08	3.83806e-06	yes
comp18744_c0_seq2	1581	98	4126	0.77597	33.1729	5.41786	2.5508e-08	3.854e-06	yes
comp38559_c0_seq11	3337	29596	11009	111.027	41.9351	-1.40468	2.5972e-08	3.91257e-06	yes
comp38559_c0_seq28	3337	29596	11009	111.027	41.9351	-1.40468	2.5972e-08	3.91257e-06	yes
comp41334_c0_seq2	986	14	2435	0.177747	31.3912	7.46439	2.628e-08	3.95315e-06	yes
comp40624_c1_seq1	2180	3648	12909	20.9483	75.27	1.84524	2.791e-08	4.19219e-06	yes
comp35948_c0_seq2	2931	2077	12006	8.87098	52.0677	2.55322	2.9162e-08	4.37383e-06	yes
comp24268_c0_seq1	1418	2927	9335	25.8403	83.6805	1.69527	2.9536e-08	4.42345e-06	yes
comp43151_c1_seq1	859	2139	8	31.1723	0.118381	-8.04068	2.9827e-08	4.45401e-06	yes
comp42982_c0_seq20	710	2853	451	50.303	8.07429	-2.63924	3.4947e-08	5.21097e-06	yes
comp40226_c0_seq2	1045	32	2573	0.38334	31.2975	6.35128	3.7637e-08	5.59579e-06	yes
comp37556_c0_seq3	2344	5994	17220	32.0118	93.3816	1.54454	3.8204e-08	5.67185e-06	yes
comp22540_c0_seq1	2195	47	5336	0.268049	30.9006	6.849	3.8845e-08	5.75867e-06	yes
comp28694_c0_seq2	937	9063	3621	121.083	49.1219	-1.30156	3.9078e-08	5.78484e-06	yes
comp24272_c0_seq2	625	1703	4755	34.1103	96.7067	1.50341	3.9788e-08	5.88145e-06	yes
comp43583_c2_seq2	2430	1936	10253	9.97355	53.6328	2.42694	4.0792e-08	6.02117e-06	yes
comp13141_c0_seq1	614	992	3527	20.2253	73.0168	1.85207	4.1809e-08	6.16241e-06	yes
comp43249_c0_seq22	9510	63158	19266	83.1378	25.7512	-1.69087	4.189e-08	6.16547e-06	yes
comp36575_c0_seq1	1063	8	2527	0.0942123	30.2175	8.32525	4.2434e-08	6.23658e-06	yes
comp39177_c0_seq3	1613	6509	15510	50.5162	122.226	1.27473	4.3062e-08	6.31981e-06	yes
comp43249_c0_seq7	9534	63096	19257	82.8471	25.6744	-1.69012	4.4626e-08	6.53998e-06	yes
comp43249_c0_seq9	10054	75278	25455	93.7303	32.1825	-1.54224	4.5769e-08	6.6979e-06	yes
comp43579_c0_seq4	1847	6356	16066	43.0792	110.567	1.35986	4.6266e-08	6.76097e-06	yes
comp39985_c1_seq2	3452	278	8851	1.00815	32.5917	5.01473	4.8097e-08	7.01853e-06	yes
comp31241_c0_seq1	1990	2437	9961	15.3304	63.6262	2.05323	5.0419e-08	7.33647e-06	yes
comp41925_c0_seq10	2142	1126	7752	6.58066	46.0024	2.8054	5.0844e-08	7.38781e-06	yes
comp43410_c0_seq3	5132	15446	1175	37.6773	2.9103	-3.69446	5.1246e-08	7.43568e-06	yes
comp42065_c0_seq5	873	2703	7100	38.7599	103.378	1.4153	5.3361e-08	7.73161e-06	yes
comp32445_c0_seq1	1349	716	4881	6.64434	45.9921	2.79119	5.4679e-08	7.91139e-06	yes
comp37466_c0_seq1	1697	4587	12728	33.8375	95.3376	1.49442	5.639e-08	8.14744e-06	yes
comp24107_c0_seq1	2066	1121	7500	6.79244	46.1442	2.76415	5.941e-08	8.55964e-06	yes
comp40727_c0_seq1	2427	3287	12646	16.9543	66.2322	1.96588	6.0302e-08	8.67595e-06	yes
comp22095_c0_seq1	2166	3251	11831	18.7892	69.4303	1.88566	6.4052e-08	9.20256e-06	yes
comp43594_c0_seq33	1172	5289	1082	56.4933	11.7351	-2.26725	6.4685e-08	9.28049e-06	yes
comp25028_c0_seq3	1083	5804	1475	67.0887	17.3121	-1.95429	6.5392e-08	9.3688e-06	yes
comp31192_c0_seq2	1516	9600	2883	79.2725	24.173	-1.71342	6.6244e-08	9.47761e-06	yes
comp19823_c0_seq2	659	8	1530	0.151969	29.5115	7.60136	6.6809e-08	9.54511e-06	yes
comp43249_c0_seq41	9381	69230	23630	92.3838	32.0185	-1.52874	6.879e-08	9.81446e-06	yes
comp37524_c0_seq4	1363	6903	1653	63.4005	15.4157	-2.04009	7.0175e-08	9.99813e-06	yes
comp43249_c0_seq58	9414	69254	23635	92.0919	31.913	-1.52893	7.1941e-08	1.02355e-05	yes
comp43964_c0_seq1	860	4011	8963	58.3855	132.477	1.18206	7.2087e-08	1.02421e-05	yes
comp43249_c0_seq52	9420	69255	23634	92.0346	31.8913	-1.52901	7.2534e-08	1.02913e-05	yes
comp37700_c0_seq1	1266	626	4419	6.19001	44.3687	2.84153	7.4055e-08	1.04926e-05	yes
comp38559_c0_seq18	4056	32499	11820	100.305	37.0429	-1.43712	7.4815e-08	1.05856e-05	yes
comp43249_c0_seq13	9453	69279	23639	91.7451	31.7867	-1.52921	7.5829e-08	1.07143e-05	yes
comp32911_c0_seq1	978	2347	6793	30.0417	88.2894	1.55527	7.762e-08	1.09372e-05	yes
comp24825_c0_seq3	1705	3061	10091	22.4745	75.2308	1.74304	8.6261e-08	1.21214e-05	yes
comp21317_c0_seq2	871	362	2866	5.20285	41.8258	3.00702	8.7161e-08	1.21977e-05	yes
comp43163_c1_seq15	833	852	3774	12.804	57.5894	2.16921	8.7128e-08	1.21977e-05	yes
comp27092_c0_seq3	1842	2253	9031	15.3117	62.3207	2.02508	8.8044e-08	1.22877e-05	yes
comp42679_c0_seq1	2228	2617	10710	14.7041	61.1027	2.05501	9.1226e-08	1.27144e-05	yes
comp42948_c0_seq1	407	125	1234	3.84473	38.5396	3.32538	9.3003e-08	1.29445e-05	yes
comp33985_c0_seq1	560	886	3097	19.806	70.2974	1.82753	9.5627e-08	1.32916e-05	yes
comp28468_c0_seq1	810	4288	1107	66.2705	17.372	-1.93161	9.7162e-08	1.34867e-05	yes
comp9241_c0_seq1	495	1497	3905	37.8588	100.277	1.40529	9.8109e-08	1.35813e-05	yes
comp42948_c0_seq5	432	91	1205	2.63699	35.456	3.74906	9.9536e-08	1.37603e-05	yes
comp29447_c0_seq1	627	3278	6993	65.4474	141.769	1.11514	1.005e-07	1.38748e-05	yes
comp41925_c0_seq8	2227	1155	7776	6.49251	44.3835	2.77318	1.0152e-07	1.39968e-05	yes
comp42789_c0_seq8	760	122	2021	2.00954	33.8017	4.07216	1.0237e-07	1.4095e-05	yes
comp18888_c0_seq1	1395	6585	14526	59.0925	132.36	1.16342	1.0485e-07	1.44171e-05	yes
comp43210_c0_seq12	6583	83314	39678	158.433	76.6147	-1.04818	1.0831e-07	1.48729e-05	yes
comp42674_c1_seq1	3100	2868	13343	11.5816	54.7114	2.24001	1.0929e-07	1.49874e-05	yes
comp41572_c0_seq1	2527	5537	16514	27.4296	83.0679	1.59856	1.0946e-07	1.49906e-05	yes
comp43248_c1_seq1	4684	203	10938	0.542538	29.6829	5.77377	1.0998e-07	1.50417e-05	yes
comp31588_c0_seq2	680	4462	8839	82.1432	165.227	1.00823	1.1046e-07	1.50872e-05	yes
comp39169_c0_seq1	1228	4138	528	42.1835	5.46539	-2.94828	1.1074e-07	1.51053e-05	yes
comp28980_c0_seq2	660	1081	3693	20.5037	71.1249	1.79447	1.1325e-07	1.54271e-05	yes
comp35788_c0_seq2	1528	252	4051	2.06456	33.6996	4.02882	1.1601e-07	1.57821e-05	yes
comp13900_c0_seq1	520	6523	3102	157.034	75.8271	-1.0503	1.1754e-07	1.59691e-05	yes
comp31631_c0_seq2	389	1260	3179	40.5482	103.879	1.35719	1.2259e-07	1.66165e-05	yes
comp36347_c0_seq2	2114	1320	7788	7.81663	46.8281	2.58276	1.2263e-07	1.66165e-05	yes
comp42392_c2_seq1	1134	4697	903	51.8511	10.1219	-2.3569	1.236e-07	1.67258e-05	yes
comp39838_c0_seq1	838	684	3405	10.2179	51.6487	2.33763	1.2897e-07	1.74065e-05	yes
comp43248_c1_seq4	4750	203	10963	0.534999	29.3374	5.77706	1.3006e-07	1.75305e-05	yes
comp41077_c1_seq1	1574	4669	12165	37.1338	98.2411	1.40359	1.3553e-07	1.82438e-05	yes
comp41925_c0_seq4	2280	1145	7773	6.28668	43.3351	2.78517	1.3573e-07	1.82468e-05	yes
comp37390_c0_seq1	2835	4862	16141	21.469	72.3708	1.75315	1.3601e-07	1.82605e-05	yes
comp43594_c0_seq2	1113	4753	966	53.4593	11.0323	-2.2767	1.3629e-07	1.82741e-05	yes
comp39388_c1_seq13	844	3362	616	49.8662	9.27736	-2.42628	1.3988e-07	1.87118e-05	yes
comp36575_c0_seq2	1882	14	4119	0.0931235	27.8201	8.22277	1.4666e-07	1.95621e-05	yes
comp42466_c0_seq2	3685	1334	11366	4.53178	39.2063	3.11294	1.4894e-07	1.98404e-05	yes
comp41389_c0_seq4	2514	2156	10356	10.7358	52.3616	2.28608	1.4934e-07	1.98678e-05	yes
comp30330_c0_seq1	653	550	2669	10.5439	51.9543	2.30084	1.5118e-07	2.00865e-05	yes
comp36817_c0_seq3	673	774	3143	14.3972	59.3629	2.04378	1.5227e-07	2.02052e-05	yes
comp19823_c0_seq3	485	3	1056	0.0774337	27.6763	8.48147	1.5424e-07	2.04401e-05	yes
comp40760_c0_seq15	2542	232	6103	1.14252	30.5178	4.73936	1.6962e-07	2.24492e-05	yes
comp37283_c0_seq4	569	245	1830	5.3902	40.8813	2.92303	1.7073e-07	2.2567e-05	yes
comp33861_c0_seq1	2034	1260	7338	7.7548	45.8578	2.56401	1.8294e-07	2.41497e-05	yes
comp19581_c0_seq2	958	2322	6519	30.3422	86.4971	1.51132	1.859e-07	2.45089e-05	yes
comp43210_c0_seq5	6840	83309	39720	152.471	73.8141	-1.04656	1.9417e-07	2.55335e-05	yes
comp41783_c0_seq5	3489	15890	3645	57.013	13.2795	-2.10209	1.9635e-07	2.5787e-05	yes
comp37700_c0_seq4	1290	618	4255	5.99721	41.9272	2.80552	1.9768e-07	2.59285e-05	yes
comp27092_c0_seq1	1258	1636	6157	16.28	62.212	1.9341	2.0032e-07	2.62412e-05	yes
comp27212_c0_seq1	1366	62	3072	0.568188	28.5862	5.65281	2.0158e-07	2.63725e-05	yes
comp32325_c0_seq1	806	245	2336	3.80524	36.8404	3.27523	2.0791e-07	2.71659e-05	yes
comp37604_c1_seq2	1484	6390	14309	53.9036	122.564	1.18508	2.0967e-07	2.7361e-05	yes
comp24087_c0_seq1	781	359	2531	5.75432	41.1933	2.83969	2.1783e-07	2.83897e-05	yes
comp8763_c0_seq1	705	7248	3198	128.7	57.6601	-1.15837	2.1947e-07	2.85671e-05	yes
comp43607_c2_seq34	3072	12157	2329	49.54	9.63683	-2.36196	2.2817e-07	2.96618e-05	yes
comp39506_c0_seq1	1930	1786	8059	11.5844	53.0774	2.19591	2.3008e-07	2.98344e-05	yes
comp39665_c0_seq1	1959	1156	6869	7.3871	44.5703	2.593	2.3368e-07	3.02629e-05	yes
comp43246_c0_seq29	2395	13064	3707	68.2844	19.6745	-1.79523	2.3666e-07	3.06101e-05	yes
comp43876_c0_seq1	560	3686	1232	82.3983	27.9646	-1.55901	2.4092e-07	3.11218e-05	yes
comp24331_c0_seq2	448	2308	4845	64.4924	137.468	1.0919	2.4883e-07	3.21031e-05	yes
comp44096_c0_seq1	981	583	3432	7.43961	44.4697	2.57952	2.5846e-07	3.33036e-05	yes
comp43249_c0_seq51	10354	69321	23600	83.8122	28.9728	-1.53246	2.6508e-07	3.41137e-05	yes
comp38851_c0_seq4	1302	4906	11450	47.1702	111.784	1.24477	2.6639e-07	3.42393e-05	yes
comp41334_c1_seq6	1591	2119	7792	16.6729	62.2536	1.90065	2.6719e-07	3.42991e-05	yes
comp40665_c0_seq5	2285	15166	5132	83.0875	28.5487	-1.54121	2.6774e-07	3.43267e-05	yes
comp43249_c0_seq30	10393	69346	23604	83.5278	28.8689	-1.53274	2.7675e-07	3.53933e-05	yes
comp11737_c0_seq1	964	6450	2203	83.7594	29.0485	-1.52779	2.8352e-07	3.62138e-05	yes
comp43249_c0_seq27	10426	69370	23609	83.2923	28.7837	-1.53293	2.8694e-07	3.6605e-05	yes
comp43591_c2_seq3	2143	6372	16219	37.2224	96.2028	1.36991	2.9729e-07	3.78312e-05	yes
comp43248_c1_seq7	4517	188	9843	0.521025	27.699	5.73234	2.9786e-07	3.78567e-05	yes
comp43595_c0_seq91	605	384	2145	7.9456	45.0669	2.50384	3.2154e-07	4.08157e-05	yes
comp24167_c0_seq4	757	4130	1198	68.2975	20.1162	-1.76347	3.239e-07	4.10643e-05	yes
comp43009_c0_seq4	1136	7135	2341	78.626	26.1944	-1.58575	3.3128e-07	4.18446e-05	yes
comp9295_c0_seq1	1099	10417	4474	118.658	51.7469	-1.19726	3.3112e-07	4.18446e-05	yes
comp23174_c0_seq2	579	120	1501	2.5945	32.9525	3.66686	3.3683e-07	4.24933e-05	yes
comp43248_c1_seq2	4583	188	9868	0.513522	27.3694	5.73599	3.4951e-07	4.40387e-05	yes
comp24254_c0_seq1	1369	784	4658	7.16908	43.2496	2.59283	3.5247e-07	4.43571e-05	yes
comp23853_c0_seq1	650	150	1713	2.88887	33.4989	3.53553	3.6898e-07	4.62643e-05	yes
comp35999_c0_seq1	1940	1819	7982	11.7377	52.2993	2.15565	3.7369e-07	4.67976e-05	yes
comp31780_c0_seq1	1182	5483	11796	58.07	126.854	1.1273	3.7621e-07	4.70556e-05	yes
comp43593_c4_seq25	1038	1299	4866	15.6662	59.5883	1.92738	3.8268e-07	4.78065e-05	yes
comp43359_c2_seq2	569	756	2743	16.6326	61.2773	1.88134	3.9271e-07	4.89402e-05	yes
comp38392_c0_seq1	1422	652	4454	5.73983	39.8141	2.7942	4.2016e-07	5.22974e-05	yes
comp42048_c1_seq1	3020	3293	13222	13.6501	55.6514	2.02751	4.2137e-07	5.23844e-05	yes
comp18182_c0_seq1	923	1510	4929	20.4798	67.8802	1.72879	4.2353e-07	5.25891e-05	yes
comp37767_c1_seq4	1650	6224	14340	47.2211	110.472	1.22617	4.2459e-07	5.26569e-05	yes
comp9457_c0_seq2	771	1323	4218	21.4811	69.5406	1.69479	4.3468e-07	5.3843e-05	yes
comp36750_c0_seq20	608	31	1304	0.638277	27.2621	5.41657	4.4398e-07	5.49286e-05	yes
comp30615_c0_seq1	1177	2636	7447	28.0362	80.425	1.52035	4.4754e-07	5.53022e-05	yes
comp9247_c0_seq1	967	2076	5973	26.8752	78.5149	1.54669	4.4857e-07	5.53627e-05	yes
comp42065_c0_seq10	897	2328	6177	32.4894	87.5329	1.42986	4.5983e-07	5.66841e-05	yes
comp43590_c0_seq9	4325	806	10780	2.33292	31.6824	3.76348	4.6111e-07	5.67736e-05	yes
comp41103_c0_seq1	1877	449	4907	2.99456	33.2306	3.4721	4.8155e-07	5.90066e-05	yes
comp9105_c0_seq1	1573	2031	7416	16.1634	59.9276	1.89049	4.8679e-07	5.95774e-05	yes
comp32685_c0_seq1	1803	5527	737	38.3747	5.19586	-2.88472	5.2805e-07	6.455e-05	yes
comp43210_c0_seq17	6857	77954	37255	142.316	69.0616	-1.04315	5.295e-07	6.46501e-05	yes
comp38650_c0_seq1	4595	38005	15463	103.539	42.7754	-1.27533	5.6138e-07	6.8461e-05	yes
comp36750_c0_seq6	1542	60	3199	0.487099	26.3703	5.75856	5.6466e-07	6.87791e-05	yes
comp42674_c2_seq1	2624	786	7143	3.74981	34.6021	3.20597	5.9743e-07	7.26842e-05	yes
comp8645_c0_seq2	427	546	1987	16.0072	59.1502	1.88566	6.0143e-07	7.30841e-05	yes
comp28086_c0_seq3	2352	374	5595	1.9906	30.2377	3.92507	6.1957e-07	7.51102e-05	yes
comp32328_c1_seq1	990	3937	847	49.783	10.8751	-2.19462	6.2572e-07	7.57661e-05	yes
comp42466_c0_seq1	4833	1678	13634	4.34636	35.8585	3.04444	6.3519e-07	7.67314e-05	yes
comp32389_c0_seq1	1969	1450	7154	9.21877	46.1838	2.32474	6.4098e-07	7.73396e-05	yes
comp40902_c0_seq4	2061	2124	8623	12.9011	53.1822	2.04345	6.7475e-07	8.13185e-05	yes
comp40226_c0_seq16	1107	39	2252	0.44103	25.8587	5.87363	6.8796e-07	8.28131e-05	yes
comp38547_c0_seq1	3220	16915	4999	65.7608	19.7339	-1.73655	6.9424e-07	8.3471e-05	yes
comp43665_c0_seq1	771	2480	384	40.2669	6.33086	-2.66912	7.0355e-07	8.44912e-05	yes
comp41311_c0_seq4	1994	3126	10220	19.6252	65.1496	1.73105	7.067e-07	8.47701e-05	yes
comp44004_c0_seq1	894	2075	5687	29.0557	80.8596	1.4766	7.1045e-07	8.51202e-05	yes
comp36045_c0_seq3	646	682	2726	13.2161	53.6388	2.02098	7.1509e-07	8.55761e-05	yes
comp31531_c0_seq3	1064	3961	789	46.603	9.42587	-2.30573	7.246e-07	8.6613e-05	yes
comp8642_c0_seq1	711	3194	6827	56.2362	122.052	1.11793	7.3755e-07	8.80581e-05	yes
comp21331_c0_seq1	667	4662	1731	87.4978	32.9881	-1.4073	7.4843e-07	8.92531e-05	yes
comp43544_c1_seq9	5458	13117	873	30.0851	2.03314	-3.88727	7.7866e-07	9.27502e-05	yes
comp36391_c0_seq8	1372	314	3449	2.86501	31.954	3.47938	7.8374e-07	9.32469e-05	yes
comp43163_c1_seq5	803	241	2148	3.7571	34.002	3.17793	8.136e-07	9.64634e-05	yes
comp32617_c0_seq2	263	619	1679	29.4636	81.1486	1.46163	8.1541e-07	9.65662e-05	yes
comp38565_c0_seq6	734	633	2814	10.7959	48.732	2.17439	8.2405e-07	9.74767e-05	yes
comp28086_c0_seq1	2130	344	4984	2.02176	29.743	3.87887	8.3154e-07	9.82493e-05	yes
comp39546_c0_seq3	720	679	2867	11.8056	50.6152	2.1001	8.4289e-07	9.93611e-05	yes
comp35619_c0_seq4	1131	1466	5227	16.2264	58.7457	1.85614	8.4423e-07	9.94047e-05	yes
comp9353_c0_seq1	582	2298	5111	49.4285	111.627	1.17527	8.565e-07	0.000100734	yes
comp43094_c1_seq22	1591	5228	869	41.1354	6.94282	-2.56679	8.6512e-07	0.000101631	yes
comp43210_c0_seq10	7114	77949	37297	137.166	66.6417	-1.04143	8.7798e-07	0.000103023	yes
comp43591_c2_seq4	2390	6353	16354	33.276	86.9785	1.38618	8.8679e-07	0.000103938	yes
comp33585_c0_seq1	1861	5811	880	39.0891	6.01066	-2.70117	8.8899e-07	0.000104077	yes
comp17697_c0_seq2	1343	3286	8729	30.6297	82.618	1.43153	9.4465e-07	0.000110467	yes
comp28694_c0_seq1	822	6852	2871	104.351	44.3964	-1.23293	9.7673e-07	0.000114088	yes
comp42018_c0_seq7	1476	4877	11515	41.3635	99.1662	1.26149	9.8025e-07	0.000114369	yes
comp34489_c0_seq1	496	170	1360	4.2906	34.8532	3.02204	9.8206e-07	0.00011445	yes
comp39020_c0_seq1	639	32	1291	0.626902	25.681	5.35632	9.9273e-07	0.000115562	yes
comp42196_c0_seq2	4053	4310	16896	13.3122	52.9899	1.99296	1.0279e-06	0.00011952	yes
comp32257_c0_seq4	952	4374	9189	57.5165	122.692	1.093	1.0756e-06	0.000124783	yes
comp28639_c0_seq3	746	1197	3806	20.0866	64.8509	1.69089	1.103e-06	0.000127817	yes
comp24211_c0_seq2	1347	181	2995	1.68214	28.2628	4.07054	1.1367e-06	0.000131425	yes
comp32677_c0_seq1	1897	7868	17070	51.9216	114.381	1.13944	1.1466e-06	0.00013242	yes
comp27488_c0_seq1	2471	5362	14866	27.1647	76.4729	1.49322	1.1722e-06	0.000135072	yes
comp41692_c0_seq2	2147	2	3983	0.0116613	23.5811	10.9817	1.1715e-06	0.000135072	yes
comp37932_c0_seq3	1954	8312	17865	53.2515	116.216	1.12591	1.1845e-06	0.000136336	yes
comp35271_c0_seq4	2529	8264	1425	40.9065	7.16229	-2.51384	1.1985e-06	0.000137793	yes
comp41311_c0_seq3	3027	4360	14545	18.0312	61.0784	1.76017	1.2072e-06	0.000138637	yes
comp42853_c1_seq1	1823	7137	15750	49.0094	109.82	1.164	1.26e-06	0.000144446	yes
comp24349_c0_seq1	621	2692	5740	54.2668	117.491	1.11441	1.2606e-06	0.000144446	yes
comp36523_c0_seq1	1413	9577	3588	84.8473	32.2772	-1.39435	1.2976e-06	0.000148519	yes
comp40181_c0_seq9	1293	4072	9701	39.4239	95.3683	1.27444	1.313e-06	0.00014978	yes
comp40037_c0_seq1	1881	4497	11929	29.9285	80.6123	1.42948	1.3116e-06	0.00014978	yes
comp32314_c0_seq5	746	2519	5848	42.2708	99.6448	1.23713	1.3261e-06	0.000151106	yes
comp41513_c0_seq10	3162	8983	22243	35.564	89.4165	1.33012	1.328e-06	0.000151154	yes
comp34122_c0_seq1	1238	528	3562	5.33905	36.5729	2.77612	1.3304e-06	0.00015126	yes
comp23393_c0_seq1	288	50	661	2.17334	29.1739	3.74669	1.3538e-06	0.000153749	yes
comp39096_c0_seq1	1389	36	2646	0.324452	24.2144	6.22171	1.3599e-06	0.000154271	yes
comp36750_c0_seq11	1481	57	2871	0.481804	24.6413	5.67649	1.3773e-06	0.000156072	yes
comp40226_c0_seq21	1437	39	2721	0.339749	24.069	6.14656	1.5012e-06	0.00016955	yes
comp21679_c0_seq1	672	1059	3355	19.7277	63.4613	1.68565	1.5099e-06	0.000170344	yes
comp36985_c0_seq2	494	336	1666	8.51458	42.8681	2.3319	1.5532e-06	0.000175037	yes
comp43627_c1_seq20	292	28	606	1.2004	26.3801	4.45786	1.5618e-06	0.000175812	yes
comp40851_c0_seq5	854	176	2005	2.57992	29.843	3.532	1.6084e-06	0.000180859	yes
comp32314_c0_seq6	416	1132	2831	34.0646	86.5033	1.34448	1.6367e-06	0.00018384	yes
comp18744_c0_seq1	370	12	701	0.406004	24.0825	5.89035	1.6463e-06	0.000184716	yes
comp32198_c0_seq3	322	142	925	5.52056	36.515	2.7256	1.6582e-06	0.000185847	yes
comp42853_c1_seq6	497	1363	3396	34.3313	86.8555	1.33909	1.6729e-06	0.00018729	yes
comp35483_c0_seq2	1805	2626	8598	18.2124	60.5489	1.73318	1.7097e-06	0.000190992	yes
comp35291_c0_seq4	1627	1770	6700	13.6187	52.3448	1.94245	1.7399e-06	0.000194154	yes
comp18182_c0_seq2	665	1013	3241	19.0695	61.9503	1.69985	1.7638e-06	0.000196393	yes
comp39096_c0_seq5	1429	36	2662	0.31537	23.6789	6.23041	1.7735e-06	0.000197259	yes
comp36750_c0_seq24	1674	60	3152	0.44869	23.9341	5.7372	1.8956e-06	0.000210155	yes
comp21760_c0_seq1	588	2548	677	54.2466	14.6352	-1.8901	1.9419e-06	0.000214823	yes
comp41513_c0_seq1	3202	9087	22238	35.5263	88.2796	1.31319	1.9414e-06	0.000214823	yes
comp41513_c0_seq9	3129	8943	21823	35.779	88.6533	1.30906	1.9516e-06	0.000215663	yes
comp42829_c0_seq4	3803	2155	11816	7.09368	39.4939	2.47702	1.954e-06	0.000215696	yes
comp31321_c0_seq1	775	600	2724	9.69171	44.6778	2.20473	1.9659e-06	0.000216543	yes
comp40765_c0_seq6	2462	1081	6995	5.49653	36.1148	2.716	1.964e-06	0.000216543	yes
comp39224_c0_seq1	2488	9147	2016	46.0234	10.2997	-2.15976	2.0548e-06	0.000226092	yes
comp43094_c1_seq2	5213	13181	1423	31.6527	3.46979	-3.18941	2.0759e-06	0.000228169	yes
comp9736_c0_seq1	300	684	52	28.5421	2.20327	-3.69537	2.1248e-06	0.000233293	yes
comp43009_c0_seq5	3110	15028	4491	60.4911	18.3556	-1.7205	2.2351e-06	0.000245141	yes
comp34238_c0_seq1	2146	245	4438	1.42918	26.2872	4.2011	2.2417e-06	0.000245339	yes
comp32314_c0_seq10	806	2585	6016	40.1491	94.8765	1.24068	2.2575e-06	0.000246805	yes
comp41898_c0_seq3	4044	8168	22798	25.2846	71.6591	1.50289	2.2877e-06	0.00024984	yes
comp30847_c0_seq1	597	903	2868	18.935	61.0648	1.68929	2.3015e-06	0.000251079	yes
comp23582_c0_seq2	740	283	1989	4.78746	34.1656	2.83521	2.3896e-06	0.00025986	yes
comp23793_c0_seq1	2119	1215	6533	7.17788	39.1893	2.44883	2.4497e-06	0.000266113	yes
comp34782_c1_seq1	1675	9997	3563	74.7146	27.0388	-1.46636	2.476e-06	0.00026852	yes
comp34763_c1_seq2	2041	213	4138	1.30643	25.7711	4.30205	2.4771e-06	0.00026852	yes
comp31192_c0_seq3	1656	7928	2372	59.9313	18.2071	-1.71881	2.5273e-06	0.000273672	yes
comp40902_c0_seq11	1871	1788	7118	11.9631	48.3582	2.01517	2.6169e-06	0.000282777	yes
comp36985_c0_seq3	798	534	2600	8.37701	41.4149	2.30564	2.6845e-06	0.000289776	yes
comp40902_c0_seq1	2172	2032	8170	11.7116	47.8132	2.02948	2.7062e-06	0.000291504	yes
comp33618_c1_seq1	534	2421	693	56.755	16.496	-1.78263	2.7308e-06	0.000293845	yes
comp39678_c0_seq3	1322	3270	355	30.9647	3.41337	-3.18136	2.7389e-06	0.000294407	yes
comp28971_c0_seq1	631	2558	5441	50.7483	109.606	1.1109	3.0285e-06	0.000325196	yes
comp37604_c1_seq1	1737	6084	13593	43.847	99.4721	1.18181	3.0687e-06	0.000329167	yes
comp42931_c3_seq4	1266	2268	6591	22.4264	66.1765	1.56112	3.1109e-06	0.000333345	yes
comp39678_c0_seq1	1345	3276	353	30.491	3.3361	-3.19215	3.1695e-06	0.000338561	yes
comp43481_c0_seq3	3854	2492	12271	8.09444	40.472	2.32192	3.2024e-06	0.000341364	yes
comp41410_c0_seq1	2933	11045	24035	47.1416	104.164	1.14379	3.2238e-06	0.000343288	yes
comp28752_c0_seq2	992	1978	5478	24.9612	70.1934	1.49165	3.2713e-06	0.000347263	yes
comp10224_c0_seq1	330	12	590	0.455217	22.7261	5.64165	3.5957e-06	0.00038091	yes
comp43037_c0_seq9	4768	15034	2864	39.472	7.63524	-2.37008	3.7011e-06	0.00039167	yes
comp27966_c0_seq1	1224	2935	7502	30.0177	77.9079	1.37596	3.7113e-06	0.000392345	yes
comp35271_c0_seq1	2740	8041	1382	36.7376	6.41126	-2.51858	4.1024e-06	0.000431907	yes
comp43711_c0_seq1	377	96	873	3.18772	29.4347	3.20692	4.13e-06	0.000434367	yes
comp40765_c0_seq4	2531	1055	6764	5.21808	33.9701	2.70268	4.1604e-06	0.000437115	yes
comp41898_c0_seq5	4563	7962	23122	21.8435	64.4111	1.56011	4.2519e-06	0.000446271	yes
comp30174_c0_seq1	1235	419	3085	4.24715	31.7522	2.90229	4.3472e-06	0.000455806	yes
comp35990_c0_seq1	3149	4357	14054	17.3207	56.7301	1.71162	4.3522e-06	0.000455864	yes
comp28747_c0_seq1	874	65	1626	0.931006	23.648	4.66679	4.4268e-06	0.000463204	yes
comp39981_c0_seq1	1484	862	4449	7.2715	38.1079	2.38976	4.4622e-06	0.000466432	yes
comp27146_c0_seq3	857	273	2097	3.98779	31.1031	2.9634	4.4947e-06	0.00046935	yes
comp28431_c0_seq1	1047	4281	8973	51.1858	108.937	1.08968	4.5445e-06	0.000474067	yes
comp28871_c0_seq2	560	883	2671	19.7389	60.6278	1.61894	4.7439e-06	0.000494365	yes
comp39020_c0_seq10	1259	50	2208	0.497159	22.2925	5.48671	4.7991e-06	0.000499609	yes
comp39388_c1_seq7	1002	3284	689	41.0286	8.74052	-2.23084	4.9852e-06	0.00051793	yes
comp43359_c4_seq22	391	76	838	2.43325	27.2429	3.48492	5.0387e-06	0.000522429	yes
comp40104_c0_seq2	3626	6564	18612	22.6616	65.2456	1.52563	5.1822e-06	0.000536764	yes
comp43951_c0_seq1	274	1927	796	88.0404	36.9274	-1.25347	5.256e-06	0.000543309	yes
comp41676_c1_seq3	2050	95	3605	0.580124	22.3531	5.26797	5.253e-06	0.000543309	yes
comp16941_c0_seq1	201	382	17	23.7913	1.07508	-4.46792	5.4321e-06	0.000560382	yes
comp36750_c0_seq13	1791	62	3081	0.433358	21.8666	5.65703	5.4551e-06	0.000562188	yes
comp43483_c0_seq7	2830	1314	7713	5.81246	34.6436	2.57537	5.539e-06	0.000570261	yes
comp39506_c0_seq2	2132	1513	6841	8.88388	40.7867	2.19884	5.6727e-06	0.000582854	yes
comp43854_c0_seq1	597	1912	4319	40.0926	91.9591	1.19766	5.8304e-06	0.000597858	yes
comp21732_c0_seq1	1681	1093	5177	8.1396	39.1468	2.26586	6.1715e-06	0.000632202	yes
comp34646_c0_seq1	1933	3528	125	22.848	0.821985	-4.79681	6.2015e-06	0.000634294	yes
comp21732_c0_seq2	1528	939	4598	7.69295	38.25	2.31385	6.2043e-06	0.000634294	yes
comp27501_c0_seq1	915	364	2349	4.98002	32.6323	2.71208	6.2161e-06	0.000634866	yes
comp43994_c0_seq1	502	865	2484	21.5706	62.8976	1.54393	6.4301e-06	0.000656069	yes
comp40115_c0_seq14	2056	854	5334	5.19979	32.9774	2.66495	6.613e-06	0.000674059	yes
comp41925_c0_seq5	2383	1053	6313	5.53165	33.6742	2.60586	6.6425e-06	0.000676393	yes
comp28485_c0_seq1	2236	1780	7478	9.9655	42.5108	2.09282	6.6504e-06	0.000676525	yes
comp43156_c0_seq6	12740	33211	4977	32.6335	4.96574	-2.71627	6.7239e-06	0.000683323	yes
comp32642_c0_seq1	1996	6162	1238	38.6467	7.88399	-2.29335	6.8353e-06	0.000693956	yes
comp24201_c0_seq1	927	3493	7420	47.1704	101.744	1.10899	7.0469e-06	0.000714023	yes
comp40972_c0_seq3	1512	4456	10301	36.893	86.5991	1.23101	7.082e-06	0.000716871	yes
comp40305_c1_seq26	810	3117	6570	48.1729	103.102	1.09778	7.248e-06	0.00073295	yes
comp36545_c0_seq4	3728	7335	495	24.6306	1.68778	-3.86725	8.0496e-06	0.000811607	yes
comp19768_c0_seq1	1204	4143	9032	43.0764	95.355	1.14641	8.0934e-06	0.000815221	yes
comp32756_c0_seq8	729	1070	3268	18.3741	56.9824	1.63284	8.1275e-06	0.000817852	yes
comp40790_c0_seq3	1712	108	2976	0.789716	22.0961	4.80631	8.1356e-06	0.000817863	yes
comp37024_c0_seq2	1938	1799	6874	11.6206	45.086	1.956	8.3343e-06	0.000836197	yes
comp43843_c0_seq1	698	1685	4164	30.2201	75.83	1.32726	8.7513e-06	0.000877177	yes
comp33644_c0_seq1	3828	16530	4994	54.057	16.583	-1.70478	8.7847e-06	0.000879664	yes
comp23689_c0_seq3	376	939	2289	31.2628	77.3827	1.30756	8.9196e-06	0.00089056	yes
comp36864_c0_seq1	514	1828	3928	44.5209	97.1392	1.12557	8.9736e-06	0.000895079	yes
comp43120_c0_seq8	5103	14709	33983	36.0835	84.6491	1.23016	9.0786e-06	0.000904672	yes
comp41490_c0_seq1	1066	899	3599	10.5573	42.9152	2.02324	9.1218e-06	0.000907212	yes
comp43246_c0_seq13	363	1298	326	44.763	11.4156	-1.9713	9.12e-06	0.000907212	yes
comp40045_c0_seq3	680	2157	468	39.7093	8.74829	-2.1824	9.1457e-06	0.000908706	yes
comp41898_c0_seq4	4882	7989	23112	20.4854	60.1763	1.5546	9.2461e-06	0.000917792	yes
comp40226_c0_seq14	1445	31	2315	0.268562	20.3643	6.24464	9.357e-06	0.000927004	yes
comp37024_c0_seq1	1962	1829	6924	11.6699	44.8584	1.94259	9.5742e-06	0.000947605	yes
comp43048_c0_seq16	951	3278	795	43.1498	10.6261	-2.02175	9.7206e-06	0.000961167	yes
comp30850_c0_seq2	1441	522	3486	4.53479	30.7503	2.76149	9.7329e-06	0.000961455	yes
comp31082_c0_seq1	1695	1089	5060	8.04283	37.9461	2.23818	9.8408e-06	0.000971177	yes
comp39096_c0_seq11	1745	38	2775	0.272608	20.2141	6.21239	1.0187e-05	0.00100254	yes
comp31014_c0_seq1	1015	269	2229	3.3177	27.9145	3.07276	1.0317e-05	0.00101388	yes
comp41734_c1_seq1	3500	107	5646	0.382707	20.505	5.74359	1.0323e-05	0.00101388	yes
comp24465_c0_seq1	930	1211	3865	16.3009	52.8266	1.69631	1.0492e-05	0.00102949	yes
comp39635_c0_seq1	341	60	677	2.20266	25.236	3.51816	1.0541e-05	0.00103232	yes
comp42569_c0_seq2	1792	11917	4956	83.2491	35.1544	-1.24373	1.0705e-05	0.00104738	yes
comp32429_c0_seq7	1782	1175	5351	8.25431	38.1692	2.20919	1.074e-05	0.0010498	yes
comp37343_c0_seq1	931	235	2010	3.15987	27.443	3.1185	1.0893e-05	0.00106374	yes
comp41748_c0_seq1	3080	6941	831	28.2112	3.42954	-3.04018	1.1e-05	0.00107317	yes
comp38735_c0_seq1	4059	31512	14246	97.1869	44.6128	-1.1233	1.1032e-05	0.00107527	yes
comp39177_c0_seq2	2054	5859	13490	35.7087	83.4829	1.22521	1.1133e-05	0.00108305	yes
comp43564_c0_seq4	2219	4759	12192	26.8478	69.8399	1.37925	1.1419e-05	0.00110982	yes
comp30019_c1_seq2	1740	1578	5989	11.3529	43.7513	1.94626	1.2052e-05	0.0011672	yes
comp38565_c0_seq19	1299	1177	4468	11.3427	43.721	1.94656	1.2114e-05	0.00117181	yes
comp37799_c0_seq9	942	3899	7897	51.8147	106.561	1.04024	1.2371e-05	0.00119554	yes
comp33939_c0_seq5	2320	371	4455	2.00187	24.4088	3.60798	1.2512e-05	0.00120689	yes
comp40790_c0_seq1	1888	107	3126	0.709468	21.0462	4.89068	1.2555e-05	0.0012099	yes
comp43607_c2_seq15	4408	12089	2219	34.332	6.39885	-2.42367	1.2625e-05	0.0012155	yes
comp43004_c0_seq1	4539	2412	12364	6.65224	34.6246	2.37989	1.2747e-05	0.00122494	yes
comp29291_c0_seq1	1117	840	3516	9.41406	40.0112	2.08752	1.2788e-05	0.00122773	yes
comp20409_c0_seq1	370	733	1929	24.8001	66.2699	1.41801	1.2933e-05	0.00124049	yes
comp43048_c0_seq13	1014	3563	912	43.9874	11.4325	-1.94394	1.2946e-05	0.00124058	yes
comp43048_c0_seq19	835	2695	625	40.4039	9.51436	-2.08632	1.297e-05	0.00124171	yes
comp31875_c0_seq2	1175	2190	145	23.3323	1.56861	-3.89476	1.341e-05	0.00127906	yes
comp24229_c0_seq1	2066	4667	11642	28.2786	71.6281	1.34081	1.3404e-05	0.00127906	yes
comp42948_c0_seq4	425	93	871	2.73933	26.0504	3.24941	1.3409e-05	0.00127906	yes
comp43048_c0_seq6	1344	4719	1213	43.9543	11.4722	-1.93786	1.3553e-05	0.00129149	yes
comp40673_c0_seq14	3310	8640	1478	32.6766	5.67587	-2.52534	1.3619e-05	0.00129658	yes
comp38637_c0_seq3	1418	194	2621	1.71268	23.4951	3.77803	1.382e-05	0.00131449	yes
comp20826_c0_seq1	620	4456	1960	89.9713	40.1837	-1.16285	1.3883e-05	0.00131926	yes
comp43673_c0_seq1	512	2185	4368	53.4235	108.442	1.02138	1.3899e-05	0.00131955	yes
comp40231_c0_seq7	4601	15576	33527	42.3794	92.6251	1.12804	1.4021e-05	0.0013299	yes
comp32867_c0_seq2	742	2932	6001	49.4665	102.803	1.05536	1.4076e-05	0.00133265	yes
comp38547_c0_seq8	321	1356	419	52.8817	16.5919	-1.67229	1.4221e-05	0.00134266	yes
comp39546_c0_seq9	1200	990	3916	10.3277	41.4808	2.00592	1.4252e-05	0.00134435	yes
comp19776_c0_seq1	754	2500	5413	41.5068	91.2542	1.13654	1.4477e-05	0.00136431	yes
comp26822_c0_seq4	1037	3275	7200	39.5351	88.2551	1.15854	1.5018e-05	0.00140882	yes
comp33925_c0_seq1	820	814	2907	12.4269	45.0627	1.85847	1.5837e-05	0.00148293	yes
comp35337_c0_seq4	1702	4931	11147	36.2682	83.25	1.19875	1.5927e-05	0.00149	yes
comp42996_c1_seq4	3306	18771	7281	71.078	27.9946	-1.34426	1.6147e-05	0.00150682	yes
comp32355_c0_seq1	2731	432	5126	1.98022	23.8585	3.59077	1.6151e-05	0.00150682	yes
comp32018_c0_seq1	2626	1517	7289	7.23172	35.2825	2.28654	1.6123e-05	0.00150682	yes
comp18832_c0_seq2	843	807	2932	11.9839	44.2102	1.88329	1.6231e-05	0.00151291	yes
comp43048_c0_seq17	1407	5004	1330	44.5219	12.0155	-1.88961	1.6251e-05	0.0015134	yes
comp35811_c0_seq1	891	1168	3640	16.4103	51.929	1.66194	1.6315e-05	0.00151798	yes
comp41977_c0_seq4	616	1762	3997	35.8077	82.4782	1.20375	1.6394e-05	0.00152394	yes
comp44310_c0_seq1	234	498	57	26.6418	3.09631	-3.10507	1.6409e-05	0.00152395	yes
comp43607_c2_seq21	4619	12199	2201	33.0618	6.05701	-2.44849	1.6507e-05	0.00153167	yes
comp36922_c0_seq7	1144	144	2048	1.57575	22.7557	3.85212	1.6937e-05	0.00156872	yes
comp41077_c1_seq2	2159	4369	11271	25.3326	66.3584	1.38928	1.7067e-05	0.00157934	yes
comp19369_c0_seq1	882	7	1299	0.0993528	18.7209	7.55787	1.7117e-05	0.00158253	yes
comp40226_c0_seq8	972	24	1476	0.309098	19.3022	5.96456	1.7382e-05	0.0016027	yes
comp39020_c0_seq11	1376	52	2137	0.473081	19.7411	5.38297	1.7633e-05	0.00162146	yes
comp29539_c0_seq2	2040	4533	11245	27.8167	70.0673	1.33279	1.8131e-05	0.00166427	yes
comp32477_c0_seq1	1826	733	4372	5.02521	30.4344	2.59845	1.8962e-05	0.00173588	yes
comp35811_c0_seq2	1271	1200	4351	11.8192	43.5141	1.88035	1.9282e-05	0.0017636	yes
comp24470_c0_seq1	1422	1974	5938	17.3779	53.0795	1.6109	1.9807e-05	0.00180839	yes
comp31909_c2_seq1	1256	2245	149	22.3757	1.50794	-3.89129	2.0254e-05	0.00184755	yes
comp43084_c0_seq14	2027	12	2916	0.0741102	18.286	7.94685	2.0692e-05	0.00188583	yes
comp34448_c0_seq2	2283	3402	31	18.6543	0.1726	-6.75593	2.1148e-05	0.00192567	yes
comp42326_c0_seq1	2139	3436	9662	20.1091	57.4172	1.51363	2.122e-05	0.00193051	yes
comp43567_c2_seq5	2081	175	3428	1.05273	20.9389	4.31398	2.1547e-05	0.00195678	yes
comp32896_c0_seq1	2473	13688	5327	69.2894	27.3807	-1.33947	2.1704e-05	0.0019693	yes
comp42402_c0_seq4	4113	4483	15026	13.6446	46.4377	1.76697	2.2017e-05	0.00199593	yes
comp39124_c0_seq1	1600	2437	45	19.0672	0.357502	-5.737	2.2554e-05	0.0020428	yes
comp9495_c0_seq1	2056	1206	5624	7.34302	34.7703	2.24341	2.2647e-05	0.00204941	yes
comp43916_c0_seq1	640	1612	284	31.5309	5.64059	-2.48285	2.2688e-05	0.00205131	yes
comp41925_c0_seq20	868	162	1641	2.33639	24.0312	3.36255	2.3025e-05	0.00207995	yes
comp43349_c2_seq2	2376	4389	11598	23.1244	62.0473	1.42395	2.3092e-05	0.00208416	yes
comp15081_c0_seq1	1224	2017	5586	20.6289	58.0104	1.49165	2.3375e-05	0.00210784	yes
comp43616_c0_seq3	705	1749	302	31.0564	5.44507	-2.51187	2.3435e-05	0.0021114	yes
comp25144_c1_seq2	440	673	1924	19.1475	55.5825	1.53747	2.348e-05	0.00211359	yes
comp37329_c0_seq3	3059	6706	915	27.4432	3.80214	-2.85157	2.4396e-05	0.00219219	yes
comp41215_c0_seq1	2469	10315	3312	52.2997	17.0512	-1.61693	2.4514e-05	0.00220087	yes
comp24130_c0_seq3	504	243	1268	6.03568	31.9797	2.40557	2.4656e-05	0.00221168	yes
comp27434_c0_seq1	932	1733	4554	23.2773	62.1102	1.4159	2.4689e-05	0.0022127	yes
comp39546_c0_seq8	1026	915	3369	11.1641	41.7388	1.90252	2.4919e-05	0.00223136	yes
comp42065_c0_seq4	809	1400	3787	21.6636	59.5022	1.45767	2.5001e-05	0.00223675	yes
comp27292_c0_seq3	1226	1209	4227	12.3449	43.8256	1.82786	2.5235e-05	0.00225375	yes
comp28410_c0_seq1	845	151	1569	2.23703	23.6022	3.39927	2.5381e-05	0.00226481	yes
comp43628_c1_seq19	304	653	86	26.89	3.59593	-2.90263	2.5545e-05	0.00227746	yes
comp32254_c0_seq1	1511	653	3635	5.41003	30.5792	2.49884	2.6072e-05	0.00232243	yes
comp43606_c0_seq17	673	1311	134	24.3859	2.5309	-3.26832	2.6213e-05	0.00233147	yes
comp30086_c0_seq1	707	2381	630	42.159	11.3268	-1.8961	2.6219e-05	0.00233147	yes
comp34402_c0_seq1	2367	1377	6387	7.2826	34.2993	2.23565	2.6664e-05	0.00236898	yes
comp30983_c0_seq1	4278	550	7391	1.60943	21.9608	3.77031	2.6709e-05	0.00237092	yes
comp29156_c0_seq2	1769	192	2965	1.3587	21.3051	3.9709	2.6972e-05	0.00239219	yes
comp42982_c0_seq22	3729	9126	1584	30.6365	5.39944	-2.50437	2.7363e-05	0.00242477	yes
comp20223_c0_seq1	577	1648	3668	35.7546	80.8052	1.17632	2.7828e-05	0.00246163	yes
comp40305_c1_seq5	786	2720	5674	43.3209	91.7599	1.0828	2.8285e-05	0.00249783	yes
comp41920_c0_seq4	1136	507	2749	5.58702	30.7597	2.46089	2.8483e-05	0.00251315	yes
comp35495_c0_seq2	1211	2081	5610	21.5119	58.885	1.45277	2.8789e-05	0.00253797	yes
comp42982_c0_seq5	3862	9480	1676	30.7289	5.5163	-2.47782	2.9392e-05	0.0025889	yes
comp34607_c0_seq4	1136	791	3292	8.71664	36.8356	2.07926	2.9499e-05	0.00259609	yes
comp43891_c0_seq1	1019	2759	6239	33.8944	77.8264	1.19921	2.9963e-05	0.00263032	yes
comp33582_c0_seq1	3398	5722	347	21.0802	1.29805	-4.02147	2.9914e-05	0.00263032	yes
comp35976_c0_seq8	709	1058	23	18.6806	0.412352	-5.50152	2.9965e-05	0.00263032	yes
comp43439_c0_seq2	248	282	911	14.2347	46.6931	1.7138	3.0308e-05	0.00265815	yes
comp36929_c1_seq1	2128	710	4630	4.17674	27.6564	2.72716	3.0359e-05	0.00266035	yes
comp38167_c0_seq2	1639	523	3514	3.9946	27.2527	2.77027	3.0479e-05	0.00266858	yes
comp43233_c0_seq1	2732	6921	1298	31.7131	6.03921	-2.39265	3.0653e-05	0.00268152	yes
comp40673_c0_seq6	3521	8417	1435	29.9255	5.1805	-2.53021	3.0894e-05	0.0027003	yes
comp28311_c0_seq1	1020	23	1452	0.282279	18.0947	6.00231	3.1525e-05	0.0027531	yes
comp33008_c0_seq2	1194	2086	5559	21.8706	59.1805	1.43613	3.1962e-05	0.00278889	yes
comp42982_c0_seq8	3857	9268	1608	30.0806	5.29935	-2.50495	3.2298e-05	0.00281581	yes
comp23704_c0_seq1	1486	2031	6008	17.1097	51.3922	1.58674	3.2431e-05	0.002825	yes
comp38321_c0_seq2	936	249	1889	3.33023	25.6532	2.94545	3.249e-05	0.00282773	yes
comp42460_c0_seq2	4788	7274	224	19.0182	0.594675	-4.99914	3.2827e-05	0.00285464	yes
comp34455_c0_seq2	1239	1126	4043	11.3767	41.4781	1.86626	3.2911e-05	0.00285952	yes
comp40735_c1_seq3	1774	2472	7242	17.444	51.8909	1.57275	3.3167e-05	0.00287932	yes
comp18630_c0_seq1	1829	1923	6418	13.1618	44.6038	1.76081	3.334e-05	0.00289189	yes
comp38003_c0_seq2	1866	993	4782	6.66175	32.575	2.28979	3.3662e-05	0.00291734	yes
comp23989_c0_seq1	900	1382	3875	19.2228	54.7287	1.50948	3.4287e-05	0.002969	yes
comp40972_c0_seq4	1738	4349	10061	31.3249	73.583	1.23206	3.4338e-05	0.0029709	yes
comp42982_c0_seq18	3990	9622	1700	30.1886	5.41579	-2.47876	3.4425e-05	0.00297592	yes
comp21170_c0_seq1	1462	2563	6797	21.9458	59.0957	1.42911	3.4506e-05	0.0029804	yes
comp43314_c1_seq2	5062	2082	11728	5.14884	29.4502	2.51596	3.4573e-05	0.00298368	yes
comp40305_c1_seq3	715	2093	4580	36.6449	81.4227	1.15182	3.491e-05	0.00301022	yes
comp41620_c0_seq6	829	2319	5152	35.0185	78.9964	1.17367	3.531e-05	0.00304215	yes
comp17986_c0_seq1	997	689	2848	8.65117	36.3104	2.06942	3.535e-05	0.00304304	yes
comp42040_c0_seq5	1116	1800	96	20.1911	1.09344	-4.20678	3.5958e-05	0.00309019	yes
comp38883_c0_seq1	2075	1335	5735	8.05404	35.1319	2.125	3.6087e-05	0.00309867	yes
comp44051_c0_seq1	215	369	985	21.4852	58.235	1.43854	3.6179e-05	0.00310397	yes
comp29266_c0_seq1	2579	2417	8476	11.7321	41.7759	1.83221	3.8021e-05	0.00325111	yes
comp39773_c0_seq2	1712	3801	590	27.7936	4.38061	-2.66555	3.8139e-05	0.00325848	yes
comp16892_c0_seq1	768	2227	523	36.3003	8.65618	-2.06818	3.9209e-05	0.00334154	yes
comp39773_c0_seq12	1937	4322	685	27.9322	4.49518	-2.63548	4.0167e-05	0.00342034	yes
comp31003_c0_seq2	2187	2018	7107	11.5511	41.307	1.83836	4.0486e-05	0.00344464	yes
comp43613_c0_seq2	1770	5042	1164	35.6599	8.35922	-2.09286	4.0586e-05	0.00345028	yes
comp39751_c0_seq1	1277	3349	7563	32.8303	75.2817	1.19727	4.134e-05	0.00351147	yes
comp41717_c1_seq16	1893	631	4022	4.17282	27.0071	2.69424	4.1593e-05	0.00352711	yes
comp18932_c0_seq2	791	1447	3739	22.9004	60.0848	1.39163	4.1882e-05	0.00354868	yes
comp35169_c0_seq2	1890	659	4060	4.3649	27.3055	2.64517	4.3958e-05	0.0037215	yes
comp38734_c0_seq1	2125	5961	13116	35.1165	78.4564	1.15974	4.4209e-05	0.00373966	yes
comp34761_c0_seq1	772	2252	4886	36.5176	80.4493	1.13949	4.5065e-05	0.00379952	yes
comp24416_c0_seq2	944	2871	727	38.0725	9.78923	-1.95948	4.561e-05	0.00383915	yes
comp39463_c0_seq14	1208	2962	566	30.6951	5.95574	-2.36566	4.5687e-05	0.00384247	yes
comp37339_c0_seq3	884	1315	3685	18.6219	52.9872	1.50864	4.6031e-05	0.00386823	yes
comp43607_c2_seq16	1005	2423	453	30.1813	5.72952	-2.39717	4.688e-05	0.00393312	yes
comp43607_c2_seq1	1446	3387	605	29.3223	5.3183	-2.46296	4.7238e-05	0.00395991	yes
comp41878_c0_seq1	1739	6468	12942	46.5609	94.5993	1.02271	4.8483e-05	0.00406096	yes
comp43514_c0_seq47	1883	4886	1026	32.4828	6.92601	-2.22958	4.8877e-05	0.00408394	yes
comp37107_c0_seq2	1673	553	3500	4.1379	26.5924	2.68405	4.9139e-05	0.00410249	yes
comp36569_c0_seq3	1226	1734	39	17.7055	0.404353	-5.45244	4.9358e-05	0.00411741	yes
comp42877_c0_seq4	2059	4632	779	28.162	4.80914	-2.5499	4.9559e-05	0.00413082	yes
comp43079_c0_seq17	2277	8657	2749	47.5943	15.3461	-1.63292	5.078e-05	0.00422915	yes
comp24890_c0_seq2	841	4943	2105	73.5776	31.8157	-1.20952	5.0916e-05	0.00423703	yes
comp24001_c0_seq1	844	1349	3649	20.0088	54.9563	1.45765	5.1099e-05	0.00424881	yes
comp27607_c0_seq2	891	1416	3836	19.8946	54.7251	1.45982	5.2036e-05	0.0043197	yes
comp32514_c0_seq1	879	8	1151	0.113934	16.6446	7.19071	5.238e-05	0.00434123	yes
comp42202_c1_seq2	349	12	482	0.430434	17.5553	5.34997	5.2345e-05	0.00434123	yes
comp38715_c1_seq1	1576	280	2744	2.22409	22.1317	3.31482	5.3019e-05	0.00439063	yes
comp35492_c0_seq3	658	2220	4562	42.2355	88.1283	1.06115	5.3857e-05	0.00445263	yes
comp21391_c0_seq1	1137	4246	8454	46.7488	94.5122	1.01557	5.3852e-05	0.00445263	yes
comp43592_c1_seq32	885	33	1225	0.46679	17.5946	5.23621	5.4106e-05	0.00446621	yes
comp32052_c0_seq2	1422	1437	4760	12.6505	42.5494	1.74994	5.4269e-05	0.00447606	yes
comp43459_c0_seq15	996	31	1361	0.389631	17.3694	5.4783	5.4342e-05	0.00447847	yes
comp23686_c0_seq3	878	1323	3657	18.8632	52.944	1.48889	5.4429e-05	0.00448204	yes
comp23987_c0_seq2	1167	5176	1862	55.5232	20.2813	-1.45294	5.4909e-05	0.0045143	yes
comp41215_c0_seq14	2667	10219	3291	47.9663	15.6852	-1.61261	5.5003e-05	0.00451841	yes
comp42877_c0_seq2	1916	4267	722	27.879	4.78991	-2.54111	5.569e-05	0.00457118	yes
comp41039_c0_seq1	702	495	1967	8.82712	35.6167	2.01254	5.5923e-05	0.00458663	yes
comp9400_c0_seq1	641	2009	539	39.2349	10.6885	-1.87608	5.6074e-05	0.00459533	yes
comp28410_c0_seq2	753	129	1293	2.1446	21.8268	3.34732	5.625e-05	0.00460239	yes
comp32619_c1_seq1	742	1718	4005	28.9848	68.6096	1.24311	5.6434e-05	0.00461376	yes
comp34238_c0_seq2	1100	91	1645	1.03562	19.009	4.19812	5.7751e-05	0.00471767	yes
comp42853_c1_seq2	2566	7096	15522	34.6185	76.8913	1.15128	5.8066e-05	0.00473962	yes
comp9381_c0_seq1	1273	2151	5648	21.1526	56.3965	1.41477	5.9036e-05	0.00481496	yes
comp37790_c0_seq6	2202	250	3457	1.42126	19.9558	3.81156	5.912e-05	0.00481797	yes
comp41830_c0_seq2	1256	55	1741	0.548181	17.6196	5.00638	6.0177e-05	0.00490022	yes
comp9766_c0_seq1	956	2646	5777	34.6484	76.8122	1.14855	6.0437e-05	0.00491748	yes
comp41622_c0_seq2	2248	1288	5699	7.1725	32.2247	2.16762	6.2925e-05	0.0051118	yes
comp34366_c0_seq1	494	495	1632	12.5438	41.9932	1.74318	6.3373e-05	0.00514411	yes
comp40226_c0_seq11	2640	104	3607	0.493151	17.3671	5.13819	6.343e-05	0.00514466	yes
comp41479_c0_seq36	1614	4016	830	31.1488	6.53673	-2.25253	6.3531e-05	0.00514878	yes
comp23934_c0_seq1	1053	589	2639	7.00225	31.8564	2.18569	6.4071e-05	0.00518566	yes
comp38144_c0_seq6	2162	3539	9376	20.4916	55.1249	1.42767	6.4138e-05	0.00518566	yes
comp35976_c0_seq2	2048	2780	53	16.9928	0.328952	-5.69091	6.4116e-05	0.00518566	yes
comp24718_c0_seq1	554	1731	471	39.1145	10.8068	-1.85576	6.468e-05	0.00522536	yes
comp29949_c0_seq2	3576	1105	7148	3.86826	25.4081	2.71554	6.6133e-05	0.00533853	yes
comp41432_c0_seq9	2392	4817	698	25.2096	3.7092	-2.76479	6.6234e-05	0.00534248	yes
comp40851_c0_seq4	817	185	1484	2.83466	23.0886	3.02594	6.7103e-05	0.00540831	yes
comp34984_c0_seq4	780	935	2825	15.0061	46.0373	1.61725	6.7612e-05	0.00544505	yes
comp28620_c0_seq1	1445	2346	6219	20.3241	54.7065	1.42852	6.7895e-05	0.00546355	yes
comp35902_c0_seq1	3134	2938	9962	11.7356	40.4049	1.78364	6.8282e-05	0.00549038	yes
comp30829_c0_seq1	2023	3610	9208	22.3389	57.8569	1.37293	6.866e-05	0.00551212	yes
comp43484_c2_seq4	3765	17334	6513	57.6348	21.9888	-1.39017	6.8814e-05	0.00552015	yes
comp27259_c0_seq1	1194	1769	4866	18.547	51.8029	1.48184	6.9294e-05	0.00555421	yes
comp40673_c0_seq4	2660	6007	1088	28.2701	5.19916	-2.44292	6.9347e-05	0.00555421	yes
comp9452_c0_seq1	528	64	826	1.51739	19.8853	3.71204	6.953e-05	0.00555584	yes
comp42948_c0_seq8	446	5	568	0.140341	16.1882	6.84986	6.9495e-05	0.00555584	yes
comp38565_c0_seq17	1165	869	3305	9.3378	36.0605	1.94926	6.9758e-05	0.00556971	yes
comp43185_c0_seq2	880	1823	4386	25.9331	63.3537	1.28863	7.0168e-05	0.00559808	yes
comp40426_c0_seq2	2007	11303	4801	70.5013	30.4068	-1.21326	7.0326e-05	0.00560632	yes
comp41960_c0_seq4	2201	4706	11187	26.7659	64.607	1.27129	7.0552e-05	0.00561997	yes
comp43048_c0_seq22	1640	4853	1262	37.0439	9.78141	-1.92112	7.0974e-05	0.00564919	yes
comp39773_c0_seq9	2365	4763	703	25.2116	3.77842	-2.73823	7.1268e-05	0.00566379	yes
comp43233_c0_seq2	2710	6644	1372	30.691	6.43533	-2.25373	7.1583e-05	0.00568001	yes
comp36799_c0_seq1	1690	3785	8840	28.0369	66.4893	1.24579	7.1579e-05	0.00568001	yes
comp31321_c0_seq4	610	387	1603	7.94204	33.4033	2.07241	7.179e-05	0.00568762	yes
comp41925_c0_seq12	953	191	1665	2.50895	22.2079	3.14592	7.1744e-05	0.00568762	yes
comp39773_c0_seq4	2140	4242	608	24.8146	3.6114	-2.78056	7.2399e-05	0.00573144	yes
comp9359_c0_seq1	655	1091	2853	20.8514	55.3664	1.40887	7.2534e-05	0.00573769	yes
comp24201_c0_seq2	856	2888	5865	42.2352	87.0924	1.0441	7.3964e-05	0.00583279	yes
comp30215_c0_seq2	912	20	1181	0.274528	16.4604	5.90591	7.3918e-05	0.00583279	yes
comp23670_c0_seq1	2615	3815	10526	18.2631	51.1656	1.48624	7.4194e-05	0.00584643	yes
comp35847_c0_seq2	1078	39	1438	0.452894	16.9561	5.22649	7.4281e-05	0.00584879	yes
comp19877_c0_seq1	740	8	934	0.135335	16.0436	6.88932	7.4454e-05	0.00585791	yes
comp31858_c0_seq1	724	368	1723	6.36297	30.2505	2.24919	7.5685e-05	0.00595019	yes
comp39355_c0_seq15	876	938	2966	13.4045	43.0381	1.6829	7.5986e-05	0.00596927	yes
comp43079_c0_seq29	2465	9001	2899	45.7114	14.9492	-1.61249	8.2464e-05	0.00644873	yes
comp33703_c0_seq2	1204	562	2748	5.84333	29.0119	2.31178	8.3546e-05	0.00651818	yes
comp42465_c0_seq1	6692	2019	13020	3.77686	24.731	2.71106	8.3801e-05	0.0065331	yes
comp43592_c1_seq15	852	33	1126	0.48487	16.7991	5.11464	8.4617e-05	0.00658669	yes
comp43444_c0_seq15	628	28	839	0.558148	16.982	4.92721	8.5513e-05	0.00664633	yes
comp24718_c0_seq2	1778	5018	1271	35.3305	9.08657	-1.95911	8.6003e-05	0.00667935	yes
comp43671_c0_seq1	1352	133	1994	1.23148	18.7471	3.92821	8.6362e-05	0.00670215	yes
comp22004_c0_seq1	623	1062	2728	21.3396	55.6599	1.3831	8.6526e-05	0.00670979	yes
comp43048_c0_seq2	1068	2654	577	31.1086	6.86737	-2.17948	8.7191e-05	0.00675625	yes
comp25195_c0_seq2	1726	7	2102	0.0507701	15.4802	8.25223	8.7957e-05	0.00681045	yes
comp27595_c0_seq2	1913	417	3344	2.7288	22.2197	3.0255	9.2156e-05	0.00712481	yes
comp43221_c0_seq52	211	34	341	2.01719	20.5427	3.34821	9.3024e-05	0.00718107	yes
comp43602_c0_seq1	5390	12361	2427	28.7088	5.72357	-2.32651	9.3211e-05	0.00718884	yes
comp43048_c0_seq4	1247	3412	844	34.2526	8.60324	-1.99326	9.3265e-05	0.00718884	yes
comp31198_c0_seq1	1234	24	1546	0.243471	15.925	6.0314	9.365e-05	0.00721309	yes
comp28669_c0_seq1	1766	1533	5297	10.8668	38.1264	1.81086	9.3852e-05	0.00722322	yes
comp43336_c0_seq9	6382	9554	626	18.7404	1.24682	-3.90983	9.3955e-05	0.00722572	yes
comp42277_c2_seq1	3046	1374	6798	5.64687	28.3686	2.32877	9.4069e-05	0.00722906	yes
comp42505_c0_seq4	3042	1421	6880	5.84771	28.7485	2.29754	9.4971e-05	0.0072929	yes
comp31042_c0_seq1	431	576	17	16.73	0.501369	-5.06042	9.5093e-05	0.0072968	yes
comp41925_c0_seq14	1006	181	1662	2.25233	21	3.2209	9.7884e-05	0.00749973	yes
comp9753_c0_seq2	470	1174	2601	31.2695	70.3442	1.16968	9.9061e-05	0.00758424	yes
comp42690_c0_seq33	3433	101	4363	0.368297	16.1546	5.45494	0.00010013	0.00766036	yes
comp33626_c0_seq2	2186	4692	10963	26.8694	63.7478	1.24641	0.00010037	0.00767299	yes
comp24371_c0_seq2	1915	767	4060	5.01392	26.949	2.42622	0.00010061	0.0076856	yes
comp27689_c0_seq1	1077	1401	3994	16.2845	47.1388	1.53342	0.00010135	0.0077306	yes
comp42505_c0_seq41	3020	1401	6776	5.8074	28.5202	2.29602	0.00010184	0.00776219	yes
comp36338_c0_seq1	2187	6452	1756	36.9314	10.2061	-1.85541	0.00010382	0.00790135	yes
comp36236_c0_seq1	2184	5010	11406	28.7168	66.3845	1.20895	0.00010507	0.00799055	yes
comp43221_c0_seq14	301	18	405	0.748612	17.1031	4.51389	0.00010546	0.00801426	yes
comp37790_c0_seq8	2308	243	3371	1.31802	18.5656	3.81619	0.00010652	0.00808282	yes
comp27102_c0_seq2	1494	1937	5514	16.2304	46.914	1.53132	0.0001069	0.00810565	yes
comp28752_c0_seq1	955	1362	3720	17.8535	49.5137	1.47162	0.00010847	0.00820949	yes
comp24725_c0_seq1	913	8	1096	0.109691	15.259	7.12007	0.00010851	0.00820949	yes
comp11794_c0_seq1	766	2	904	0.0326853	15.0012	8.84222	0.00011026	0.00833574	yes
comp42767_c0_seq35	2303	8051	2578	43.763	14.229	-1.62087	0.00011065	0.00835289	yes
comp39984_c0_seq1	4072	1086	7438	3.33866	23.2185	2.79793	0.0001106	0.00835289	yes
comp41830_c0_seq3	2141	96	2773	0.561313	16.4634	4.87431	0.00011303	0.00852627	yes
comp41198_c0_seq1	3755	12767	25443	42.5627	86.128	1.01689	0.00011387	0.00858332	yes
comp35262_c0_seq1	883	396	1935	5.61417	27.8552	2.3108	0.00011625	0.00874984	yes
comp40673_c0_seq12	2844	6015	1088	26.4763	4.86279	-2.44484	0.00011726	0.00881938	yes
comp24021_c0_seq2	1157	3244	6857	35.0993	75.3333	1.10185	0.00012011	0.00902711	yes
comp43383_c0_seq6	863	3469	1247	50.3204	18.3671	-1.45402	0.000122	0.00916243	yes
comp35042_c1_seq1	2234	4112	578	23.042	3.28875	-2.80866	0.00012242	0.00918724	yes
comp41460_c0_seq1	2812	39	3363	0.17362	15.2019	6.45217	0.00012353	0.00925246	yes
comp40496_c0_seq2	2486	3663	9803	18.4453	50.1238	1.44224	0.00012345	0.00925246	yes
comp43675_c0_seq1	1093	2	1269	0.0229066	14.758	9.33152	0.00012356	0.00925246	yes
comp28709_c0_seq1	1276	774	3161	7.59348	31.4891	2.05202	0.00012682	0.00948964	yes
comp43590_c0_seq5	4923	538	7098	1.36805	18.327	3.74378	0.00012885	0.00962046	yes
comp18832_c0_seq4	870	678	2423	9.75576	35.4014	1.85948	0.00012952	0.00966344	yes
comp37790_c0_seq2	2456	245	3478	1.24879	18.0006	3.84945	0.0001306	0.00972984	yes
comp35847_c0_seq29	952	25	1160	0.328741	15.4884	5.55809	0.0001344	0.00999115	yes
comp31618_c0_seq1	3132	6077	14528	24.2895	58.9617	1.27945	0.00013618	0.0101088	yes
comp41923_c0_seq1	3366	30	3928	0.111573	14.8335	7.05473	0.00013647	0.010123	yes
comp35664_c0_seq6	838	1802	4148	26.9192	62.9188	1.22486	0.00013691	0.0101483	yes
comp37556_c0_seq1	627	5	729	0.0998282	14.779	7.20989	0.00013793	0.0102165	yes
comp38321_c0_seq1	963	238	1684	3.09387	22.2281	2.8449	0.00013859	0.010258	yes
comp24191_c0_seq1	1600	234	2422	1.83082	19.2416	3.39366	0.00014452	0.0106814	yes
comp41215_c0_seq31	3020	10252	3297	42.4964	13.8771	-1.61464	0.00014493	0.010704	yes
comp40374_c0_seq1	3015	4959	563	20.5901	2.3736	-3.1168	0.00014846	0.0109568	yes
comp39580_c0_seq5	2794	5941	1139	26.6185	5.18183	-2.3609	0.00014928	0.0110094	yes
comp42505_c0_seq17	2004	896	4296	5.59707	27.2491	2.28347	0.00015227	0.0112219	yes
comp42880_c1_seq10	2489	10427	3931	52.4427	20.0754	-1.38531	0.0001524	0.0112234	yes
comp39251_c0_seq1	909	1619	3973	22.2963	55.5572	1.31717	0.00015428	0.0113455	yes
comp43476_c1_seq1	1279	1993	196	19.5069	1.94792	-3.32397	0.00015474	0.0113712	yes
comp42312_c0_seq12	1346	4769	1599	44.354	15.1004	-1.55448	0.00015592	0.0114497	yes
comp42798_c1_seq36	5824	932	8933	2.0033	19.4967	3.28278	0.00015663	0.0114861	yes
comp40782_c0_seq9	2261	4598	832	25.4577	4.67745	-2.44431	0.00015903	0.011653	yes
comp32794_c0_seq3	1172	2418	449	25.8273	4.86973	-2.40699	0.00016087	0.0117794	yes
comp43444_c0_seq7	645	13	756	0.25231	14.8987	5.88384	0.00016381	0.0119775	yes
comp39580_c0_seq4	2662	5643	1097	26.5371	5.23823	-2.34086	0.0001637	0.0119775	yes
comp42552_c4_seq5	1879	123	2430	0.819462	16.4386	4.32627	0.00016551	0.0120932	yes
comp40782_c0_seq2	2427	4980	923	25.6868	4.83413	-2.4097	0.00016616	0.0121234	yes
comp42931_c3_seq3	1220	1322	3969	13.5651	41.353	1.6081	0.00016865	0.0122876	yes
comp30333_c0_seq1	2273	7115	2181	39.1856	12.1967	-1.68383	0.00017436	0.0126856	yes
comp9372_c0_seq2	2745	8508	17145	38.8004	79.3928	1.03294	0.00017568	0.0127725	yes
comp38288_c0_seq1	2879	15184	6631	66.023	29.2768	-1.17321	0.00017797	0.0129298	yes
comp40305_c1_seq25	691	1695	3682	30.7074	67.7317	1.14125	0.00017828	0.012934	yes
comp34596_c0_seq2	1475	294	2364	2.4952	20.3724	3.02938	0.0001795	0.0130133	yes
comp40231_c0_seq5	3867	11041	22807	35.7425	74.9687	1.06865	0.00018016	0.0130519	yes
comp32821_c0_seq1	502	190	994	4.73806	25.1692	2.40929	0.00018045	0.0130637	yes
comp43592_c1_seq18	975	32	1163	0.410862	15.1622	5.20568	0.00018076	0.0130769	yes
comp42798_c1_seq14	5764	914	8683	1.98506	19.1484	3.26997	0.00018328	0.0132434	yes
comp41707_c0_seq6	2973	6707	1459	28.2413	6.23801	-2.17865	0.00018571	0.0134066	yes
comp29755_c0_seq2	900	12	1020	0.166913	14.406	6.43143	0.00018679	0.0134751	yes
comp36602_c0_seq2	2533	12315	5169	60.8625	25.9392	-1.23042	0.00018891	0.0136088	yes
comp41300_c0_seq18	707	917	45	16.2368	0.809057	-4.32688	0.00019144	0.0137717	yes
comp42753_c0_seq1	1323	4199	1318	39.7317	12.6631	-1.64965	0.00019311	0.0138821	yes
comp39355_c0_seq12	989	942	2972	11.9235	38.1978	1.67968	0.000197	0.0141419	yes
comp32314_c0_seq3	1298	2505	5892	24.1593	57.6998	1.25599	0.00019768	0.0141808	yes
comp35430_c0_seq1	2414	3520	309	18.2539	1.62707	-3.48785	0.00019784	0.0141823	yes
comp40503_c1_seq3	1141	3230	6662	35.4379	74.2173	1.06646	0.00019884	0.014244	yes
comp43575_c2_seq26	919	4573	1952	62.2926	26.9992	-1.20615	0.00019944	0.014277	yes
comp37799_c0_seq2	2089	6809	13440	40.8033	81.7799	1.00306	0.00019985	0.0142964	yes
comp42767_c0_seq48	2952	9384	2963	39.7944	12.7585	-1.6411	0.00020104	0.0143615	yes
comp30333_c0_seq2	659	1823	508	34.63	9.79861	-1.82137	0.00020354	0.0145299	yes
comp42910_c0_seq6	2217	3438	8774	19.4129	50.3058	1.37371	0.00020438	0.0145797	yes
comp40782_c0_seq8	2155	4252	775	24.7	4.57131	-2.43383	0.00020589	0.014667	yes
comp41960_c0_seq2	3079	5448	13205	22.1502	54.5148	1.29933	0.00020669	0.0147138	yes
comp35430_c0_seq2	2595	3764	333	18.1578	1.63115	-3.47663	0.00020897	0.0148657	yes
comp40782_c0_seq1	2321	4634	866	24.9938	4.74273	-2.39778	0.00021153	0.0150374	yes
comp37790_c0_seq3	2562	238	3392	1.16292	16.8292	3.85514	0.00021533	0.0152863	yes
comp42900_c1_seq2	1038	265	1760	3.19594	21.5527	2.75355	0.00021724	0.0154006	yes
comp24787_c0_seq3	2134	5897	1657	34.5929	9.86993	-1.80937	0.00021825	0.0154508	yes
comp35857_c0_seq2	3087	1208	6095	4.8987	25.0971	2.35705	0.00021823	0.0154508	yes
comp42505_c0_seq19	3365	1405	6817	5.22687	25.751	2.30061	0.00021845	0.0154543	yes
comp34933_c0_seq1	2319	5360	11762	28.9344	64.4713	1.15587	0.00022175	0.0156661	yes
comp42505_c0_seq12	3343	1386	6724	5.19012	25.5669	2.30043	0.00023026	0.0162226	yes
comp33312_c0_seq2	1830	1038	4210	7.10063	29.2427	2.04206	0.00023075	0.0162459	yes
comp22082_c0_seq2	978	809	2701	10.3552	35.1052	1.76132	0.00023158	0.0162931	yes
comp34607_c0_seq3	1023	613	2410	7.50128	29.9452	1.99712	0.00023534	0.016535	yes
comp43100_c0_seq2	3252	6057	1036	23.3162	4.04944	-2.52554	0.00023826	0.0167287	yes
comp43616_c0_seq12	668	1717	454	32.1769	8.63904	-1.89708	0.00023884	0.0167579	yes
comp37761_c0_seq1	2536	12553	5417	61.9654	27.1516	-1.19042	0.0002401	0.0168348	yes
comp27141_c0_seq2	678	1338	3091	24.7046	57.9502	1.23004	0.00024093	0.0168814	yes
comp39388_c1_seq34	979	5039	2221	64.4336	28.8371	-1.15989	0.00024232	0.0169672	yes
comp43531_c0_seq28	1131	111	1492	1.2286	16.7684	3.77066	0.00024254	0.016971	yes
comp28121_c0_seq2	1818	3780	8567	26.0285	59.8992	1.20245	0.00024339	0.0170189	yes
comp42946_c0_seq4	820	73	1062	1.11445	16.4625	3.88479	0.00024474	0.0170832	yes
comp37592_c1_seq2	933	18	1036	0.241514	14.1145	5.86893	0.00024481	0.0170832	yes
comp40547_c0_seq9	2456	4306	664	21.9481	3.43657	-2.67505	0.00024639	0.0171817	yes
comp39700_c0_seq6	1852	703	3572	4.75188	24.5164	2.36718	0.00025009	0.0174279	yes
comp40307_c0_seq2	1603	7551	3189	58.9687	25.2876	-1.22152	0.00025768	0.0179324	yes
comp42798_c1_seq39	6241	958	8989	1.9216	18.3081	3.2521	0.0002616	0.0181826	yes
comp43061_c1_seq4	237	322	25	17.0082	1.34084	-3.66502	0.00026163	0.0181826	yes
comp38167_c0_seq1	1886	478	3134	3.17276	21.1224	2.73496	0.00026256	0.0182225	yes
comp34984_c0_seq5	850	881	2626	12.975	39.2701	1.59769	0.0002625	0.0182225	yes
comp9442_c0_seq1	1860	177	2415	1.19127	16.504	3.79224	0.00026525	0.0183967	yes
comp43602_c0_seq8	6197	12266	2383	24.7783	4.88797	-2.34177	0.00026946	0.0186634	yes
comp41039_c0_seq2	641	412	1544	8.04618	30.6179	1.928	0.00027242	0.0188557	yes
comp38645_c0_seq1	1916	1455	5007	9.50645	33.2176	1.80497	0.00027447	0.0189848	yes
comp43514_c0_seq19	927	1785	334	24.1051	4.57987	-2.39596	0.00027591	0.0190586	yes
comp38565_c0_seq4	638	513	1716	10.0658	34.1887	1.76406	0.00027574	0.0190586	yes
comp28871_c0_seq3	795	737	2302	11.6052	36.8065	1.66519	0.00027972	0.0193088	yes
comp42767_c0_seq23	3023	9252	2944	38.3132	12.379	-1.62995	0.00028232	0.0194751	yes
comp32794_c0_seq2	2518	4778	878	23.7542	4.43226	-2.42207	0.00028253	0.0194765	yes
comp43592_c1_seq23	942	32	1064	0.425255	14.3574	5.07732	0.00028353	0.0195323	yes
comp28579_c0_seq1	1824	3867	838	26.5399	5.8399	-2.18415	0.00028502	0.0196217	yes
comp24970_c0_seq1	982	537	2186	6.84563	28.296	2.04734	0.00028545	0.0196382	yes
comp38914_c0_seq3	604	1316	296	27.2753	6.22932	-2.13045	0.00028721	0.019746	yes
comp43514_c0_seq30	2585	5189	1044	25.1289	5.13365	-2.29129	0.00028802	0.0197884	yes
comp40226_c0_seq6	2505	89	2831	0.444767	14.3654	5.0134	0.00029059	0.0199516	yes
comp32531_c0_seq1	1886	3654	700	24.2537	4.71783	-2.36201	0.00029371	0.0201523	yes
comp43171_c0_seq1	8638	8779	26206	12.7228	38.5632	1.59981	0.00029459	0.0201991	yes
comp43592_c1_seq4	1176	47	1340	0.500312	14.4838	4.85547	0.00029601	0.0202829	yes
comp43605_c0_seq9	1189	2750	669	28.9535	7.15205	-2.01731	0.00029627	0.0202872	yes
comp43563_c1_seq12	5486	8787	1186	20.051	2.74799	-2.86722	0.00029912	0.0204686	yes
comp32756_c0_seq5	371	362	1099	12.2148	37.6539	1.62417	0.00030159	0.0206239	yes
comp38187_c0_seq1	1326	5	1370	0.0472038	13.133	8.12007	0.00030575	0.0208944	yes
comp29813_c0_seq2	1138	1639	169	18.0297	1.88769	-3.25568	0.00030655	0.02093	yes
comp39960_c0_seq3	2336	6475	1912	34.6991	10.404	-1.73776	0.00031013	0.0211373	yes
comp43514_c0_seq11	2471	4818	945	24.4087	4.86122	-2.32801	0.00031295	0.0213153	yes
comp18363_c0_seq1	1081	2956	6040	34.2318	71.0227	1.05294	0.00031465	0.0214169	yes
comp42292_c0_seq9	3557	867	5734	3.05131	20.4908	2.74748	0.00031552	0.0214619	yes
comp42767_c0_seq26	3007	9182	2957	38.2256	12.4998	-1.61263	0.00031754	0.0215706	yes
comp24167_c0_seq3	1743	4495	1245	32.2837	9.07942	-1.83013	0.00032123	0.0217779	yes
comp42039_c0_seq3	1459	2072	209	17.7781	1.82086	-3.28741	0.00032155	0.0217852	yes
comp27554_c0_seq2	1235	841	3022	8.52471	31.1038	1.86737	0.00032183	0.0217898	yes
comp43600_c0_seq6	1103	43	1239	0.488027	14.2785	4.87074	0.00032439	0.0219196	yes
comp28311_c0_seq2	785	21	855	0.334889	13.8447	5.36951	0.00032582	0.0220018	yes
comp28250_c0_seq1	837	267	1476	3.99334	22.4154	2.48882	0.00032664	0.0220426	yes
comp33699_c0_seq3	2220	408	3272	2.30069	18.7347	3.02557	0.00032983	0.0222432	yes
comp26822_c0_seq2	1291	2848	6229	27.6162	61.3307	1.15109	0.00033034	0.022263	yes
comp32311_c0_seq5	2269	2922	7820	16.1212	43.8085	1.44225	0.0003317	0.0223252	yes
comp43945_c0_seq1	680	2	691	0.036819	12.9168	8.45458	0.00033768	0.0226979	yes
comp24267_c0_seq1	706	1233	2926	21.863	52.6812	1.2688	0.00033889	0.0227643	yes
comp14106_c0_seq1	990	462	2025	5.84195	26.0001	2.154	0.00034155	0.0229279	yes
comp34596_c0_seq1	1403	276	2099	2.46265	19.0169	2.949	0.0003443	0.0230823	yes
comp36750_c0_seq4	1258	20	1321	0.199022	13.3478	6.06753	0.00034562	0.0231556	yes
comp42418_c0_seq3	2085	2967	7605	17.814	46.3638	1.37999	0.00034769	0.0232791	yes
comp8739_c0_seq1	952	40	1067	0.525986	14.2467	4.75946	0.00034876	0.0233355	yes
comp42402_c0_seq1	3430	2739	9042	9.99652	33.5086	1.74503	0.00034958	0.0233751	yes
comp42459_c0_seq1	3118	6174	1271	24.788	5.1815	-2.2582	0.00035346	0.0235883	yes
comp27651_c0_seq1	1631	3957	8356	30.3713	65.1224	1.10045	0.00035399	0.0236083	yes
comp42025_c0_seq1	1364	1421	4143	13.0416	38.6088	1.56581	0.00035796	0.023842	yes
comp35256_c0_seq6	2279	6271	1875	34.4464	10.4579	-1.71976	0.0003584	0.0238497	yes
comp35622_c0_seq1	2216	1295	4995	7.31561	28.6518	1.96957	0.00036047	0.0239625	yes
comp38518_c0_seq1	3671	10592	21149	36.1197	73.2304	1.01966	0.00036242	0.0240765	yes
comp33927_c0_seq1	2485	3350	8753	16.876	44.773	1.40766	0.00036266	0.0240768	yes
comp42292_c0_seq6	3590	861	5678	3.00234	20.1042	2.74334	0.00036301	0.0240844	yes
comp37335_c0_seq2	1242	2626	5799	26.4682	59.3496	1.16498	0.00036434	0.024157	yes
comp32794_c0_seq1	2412	4432	821	23.0024	4.32665	-2.41046	0.00036527	0.0241914	yes
comp32049_c0_seq1	1861	2949	7228	19.8371	49.3694	1.31541	0.00036581	0.0242075	yes
comp41785_c0_seq12	3522	6157	1050	21.8842	3.78954	-2.5298	0.00036675	0.024254	yes
comp40782_c0_seq4	2625	4770	869	22.7478	4.20801	-2.43452	0.00036734	0.0242774	yes
comp27716_c0_seq1	1516	2858	552	23.6001	4.62835	-2.35022	0.00036778	0.0242908	yes
comp23369_c0_seq1	1083	319	1834	3.68734	21.5257	2.54541	0.00036976	0.0243901	yes
comp37260_c0_seq1	1270	628	2646	6.19023	26.4833	2.09702	0.00037152	0.0244904	yes
comp41830_c1_seq5	2767	102	3029	0.461468	13.9148	4.91424	0.00037887	0.0249589	yes
comp43600_c0_seq10	1268	50	1396	0.49363	13.9943	4.82527	0.00038065	0.02506	yes
comp27848_c0_seq1	1861	867	3768	5.83208	25.7366	2.14174	0.00038261	0.0251729	yes
comp32296_c0_seq3	310	910	1803	36.7477	73.9299	1.0085	0.00038292	0.0251771	yes
comp43613_c0_seq5	626	3078	1371	61.5524	27.8387	-1.14472	0.00038442	0.0252595	yes
comp24003_c0_seq2	2406	610	3851	3.17384	20.3453	2.68039	0.00038716	0.0254233	yes
comp38537_c0_seq1	3518	1512	6873	5.3803	24.8334	2.20652	0.0003881	0.0254687	yes
comp43061_c3_seq4	1230	3884	1315	39.5298	13.5896	-1.54044	0.0003891	0.0255029	yes
comp33052_c0_seq1	1956	2166	66	13.8625	0.428905	-5.01438	0.00038912	0.0255029	yes
comp30487_c0_seq1	1363	1334	3974	12.2521	37.0611	1.59688	0.00039356	0.025761	yes
comp37922_c0_seq2	1446	3494	7349	30.2486	64.602	1.09471	0.00039509	0.0258446	yes
comp32311_c0_seq6	2410	3030	8098	15.739	42.7117	1.44029	0.00039931	0.026104	yes
comp40267_c0_seq1	1495	916	3418	7.67017	29.0614	1.92177	0.00040097	0.0261791	yes
comp42816_c0_seq2	1630	1477	4551	11.3434	35.4899	1.64556	0.00040074	0.0261791	yes
comp30325_c0_seq1	718	659	2018	11.4898	35.7259	1.63662	0.00040261	0.0262694	yes
comp41785_c0_seq8	3477	6058	1056	21.811	3.86051	-2.49819	0.00040836	0.0266276	yes
comp39621_c1_seq1	1218	3414	1058	35.0887	11.0414	-1.66808	0.00041621	0.027105	yes
comp41785_c0_seq7	3624	6186	1048	21.3684	3.67586	-2.53933	0.00041986	0.0273253	yes
comp32756_c0_seq9	873	1093	2917	15.6732	42.4725	1.43823	0.00042028	0.0273353	yes
comp23731_c0_seq1	1023	825	2675	10.0955	33.2379	1.71911	0.00042132	0.0273855	yes
comp42767_c0_seq10	3341	9521	2998	35.6744	11.4062	-1.64507	0.00042229	0.0274312	yes
comp35522_c0_seq1	2612	1199	5209	5.74641	25.3494	2.14122	0.0004243	0.0275268	yes
comp36175_c0_seq1	1045	106	1299	1.26981	15.8008	3.63731	0.00042551	0.0275879	yes
comp41479_c0_seq7	2087	3978	807	23.8612	4.91515	-2.27936	0.00042644	0.0276307	yes
comp38185_c0_seq13	1642	73	1800	0.556545	13.9343	4.646	0.00043073	0.027891	yes
comp37592_c1_seq3	1012	17	1031	0.21029	12.9498	5.94441	0.00043534	0.0281717	yes
comp39925_c1_seq1	2420	1368	5288	7.07655	27.7755	1.9727	0.00043837	0.0283193	yes
comp32888_c0_seq6	622	3602	1749	72.4943	35.7425	-1.02023	0.00043845	0.0283193	yes
comp39700_c0_seq5	2336	1052	4603	5.63759	25.0469	2.15148	0.00044316	0.0285874	yes
comp25028_c0_seq2	866	2425	758	35.0546	11.126	-1.65567	0.0004478	0.0288686	yes
comp43514_c0_seq69	2262	4512	987	24.9705	5.54639	-2.1706	0.00045279	0.0291719	yes
comp42392_c1_seq21	1835	5283	1693	36.0409	11.7275	-1.61973	0.0004538	0.0292186	yes
comp43581_c2_seq1	634	1681	502	33.1917	10.0647	-1.72152	0.00045537	0.0293013	yes
comp42767_c0_seq20	3259	9352	2991	35.9229	11.6659	-1.62261	0.00045639	0.0293485	yes
comp42753_c0_seq3	2441	6596	2007	33.827	10.4512	-1.69451	0.00046146	0.0296559	yes
comp42853_c1_seq5	3120	6808	14695	27.3159	59.8689	1.13206	0.00046237	0.0296957	yes
comp41785_c0_seq5	3579	6087	1054	21.2908	3.74339	-2.50781	0.00046704	0.0299581	yes
comp42688_c0_seq4	3835	9623	19831	31.412	65.7302	1.06524	0.00046857	0.0300187	yes
comp27554_c0_seq1	1128	770	2687	8.5454	30.2792	1.82511	0.00046833	0.0300187	yes
comp41311_c0_seq2	1096	741	2598	8.46366	30.1311	1.8319	0.00046894	0.0300236	yes
comp40876_c0_seq1	2266	8394	3242	46.3724	18.1861	-1.35043	0.000474	0.0303097	yes
comp42312_c0_seq11	2567	7460	2422	36.3801	11.9932	-1.60093	0.0004739	0.0303097	yes
comp40782_c0_seq6	2519	4424	812	21.9856	4.09745	-2.42376	0.00047533	0.0303758	yes
comp35169_c0_seq1	2432	633	3847	3.2583	20.1069	2.6255	0.00047671	0.0304449	yes
comp43600_c0_seq20	1321	51	1407	0.483301	13.5387	4.80802	0.00047837	0.0305319	yes
comp42182_c0_seq2	808	276	1411	4.27611	22.1974	2.37602	0.00048033	0.030605	yes
comp40587_c0_seq2	1351	855	3094	7.92249	29.1106	1.87752	0.00047995	0.030605	yes
comp43153_c0_seq6	1765	3349	7566	23.7531	54.4888	1.19784	0.00048438	0.0308004	yes
comp38565_c0_seq22	1506	1325	4076	11.0139	34.4029	1.6432	0.00049839	0.031628	yes
comp38229_c0_seq2	1352	1874	4751	17.3518	44.6678	1.36415	0.00049863	0.031628	yes
comp40782_c0_seq3	2694	4717	874	21.9189	4.12382	-2.41012	0.00050371	0.0319304	yes
comp43594_c0_seq28	4124	15627	6158	47.436	18.9805	-1.32147	0.00050431	0.0319487	yes
comp42688_c0_seq1	3949	9848	20253	31.2185	65.1911	1.06227	0.00050885	0.0322164	yes
comp21738_c0_seq1	575	609	18	13.2587	0.397915	-5.05833	0.0005125	0.0324264	yes
comp37359_c0_seq2	1319	1834	4636	17.4063	44.6771	1.35993	0.0005128	0.0324264	yes
comp25018_c0_seq1	1113	1598	3989	17.9735	45.557	1.3418	0.00051331	0.0324386	yes
comp24272_c0_seq1	1011	1230	3279	15.2302	41.2265	1.43664	0.00051634	0.03261	yes
comp40782_c0_seq11	2528	4335	783	21.4666	3.93705	-2.44691	0.00052089	0.032877	yes
comp38738_c0_seq1	1598	2586	6162	20.2583	49.0152	1.27472	0.00052293	0.0329855	yes
comp35277_c0_seq1	1307	2130	5055	20.4012	49.1622	1.2689	0.00053609	0.0337948	yes
comp40378_c0_seq20	4164	3622	11131	10.889	33.9789	1.64177	0.00054407	0.0342557	yes
comp43588_c0_seq10	1108	42	1154	0.474526	13.2389	4.80215	0.00055453	0.0348928	yes
comp32311_c0_seq1	1994	2767	6966	17.3714	44.4063	1.35405	0.00055546	0.0349299	yes
comp39981_c0_seq3	860	295	1483	4.29412	21.9194	2.35177	0.00055879	0.0351177	yes
comp42864_c0_seq5	2325	6129	1874	33.0003	10.2455	-1.68749	0.00056151	0.0352238	yes
comp42753_c0_seq5	2716	7165	2192	33.0246	10.2588	-1.68668	0.00056118	0.0352238	yes
comp42767_c0_seq16	3412	9389	2979	34.4478	11.0981	-1.6341	0.00056282	0.0352628	yes
comp36391_c0_seq1	735	75	884	1.27739	15.288	3.58113	0.00056265	0.0352628	yes
comp39700_c0_seq3	1996	694	3457	4.35261	22.0153	2.33855	0.00056458	0.0353515	yes
comp38621_c0_seq31	1854	85	1965	0.573931	13.4722	4.55296	0.00056545	0.0353843	yes
comp38621_c0_seq23	2000	90	2111	0.56333	13.4167	4.5739	0.00057368	0.0358337	yes
comp9298_c0_seq2	967	1587	3742	20.5448	49.1885	1.25955	0.00057359	0.0358337	yes
comp35291_c0_seq2	3642	3220	9781	11.0679	34.1373	1.62496	0.00057707	0.0360134	yes
comp40378_c0_seq15	4194	3629	11132	10.832	33.7389	1.63911	0.00057726	0.0360134	yes
comp34607_c0_seq1	951	536	2028	7.05562	27.1065	1.94179	0.00058152	0.036257	yes
comp39580_c0_seq3	3126	5451	1040	21.8292	4.22893	-2.3679	0.00058263	0.0363042	yes
comp27554_c0_seq4	1371	916	3176	8.3639	29.4462	1.81583	0.00058465	0.0364079	yes
comp35847_c0_seq8	1659	41	1654	0.309377	12.6729	5.35623	0.00058766	0.0365731	yes
comp39177_c0_seq1	841	1035	2723	15.4062	41.1564	1.41761	0.00058998	0.0366952	yes
comp43190_c0_seq1	3819	6160	14593	20.1921	48.5714	1.26632	0.00059053	0.0367071	yes
comp43444_c0_seq1	552	9	536	0.204105	12.3427	5.91821	0.00059761	0.0371247	yes
comp23708_c0_seq2	415	774	1739	23.3477	53.2645	1.18989	0.00059848	0.0371337	yes
comp38849_c0_seq1	934	1033	53	13.8454	0.721298	-4.26266	0.00059812	0.0371337	yes
comp35514_c0_seq1	1103	1375	3595	15.6055	41.4295	1.4086	0.00059962	0.0371819	yes
comp27869_c0_seq6	1268	940	3091	9.28024	30.986	1.73938	0.00060136	0.0372672	yes
comp42794_c1_seq3	565	538	2	11.9202	0.0449953	-8.04942	0.00060927	0.0377346	yes
comp16447_c0_seq1	513	1275	375	31.1131	9.2918	-1.74349	0.00062018	0.0383639	yes
comp23838_c0_seq1	2876	1479	5836	6.43769	25.7936	2.0024	0.00062929	0.0389039	yes
comp33727_c0_seq2	1553	6437	2727	51.8875	22.3203	-1.21703	0.00062994	0.0389139	yes
comp38939_c0_seq2	908	993	50	13.6903	0.699955	-4.28975	0.00063021	0.0389139	yes
comp21579_c0_seq2	1511	722	2963	5.98168	24.926	2.05903	0.00063391	0.0390952	yes
comp40305_c1_seq1	1096	2477	5200	28.2922	60.3085	1.09196	0.00063361	0.0390952	yes
comp40338_c0_seq1	3040	13681	6058	56.3372	25.3304	-1.15322	0.00063434	0.0390982	yes
comp30706_c0_seq2	2032	1162	4330	7.15868	27.0863	1.9198	0.00063808	0.0392701	yes
comp41333_c0_seq2	3630	290	4100	1.0001	14.357	3.84354	0.00063828	0.0392701	yes
comp41432_c0_seq8	3266	5006	787	19.1878	3.06298	-2.64718	0.00064784	0.0398344	yes
comp40782_c0_seq5	2588	4371	817	21.143	4.01277	-2.39751	0.00065609	0.0403175	yes
comp41432_c0_seq11	3761	5541	809	18.4432	2.73421	-2.75389	0.0006589	0.0404659	yes
comp29813_c0_seq1	1702	2160	216	15.8871	1.61317	-3.29989	0.00066088	0.0405631	yes
comp32342_c0_seq2	1751	4887	1602	34.9387	11.6295	-1.58703	0.00066243	0.0406339	yes
comp24683_c0_seq2	893	970	2665	13.5979	37.9343	1.48012	0.00066922	0.0410259	yes
comp43592_c1_seq8	1266	46	1278	0.454857	12.8317	4.81815	0.0006703	0.0410675	yes
comp39388_c0_seq3	1143	5974	2855	65.4289	31.7502	-1.04316	0.00067264	0.0411862	yes
comp40181_c0_seq12	1790	3971	8360	27.7714	59.3662	1.09604	0.00067398	0.0412436	yes
comp28469_c0_seq1	2253	233	2653	1.29463	14.9679	3.53126	0.00068077	0.0416094	yes
comp37592_c1_seq1	1120	15	1057	0.167658	11.9962	6.16091	0.00068074	0.0416094	yes
comp42767_c0_seq34	3414	9068	2865	33.2505	10.6671	-1.64021	0.00068118	0.0416097	yes
comp24824_c0_seq2	2292	1055	4386	5.7622	24.3243	2.0777	0.00069119	0.0421524	yes
comp40037_c0_seq2	3535	3854	10547	13.6481	37.925	1.47445	0.00069319	0.0422425	yes
comp29813_c0_seq4	1800	2248	220	15.6342	1.55359	-3.33102	0.00069991	0.0426267	yes
comp43882_c0_seq1	630	813	88	16.1548	1.77553	-3.18564	0.00070164	0.0427067	yes
comp39463_c0_seq8	849	1338	227	19.7287	3.39863	-2.53727	0.00070435	0.0428461	yes
comp31198_c0_seq4	1020	20	975	0.24546	12.1504	5.62937	0.00070638	0.0429441	yes
comp42805_c0_seq1	3800	9017	2591	29.705	8.66702	-1.7771	0.00070869	0.043059	yes
comp30350_c0_seq1	2083	2576	6681	15.4813	40.7698	1.39697	0.00071426	0.0433717	yes
comp41432_c0_seq4	3124	4703	737	18.8458	2.99877	-2.6518	0.00071692	0.0434817	yes
comp37043_c0_seq2	2540	3952	661	19.4775	3.30791	-2.55782	0.00072565	0.0439477	yes
comp44292_c0_seq1	361	685	155	23.7539	5.45771	-2.12179	0.00073433	0.0444324	yes
comp35912_c0_seq5	1859	9730	4683	65.5216	32.0207	-1.03296	0.00073526	0.0444362	yes
comp36911_c0_seq3	1102	2327	4956	26.4342	57.1657	1.11275	0.00073523	0.0444362	yes
comp24375_c0_seq1	854	2926	1124	42.8911	16.7299	-1.35825	0.00073649	0.0444843	yes
comp28035_c0_seq2	1932	2466	266	15.9785	1.75009	-3.19063	0.00074511	0.0449784	yes
comp27912_c0_seq4	1712	3757	7893	27.4719	58.6036	1.09303	0.00074961	0.0452234	yes
comp40378_c0_seq12	4320	3695	11172	10.7073	32.8725	1.61828	0.00075606	0.0455857	yes
comp24950_c0_seq1	211	115	433	6.82285	26.085	1.93477	0.00075939	0.0457595	yes
comp41281_c0_seq5	5003	16635	6294	41.6239	15.9912	-1.38013	0.00076632	0.0461228	yes
comp40045_c0_seq1	3645	7757	2023	26.6408	7.05479	-1.91696	0.00076625	0.0461228	yes
comp24391_c0_seq3	1271	77	1338	0.758396	13.3812	4.14112	0.00077089	0.0463706	yes
comp37195_c0_seq1	2208	3803	8660	21.5615	49.8546	1.20927	0.00077429	0.0465478	yes
comp41659_c0_seq25	2494	4727	1081	23.7268	5.50954	-2.10652	0.00077828	0.0467602	yes
comp43084_c0_seq31	1182	524	2200	5.54964	23.6587	2.09191	0.00078057	0.0468703	yes
comp42577_c0_seq11	2726	1277	5200	5.86429	24.2473	2.04779	0.00078222	0.0469419	yes
comp35912_c0_seq8	2152	10165	4690	59.1311	27.7023	-1.09391	0.00078596	0.0471112	yes
comp13713_c0_seq1	575	1537	3028	33.4624	66.9382	1.00029	0.00078697	0.0471441	yes
comp16968_c0_seq1	353	10	340	0.35463	12.2431	5.1095	0.00079282	0.0474668	yes
comp43079_c0_seq3	3463	10132	3523	36.6263	12.9314	-1.502	0.0007951	0.0475755	yes
comp29322_c0_seq3	2182	22	1989	0.126217	11.5869	6.52044	0.00079575	0.0475866	yes
comp38865_c0_seq2	2994	4418	689	18.4725	2.92519	-2.65878	0.00079789	0.0476867	yes
comp40378_c0_seq6	4350	3702	11173	10.6536	32.6487	1.61568	0.00079866	0.0477049	yes
comp42292_c0_seq1	2309	470	3187	2.54815	17.5446	2.78351	0.00079973	0.047741	yes
comp37303_c1_seq1	2004	3027	7215	18.9089	45.7641	1.27515	0.00080067	0.0477693	yes
comp42173_c0_seq15	2209	2507	188	14.2072	1.0818	-3.71512	0.00080682	0.0480522	yes
comp42063_c0_seq6	1757	1738	4901	12.3831	35.4568	1.51769	0.00081606	0.0485129	yes
comp39454_c0_seq4	3303	377	3884	1.42884	14.9471	3.38695	0.00081645	0.0485129	yes
comp38865_c0_seq8	3422	4859	707	17.7753	2.62619	-2.75884	0.000818	0.0485769	yes
comp39700_c0_seq1	2480	1043	4488	5.26482	23.0031	2.12738	0.00082284	0.048836	yes
comp35847_c0_seq6	1757	41	1657	0.292121	11.9877	5.35885	0.000828	0.0490854	yes
comp42950_c0_seq1	889	398	1653	5.60444	23.6351	2.07629	0.00082787	0.0490854	yes
comp36750_c0_seq22	1390	20	1274	0.180122	11.6504	6.01526	0.00083648	0.0495021	yes
comp37953_c0_seq7	903	6	805	0.0831791	11.3317	7.08992	0.00085341	0.0503586	yes
comp36502_c0_seq2	1988	2461	6301	15.4969	40.2883	1.37838	0.00086383	0.0509441	yes
comp33124_c0_seq5	763	711	2049	11.6653	34.1353	1.54904	0.00086442	0.0509496	yes
comp9156_c0_seq1	231	185	570	10.0256	31.3653	1.64548	0.00087645	0.0516289	yes
comp25186_c1_seq4	1080	402	1843	4.65965	21.6914	2.21883	0.00088017	0.0518182	yes
comp42457_c0_seq1	5825	1010	7570	2.17058	16.5191	2.92798	0.00088085	0.0518285	yes
comp11291_c0_seq2	869	430	1681	6.1944	24.5886	1.98895	0.00088611	0.052108	yes
comp42798_c1_seq4	4198	546	5040	1.62817	15.2607	3.22849	0.00088754	0.0521622	yes
comp42798_c1_seq38	4412	556	5254	1.57758	15.137	3.2623	0.00088963	0.0522551	yes
comp31308_c0_seq3	2824	4824	10924	21.3842	49.1703	1.20124	0.00089452	0.0525122	yes
comp29520_c0_seq7	527	546	1499	12.9698	36.1557	1.47907	0.00090174	0.0529041	yes
comp37205_c0_seq2	1077	2192	4673	25.4786	55.1526	1.11414	0.00090223	0.0529041	yes
comp41992_c0_seq4	1713	665	2968	4.85976	22.0238	2.18011	0.00090391	0.0529538	yes
comp38637_c0_seq9	1963	176	2163	1.12239	14.0063	3.64143	0.00090411	0.0529538	yes
comp25186_c1_seq2	1562	666	2818	5.33757	22.9322	2.10312	0.00090709	0.0530979	yes
comp43769_c1_seq1	822	732	2144	11.1478	33.1542	1.57243	0.0009094	0.0531678	yes
comp43389_c0_seq5	1573	360	2224	2.865	17.9718	2.64913	0.00091015	0.0531678	yes
comp38185_c0_seq7	1914	81	1877	0.529778	12.4655	4.5564	0.00091036	0.0531678	yes
comp37045_c0_seq1	2901	79	2727	0.340902	11.9488	5.13136	0.00091022	0.0531678	yes
comp43493_c0_seq14	3686	2525	8347	8.57545	28.7847	1.74702	0.00091211	0.0532397	yes
comp42791_c1_seq5	3231	7380	2128	28.5937	8.37184	-1.77208	0.00091264	0.0532403	yes
comp42753_c0_seq4	2614	6395	1963	30.6257	9.54554	-1.68184	0.00091417	0.0532992	yes
comp38621_c0_seq18	1447	61	1417	0.52773	12.4476	4.55993	0.0009164	0.0533988	yes
comp43483_c0_seq4	6257	1486	8943	2.97306	18.1678	2.61137	0.00092559	0.0539036	yes
comp25029_c0_seq2	773	1407	3109	22.7859	51.1243	1.16587	0.00093174	0.0542002	yes
comp32311_c0_seq2	2676	3049	8030	14.2634	38.1431	1.41911	0.00093129	0.0542002	yes
comp39454_c0_seq2	3416	377	3918	1.38157	14.5792	3.39952	0.00093303	0.0542444	yes
comp40378_c0_seq7	4457	3721	11185	10.4512	31.8992	1.60984	0.00094498	0.0548147	yes
comp29784_c0_seq1	1136	1375	3531	15.1522	39.5099	1.38269	0.00094425	0.0548147	yes
comp35912_c0_seq4	1968	9600	4561	61.0656	29.4592	-1.05164	0.00094445	0.0548147	yes
comp43079_c0_seq23	3525	9850	3382	34.9806	12.1955	-1.52021	0.00094562	0.0548208	yes
comp43588_c0_seq14	1405	48	1339	0.427677	12.1141	4.82402	0.00094743	0.0548947	yes
comp35850_c0_seq6	1712	3886	7973	28.4151	59.1976	1.05888	0.00095312	0.055162	yes
comp42717_c1_seq5	4336	738	5552	2.13068	16.2759	2.93336	0.00095299	0.055162	yes
comp43079_c0_seq25	3646	10253	3541	35.2034	12.3451	-1.51178	0.00095391	0.0551765	yes
comp40782_c0_seq13	2892	4507	820	19.5092	3.60414	-2.43643	0.00096511	0.0557386	yes
comp32314_c0_seq7	518	870	1973	21.0252	48.4154	1.20335	0.00096491	0.0557386	yes
comp35912_c0_seq2	2261	10035	4568	55.5607	25.681	-1.11336	0.00096526	0.0557386	yes
comp38914_c0_seq15	1227	1939	361	19.7826	3.7398	-2.4032	0.00096704	0.0558099	yes
comp37953_c0_seq2	967	7	846	0.0906196	11.1206	6.9392	0.00096802	0.055835	yes
comp43514_c0_seq58	2443	4302	941	22.0444	4.89612	-2.1707	0.00098276	0.0566288	yes
comp38444_c0_seq1	504	547	1464	13.5865	36.923	1.44234	0.00098344	0.0566288	yes
comp38865_c0_seq6	3197	4338	612	16.9863	2.4333	-2.80338	0.00098326	0.0566288	yes
comp38187_c0_seq2	3004	12	2592	0.0500071	10.9678	7.77693	0.00098561	0.0567219	yes
comp38865_c0_seq7	2769	3897	594	17.6181	2.72678	-2.69179	0.00098723	0.0567832	yes
comp23696_c0_seq1	1133	10	993	0.110489	11.1405	6.65576	0.00098826	0.0568105	yes
comp12302_c0_seq2	752	555	1759	9.23902	29.7327	1.68624	0.00099119	0.056947	yes
comp33577_c0_seq1	612	537	2	10.9843	0.0415398	-8.04674	0.0010015	0.0575071	yes
comp36391_c0_seq4	774	91	891	1.47181	14.6326	3.31353	0.0010159	0.0582686	yes
comp35576_c0_seq1	1945	3314	699	21.3296	4.56818	-2.22317	0.0010183	0.0583736	yes
comp42063_c0_seq9	1724	1588	4543	11.5309	33.4959	1.53848	0.0010222	0.0585317	yes
comp42063_c0_seq10	1724	1588	4543	11.5309	33.4959	1.53848	0.0010222	0.0585317	yes
comp42753_c0_seq2	2889	6964	2148	30.176	9.45089	-1.67488	0.0010303	0.0589625	yes
comp30566_c0_seq5	579	10	517	0.216208	11.3501	5.71413	0.0010405	0.059513	yes
comp24787_c0_seq1	2741	6007	1701	27.4346	7.88826	-1.79822	0.0010411	0.0595141	yes
comp41575_c0_seq7	2571	4543	10070	22.1203	49.7867	1.17039	0.001051	0.0600465	yes
comp34786_c0_seq1	2287	3528	647	19.3114	3.59604	-2.42497	0.0010539	0.0601786	yes
comp31961_c1_seq2	895	28	832	0.391639	11.8164	4.91513	0.0010546	0.0601851	yes
comp28153_c0_seq2	610	230	1028	4.72007	21.4215	2.18218	0.001057	0.0602214	yes
comp34884_c0_seq1	979	3459	1405	44.2302	18.2423	-1.27774	0.001056	0.0602214	yes
comp40378_c0_seq9	4409	3852	11244	10.937	32.4165	1.56752	0.0010641	0.0604862	yes
comp41300_c0_seq14	669	652	27	12.2003	0.513007	-4.5718	0.0010677	0.0605951	yes
comp41493_c0_seq8	2608	3170	354	15.2161	1.72537	-3.14062	0.0010719	0.0607661	yes
comp31040_c0_seq3	1033	601	2121	7.28324	26.0991	1.84135	0.0010905	0.0617864	yes
comp32276_c0_seq1	1505	1386	34	11.5286	0.287163	-5.32721	0.0010956	0.0620067	yes
comp38209_c0_seq1	2940	46	2589	0.195867	11.1936	5.83666	0.0010975	0.062074	yes
comp23413_c0_seq1	689	751	1990	13.6449	36.713	1.42793	0.0011051	0.0624065	yes
comp40208_c0_seq1	2955	7025	14088	29.7605	60.6007	1.02594	0.0011144	0.0628623	yes
comp23525_c0_seq1	1316	814	2778	7.74318	26.8326	1.79299	0.0011297	0.0636553	yes
comp9454_c0_seq1	1292	270	1726	2.61609	16.981	2.69844	0.0011452	0.0644932	yes
comp41575_c0_seq3	2653	4592	10197	21.6678	48.8564	1.17299	0.0011487	0.0646548	yes
comp43514_c0_seq28	2329	3930	842	21.1239	4.59546	-2.2006	0.0011504	0.0647149	yes
comp39727_c0_seq1	1037	2237	4616	27.0046	56.5813	1.06712	0.0011538	0.0648705	yes
comp41785_c0_seq2	4237	6115	1031	18.0671	3.09304	-2.54627	0.0011632	0.0653632	yes
comp35951_c0_seq1	3740	3775	10284	12.6356	34.9524	1.46789	0.001169	0.0656171	yes
comp36074_c0_seq2	1001	159	1225	1.98845	15.5556	2.96772	0.0011706	0.065635	yes
comp38341_c0_seq1	1680	3440	929	25.633	7.02898	-1.86662	0.0011704	0.065635	yes
comp40181_c0_seq11	1933	3998	8350	25.8918	54.9086	1.08454	0.0011836	0.0663223	yes
comp34171_c0_seq1	4974	7617	17629	19.1703	45.0514	1.2327	0.0011842	0.0663223	yes
comp33124_c0_seq3	990	865	2504	10.9378	32.1503	1.5555	0.0011857	0.0663364	yes
comp28198_c0_seq2	827	824	2254	12.473	34.6445	1.47381	0.0011901	0.0665462	yes
comp38637_c0_seq4	2063	189	2197	1.14687	13.5368	3.56112	0.001197	0.0668955	yes
comp43874_c0_seq1	1180	1112	3111	11.7971	33.5123	1.50626	0.0012077	0.0674567	yes
comp36770_c0_seq1	1300	673	2498	6.48071	24.425	1.91414	0.0012084	0.067459	yes
comp34192_c0_seq4	2410	2592	207	13.4638	1.09179	-3.62432	0.0012094	0.0674781	yes
comp28038_c0_seq1	844	388	1533	5.75493	23.088	2.00427	0.0012113	0.0675473	yes
comp36779_c0_seq1	2236	1640	5126	9.18169	29.1402	1.66618	0.0012198	0.0679752	yes
comp43312_c0_seq7	2589	7412	2674	35.8389	13.1285	-1.44882	0.0012203	0.0679752	yes
comp43588_c0_seq21	1311	47	1206	0.448793	11.6931	4.70347	0.0012266	0.068289	yes
comp42220_c0_seq3	2554	4144	856	20.3119	4.26029	-2.2533	0.0012374	0.0688528	yes
comp37604_c1_seq3	629	1192	2555	23.7234	51.6329	1.12198	0.0012409	0.0690101	yes
comp43377_c0_seq8	1128	35	1021	0.388427	11.5054	4.88853	0.0012417	0.0690171	yes
comp43444_c0_seq22	1193	59	1137	0.619102	12.1145	4.29042	0.0012498	0.0694296	yes
comp23672_c0_seq1	1550	121	1589	0.977247	13.031	3.73708	0.0012524	0.0695364	yes
comp23696_c0_seq3	690	3	572	0.0544281	10.5374	7.59695	0.0012537	0.0695708	yes
comp37043_c0_seq3	2585	3556	563	17.2207	2.76843	-2.63701	0.0012586	0.0698049	yes
comp42552_c4_seq1	1770	117	1760	0.827491	12.6394	3.93304	0.0012609	0.0698947	yes
comp40782_c0_seq7	2786	4161	763	18.6968	3.4812	-2.42513	0.0012672	0.0702059	yes
comp34973_c0_seq1	3066	1083	4934	4.42188	20.4556	2.20977	0.0012695	0.0702953	yes
comp38120_c0_seq2	1879	3575	907	23.8177	6.13573	-1.95673	0.0012734	0.0704732	yes
comp28567_c0_seq2	1561	860	3077	6.89678	25.0559	1.86116	0.0012742	0.0704794	yes
comp44164_c0_seq1	767	880	2261	14.3628	37.4706	1.38343	0.0012756	0.0705187	yes
comp41183_c0_seq2	1252	2939	5873	29.3864	59.6268	1.02081	0.0012787	0.070652	yes
comp28851_c0_seq3	1177	168	1382	1.78683	14.9251	3.06227	0.0012796	0.0706636	yes
comp43514_c0_seq4	2964	4815	1005	20.3362	4.30997	-2.2383	0.0012814	0.0707144	yes
comp40673_c0_seq2	1907	2658	434	17.4484	2.89284	-2.59253	0.0012819	0.0707144	yes
comp41785_c0_seq10	4192	6016	1037	17.9654	3.14444	-2.51435	0.0012894	0.0710574	yes
comp42063_c0_seq2	1691	1438	4185	10.6455	31.4585	1.56321	0.0012902	0.0710574	yes
comp42655_c0_seq5	3593	5245	931	18.2742	3.29366	-2.47205	0.0012901	0.0710574	yes
comp28532_c0_seq1	1657	1979	4999	14.9511	38.3483	1.35891	0.0012965	0.071366	yes
comp36564_c1_seq2	1324	11	1104	0.104005	10.5991	6.67113	0.0013121	0.0721859	yes
comp39388_c1_seq16	1030	2879	1031	34.9909	12.7235	-1.45948	0.0013161	0.0723283	yes
comp40208_c1_seq1	1341	2849	5864	26.5959	55.5842	1.06347	0.0013155	0.0723283	yes
comp35912_c0_seq6	2258	9752	4498	54.0655	25.321	-1.09437	0.0013194	0.0723932	yes
comp36768_c0_seq2	2862	14119	6917	61.7568	30.7209	-1.00738	0.001319	0.0723932	yes
comp41799_c0_seq5	5205	3478	11282	8.36488	27.5519	1.71973	0.0013212	0.0724308	yes
comp42063_c0_seq1	1978	1830	5125	11.5818	32.9347	1.50775	0.0013215	0.0724308	yes
comp43000_c0_seq2	1209	2526	5225	26.1552	54.9346	1.07062	0.0013241	0.0725345	yes
comp28618_c0_seq1	888	1346	3103	18.975	44.4176	1.22703	0.001334	0.0729987	yes
comp33990_c0_seq3	917	927	2497	12.655	34.6127	1.4516	0.0013505	0.0738622	yes
comp41575_c0_seq8	2721	4572	10155	21.0343	47.4392	1.17333	0.0013529	0.073954	yes
comp38621_c0_seq8	1790	79	1660	0.55249	11.788	4.41523	0.0013549	0.0739667	yes
comp27281_c0_seq1	679	32	635	0.589971	11.8875	4.33265	0.001355	0.0739667	yes
comp43341_c1_seq4	3577	399	3911	1.39638	13.8981	3.31512	0.0013596	0.0741619	yes
comp32637_c0_seq2	3172	2270	7107	8.95867	28.4799	1.66859	0.0013722	0.0748094	yes
comp42214_c0_seq1	1083	249	1462	2.8782	17.1595	2.57577	0.0013853	0.0754432	yes
comp41707_c0_seq5	3936	6602	1469	20.9977	4.74409	-2.14603	0.0013968	0.0760291	yes
comp27869_c0_seq5	520	474	1329	11.4111	32.4869	1.50942	0.0014138	0.0769136	yes
comp40378_c0_seq8	4565	3925	11285	10.7634	31.4229	1.54568	0.0014158	0.0769815	yes
comp40264_c0_seq2	2941	3288	333	13.9955	1.43925	-3.28157	0.0014244	0.077408	yes
comp31163_c0_seq3	2387	2890	365	15.1564	1.94369	-2.96306	0.0014303	0.0776874	yes
comp39544_c0_seq28	2093	42	1787	0.251206	10.8528	5.43305	0.0014379	0.0780175	yes
comp32311_c0_seq4	2260	2786	6898	15.432	38.7972	1.33002	0.0014479	0.0785185	yes
comp42452_c0_seq3	2314	3841	8530	20.7793	46.8567	1.17311	0.001451	0.078645	yes
comp43079_c0_seq47	3737	9831	3415	32.9325	11.6159	-1.50341	0.0014578	0.07893	yes
comp31798_c0_seq1	1485	1123	3410	9.46682	29.1886	1.62446	0.0014615	0.0790885	yes
comp41915_c1_seq32	5805	8135	1400	17.5431	3.06557	-2.51667	0.0014639	0.0791766	yes
comp40378_c0_seq16	4595	3932	11286	10.7122	31.2205	1.54324	0.0014848	0.0802223	yes
comp32932_c0_seq2	2007	3364	7435	20.9826	47.089	1.1662	0.0014844	0.0802223	yes
comp41493_c0_seq14	2754	3249	392	14.7685	1.80929	-3.02903	0.001492	0.0805688	yes
comp43277_c1_seq8	1071	863	2542	10.0872	30.1698	1.58057	0.0014955	0.0807152	yes
comp24017_c0_seq2	1516	1139	3462	9.40536	29.0278	1.62588	0.0014967	0.0807375	yes
comp40851_c1_seq4	544	134	746	3.08359	17.4311	2.49898	0.0014978	0.0807543	yes
comp9093_c0_seq1	1231	1905	387	19.3726	3.99612	-2.27734	0.0015088	0.0813046	yes
comp36750_c0_seq23	1197	17	993	0.177789	10.5449	5.89023	0.0015176	0.0817358	yes
comp32362_c0_seq2	1378	794	2733	7.2131	25.2102	1.80532	0.0015247	0.082075	yes
comp23105_c0_seq1	571	116	730	2.54315	16.2507	2.67581	0.0015296	0.0822092	yes
comp42816_c0_seq7	1123	1104	2979	12.3067	33.7192	1.45413	0.0015385	0.0826062	yes
comp35847_c0_seq27	2000	45	1701	0.281665	10.8109	5.26236	0.001541	0.0826752	yes
comp42743_c0_seq6	1528	6088	2737	49.8772	22.7687	-1.13133	0.0015415	0.0826752	yes
comp39745_c0_seq3	3025	11504	5051	47.6074	21.2245	-1.16545	0.0015424	0.0826802	yes
comp36735_c0_seq3	1411	4105	1541	36.4197	13.8823	-1.39147	0.0015444	0.0827441	yes
comp41196_c0_seq1	4213	892	5452	2.65048	16.4494	2.63371	0.0015533	0.083134	yes
comp40264_c0_seq5	2962	3268	334	13.8117	1.43333	-3.26845	0.0015564	0.0832564	yes
comp35547_c0_seq18	1372	82	1299	0.748188	12.0349	4.00768	0.0015634	0.0835872	yes
comp42035_c0_seq2	1906	693	3038	4.55157	20.2605	2.15424	0.0015679	0.0837841	yes
comp35912_c0_seq1	2367	9622	4376	50.8883	23.4998	-1.11468	0.0015692	0.0838098	yes
comp34582_c0_seq1	1350	1345	3600	12.4721	33.8965	1.44243	0.0015917	0.084923	yes
comp30027_c0_seq1	1724	933	3300	6.77478	24.3312	1.84456	0.0015942	0.0850121	yes
comp38185_c0_seq3	2203	83	1953	0.471644	11.2687	4.57848	0.0015956	0.0850425	yes
comp41665_c0_seq3	2105	3765	8099	22.3905	48.9064	1.12714	0.0016098	0.0857547	yes
comp42164_c0_seq1	2816	5965	12141	26.5173	54.8034	1.04734	0.0016244	0.0864875	yes
comp42063_c0_seq12	1945	1680	4767	10.8129	31.1538	1.52666	0.0016298	0.086595	yes
comp42063_c0_seq8	1945	1680	4767	10.8129	31.1538	1.52666	0.0016298	0.086595	yes
comp41659_c0_seq13	3352	5687	1330	21.2388	5.04352	-2.0742	0.0016286	0.086595	yes
comp43187_c1_seq9	3448	3316	8991	12.0392	33.1457	1.46108	0.0016276	0.086595	yes
comp9323_c0_seq1	662	858	2067	16.2248	39.6888	1.29053	0.0016317	0.086651	yes
comp36714_c0_seq1	1764	2588	497	18.3661	3.58133	-2.35848	0.0016422	0.0871634	yes
comp39909_c0_seq3	1917	3399	840	22.1963	5.56985	-1.99461	0.0016509	0.0875798	yes
comp36307_c0_seq18	3124	11775	5181	47.1846	21.0809	-1.16238	0.0016551	0.0877571	yes
comp41311_c0_seq6	3205	3013	8236	11.7685	32.6644	1.47278	0.001657	0.0878124	yes
comp43514_c0_seq66	3168	5141	1145	20.3148	4.59416	-2.14466	0.0016792	0.0889429	yes
comp43257_c2_seq13	1867	1724	4742	11.5596	32.2852	1.48178	0.0016846	0.0891367	yes
comp43610_c0_seq9	474	782	178	20.6528	4.7734	-2.11325	0.0016838	0.0891367	yes
comp29141_c0_seq1	1363	1202	3370	11.0398	31.4282	1.50935	0.0016936	0.0895667	yes
comp42879_c0_seq11	3184	13875	6566	54.552	26.2128	-1.05736	0.0016961	0.0896526	yes
comp40378_c0_seq21	4702	3951	11298	10.519	30.5425	1.53782	0.0017169	0.0907053	yes
comp31282_c0_seq1	794	942	124	14.8519	1.98512	-2.90335	0.0017537	0.092554	yes
comp30710_c0_seq1	1971	2122	5463	13.4775	35.2315	1.38631	0.0017576	0.092712	yes
comp42449_c0_seq6	3240	5636	12169	21.7759	47.7415	1.13251	0.0017607	0.0928274	yes
comp40885_c0_seq3	3048	39	2450	0.160177	10.2173	5.99521	0.0017646	0.0929377	yes
comp33004_c0_seq1	2081	16	1642	0.0962495	10.0297	6.70328	0.001767	0.0929685	yes
comp41915_c1_seq10	5966	8063	1385	16.9186	2.95089	-2.51939	0.0017703	0.0930943	yes
comp42577_c0_seq7	11700	9453	27418	10.1143	29.7876	1.55832	0.0017794	0.0934927	yes
comp30084_c0_seq2	874	1390	3091	19.9092	44.9545	1.17503	0.0017906	0.0940171	yes
comp24048_c0_seq1	662	942	2178	17.8133	41.8202	1.23125	0.0017997	0.094336	yes
comp28068_c0_seq3	533	167	786	3.92229	18.7448	2.25672	0.0018018	0.094336	yes
comp41183_c0_seq18	1273	2659	5403	26.1481	53.9501	1.04492	0.0018017	0.094336	yes
comp29520_c0_seq4	620	564	1553	11.3878	31.8395	1.48333	0.0017999	0.094336	yes
comp42527_c1_seq1	7608	808	7903	1.32951	13.2041	3.31202	0.0018022	0.094336	yes
comp39544_c0_seq10	2366	41	1924	0.21693	10.3366	5.57438	0.0018063	0.0945023	yes
comp43459_c0_seq11	1185	14	944	0.147897	10.126	6.09733	0.0018193	0.0951339	yes
comp42449_c0_seq21	1620	3280	6724	25.346	52.7593	1.05767	0.0018312	0.0957073	yes
comp42930_c3_seq2	1179	6	915	0.0637072	9.86491	7.27471	0.0018352	0.0958674	yes
comp23610_c0_seq1	1870	3305	7079	22.1249	48.119	1.12094	0.0018381	0.09597	yes
comp28273_c0_seq2	1753	831	3102	5.9343	22.4929	1.92232	0.0018432	0.0960613	yes
comp41890_c0_seq1	3293	12018	5255	45.6868	20.2846	-1.17139	0.0018436	0.0960613	yes
comp32437_c0_seq1	1880	4158	8290	27.6871	56.0509	1.01752	0.0018421	0.0960613	yes
comp43117_c0_seq4	1080	2115	594	24.5153	6.99115	-1.81008	0.0018524	0.0964708	yes
comp43034_c0_seq2	2753	3599	8564	16.3654	39.5418	1.27273	0.001859	0.0967653	yes
comp23761_c0_seq1	899	131	1010	1.82416	14.2806	2.96876	0.0018675	0.0971584	yes
comp42879_c0_seq15	3259	13788	6493	52.9624	25.3249	-1.06441	0.0018754	0.0974704	yes
comp42196_c0_seq3	5130	1966	8205	4.79752	20.3305	2.08328	0.0018909	0.0981763	yes
comp43588_c0_seq4	1639	49	1376	0.374255	10.6715	4.8336	0.001911	0.0991506	yes
comp42577_c0_seq26	11760	9595	27534	10.2138	29.761	1.5429	0.0019222	0.0995995	yes
comp43187_c1_seq1	3637	3493	9353	12.0228	32.6884	1.443	0.0019253	0.0997097	yes
comp33987_c0_seq2	3852	7821	15968	25.4171	52.6927	1.0518	0.0019309	0.0999492	yes
comp43514_c0_seq27	3195	5114	1160	20.0374	4.61502	-2.11829	0.0019477	0.100717	yes
comp38621_c0_seq24	1654	65	1425	0.491959	10.9513	4.47642	0.0019519	0.100832	yes
comp40942_c0_seq2	2639	619	3445	2.93631	16.5934	2.49853	0.001951	0.100832	yes
comp41821_c0_seq1	3247	102	2728	0.39325	10.6794	4.76324	0.0019573	0.10106	yes
comp39020_c0_seq13	869	9	679	0.12965	9.93198	6.25938	0.0019652	0.101366	yes
comp40673_c0_seq8	2026	2598	421	16.0528	2.64137	-2.60347	0.0019691	0.101455	yes
comp35847_c0_seq20	2098	45	1704	0.268508	10.3241	5.2649	0.0019686	0.101455	yes
comp38621_c0_seq22	1999	81	1726	0.507251	10.9752	4.43541	0.0019699	0.101455	yes
comp23870_c0_seq2	725	583	1680	10.0666	29.4549	1.54894	0.0019725	0.101538	yes
comp9840_c0_seq1	733	8	573	0.136627	9.93657	6.18443	0.001982	0.101976	yes
comp40185_c1_seq6	1319	927	2834	8.79803	27.3112	1.63424	0.001997	0.102691	yes
comp42392_c1_seq12	2075	3473	837	20.9526	5.12735	-2.03084	0.0019979	0.102691	yes
comp29447_c0_seq3	926	1734	3625	23.4417	49.7603	1.08592	0.0020007	0.102783	yes
comp39753_c0_seq2	1937	577	2765	3.72904	18.1448	2.28268	0.002002	0.102798	yes
comp43324_c0_seq1	342	71	426	2.59886	15.8332	2.607	0.0020042	0.10286	yes
comp25027_c0_seq1	1796	736	2942	5.13006	20.822	2.02106	0.002011	0.103157	yes
comp33052_c0_seq2	1234	1048	36	10.6316	0.370829	-4.84146	0.002015	0.103311	yes
comp42063_c0_seq5	1912	1530	4409	10.0174	29.3115	1.54896	0.0020229	0.103664	yes
comp42449_c0_seq9	3099	5350	11478	21.6114	47.0794	1.1233	0.0020256	0.10375	yes
comp39745_c0_seq4	3211	11480	5015	44.7561	19.8526	-1.17276	0.0020339	0.104123	yes
comp43330_c0_seq1	3256	1246	5163	4.79054	20.156	2.07295	0.0020387	0.104317	yes
comp8810_c0_seq1	888	242	1218	3.41156	17.4349	2.35348	0.002078	0.106222	yes
comp39909_c0_seq8	429	680	155	19.8428	4.59262	-2.11122	0.0020906	0.106812	yes
comp39745_c0_seq18	3296	11744	5139	44.6046	19.8188	-1.17032	0.0021047	0.107426	yes
comp20084_c0_seq1	2306	56	1867	0.304004	10.2913	5.08119	0.0021151	0.107849	yes
comp41689_c0_seq6	1465	1225	3450	10.4677	29.9342	1.51586	0.0021193	0.108009	yes
comp24099_c0_seq1	3323	716	4164	2.69733	15.9282	2.56198	0.0021207	0.108027	yes
comp31937_c0_seq1	819	981	143	14.9946	2.21941	-2.7562	0.0021235	0.108062	yes
comp36307_c0_seq9	1928	7770	3617	50.4504	23.8467	-1.08108	0.0021228	0.108062	yes
comp41779_c0_seq1	2299	2196	166	11.9576	0.917815	-3.70358	0.0021346	0.108519	yes
comp32865_c0_seq2	845	173	1039	2.56295	15.6295	2.60839	0.0021374	0.108564	yes
comp42767_c0_seq40	4494	10629	3598	29.6081	10.1769	-1.5407	0.0021376	0.108564	yes
comp40046_c0_seq4	1291	4012	1631	38.9032	16.0588	-1.27652	0.0021449	0.108827	yes
comp39454_c0_seq1	3426	627	4053	2.29103	15.0375	2.71449	0.002149	0.108981	yes
comp40665_c0_seq4	1369	3901	1506	35.6717	13.9832	-1.35108	0.0021662	0.109741	yes
comp42879_c0_seq5	441	1498	641	42.523	18.4759	-1.2026	0.0021672	0.109741	yes
comp43575_c2_seq15	1424	4689	1974	41.2212	17.6207	-1.22612	0.0021822	0.110391	yes
comp41928_c0_seq1	4571	444	4520	1.21597	12.5694	3.36973	0.0021846	0.110458	yes
comp35587_c0_seq1	3368	568	3871	2.11119	14.6096	2.79079	0.0021899	0.110672	yes
comp37306_c0_seq2	681	1001	209	18.4008	3.90108	-2.23783	0.0021935	0.110799	yes
comp27907_c0_seq2	2224	990	3751	5.57251	21.4387	1.94382	0.0022037	0.111259	yes
comp36893_c0_seq3	760	926	142	15.2527	2.37498	-2.68308	0.0022105	0.111344	yes
comp42494_c2_seq6	736	709	57	12.0592	0.984426	-3.61471	0.002209	0.111344	yes
comp41479_c0_seq28	1865	2722	564	18.2709	3.84403	-2.24886	0.0022119	0.111344	yes
comp39544_c0_seq6	2464	41	1927	0.208302	9.94093	5.57663	0.0022118	0.111344	yes
comp22041_c0_seq4	1457	1297	72	11.1437	0.628144	-4.149	0.0022186	0.111626	yes
comp43588_c0_seq9	1865	62	1539	0.416163	10.4893	4.65562	0.0022454	0.112864	yes
comp27978_c0_seq1	2915	1538	5332	6.60493	23.2508	1.81566	0.0022478	0.112929	yes
comp27197_c0_seq10	1205	1616	3758	16.7882	39.642	1.23958	0.0022537	0.11317	yes
comp32275_c0_seq1	1304	1605	253	15.4081	2.4662	-2.64332	0.002256	0.11323	yes
comp43421_c0_seq3	4135	1333	6014	4.03557	18.4873	2.19569	0.0022664	0.113696	yes
comp42505_c0_seq50	4542	1379	6430	3.80074	17.9949	2.24324	0.0023038	0.115516	yes
comp39180_c0_seq1	1786	1882	210	13.1913	1.4946	-3.14176	0.0023191	0.116226	yes
comp42767_c0_seq17	4412	10460	3591	29.6788	10.3458	-1.52038	0.002322	0.116315	yes
comp19158_c0_seq1	297	261	714	11.0011	30.5582	1.47392	0.0023327	0.116793	yes
comp35483_c0_seq3	1176	541	2002	5.75892	21.6393	1.90978	0.0023467	0.117437	yes
comp43221_c0_seq23	1846	164	1769	1.11215	12.181	3.45321	0.0023512	0.117547	yes
comp38621_c0_seq26	2079	82	1736	0.493753	10.6141	4.42604	0.0023503	0.117547	yes
comp30930_c0_seq4	985	1244	209	15.8101	2.69709	-2.55137	0.0023568	0.11777	yes
comp31163_c0_seq4	2640	2880	356	13.6565	1.71408	-2.99408	0.0023677	0.118249	yes
comp27306_c0_seq2	1383	585	2260	5.29523	20.7717	1.97186	0.0023687	0.118249	yes
comp33561_c0_seq4	2047	2433	5894	14.879	36.5998	1.29855	0.0023731	0.118411	yes
comp41385_c0_seq1	5236	5192	13494	12.4133	32.7587	1.4	0.0023804	0.118544	yes
comp39454_c0_seq9	3539	627	4087	2.21788	14.6795	2.72655	0.0023795	0.118544	yes
comp43635_c0_seq1	449	1673	758	46.6445	21.459	-1.12013	0.0023774	0.118544	yes
comp24093_c0_seq1	3226	2796	145	10.8498	0.571333	-4.2472	0.002398	0.119327	yes
comp23858_c0_seq2	1127	1125	2914	12.4962	32.8664	1.39512	0.0024017	0.119373	yes
comp24683_c0_seq1	790	732	1954	11.5994	31.4401	1.43856	0.0024052	0.119431	yes
comp41385_c0_seq2	5311	5263	13671	12.4053	32.7198	1.3992	0.0024047	0.119431	yes
comp24794_c0_seq1	893	349	1404	4.89243	19.9849	2.03029	0.0024128	0.119664	yes
comp41499_c1_seq6	2416	4074	1033	21.1093	5.43487	-1.95756	0.0024134	0.119664	yes
comp42834_c0_seq4	3854	62	2959	0.201387	9.75931	5.59874	0.0024166	0.119765	yes
comp43491_c7_seq1	383	372	33	12.1589	1.09522	-3.47272	0.0024209	0.119804	yes
comp39745_c0_seq5	3103	10968	4848	44.2483	19.8594	-1.1558	0.0024206	0.119804	yes
comp38120_c0_seq1	2066	3520	905	21.3286	5.56806	-1.93754	0.0024412	0.120697	yes
comp40810_c0_seq4	1903	3032	6601	19.9453	44.0917	1.14446	0.0024413	0.120697	yes
comp27141_c0_seq3	884	1713	3498	24.258	50.2983	1.05205	0.002446	0.120871	yes
comp43459_c0_seq14	1746	21	1317	0.150566	9.58799	5.99276	0.0024515	0.121084	yes
comp38371_c0_seq2	1441	1018	3048	8.84371	26.8867	1.60417	0.0024597	0.121431	yes
comp39997_c0_seq4	2582	2844	367	13.7887	1.80674	-2.93203	0.0024643	0.121599	yes
comp28277_c0_seq1	1267	3943	1630	38.9584	16.353	-1.25238	0.002466	0.121625	yes
comp43588_c0_seq18	1953	64	1582	0.410231	10.2965	4.64958	0.0024723	0.121877	yes
comp38565_c0_seq26	1736	1555	4199	11.2132	30.7455	1.45517	0.0024784	0.122119	yes
comp29520_c0_seq1	595	423	1262	8.89967	26.9605	1.59902	0.0024798	0.122129	yes
comp33927_c0_seq2	3150	3338	8421	13.2656	33.9812	1.35705	0.0024861	0.122327	yes
comp38914_c0_seq4	1480	1980	373	16.7477	3.20356	-2.38621	0.0024862	0.122327	yes
comp37678_c0_seq3	691	1479	474	26.7942	8.71939	-1.61962	0.0024997	0.122868	yes
comp34771_c0_seq4	1517	3173	6319	26.184	52.9479	1.01589	0.0025008	0.122868	yes
comp29624_c0_seq1	1211	1173	3065	12.1256	32.1716	1.40773	0.0025047	0.122971	yes
comp31901_c0_seq1	1616	1086	3320	8.41277	26.1146	1.6342	0.0025097	0.123128	yes
comp43141_c1_seq21	2602	580	3231	2.79043	15.7839	2.4999	0.0025118	0.123172	yes
comp43588_c0_seq2	1918	63	1549	0.41119	10.2657	4.64188	0.0025177	0.123402	yes
comp42279_c0_seq1	1992	1219	3887	7.66064	24.8034	1.695	0.0025443	0.124601	yes
comp28851_c0_seq4	825	108	861	1.63878	13.2659	3.01702	0.0025446	0.124601	yes
comp42505_c0_seq27	4498	1341	6244	3.73216	17.6453	2.2412	0.0025552	0.125001	yes
comp36307_c0_seq2	3202	11239	4978	43.9397	19.7615	-1.15283	0.0025576	0.125058	yes
comp36170_c0_seq1	2222	1742	4964	9.8142	28.3971	1.5328	0.0025588	0.125058	yes
comp42767_c0_seq5	4565	10497	3579	28.7856	9.96568	-1.53031	0.0025853	0.126293	yes
comp42852_c0_seq4	970	89	920	1.1486	12.056	3.3918	0.0026335	0.128525	yes
comp32435_c0_seq2	956	33	770	0.432122	10.2381	4.56636	0.0026359	0.12858	yes
comp41622_c0_seq6	2611	1092	4196	5.2356	20.4275	1.96408	0.0026372	0.128583	yes
comp32591_c0_seq1	1517	395	1986	3.25958	16.641	2.35198	0.002639	0.128609	yes
comp39360_c0_seq1	2280	172	2069	0.944375	11.5348	3.6105	0.0026672	0.129766	yes
comp25029_c0_seq1	799	1250	2720	19.5846	43.2721	1.14372	0.0026933	0.130944	yes
comp22698_c0_seq1	1327	2609	5270	24.6124	50.4807	1.03635	0.0027055	0.131422	yes
comp8582_c0_seq1	530	767	166	18.1163	3.98124	-2.186	0.0027057	0.131422	yes
comp23630_c0_seq1	588	325	1081	6.91921	23.3687	1.7559	0.0027181	0.131962	yes
comp34806_c0_seq1	1504	55	1212	0.457789	10.2433	4.48386	0.0027291	0.13237	yes
comp17433_c0_seq1	1204	881	5	9.1601	0.0527873	-7.43903	0.0027394	0.132744	yes
comp36259_c1_seq3	1206	1161	109	12.0513	1.14885	-3.39093	0.0027454	0.132972	yes
comp18703_c0_seq1	1067	914	52	10.7234	0.619477	-4.11357	0.0027482	0.133045	yes
comp43588_c0_seq30	2006	65	1592	0.405633	10.0878	4.6363	0.0027516	0.133147	yes
comp35847_c0_seq15	2028	45	1553	0.277776	9.73396	5.13103	0.002756	0.133296	yes
comp24482_c0_seq1	726	1966	758	33.8998	13.2715	-1.35295	0.0027682	0.133721	yes
comp42857_c1_seq1	2142	1681	49	9.82424	0.290779	-5.07835	0.002768	0.133721	yes
comp35119_c0_seq7	891	887	94	12.4623	1.34102	-3.21616	0.002814	0.135717	yes
comp39036_c0_seq4	537	1062	325	24.7572	7.69299	-1.68623	0.0028235	0.136111	yes
comp43592_c1_seq10	1534	46	1201	0.37539	9.95185	4.7285	0.0028337	0.136539	yes
comp30210_c0_seq2	1643	1766	4383	13.4556	33.9094	1.33348	0.0028523	0.13737	yes
comp32756_c0_seq1	515	493	1280	11.9837	31.5928	1.39853	0.0028701	0.138098	yes
comp28851_c0_seq5	2341	332	2457	1.77536	13.341	2.90968	0.0028724	0.138144	yes
comp43153_c0_seq12	4724	7422	16048	19.6681	43.1814	1.13456	0.0028926	0.13905	yes
comp34073_c0_seq1	1569	1084	3230	8.64882	26.1677	1.59721	0.002895	0.1391	yes
comp42312_c0_seq3	3843	7868	2493	25.6298	8.2459	-1.63607	0.0029076	0.13964	yes
comp35456_c0_seq2	1738	2393	494	17.2363	3.61296	-2.2542	0.0029187	0.140107	yes
comp43117_c0_seq1	1190	2210	643	23.2486	6.86831	-1.75911	0.0029212	0.140162	yes
comp35910_c0_seq1	2508	311	2525	1.55233	12.7973	3.04334	0.0029328	0.140503	yes
comp24573_c0_seq2	1152	480	1827	5.21602	20.1591	1.95041	0.002933	0.140503	yes
comp32908_c0_seq2	929	1002	2478	13.5021	33.9056	1.32834	0.0029338	0.140503	yes
comp26216_c0_seq2	951	407	1527	5.35753	20.4101	1.92964	0.0029431	0.140817	yes
comp24923_c0_seq1	1157	1195	3004	12.9296	33.0029	1.35192	0.0029499	0.141076	yes
comp43221_c0_seq20	1935	162	1765	1.04806	11.5944	3.46764	0.0029595	0.141469	yes
comp43514_c0_seq21	3870	5444	1163	17.6099	3.81992	-2.20477	0.0029646	0.141581	yes
comp41480_c0_seq3	3581	5216	11553	18.2341	41.0087	1.16929	0.0029633	0.141581	yes
comp32787_c0_seq1	2180	2017	5293	11.5824	30.8625	1.41392	0.002978	0.142154	yes
comp32430_c0_seq2	3963	225	3347	0.710737	10.7354	3.91691	0.0029918	0.142392	yes
comp9579_c0_seq1	843	1700	3386	25.2448	51.0558	1.01609	0.0029858	0.142392	yes
comp42767_c0_seq21	4567	10176	3465	27.8931	9.64402	-1.5322	0.002991	0.142392	yes
comp43383_c0_seq9	7777	19290	7094	31.0507	11.5948	-1.42114	0.0029905	0.142392	yes
comp43458_c0_seq8	1878	614	2662	4.09283	18.0177	2.13824	0.0029873	0.142392	yes
comp43449_c0_seq1	8454	5786	17261	8.56775	25.9531	1.59892	0.0029917	0.142392	yes
comp43388_c0_seq1	1390	3106	1060	27.9729	9.69342	-1.52895	0.0029927	0.142392	yes
comp38628_c0_seq1	2258	231	2153	1.28067	12.1201	3.24243	0.0030073	0.14302	yes
comp39997_c0_seq3	2600	2797	376	13.467	1.83823	-2.87303	0.0030161	0.143372	yes
comp42460_c0_seq5	679	26	540	0.479352	10.109	4.39842	0.0030301	0.143971	yes
comp32024_c0_seq1	1433	1287	101	11.243	0.895903	-3.64954	0.0030351	0.144141	yes
comp28500_c0_seq1	2235	1829	5039	10.2444	28.6585	1.48412	0.0030517	0.144862	yes
comp43141_c1_seq13	764	300	1173	4.91562	19.516	1.98921	0.0030573	0.145061	yes
comp36535_c0_seq2	1508	1563	3909	12.975	32.9496	1.34452	0.0030905	0.146456	yes
comp43240_c0_seq3	3970	10387	3975	32.7529	12.7272	-1.36371	0.003091	0.146456	yes
comp39745_c0_seq17	3289	10944	4812	41.6546	18.5972	-1.16339	0.0030973	0.146648	yes
comp40459_c0_seq2	3144	588	3568	2.34124	14.4254	2.62327	0.0030979	0.146648	yes
comp35847_c0_seq10	2278	44	1688	0.241796	9.419	5.28371	0.0030998	0.14667	yes
comp41811_c0_seq7	2910	4791	10147	20.6103	44.3232	1.1047	0.0031174	0.147367	yes
comp40305_c1_seq12	1001	1453	3210	18.1711	40.7621	1.16558	0.0031234	0.147582	yes
comp43114_c0_seq19	7593	18866	6997	31.1041	11.7134	-1.40894	0.0031497	0.148756	yes
comp23583_c0_seq2	2657	363	2720	1.71027	13.0126	2.92761	0.0031588	0.149049	yes
comp38565_c0_seq3	1372	1017	2913	9.27935	26.9881	1.54023	0.0031736	0.149678	yes
comp43383_c0_seq8	7756	19032	7009	30.7183	11.4869	-1.4191	0.0031806	0.149939	yes
comp30050_c0_seq1	596	129	709	2.70953	15.1212	2.48046	0.003217	0.151585	yes
comp42693_c0_seq5	8246	8418	21103	12.7796	32.5302	1.34794	0.0032277	0.152019	yes
comp43449_c0_seq3	8582	5799	17274	8.45893	25.5853	1.59677	0.0032319	0.152077	yes
comp35847_c0_seq16	2328	48	1719	0.258112	9.38596	5.18443	0.0032365	0.152224	yes
comp42449_c0_seq10	3634	5698	12231	19.6286	42.7822	1.12406	0.0032426	0.152441	yes
comp34164_c0_seq1	1967	3245	6849	20.652	44.2597	1.09972	0.0032467	0.152564	yes
comp37209_c1_seq1	1954	591	2651	3.78629	17.2453	2.18735	0.003258	0.153024	yes
comp43903_c0_seq1	433	48	416	1.38773	12.2121	3.13752	0.0032693	0.153485	yes
comp23938_c0_seq2	993	697	3	8.78687	0.0384024	-7.83801	0.0032815	0.153987	yes
comp40744_c0_seq1	2266	5585	2075	30.8542	11.6398	-1.4064	0.0033139	0.155365	yes
comp42743_c0_seq31	1489	5315	2438	44.6847	20.8125	-1.10233	0.003318	0.155486	yes
comp42505_c0_seq44	4865	1364	6378	3.5098	16.6643	2.2473	0.0033241	0.155701	yes
comp43514_c0_seq35	3897	5417	1178	17.4012	3.84239	-2.17911	0.0033431	0.156519	yes
comp36750_c0_seq8	1329	17	946	0.160131	9.04799	5.82028	0.0033473	0.156644	yes
comp43114_c0_seq11	7572	18608	6912	30.7638	11.6032	-1.40671	0.0033553	0.156947	yes
comp42880_c1_seq3	883	3086	1403	43.7508	20.1968	-1.11518	0.0033623	0.157202	yes
comp39753_c0_seq6	1795	465	2275	3.24294	16.1103	2.31261	0.0033669	0.157346	yes
comp38444_c0_seq4	493	408	1108	10.3601	28.5679	1.46336	0.0034062	0.158965	yes
comp42798_c1_seq34	2953	149	2390	0.631646	10.2878	4.02567	0.0034165	0.159373	yes
comp35847_c0_seq22	2126	45	1556	0.264972	9.3032	5.13382	0.0034228	0.159594	yes
comp43416_c0_seq1	762	340	1228	5.58566	20.4847	1.87475	0.0034298	0.159848	yes
comp34501_c0_seq1	3742	6289	13132	21.0392	44.608	1.08423	0.003476	0.161854	yes
comp27968_c1_seq1	314	543	153	21.6482	6.19367	-1.80538	0.0034963	0.162651	yes
comp38683_c0_seq1	5535	734	5532	1.66008	12.7043	2.93599	0.0034981	0.162661	yes
comp21916_c0_seq1	712	169	867	2.97137	15.4784	2.38105	0.0035139	0.163321	yes
comp31040_c0_seq5	714	343	1190	6.01377	21.1853	1.81672	0.0035276	0.163884	yes
comp38701_c0_seq6	1721	4450	1721	32.369	12.7112	-1.34852	0.0035349	0.164111	yes
comp35847_c0_seq26	2578	47	1854	0.228226	9.1414	5.32388	0.0035357	0.164111	yes
comp42693_c0_seq4	8392	8353	20982	12.4603	31.781	1.35083	0.0035497	0.164686	yes
comp36074_c0_seq1	1151	163	1170	1.77281	12.921	2.86561	0.0035621	0.165112	yes
comp35547_c0_seq15	2052	90	1611	0.549055	9.97939	4.18393	0.0035955	0.16651	yes
comp42082_c0_seq1	2354	749	3225	3.98314	17.4144	2.1283	0.0036011	0.166694	yes
comp15462_c0_seq1	1402	326	1686	2.91085	15.2861	2.3927	0.0036374	0.168298	yes
comp43163_c1_seq12	879	290	1222	4.13009	17.6713	2.09716	0.0036405	0.168365	yes
comp42799_c0_seq1	4177	6651	14085	19.933	42.8626	1.10456	0.0036547	0.168946	yes
comp36884_c0_seq3	2555	1514	4729	7.41798	23.5269	1.66521	0.0036736	0.169666	yes
comp42505_c0_seq2	4821	1326	6192	3.44316	16.326	2.24537	0.0036758	0.169675	yes
comp30940_c0_seq1	1523	1160	3240	9.53474	27.0415	1.50391	0.0036771	0.169675	yes
comp35291_c0_seq3	2380	2553	6210	13.4284	33.1666	1.30444	0.0036989	0.170604	yes
comp38637_c0_seq1	1725	535	2329	3.88254	17.1619	2.14414	0.0037051	0.170813	yes
comp30046_c0_seq4	1648	588	2368	4.46654	18.2646	2.03182	0.0037097	0.170948	yes
comp43340_c0_seq4	642	843	1904	16.4378	37.698	1.19747	0.0037132	0.171022	yes
comp9817_c0_seq1	470	36	405	0.95886	10.9533	3.51389	0.0037151	0.171022	yes
comp35847_c0_seq23	2376	44	1691	0.231823	9.04655	5.28627	0.0037459	0.172306	yes
comp24130_c0_seq5	1053	141	1044	1.67626	12.6025	2.9104	0.0037592	0.172763	yes
comp42449_c0_seq23	3493	5412	11540	19.3959	41.9946	1.11445	0.0037667	0.172952	yes
comp36103_c0_seq5	1627	2344	5121	18.0352	40.0086	1.14949	0.003772	0.173118	yes
comp35244_c0_seq1	3509	1468	5423	5.23713	19.6446	1.90728	0.0037738	0.173123	yes
comp23792_c0_seq1	2824	5581	11014	24.7399	49.5754	1.00278	0.003791	0.173757	yes
comp40484_c0_seq4	3719	3950	9624	13.296	32.8939	1.30683	0.003795	0.173862	yes
comp40836_c0_seq4	3209	3108	7845	12.1244	31.0749	1.35783	0.0038039	0.174192	yes
comp36735_c0_seq2	1678	3714	1307	27.7077	9.90078	-1.48467	0.003807	0.174256	yes
comp42849_c0_seq1	5409	12670	4649	29.3231	10.9252	-1.42438	0.003856	0.17642	yes
comp42433_c0_seq4	1177	1961	544	20.857	5.87501	-1.82787	0.0038607	0.176472	yes
comp38998_c0_seq1	2014	2475	5706	15.3839	36.0129	1.22709	0.0038623	0.176472	yes
comp28102_c0_seq1	1923	466	2331	3.03359	15.4081	2.34459	0.00387	0.176745	yes
comp41389_c0_seq5	1906	420	2226	2.75853	14.8453	2.42803	0.0038819	0.177209	yes
comp43588_c0_seq5	2152	64	1586	0.372296	9.368	4.65322	0.0038837	0.177213	yes
comp35847_c0_seq14	2426	48	1722	0.247686	9.02253	5.18695	0.0038897	0.177257	yes
comp42693_c0_seq1	8538	8288	20861	12.1519	31.0574	1.35375	0.0038916	0.177257	yes
comp32591_c0_seq2	1100	256	1310	2.91339	15.1379	2.37739	0.0039243	0.178588	yes
comp35119_c0_seq5	976	908	97	11.6463	1.2633	-3.20459	0.0039272	0.178641	yes
comp42849_c0_seq6	5431	12689	4663	29.2481	10.9137	-1.42221	0.0039413	0.179123	yes
comp42900_c0_seq1	395	805	268	25.5123	8.6243	-1.56471	0.0039642	0.180004	yes
comp29355_c0_seq2	1444	428	1896	3.71046	16.69	2.16932	0.0039633	0.180004	yes
comp42494_c2_seq2	705	588	43	10.4409	0.775292	-3.75137	0.0039687	0.180049	yes
comp40185_c1_seq8	1393	911	2700	8.18687	24.6376	1.58948	0.0039677	0.180049	yes
comp17881_c0_seq1	766	307	1153	5.01719	19.1332	1.93112	0.003971	0.180073	yes
comp22041_c0_seq1	1406	1121	66	9.98093	0.596684	-4.06413	0.0039753	0.180188	yes
comp40539_c0_seq3	3484	1653	5696	5.93944	20.7815	1.8069	0.0039807	0.180353	yes
comp41334_c1_seq5	805	267	1109	4.15208	17.5114	2.07639	0.0040038	0.1812	yes
comp41238_c0_seq3	2545	1340	4386	6.59125	21.9062	1.73271	0.0040071	0.181229	yes
comp39378_c0_seq1	1268	4266	1940	42.1165	19.4477	-1.11479	0.0040222	0.181591	yes
comp35119_c0_seq3	671	613	63	11.4364	1.19345	-3.26042	0.0040218	0.181591	yes
comp27316_c0_seq1	974	720	2020	9.25389	26.362	1.51033	0.0040219	0.181591	yes
comp42572_c0_seq6	3942	3330	8833	10.575	28.4825	1.42942	0.0040325	0.181976	yes
comp41820_c0_seq3	3913	3447	316	11.0276	1.02651	-3.4253	0.0040409	0.182194	yes
comp37295_c0_seq8	2144	523	2591	3.05371	15.3613	2.33067	0.0040395	0.182194	yes
comp33888_c0_seq1	736	921	2102	15.6651	36.3029	1.21253	0.0040451	0.182304	yes
comp43514_c0_seq53	2822	3927	902	17.4203	4.06289	-2.10019	0.0040488	0.18239	yes
comp35782_c0_seq1	1824	1704	189	11.6949	1.31711	-3.15043	0.0040905	0.184107	yes
comp43588_c0_seq22	2240	66	1629	0.368847	9.24398	4.64742	0.0041362	0.186082	yes
comp37857_c0_seq1	849	849	2101	12.5185	31.4561	1.32928	0.0041488	0.186567	yes
comp35847_c0_seq1	2676	47	1857	0.219868	8.82088	5.32621	0.0041643	0.187182	yes
comp38260_c0_seq3	1927	1412	3963	9.17284	26.1414	1.51089	0.0041684	0.187284	yes
comp40106_c0_seq2	1264	170	1235	1.68365	12.4196	2.88295	0.0041714	0.187336	yes
comp24195_c0_seq4	1357	1844	4079	17.0111	38.2085	1.16742	0.0041737	0.187357	yes
comp43421_c0_seq2	5591	1528	7045	3.42125	16.0169	2.227	0.0041822	0.187575	yes
comp43041_c1_seq17	860	1200	279	17.4676	4.12374	-2.08266	0.0041809	0.187575	yes
comp36307_c0_seq4	2006	7234	3414	45.1438	21.6331	-1.06129	0.0041851	0.187623	yes
comp36060_c0_seq2	1100	136	1047	1.54774	12.0987	2.96662	0.0042072	0.188448	yes
comp23516_c0_seq1	1090	2643	1005	30.3544	11.7199	-1.37294	0.0042057	0.188448	yes
comp34437_c0_seq3	908	1257	2761	17.3301	38.6515	1.15725	0.004211	0.188536	yes
comp43221_c0_seq25	2103	161	1773	0.958379	10.7166	3.4831	0.0042168	0.188713	yes
comp41644_c0_seq2	3043	3718	8528	15.2953	35.6231	1.21972	0.004231	0.189266	yes
comp31438_c0_seq3	588	798	1764	16.9893	38.1336	1.16643	0.0042357	0.189394	yes
comp42485_c0_seq4	1598	501	2132	3.92475	16.9589	2.11137	0.004241	0.189548	yes
comp9215_c0_seq1	402	1397	649	43.5032	20.5213	-1.084	0.0042466	0.189715	yes
comp39661_c0_seq1	2783	2131	108	9.58564	0.493283	-4.28039	0.0042522	0.1898	yes
comp34118_c0_seq1	2373	2950	6718	15.5623	35.9856	1.20936	0.0042857	0.191212	yes
comp32035_c0_seq3	3567	3427	422	12.0271	1.50382	-2.99959	0.0043059	0.19203	yes
comp41499_c1_seq1	633	1357	477	26.8366	9.57857	-1.48632	0.0043704	0.194683	yes
comp42569_c0_seq4	971	1165	223	15.0196	2.91925	-2.36317	0.0043711	0.194683	yes
comp39753_c0_seq4	4440	1256	5643	3.54126	16.1552	2.18967	0.0043793	0.194964	yes
comp41048_c0_seq31	1458	1128	3079	9.68506	26.8434	1.47074	0.0043878	0.195257	yes
comp37393_c0_seq2	3397	978	4348	3.60408	16.2697	2.17449	0.0043942	0.195403	yes
comp38243_c0_seq1	2590	88	1892	0.425337	9.28554	4.44831	0.0043949	0.195403	yes
comp33925_c2_seq1	2059	19	1364	0.115518	8.42062	6.18774	0.0044084	0.195834	yes
comp38057_c0_seq6	1578	5585	2627	44.3064	21.1611	-1.0661	0.004407	0.195834	yes
comp40389_c0_seq2	708	6	467	0.106089	8.38435	6.30436	0.0044304	0.196726	yes
comp42996_c1_seq2	1619	5221	2351	40.3699	18.4583	-1.12901	0.0044496	0.197492	yes
comp35589_c0_seq3	1838	1910	286	13.0088	1.97791	-2.71744	0.004467	0.198179	yes
comp42572_c0_seq9	4131	3507	9195	10.6275	28.2932	1.41265	0.0044852	0.198814	yes
comp34242_c0_seq2	5326	5043	12655	11.8533	30.2028	1.3494	0.0045099	0.199823	yes
comp43495_c1_seq10	1282	525	1921	5.12651	19.0469	1.89351	0.0045211	0.200146	yes
comp28442_c0_seq1	1920	227	1783	1.48005	11.8042	2.99558	0.0045319	0.20045	yes
comp38701_c0_seq10	1829	4423	1697	30.2729	11.7938	-1.36	0.004531	0.20045	yes
comp39753_c0_seq7	3556	1040	4564	3.66119	16.3144	2.15576	0.0045346	0.200483	yes
comp30591_c0_seq1	1970	1928	256	12.2516	1.65181	-2.89085	0.0045585	0.201453	yes
comp41567_c0_seq2	492	36	405	0.915985	10.4635	3.51389	0.0045714	0.201936	yes
comp17728_c0_seq1	780	40	600	0.641972	9.77783	3.92893	0.0045756	0.202034	yes
comp18557_c0_seq2	2062	144	1678	0.874228	10.344	3.56464	0.0046141	0.203647	yes
comp17898_c0_seq1	646	227	897	4.3989	17.65	2.00446	0.0046594	0.20538	yes
comp28153_c0_seq1	699	193	872	3.45645	15.8572	2.19777	0.0046708	0.205662	yes
comp21916_c0_seq2	764	153	839	2.50697	13.959	2.47718	0.0046718	0.205662	yes
comp31844_c0_seq3	550	515	1294	11.7218	29.9059	1.35124	0.0046703	0.205662	yes
comp24991_c0_seq1	1114	259	1295	2.91048	14.7765	2.34397	0.0046789	0.205886	yes
comp40745_c1_seq1	522	1619	719	38.8264	17.5083	-1.149	0.0046822	0.205942	yes
comp9298_c0_seq1	546	550	1343	12.6102	31.2658	1.31	0.0046951	0.206421	yes
comp33719_c0_seq1	1240	1673	3676	16.8898	37.6825	1.15774	0.0047025	0.206658	yes
comp43444_c0_seq19	975	45	733	0.577775	9.5562	4.04786	0.0047193	0.207307	yes
comp18557_c0_seq1	2008	140	1626	0.872801	10.293	3.55987	0.0047341	0.207868	yes
comp17233_c0_seq1	616	150	728	3.04833	15.0223	2.30102	0.0047471	0.2083	yes
comp38701_c0_seq5	2303	5618	2182	30.5379	12.0433	-1.34236	0.004748	0.2083	yes
comp36374_c0_seq1	1969	380	2128	2.41595	13.7376	2.50747	0.0047503	0.208312	yes
comp27807_c0_seq1	3366	5467	11288	20.3323	42.6274	1.06801	0.0047605	0.20867	yes
comp32616_c0_seq2	3323	6074	1915	22.8821	7.32528	-1.64326	0.0047786	0.209284	yes
comp38332_c0_seq2	2873	35	1894	0.152505	8.37974	5.77998	0.0047822	0.209352	yes
comp42879_c0_seq6	2609	9299	4427	44.6183	21.5686	-1.0487	0.0048016	0.210112	yes
comp43613_c0_seq1	3088	5628	1772	22.8154	7.29411	-1.6452	0.0048064	0.210232	yes
comp43444_c0_seq4	1401	57	1029	0.509316	9.33605	4.19618	0.0048292	0.211139	yes
comp21222_c0_seq1	1314	921	2597	8.77435	25.1225	1.51761	0.0048405	0.211543	yes
comp37130_c0_seq1	1892	374	2055	2.47458	13.8063	2.48007	0.0048782	0.213099	yes
comp11597_c0_seq1	299	1029	483	43.0819	20.5335	-1.06911	0.0048906	0.213431	yes
comp38391_c0_seq1	2046	2976	757	18.2087	4.70301	-1.95297	0.0048962	0.213431	yes
comp35119_c0_seq4	1039	929	102	11.1931	1.24787	-3.16507	0.0048948	0.213431	yes
comp23805_c0_seq1	1258	1111	2844	11.0556	28.7366	1.3781	0.0049051	0.213728	yes
comp43514_c0_seq36	3026	4254	1042	17.5986	4.37708	-2.00742	0.0049112	0.213902	yes
comp43034_c0_seq4	3288	3522	8370	13.4094	32.3578	1.27087	0.0049241	0.214373	yes
comp41808_c0_seq8	3071	467	3039	1.90365	12.5787	2.72414	0.0049337	0.2147	yes
comp33888_c0_seq2	498	468	1168	11.7643	29.8126	1.3415	0.0049606	0.215779	yes
comp30461_c0_seq3	1366	1798	3963	16.4774	36.8773	1.16224	0.0050355	0.218944	yes
comp40726_c0_seq1	2930	452	2901	1.93117	12.5854	2.7042	0.00507	0.22035	yes
comp41992_c0_seq6	2464	677	3034	3.43953	15.6517	2.18604	0.0050772	0.22057	yes
comp41644_c0_seq1	1626	2047	4577	15.7597	35.7805	1.18293	0.0051026	0.221579	yes
comp36162_c0_seq15	412	2	259	0.0607692	7.99077	7.03885	0.005121	0.222284	yes
comp41043_c0_seq1	4678	3892	10159	10.4151	27.6043	1.40622	0.0051448	0.223176	yes
comp41919_c0_seq13	2173	1163	3678	6.69994	21.5148	1.68311	0.0051459	0.223176	yes
comp31743_c0_seq4	1909	2095	369	13.7382	2.45701	-2.48322	0.0051625	0.223706	yes
comp42252_c0_seq1	4539	4173	511	11.509	1.43102	-3.00765	0.0051777	0.22427	yes
comp34242_c0_seq1	5347	4965	12399	11.6241	29.4756	1.3424	0.0051895	0.224686	yes
comp38698_c0_seq1	3208	591	3363	2.30624	13.3253	2.53056	0.005214	0.225651	yes
comp40005_c0_seq3	1283	2220	680	21.6609	6.73703	-1.68491	0.0052402	0.22669	yes
comp33495_c0_seq4	1938	1675	4298	10.8196	28.1902	1.38155	0.0052483	0.226944	yes
comp27656_c0_seq2	1008	240	1164	2.98058	14.6784	2.30003	0.0052618	0.227336	yes
comp43059_c1_seq4	441	331	20	9.39594	0.576471	-4.02672	0.0053085	0.229064	yes
comp36250_c0_seq2	1504	1874	4192	15.5981	35.429	1.18356	0.0053063	0.229064	yes
comp33793_c0_seq4	2179	232	1914	1.33285	11.1653	3.06644	0.0053196	0.229446	yes
comp39164_c0_seq1	932	2448	1010	32.8811	13.775	-1.25521	0.0053347	0.229711	yes
comp28031_c0_seq3	2239	2018	5085	11.2828	28.8684	1.35536	0.0053422	0.229937	yes
comp42122_c0_seq4	394	596	162	18.9365	5.22643	-1.85728	0.0054168	0.232757	yes
comp42879_c0_seq8	1983	5839	2571	36.8609	16.4803	-1.16135	0.0054577	0.234317	yes
comp33426_c0_seq1	1874	142	1505	0.94857	10.2083	3.42784	0.0054751	0.234966	yes
comp36037_c0_seq1	1801	1466	130	10.1899	0.91752	-3.47326	0.0054902	0.235515	yes
comp42367_c0_seq2	2656	820	3401	3.86488	16.2766	2.07431	0.0055557	0.238099	yes
comp33169_c0_seq1	2631	443	2646	2.10782	12.7837	2.60048	0.0055574	0.238099	yes
comp39872_c0_seq1	3443	238	2700	0.865348	9.96811	3.52597	0.0055889	0.239348	yes
comp20657_c0_seq3	1194	1446	305	15.1605	3.24699	-2.22314	0.0056085	0.240087	yes
comp43157_c0_seq62	3425	9399	4002	34.3536	14.8526	-1.20974	0.0056289	0.24086	yes
comp34290_c0_seq1	1978	1557	4121	9.85401	26.4827	1.42627	0.0056327	0.240922	yes
comp35589_c0_seq1	1692	1689	260	12.4963	1.95326	-2.67754	0.0056507	0.24149	yes
comp33793_c0_seq5	2014	200	1718	1.24314	10.843	3.1247	0.0056571	0.241663	yes
comp43514_c0_seq56	3053	4227	1057	17.3323	4.40083	-1.97762	0.0056694	0.241785	yes
comp38701_c0_seq4	2411	5591	2158	29.0297	11.3773	-1.35137	0.0056627	0.241785	yes
comp32673_c0_seq3	1832	1240	3494	8.47319	24.2428	1.51658	0.0056683	0.241785	yes
comp40956_c0_seq1	3863	4894	10820	15.8595	35.6032	1.16666	0.0057108	0.243386	yes
comp41238_c0_seq1	2619	1324	4252	6.32854	20.6369	1.70528	0.0057117	0.243386	yes
comp38701_c0_seq12	1869	4258	1628	28.5198	11.0721	-1.36503	0.0057324	0.244167	yes
comp43246_c0_seq9	2274	3755	1125	20.6714	6.28851	-1.71685	0.0057514	0.244874	yes
comp11291_c0_seq1	982	371	1375	4.72948	17.7982	1.91198	0.005759	0.244935	yes
comp23459_c0_seq1	1864	84	1343	0.564136	9.15833	4.02097	0.0057567	0.244935	yes
comp43523_c0_seq3	2449	1682	64	8.59781	0.332183	-4.69392	0.00576	0.244935	yes
comp36175_c0_seq2	2624	157	1986	0.749008	9.62058	3.68307	0.0057758	0.245505	yes
comp32706_c0_seq10	1312	981	2645	9.36022	25.6258	1.45298	0.0057871	0.245781	yes
comp42569_c0_seq5	396	365	48	11.5385	1.54075	-2.90475	0.0058051	0.246342	yes
comp40701_c0_seq4	3043	2847	388	11.7121	1.62075	-2.85327	0.0058199	0.246833	yes
comp8802_c0_seq1	1314	2247	4499	21.4071	43.5218	1.02365	0.0058215	0.246833	yes
comp31005_c0_seq1	3637	294	2928	1.01194	10.2333	3.33807	0.0058634	0.248404	yes
comp43388_c0_seq3	3595	6720	2242	23.4003	7.92725	-1.56163	0.0058621	0.248404	yes
comp43444_c0_seq23	279	1	169	0.044869	7.69961	7.42292	0.0058659	0.248407	yes
comp43237_c0_seq16	2863	4985	1571	21.7969	6.97495	-1.64387	0.0058771	0.248632	yes
comp34592_c0_seq1	3431	8922	3708	32.5531	13.7374	-1.24468	0.0058785	0.248632	yes
comp29681_c0_seq1	518	1	311	0.0241669	7.63162	8.30281	0.005888	0.248931	yes
comp36686_c0_seq1	2595	2458	347	11.8576	1.69972	-2.80244	0.005909	0.24951	yes
comp43523_c0_seq5	2694	1842	71	8.55939	0.335002	-4.67527	0.0059079	0.24951	yes
comp38571_c0_seq3	1792	1602	198	11.1912	1.40447	-2.99426	0.0059268	0.250159	yes
comp24143_c0_seq1	1392	228	1372	2.05044	12.5286	2.61122	0.0059512	0.250982	yes
comp22873_c0_seq4	1237	326	1464	3.29912	15.0438	2.18901	0.0059734	0.251607	yes
comp39909_c0_seq5	932	1311	339	17.6091	4.62349	-1.92927	0.0060257	0.253706	yes
comp30724_c0_seq2	725	899	1993	15.5229	34.9426	1.17059	0.0060458	0.254239	yes
comp38914_c0_seq12	1054	1341	309	15.9272	3.72652	-2.09559	0.0060531	0.254441	yes
comp36175_c0_seq4	2716	157	2023	0.723637	9.46787	3.7097	0.0060645	0.254816	yes
comp37240_c0_seq1	588	901	1861	19.1822	40.2305	1.06852	0.006082	0.255446	yes
comp28410_c0_seq3	413	46	359	1.39431	11.0492	2.98632	0.0060925	0.255515	yes
comp37325_c0_seq3	1684	1331	116	9.89434	0.875592	-3.49827	0.0060914	0.255515	yes
comp29771_c0_seq1	862	1097	2409	15.9313	35.5235	1.15691	0.0060873	0.255515	yes
comp34744_c0_seq1	1470	1257	3194	10.7046	27.6187	1.36742	0.0060999	0.255674	yes
comp35547_c0_seq11	1875	86	1333	0.57418	9.0368	3.97624	0.0062419	0.261322	yes
comp38782_c0_seq1	4477	3365	8986	9.40911	25.5132	1.43911	0.0062423	0.261322	yes
comp38843_c0_seq3	2209	391	2221	2.21581	12.7802	2.52801	0.0062493	0.261508	yes
comp39835_c0_seq2	1294	1992	4099	19.2711	40.2652	1.0631	0.0062668	0.262133	yes
comp41755_c0_seq2	1295	1797	463	17.3712	4.54462	-1.93446	0.0062896	0.262865	yes
comp37857_c0_seq5	596	876	1829	18.3996	39.008	1.08409	0.0062888	0.262865	yes
comp41659_c0_seq20	5632	7295	1739	16.2149	3.92485	-2.04661	0.0063084	0.263443	yes
comp40595_c1_seq2	3563	2931	7537	10.2979	26.8886	1.38464	0.0063218	0.263895	yes
comp27519_c0_seq3	5537	1331	6249	3.00922	14.3457	2.25316	0.0063711	0.265737	yes
comp43235_c0_seq15	1182	191	1146	2.02286	12.324	2.607	0.0064146	0.267442	yes
comp36679_c0_seq2	3900	253	2940	0.812095	9.58228	3.56065	0.0064201	0.267562	yes
comp36442_c0_seq1	2890	374	2603	1.62004	11.4489	2.82111	0.0064354	0.267873	yes
comp31750_c0_seq1	1081	1682	490	19.4783	5.76178	-1.75728	0.0064872	0.26992	yes
comp38290_c1_seq1	1475	285	1523	2.41882	13.1248	2.43992	0.0064899	0.269922	yes
comp27292_c0_seq2	729	360	1152	6.18195	20.0868	1.70011	0.0065015	0.270185	yes
comp37759_c0_seq2	3844	247	2884	0.804386	9.53669	3.56753	0.0065139	0.270569	yes
comp31898_c0_seq3	536	531	86	12.4017	2.03948	-2.60426	0.006516	0.270569	yes
comp35895_c0_seq1	2713	309	2345	1.4258	10.987	2.94595	0.0065371	0.271335	yes
comp43522_c2_seq3	385	124	492	4.03192	16.2439	2.01036	0.0065401	0.271349	yes
comp41567_c0_seq5	390	44	336	1.41234	10.9512	2.95493	0.0065563	0.271911	yes
comp22873_c0_seq3	1132	295	1316	3.26232	14.7773	2.17941	0.0065666	0.272228	yes
comp43341_c1_seq1	1277	74	936	0.725423	9.31689	3.68295	0.0066016	0.273568	yes
comp39596_c0_seq13	436	301	828	8.64233	24.1396	1.48191	0.0066068	0.273673	yes
comp41878_c0_seq2	257	240	585	11.6904	28.934	1.30744	0.0066108	0.273728	yes
comp42782_c0_seq14	844	117	773	1.73538	11.6419	2.746	0.0066372	0.274489	yes
comp41576_c0_seq1	1482	1330	3290	11.2345	28.2185	1.3287	0.0066432	0.274626	yes
comp38219_c0_seq1	3173	1889	5532	7.45268	22.1614	1.57222	0.0066925	0.276552	yes
comp34500_c0_seq1	1866	939	2967	6.29948	20.2112	1.68185	0.0067219	0.277543	yes
comp39180_c0_seq3	2574	2138	236	10.398	1.16544	-3.15736	0.0067377	0.278084	yes
comp40185_c1_seq7	2665	1299	4165	6.10187	19.8657	1.70296	0.0067422	0.278157	yes
comp38701_c0_seq11	2451	5426	2089	27.7132	10.8338	-1.35503	0.0067559	0.27861	yes
comp41646_c1_seq1	571	13	365	0.285009	8.12536	4.83335	0.0067641	0.278753	yes
comp38119_c0_seq10	2915	4620	9365	19.8406	40.8371	1.04143	0.0067648	0.278753	yes
comp38597_c0_seq2	4095	342	3236	1.0455	10.0448	3.26419	0.006774	0.27902	yes
comp36103_c0_seq4	523	659	1439	15.7737	34.974	1.14876	0.0067915	0.279628	yes
comp38914_c0_seq1	3763	5088	1302	16.9264	4.39808	-1.94433	0.0068196	0.280559	yes
comp24545_c0_seq1	1098	156	1009	1.77858	11.6809	2.71535	0.0068283	0.280629	yes
comp43038_c0_seq1	7178	3506	11214	6.11448	19.8583	1.69944	0.0068278	0.280629	yes
comp29520_c0_seq3	525	285	868	6.79573	21.0158	1.62877	0.0068295	0.280629	yes
comp37358_c0_seq5	1170	1819	536	19.4625	5.82324	-1.7408	0.0068462	0.281202	yes
comp40825_c0_seq21	2021	5090	2122	31.5284	13.3464	-1.2402	0.0068647	0.281849	yes
comp42834_c0_seq8	2172	35	1344	0.201725	7.86548	5.28508	0.0068743	0.28213	yes
comp40985_c0_seq5	1891	999	3078	6.6134	20.6901	1.64548	0.006882	0.282333	yes
[truncated: 1,256 more rows]
