# Supplementary material for: Characterization of the Transcriptional Complexity of the Receptive and Pre-receptive Endometria of Dairy Goats
Source: Sci Rep. 2015 Sep 16;5:14244. doi: 10.1038/srep14244 (PMC4571617; doi:10.1038/srep14244)
Supplement: Table S6 [file srep14244-s6.xls]

## Sheet: Table S6
GO_ID	GO_Term	GO_function	gene_list	S gene number	TS gene number	B gene number	TB gene number	pvalue
GO:0005506	iron ion binding	molecular_function	comp43595_c0_seq32;comp43583_c2_seq60;comp43583_c2_seq19;comp43583_c2_seq47;comp43583_c2_seq3;comp43595_c0_seq54;comp43595_c0_seq81;comp43583_c2_seq58;comp43583_c2_seq53;comp43583_c2_seq61;comp43583_c2_seq27;comp43583_c2_seq39;comp43595_c0_seq66;comp43595_c0_seq24;comp27212_c0_seq1;comp43277_c1_seq8;comp43221_c0_seq23;comp43221_c0_seq20;comp30940_c0_seq1;comp38260_c0_seq3;comp43221_c0_seq25;comp4…	35	3314	125	102439	0
GO:0070330	aromatase activity	molecular_function	comp43514_c0_seq47;comp43514_c0_seq19;comp43514_c0_seq30;comp43514_c0_seq11;comp43514_c0_seq69;comp43514_c0_seq58;comp43514_c0_seq28;comp43514_c0_seq4;comp43514_c0_seq66;comp43514_c0_seq27;comp43514_c0_seq21;comp43514_c0_seq35;comp43514_c0_seq53;comp43514_c0_seq36;comp43514_c0_seq56;comp43514_c0_seq34;comp43514_c0_seq54;comp43514_c0_seq20;comp43514_c0_seq76;comp43514_c0_seq55;comp43514_c0_seq47;c…	20	3314	55	102439	0
GO:0005198	structural molecule activity	molecular_function	comp36167_c0_seq1;comp41334_c0_seq4;comp32544_c0_seq1;comp41334_c0_seq3;comp40300_c1_seq1;comp41131_c0_seq7;comp22425_c0_seq3;comp41334_c0_seq2;comp40727_c0_seq1;comp41572_c0_seq1;comp42466_c0_seq2;comp41334_c1_seq6;comp8645_c0_seq2;comp43673_c0_seq1;comp41977_c0_seq4;comp24470_c0_seq1;comp43616_c0_seq3;comp43613_c0_seq2;comp41960_c0_seq4;comp43383_c0_seq6;comp41960_c0_seq2;comp43616_c0_seq12;com…	47	3314	310	102439	0
GO:0015093	ferrous iron transmembrane transporter activity	molecular_function	comp43595_c0_seq32;comp43583_c2_seq60;comp43583_c2_seq19;comp43583_c2_seq47;comp43583_c2_seq3;comp43595_c0_seq54;comp43595_c0_seq81;comp43583_c2_seq58;comp43583_c2_seq53;comp43583_c2_seq61;comp43583_c2_seq27;comp43583_c2_seq23;comp43583_c2_seq39;comp43595_c0_seq66;comp43595_c0_seq24;comp43595_c0_seq61;comp43595_c0_seq93;comp43595_c0_seq32;comp43583_c2_seq60;comp43583_c2_seq19;comp43583_c2_seq47;c…	17	3314	18	102439	7.81035e-25
GO:0015087	cobalt ion transmembrane transporter activity	molecular_function	comp43595_c0_seq32;comp43583_c2_seq60;comp43583_c2_seq19;comp43583_c2_seq47;comp43583_c2_seq3;comp43595_c0_seq54;comp43595_c0_seq81;comp43583_c2_seq58;comp43583_c2_seq53;comp43583_c2_seq61;comp43583_c2_seq27;comp43583_c2_seq23;comp43583_c2_seq39;comp43595_c0_seq66;comp43595_c0_seq24;comp43595_c0_seq61;comp43595_c0_seq93;comp43595_c0_seq32;comp43583_c2_seq60;comp43583_c2_seq19;comp43583_c2_seq47;c…	17	3314	18	102439	7.81035e-25
GO:0015086	cadmium ion transmembrane transporter activity	molecular_function	comp43595_c0_seq32;comp43583_c2_seq60;comp43583_c2_seq19;comp43583_c2_seq47;comp43583_c2_seq3;comp43595_c0_seq54;comp43595_c0_seq81;comp43583_c2_seq58;comp43583_c2_seq53;comp43583_c2_seq61;comp43583_c2_seq27;comp43583_c2_seq23;comp43583_c2_seq39;comp43595_c0_seq66;comp43595_c0_seq24;comp43595_c0_seq32;comp43583_c2_seq60;comp43583_c2_seq19;comp43583_c2_seq47;comp43583_c2_seq3;comp43595_c0_seq54;co…	15	3314	15	102439	4.31492e-23
GO:0015099	nickel ion transmembrane transporter activity	molecular_function	comp43595_c0_seq32;comp43583_c2_seq60;comp43583_c2_seq19;comp43583_c2_seq47;comp43583_c2_seq3;comp43595_c0_seq54;comp43595_c0_seq81;comp43583_c2_seq58;comp43583_c2_seq53;comp43583_c2_seq61;comp43583_c2_seq27;comp43583_c2_seq23;comp43583_c2_seq39;comp43595_c0_seq66;comp43595_c0_seq24;comp43595_c0_seq32;comp43583_c2_seq60;comp43583_c2_seq19;comp43583_c2_seq47;comp43583_c2_seq3;comp43595_c0_seq54;co…	15	3314	15	102439	4.31492e-23
GO:0015094	lead ion transmembrane transporter activity	molecular_function	comp43595_c0_seq32;comp43583_c2_seq60;comp43583_c2_seq19;comp43583_c2_seq47;comp43583_c2_seq3;comp43595_c0_seq54;comp43595_c0_seq81;comp43583_c2_seq58;comp43583_c2_seq53;comp43583_c2_seq61;comp43583_c2_seq27;comp43583_c2_seq23;comp43583_c2_seq39;comp43595_c0_seq66;comp43595_c0_seq24;comp43595_c0_seq32;comp43583_c2_seq60;comp43583_c2_seq19;comp43583_c2_seq47;comp43583_c2_seq3;comp43595_c0_seq54;co…	15	3314	15	102439	4.31492e-23
GO:0005384	manganese ion transmembrane transporter activity	molecular_function	comp43595_c0_seq32;comp43583_c2_seq60;comp43583_c2_seq19;comp43583_c2_seq47;comp43583_c2_seq3;comp43595_c0_seq54;comp43595_c0_seq81;comp43583_c2_seq58;comp43583_c2_seq53;comp43583_c2_seq61;comp43583_c2_seq27;comp43583_c2_seq23;comp43583_c2_seq39;comp43595_c0_seq66;comp43595_c0_seq24;comp43595_c0_seq32;comp43583_c2_seq60;comp43583_c2_seq19;comp43583_c2_seq47;comp43583_c2_seq3;comp43595_c0_seq54;co…	15	3314	16	102439	6.6954e-22
GO:0016151	nickel ion binding	molecular_function	comp43595_c0_seq32;comp43583_c2_seq60;comp43583_c2_seq19;comp43583_c2_seq47;comp43583_c2_seq3;comp43595_c0_seq54;comp43595_c0_seq81;comp43583_c2_seq58;comp43583_c2_seq53;comp43583_c2_seq61;comp43583_c2_seq27;comp43583_c2_seq39;comp43595_c0_seq66;comp43595_c0_seq24;comp43595_c0_seq32;comp43583_c2_seq60;comp43583_c2_seq19;comp43583_c2_seq47;comp43583_c2_seq3;comp43595_c0_seq54;comp43595_c0_seq81;co…	14	3314	14	102439	1.33926e-21
GO:0046870	cadmium ion binding	molecular_function	comp43595_c0_seq32;comp43583_c2_seq60;comp43583_c2_seq19;comp43583_c2_seq47;comp43583_c2_seq3;comp43595_c0_seq54;comp43595_c0_seq81;comp43583_c2_seq58;comp43583_c2_seq53;comp43583_c2_seq61;comp43583_c2_seq27;comp43583_c2_seq39;comp43595_c0_seq66;comp43595_c0_seq24;comp43595_c0_seq32;comp43583_c2_seq60;comp43583_c2_seq19;comp43583_c2_seq47;comp43583_c2_seq3;comp43595_c0_seq54;comp43595_c0_seq81;co…	14	3314	14	102439	1.33926e-21
GO:0050897	cobalt ion binding	molecular_function	comp43595_c0_seq32;comp43583_c2_seq60;comp43583_c2_seq19;comp43583_c2_seq47;comp43583_c2_seq3;comp43595_c0_seq54;comp43595_c0_seq81;comp43583_c2_seq58;comp43583_c2_seq53;comp43583_c2_seq61;comp43583_c2_seq27;comp43583_c2_seq39;comp43595_c0_seq66;comp43595_c0_seq24;comp43595_c0_seq32;comp43583_c2_seq60;comp43583_c2_seq19;comp43583_c2_seq47;comp43583_c2_seq3;comp43595_c0_seq54;comp43595_c0_seq81;co…	14	3314	15	102439	1.94848e-20
GO:0005375	copper ion transmembrane transporter activity	molecular_function	comp43595_c0_seq32;comp43583_c2_seq60;comp43583_c2_seq19;comp43583_c2_seq47;comp43583_c2_seq3;comp43595_c0_seq54;comp43595_c0_seq81;comp43583_c2_seq58;comp43583_c2_seq53;comp43583_c2_seq61;comp43583_c2_seq27;comp43583_c2_seq23;comp43583_c2_seq39;comp43595_c0_seq66;comp43595_c0_seq24;comp43595_c0_seq32;comp43583_c2_seq60;comp43583_c2_seq19;comp43583_c2_seq47;comp43583_c2_seq3;comp43595_c0_seq54;co…	15	3314	18	102439	3.21158e-20
GO:0004475	mannose-1-phosphate guanylyltransferase activity	molecular_function	comp41919_c0_seq13;comp41919_c0_seq21;comp41919_c0_seq36;comp41919_c0_seq6;comp41919_c0_seq33;comp41919_c0_seq2;comp41919_c0_seq19;comp41919_c0_seq3;comp41919_c0_seq17;comp41919_c0_seq10;comp41919_c0_seq11;comp41919_c0_seq5;comp41919_c0_seq1;comp41919_c0_seq22;comp41919_c0_seq13;comp41919_c0_seq21;comp41919_c0_seq36;comp41919_c0_seq6;comp41919_c0_seq33;comp41919_c0_seq2;comp41919_c0_seq19;comp419…	14	3314	20	102439	4.3223e-17
GO:0003756	protein disulfide isomerase activity	molecular_function	comp39133_c0_seq1;comp22418_c0_seq1;comp43084_c0_seq83;comp43084_c0_seq63;comp43084_c0_seq28;comp43084_c0_seq13;comp43084_c0_seq9;comp43084_c0_seq26;comp43084_c0_seq88;comp41763_c1_seq1;comp43084_c0_seq31;comp8810_c0_seq1;comp43084_c0_seq8;comp39133_c0_seq1;comp22418_c0_seq1;comp43084_c0_seq83;comp43084_c0_seq63;comp43084_c0_seq28;comp43084_c0_seq13;comp43084_c0_seq9;comp43084_c0_seq26;comp43084_…	13	3314	17	102439	8.75866e-17
GO:0022857	transmembrane transporter activity	molecular_function	comp40782_c0_seq9;comp32794_c0_seq3;comp40782_c0_seq2;comp40782_c0_seq8;comp40782_c0_seq1;comp32794_c0_seq2;comp40782_c0_seq4;comp40782_c0_seq6;comp40782_c0_seq3;comp40782_c0_seq11;comp40782_c0_seq5;comp40782_c0_seq13;comp40782_c0_seq7;comp40782_c0_seq9;comp32794_c0_seq3;comp40782_c0_seq2;comp40782_c0_seq8;comp40782_c0_seq1;comp32794_c0_seq2;comp40782_c0_seq4;comp40782_c0_seq6;comp40782_c0_seq3;c…	13	3314	18	102439	3.05881e-16
GO:0047977	hepoxilin-epoxide hydrolase activity	molecular_function	comp43221_c0_seq23;comp43221_c0_seq20;comp43221_c0_seq25;comp43221_c0_seq16;comp42183_c0_seq40;comp42183_c0_seq24;comp43221_c0_seq42;comp43221_c0_seq30;comp43221_c0_seq4;comp43221_c0_seq48;comp43221_c0_seq17;comp43221_c0_seq23;comp43221_c0_seq20;comp43221_c0_seq25;comp43221_c0_seq16;comp42183_c0_seq40;comp42183_c0_seq24;comp43221_c0_seq42;comp43221_c0_seq30;comp43221_c0_seq4;comp43221_c0_seq48;co…	11	3314	12	102439	4.65508e-16
GO:0051406	beta-actinin binding	molecular_function	comp42798_c1_seq36;comp42798_c1_seq14;comp42798_c1_seq39;comp42798_c1_seq4;comp42798_c1_seq38;comp42798_c1_seq34;comp42284_c0_seq8;comp42284_c0_seq17;comp42284_c0_seq6;comp42284_c0_seq1;comp42284_c0_seq16;comp42798_c1_seq36;comp42798_c1_seq14;comp42798_c1_seq39;comp42798_c1_seq4;comp42798_c1_seq38;comp42798_c1_seq34;comp42284_c0_seq8;comp42284_c0_seq17;comp42284_c0_seq6;comp42284_c0_seq1;comp4228…	11	3314	12	102439	4.65508e-16
GO:0004052	arachidonate 12-lipoxygenase activity	molecular_function	comp43221_c0_seq23;comp43221_c0_seq20;comp43221_c0_seq25;comp43221_c0_seq16;comp42183_c0_seq40;comp42183_c0_seq24;comp43221_c0_seq42;comp43221_c0_seq30;comp43221_c0_seq4;comp43221_c0_seq48;comp43221_c0_seq17;comp17457_c0_seq1;comp43221_c0_seq23;comp43221_c0_seq20;comp43221_c0_seq25;comp43221_c0_seq16;comp42183_c0_seq40;comp42183_c0_seq24;comp43221_c0_seq42;comp43221_c0_seq30;comp43221_c0_seq4;com…	12	3314	15	102439	5.35705e-16
GO:0009055	electron carrier activity	molecular_function	comp43844_c0_seq1;comp22356_c0_seq1;comp39133_c0_seq1;comp22418_c0_seq1;comp43084_c0_seq83;comp43084_c0_seq63;comp43084_c0_seq28;comp43084_c0_seq13;comp43084_c0_seq9;comp43084_c0_seq26;comp43084_c0_seq88;comp41763_c1_seq1;comp24564_c0_seq1;comp24107_c0_seq1;comp28980_c0_seq2;comp39838_c0_seq1;comp27212_c0_seq1;comp43854_c0_seq1;comp42460_c0_seq2;comp43514_c0_seq47;comp41039_c0_seq1;comp9753_c0_se…	49	3314	220	102439	5.55112e-16
GO:0005509	calcium ion binding	molecular_function	comp25409_c0_seq1;comp9210_c0_seq2;comp39911_c0_seq3;comp39911_c0_seq1;comp39911_c0_seq8;comp25409_c0_seq5;comp34258_c0_seq1;comp32444_c0_seq1;comp31621_c0_seq3;comp25409_c0_seq3;comp37855_c0_seq1;comp24167_c0_seq1;comp26673_c0_seq2;comp26673_c0_seq1;comp30282_c0_seq1;comp44223_c0_seq1;comp24887_c0_seq1;comp42285_c0_seq2;comp43043_c0_seq2;comp41783_c0_seq2;comp41783_c0_seq4;comp29521_c0_seq2;comp…	132	3314	1116	102439	6.66134e-16
GO:0005044	scavenger receptor activity	molecular_function	comp37652_c0_seq2;comp39665_c0_seq1;comp40902_c0_seq4;comp40902_c0_seq11;comp40902_c0_seq1;comp41676_c1_seq3;comp43592_c1_seq32;comp43592_c1_seq15;comp43444_c0_seq15;comp43444_c0_seq7;comp43592_c1_seq18;comp43592_c1_seq23;comp43592_c1_seq4;comp43444_c0_seq1;comp43592_c1_seq8;comp43444_c0_seq22;comp42214_c0_seq1;comp43592_c1_seq10;comp43444_c0_seq19;comp43444_c0_seq4;comp43444_c0_seq39;comp43331_c…	28	3314	130	102439	1.11022e-15
GO:0005507	copper ion binding	molecular_function	comp43595_c0_seq32;comp43583_c2_seq60;comp43583_c2_seq19;comp43377_c0_seq7;comp43583_c2_seq47;comp24167_c0_seq1;comp43583_c2_seq3;comp43595_c0_seq54;comp26673_c0_seq2;comp43595_c0_seq81;comp43583_c2_seq58;comp26673_c0_seq1;comp43583_c2_seq53;comp43583_c2_seq61;comp43583_c2_seq27;comp43583_c2_seq39;comp43595_c0_seq66;comp43595_c0_seq24;comp43377_c0_seq9;comp24167_c0_seq4;comp24167_c0_seq3;comp4337…	24	3314	98	102439	6.77236e-15
GO:0005149	interleukin-1 receptor binding	molecular_function	comp38788_c0_seq2;comp38788_c0_seq8;comp38915_c0_seq8;comp38788_c0_seq11;comp38788_c0_seq10;comp38788_c0_seq3;comp38788_c0_seq6;comp38788_c0_seq21;comp38788_c0_seq17;comp38788_c0_seq7;comp38788_c0_seq19;comp38788_c0_seq13;comp38788_c0_seq4;comp38788_c0_seq2;comp38788_c0_seq8;comp38915_c0_seq8;comp38788_c0_seq11;comp38788_c0_seq10;comp38788_c0_seq3;comp38788_c0_seq6;comp38788_c0_seq21;comp38788_c0…	13	3314	22	102439	1.57278e-14
GO:0003823	antigen binding	molecular_function	comp43495_c0_seq7;comp43495_c1_seq2;comp43495_c1_seq3;comp43495_c1_seq7;comp43495_c0_seq14;comp43495_c0_seq2;comp43367_c1_seq6;comp42948_c0_seq1;comp42948_c0_seq5;comp42948_c0_seq4;comp38321_c0_seq2;comp42948_c0_seq8;comp38321_c0_seq1;comp43367_c1_seq1;comp43495_c1_seq10;comp43367_c1_seq4;comp43495_c0_seq7;comp43495_c1_seq2;comp43495_c1_seq3;comp43495_c1_seq7;comp43495_c0_seq14;comp43495_c0_seq2;…	16	3314	38	102439	1.58762e-14
GO:0016165	lipoxygenase activity	molecular_function	comp43221_c0_seq23;comp43221_c0_seq20;comp43221_c0_seq25;comp43221_c0_seq16;comp42183_c0_seq40;comp42183_c0_seq24;comp43221_c0_seq42;comp43221_c0_seq30;comp43221_c0_seq4;comp43221_c0_seq48;comp43221_c0_seq17;comp17457_c0_seq1;comp43221_c0_seq23;comp43221_c0_seq20;comp43221_c0_seq25;comp43221_c0_seq16;comp42183_c0_seq40;comp42183_c0_seq24;comp43221_c0_seq42;comp43221_c0_seq30;comp43221_c0_seq4;com…	12	3314	18	102439	1.99643e-14
GO:0004111	creatine kinase activity	molecular_function	comp38559_c0_seq6;comp38559_c0_seq8;comp38559_c0_seq17;comp38559_c0_seq14;comp38559_c0_seq30;comp38559_c0_seq34;comp38559_c0_seq25;comp18744_c0_seq2;comp38559_c0_seq11;comp38559_c0_seq28;comp38559_c0_seq18;comp18744_c0_seq1;comp38559_c0_seq6;comp38559_c0_seq8;comp38559_c0_seq17;comp38559_c0_seq14;comp38559_c0_seq30;comp38559_c0_seq34;comp38559_c0_seq25;comp18744_c0_seq2;comp38559_c0_seq11;comp385…	12	3314	18	102439	1.99643e-14
GO:0035402	histone kinase activity (H3-T11 specific)	molecular_function	comp42879_c0_seq11;comp42879_c0_seq15;comp42879_c0_seq5;comp42879_c0_seq6;comp42879_c0_seq8;comp42879_c0_seq10;comp42879_c0_seq25;comp42879_c0_seq22;comp42879_c0_seq19;comp42879_c0_seq11;comp42879_c0_seq15;comp42879_c0_seq5;comp42879_c0_seq6;comp42879_c0_seq8;comp42879_c0_seq10;comp42879_c0_seq25;comp42879_c0_seq22;comp42879_c0_seq19	9	3314	9	102439	3.84074e-14
GO:0004145	diamine N-acetyltransferase activity	molecular_function	comp39596_c0_seq2;comp34263_c0_seq2;comp39596_c0_seq1;comp39596_c0_seq8;comp39596_c0_seq13;comp33274_c0_seq7;comp33274_c0_seq8;comp36267_c0_seq6;comp33274_c0_seq4;comp39596_c0_seq2;comp34263_c0_seq2;comp39596_c0_seq1;comp39596_c0_seq8;comp39596_c0_seq13;comp33274_c0_seq7;comp33274_c0_seq8;comp36267_c0_seq6;comp33274_c0_seq4	9	3314	9	102439	3.84074e-14
GO:0004252	serine-type endopeptidase activity	molecular_function	comp18001_c0_seq1;comp39199_c0_seq4;comp36060_c0_seq1;comp43250_c0_seq5;comp43250_c0_seq8;comp43250_c0_seq3;comp43210_c0_seq12;comp43210_c0_seq5;comp39665_c0_seq1;comp43210_c0_seq17;comp43210_c0_seq10;comp35847_c0_seq2;comp40378_c0_seq20;comp40378_c0_seq9;comp23672_c0_seq1;comp42214_c0_seq1;comp40378_c0_seq8;comp39544_c0_seq28;comp40378_c0_seq16;comp35847_c0_seq27;comp40378_c0_seq21;comp39544_c0_…	35	3314	233	102439	5.37348e-14
GO:0015035	protein disulfide oxidoreductase activity	molecular_function	comp22356_c0_seq1;comp39133_c0_seq1;comp22418_c0_seq1;comp43084_c0_seq83;comp43084_c0_seq63;comp43084_c0_seq28;comp43084_c0_seq13;comp43084_c0_seq9;comp43084_c0_seq26;comp43084_c0_seq88;comp41763_c1_seq1;comp24564_c0_seq1;comp39838_c0_seq1;comp41039_c0_seq1;comp41039_c0_seq2;comp43084_c0_seq31;comp8810_c0_seq1;comp43084_c0_seq8;comp22356_c0_seq1;comp39133_c0_seq1;comp22418_c0_seq1;comp43084_c0_se…	18	3314	57	102439	1.33893e-13
GO:0003755	peptidyl-prolyl cis-trans isomerase activity	molecular_function	comp24271_c0_seq2;comp24271_c0_seq1;comp26216_c0_seq1;comp24929_c0_seq1;comp18160_c0_seq1;comp43185_c0_seq1;comp32314_c0_seq12;comp9247_c0_seq1;comp32314_c0_seq10;comp43185_c0_seq2;comp32314_c0_seq7;comp26216_c0_seq2;comp36103_c0_seq5;comp37464_c0_seq4;comp42651_c0_seq2;comp43556_c1_seq3;comp22326_c0_seq1;comp43556_c1_seq16;comp43556_c0_seq14;comp24271_c0_seq2;comp24271_c0_seq1;comp26216_c0_seq1;…	19	3314	69	102439	4.55413e-13
GO:0003779	actin binding	molecular_function	comp26340_c0_seq2;comp23782_c0_seq2;comp28373_c0_seq1;comp43544_c1_seq6;comp36936_c0_seq6;comp43544_c1_seq15;comp43544_c1_seq3;comp43563_c1_seq18;comp43563_c1_seq11;comp36936_c0_seq3;comp43061_c1_seq6;comp43563_c1_seq13;comp43061_c1_seq5;comp36936_c0_seq1;comp43061_c3_seq1;comp43250_c0_seq1;comp38547_c0_seq2;comp9114_c0_seq2;comp38547_c0_seq6;comp27758_c0_seq1;comp23629_c0_seq1;comp38547_c0_seq3;…	55	3314	558	102439	4.87499e-13
GO:0043565	sequence-specific DNA binding	molecular_function	comp38440_c0_seq3;comp28808_c0_seq1;comp27641_c0_seq1;comp35042_c1_seq4;comp31192_c0_seq2;comp36750_c0_seq6;comp39020_c0_seq1;comp40037_c0_seq1;comp36750_c0_seq24;comp39020_c0_seq10;comp39020_c0_seq11;comp18630_c0_seq1;comp41830_c0_seq2;comp43671_c0_seq1;comp41830_c0_seq3;comp42900_c1_seq2;comp38645_c0_seq1;comp36750_c0_seq4;comp42418_c0_seq3;comp41830_c1_seq5;comp43594_c0_seq28;comp39454_c0_seq4…	55	3314	561	102439	6.03406e-13
GO:0005528	FK506 binding	molecular_function	comp26216_c0_seq1;comp24929_c0_seq1;comp18160_c0_seq1;comp43185_c0_seq1;comp32314_c0_seq12;comp9247_c0_seq1;comp32314_c0_seq10;comp43185_c0_seq2;comp32314_c0_seq7;comp26216_c0_seq2;comp37464_c0_seq4;comp22326_c0_seq1;comp26216_c0_seq1;comp24929_c0_seq1;comp18160_c0_seq1;comp43185_c0_seq1;comp32314_c0_seq12;comp9247_c0_seq1;comp32314_c0_seq10;comp43185_c0_seq2;comp32314_c0_seq7;comp26216_c0_seq2;c…	12	3314	22	102439	6.16368e-13
GO:0030145	manganese ion binding	molecular_function	comp43595_c0_seq32;comp43583_c2_seq60;comp43583_c2_seq19;comp43583_c2_seq47;comp43583_c2_seq3;comp43595_c0_seq54;comp43595_c0_seq81;comp43583_c2_seq58;comp43583_c2_seq53;comp43583_c2_seq61;comp43583_c2_seq27;comp43583_c2_seq39;comp43595_c0_seq66;comp43595_c0_seq24;comp31003_c0_seq2;comp43421_c0_seq3;comp43421_c0_seq2;comp42765_c1_seq3;comp31003_c0_seq1;comp42765_c0_seq11;comp43595_c0_seq32;comp43…	20	3314	82	102439	1.35092e-12
GO:0004364	glutathione transferase activity	molecular_function	comp43612_c0_seq4;comp43612_c0_seq14;comp43594_c0_seq33;comp43594_c0_seq2;comp41490_c0_seq1;comp42569_c0_seq2;comp38637_c0_seq3;comp36922_c0_seq7;comp38637_c0_seq9;comp38637_c0_seq4;comp28277_c0_seq1;comp38637_c0_seq1;comp43612_c0_seq4;comp43612_c0_seq14;comp43594_c0_seq33;comp43594_c0_seq2;comp41490_c0_seq1;comp42569_c0_seq2;comp38637_c0_seq3;comp36922_c0_seq7;comp38637_c0_seq9;comp38637_c0_seq4…	12	3314	29	102439	4.00575e-11
GO:0034988	Fc-gamma receptor I complex binding	molecular_function	comp43249_c0_seq4;comp43249_c0_seq3;comp43249_c0_seq40;comp43249_c0_seq22;comp43249_c0_seq7;comp43249_c0_seq9;comp43249_c0_seq51;comp43249_c0_seq4;comp43249_c0_seq3;comp43249_c0_seq40;comp43249_c0_seq22;comp43249_c0_seq7;comp43249_c0_seq9;comp43249_c0_seq51	7	3314	8	102439	2.86543e-10
GO:0034989	GTP-Ral binding	molecular_function	comp43249_c0_seq4;comp43249_c0_seq3;comp43249_c0_seq40;comp43249_c0_seq22;comp43249_c0_seq7;comp43249_c0_seq9;comp43249_c0_seq51;comp43249_c0_seq4;comp43249_c0_seq3;comp43249_c0_seq40;comp43249_c0_seq22;comp43249_c0_seq7;comp43249_c0_seq9;comp43249_c0_seq51	7	3314	8	102439	2.86543e-10
GO:0048365	Rac GTPase binding	molecular_function	comp43249_c0_seq4;comp43249_c0_seq3;comp43249_c0_seq40;comp43249_c0_seq22;comp43249_c0_seq7;comp43249_c0_seq9;comp43249_c0_seq51;comp42879_c0_seq11;comp42879_c0_seq15;comp42879_c0_seq5;comp42879_c0_seq6;comp42879_c0_seq8;comp42879_c0_seq10;comp42879_c0_seq25;comp42879_c0_seq22;comp42879_c0_seq19;comp43249_c0_seq4;comp43249_c0_seq3;comp43249_c0_seq40;comp43249_c0_seq22;comp43249_c0_seq7;comp43249_…	16	3314	67	102439	3.26463e-10
GO:0017049	GTP-Rho binding	molecular_function	comp42879_c0_seq11;comp42879_c0_seq15;comp42879_c0_seq5;comp29355_c0_seq2;comp42879_c0_seq6;comp42879_c0_seq8;comp42879_c0_seq10;comp42879_c0_seq25;comp42879_c0_seq22;comp42879_c0_seq19;comp42879_c0_seq11;comp42879_c0_seq15;comp42879_c0_seq5;comp29355_c0_seq2;comp42879_c0_seq6;comp42879_c0_seq8;comp42879_c0_seq10;comp42879_c0_seq25;comp42879_c0_seq22;comp42879_c0_seq19	10	3314	23	102439	9.63449e-10
GO:0045296	cadherin binding	molecular_function	comp42798_c1_seq36;comp42798_c1_seq14;comp42798_c1_seq39;comp42798_c1_seq4;comp42798_c1_seq38;comp42798_c1_seq34;comp42284_c0_seq8;comp42284_c0_seq17;comp42284_c0_seq6;comp42284_c0_seq1;comp42284_c0_seq16;comp42798_c1_seq36;comp42798_c1_seq14;comp42798_c1_seq39;comp42798_c1_seq4;comp42798_c1_seq38;comp42798_c1_seq34;comp42284_c0_seq8;comp42284_c0_seq17;comp42284_c0_seq6;comp42284_c0_seq1;comp4228…	11	3314	31	102439	1.8596e-09
GO:0016787	hydrolase activity	molecular_function	comp36864_c0_seq3;comp36864_c0_seq2;comp37466_c0_seq1;comp39546_c0_seq3;comp39546_c0_seq9;comp39546_c0_seq8;comp23610_c0_seq1;comp39753_c0_seq2;comp39753_c0_seq6;comp39753_c0_seq4;comp39753_c0_seq7;comp42329_c0_seq54;comp42329_c0_seq63;comp41872_c0_seq1;comp42329_c0_seq40;comp34112_c0_seq1;comp34112_c0_seq3;comp27191_c0_seq2;comp36343_c0_seq2;comp43489_c0_seq6;comp42329_c0_seq16;comp28692_c0_seq3…	28	3314	229	102439	2.16341e-09
GO:0005080	protein kinase C binding	molecular_function	comp41724_c0_seq3;comp41724_c0_seq4;comp41724_c0_seq5;comp42879_c0_seq11;comp42879_c0_seq15;comp32616_c0_seq2;comp40005_c0_seq3;comp42879_c0_seq10;comp42879_c0_seq25;comp42889_c0_seq1;comp41724_c0_seq3;comp41724_c0_seq4;comp41724_c0_seq5;comp42879_c0_seq11;comp42879_c0_seq15;comp32616_c0_seq2;comp40005_c0_seq3;comp42879_c0_seq10;comp42879_c0_seq25;comp42889_c0_seq1	10	3314	25	102439	2.59416e-09
GO:0008430	selenium binding	molecular_function	comp30615_c0_seq1;comp31082_c0_seq1;comp24718_c0_seq1;comp24718_c0_seq2;comp23413_c0_seq1;comp44164_c0_seq1;comp30046_c0_seq4;comp23413_c0_seq3;comp30615_c0_seq1;comp31082_c0_seq1;comp24718_c0_seq1;comp24718_c0_seq2;comp23413_c0_seq1;comp44164_c0_seq1;comp30046_c0_seq4;comp23413_c0_seq3	8	3314	14	102439	3.00136e-09
GO:0051428	peptide hormone receptor binding	molecular_function	comp39096_c0_seq1;comp39096_c0_seq5;comp39096_c0_seq11;comp39096_c0_seq6;comp39096_c0_seq14;comp39096_c0_seq8;comp39096_c0_seq1;comp39096_c0_seq5;comp39096_c0_seq11;comp39096_c0_seq6;comp39096_c0_seq14;comp39096_c0_seq8	6	3314	7	102439	7.76831e-09
GO:0008448	N-acetylglucosamine-6-phosphate deacetylase activity	molecular_function	comp40304_c0_seq15;comp40304_c0_seq4;comp42255_c0_seq27;comp42255_c0_seq20;comp40304_c0_seq18;comp42255_c0_seq7;comp42255_c0_seq6;comp42255_c0_seq10;comp40304_c0_seq9;comp40304_c0_seq15;comp40304_c0_seq4;comp42255_c0_seq27;comp42255_c0_seq20;comp40304_c0_seq18;comp42255_c0_seq7;comp42255_c0_seq6;comp42255_c0_seq10;comp40304_c0_seq9	9	3314	21	102439	7.93111e-09
GO:0019900	kinase binding	molecular_function	comp38788_c0_seq2;comp38788_c0_seq8;comp38915_c0_seq8;comp38788_c0_seq11;comp38788_c0_seq10;comp38788_c0_seq3;comp38788_c0_seq6;comp38788_c0_seq21;comp38788_c0_seq17;comp38788_c0_seq7;comp38788_c0_seq19;comp38788_c0_seq13;comp38788_c0_seq4;comp38788_c0_seq2;comp38788_c0_seq8;comp38915_c0_seq8;comp38788_c0_seq11;comp38788_c0_seq10;comp38788_c0_seq3;comp38788_c0_seq6;comp38788_c0_seq21;comp38788_c0…	13	3314	53	102439	1.04102e-08
GO:0015078	hydrogen ion transmembrane transporter activity	molecular_function	comp23671_c0_seq1;comp43595_c0_seq61;comp43595_c0_seq93;comp36864_c0_seq3;comp36864_c0_seq2;comp31059_c0_seq2;comp24272_c0_seq2;comp44051_c0_seq1;comp38187_c0_seq1;comp24272_c0_seq1;comp38187_c0_seq2;comp23671_c0_seq1;comp43595_c0_seq61;comp43595_c0_seq93;comp36864_c0_seq3;comp36864_c0_seq2;comp31059_c0_seq2;comp24272_c0_seq2;comp44051_c0_seq1;comp38187_c0_seq1;comp24272_c0_seq1;comp38187_c0_seq2	11	3314	36	102439	1.13649e-08
GO:0020037	heme binding	molecular_function	comp24107_c0_seq1;comp41734_c1_seq1;comp42460_c0_seq2;comp43514_c0_seq47;comp43514_c0_seq19;comp43514_c0_seq30;comp43514_c0_seq11;comp43514_c0_seq69;comp43514_c0_seq58;comp43514_c0_seq28;comp43514_c0_seq4;comp43514_c0_seq66;comp43514_c0_seq27;comp43514_c0_seq21;comp43514_c0_seq35;comp43514_c0_seq53;comp43514_c0_seq36;comp43514_c0_seq56;comp43514_c0_seq34;comp43514_c0_seq54;comp43514_c0_seq20;comp…	23	3314	174	102439	1.29389e-08
GO:0050681	androgen receptor binding	molecular_function	comp42879_c0_seq11;comp42879_c0_seq15;comp42879_c0_seq5;comp43458_c0_seq8;comp42879_c0_seq6;comp42879_c0_seq8;comp42879_c0_seq10;comp42879_c0_seq25;comp42879_c0_seq22;comp42879_c0_seq19;comp43458_c0_seq7;comp43458_c0_seq5;comp43244_c1_seq8;comp42879_c0_seq11;comp42879_c0_seq15;comp42879_c0_seq5;comp43458_c0_seq8;comp42879_c0_seq6;comp42879_c0_seq8;comp42879_c0_seq10;comp42879_c0_seq25;comp42879_c…	13	3314	58	102439	3.3575e-08
GO:0004512	inositol-3-phosphate synthase activity	molecular_function	comp38120_c0_seq2;comp39909_c0_seq3;comp39909_c0_seq8;comp38120_c0_seq1;comp39909_c0_seq5;comp38120_c0_seq2;comp39909_c0_seq3;comp39909_c0_seq8;comp38120_c0_seq1;comp39909_c0_seq5	5	3314	5	102439	3.53319e-08
GO:0015175	neutral amino acid transmembrane transporter activity	molecular_function	comp34599_c0_seq3;comp34599_c0_seq1;comp38605_c0_seq2;comp38605_c0_seq6;comp42768_c0_seq7;comp38605_c0_seq8;comp42768_c0_seq16;comp23636_c0_seq2;comp34599_c0_seq3;comp34599_c0_seq1;comp38605_c0_seq2;comp38605_c0_seq6;comp42768_c0_seq7;comp38605_c0_seq8;comp42768_c0_seq16;comp23636_c0_seq2	8	3314	18	102439	3.89398e-08
GO:0004867	serine-type endopeptidase inhibitor activity	molecular_function	comp24575_c0_seq2;comp34219_c0_seq1;comp39582_c0_seq1;comp43246_c0_seq29;comp43483_c0_seq7;comp25195_c0_seq2;comp29322_c0_seq3;comp43483_c0_seq4;comp38209_c0_seq1;comp41385_c0_seq1;comp41385_c0_seq2;comp36037_c0_seq1;comp43246_c0_seq9;comp40358_c0_seq2;comp27629_c0_seq1;comp43151_c1_seq11;comp39267_c0_seq2;comp43151_c1_seq14;comp9900_c0_seq1;comp24575_c0_seq2;comp34219_c0_seq1;comp39582_c0_seq1;c…	19	3314	129	102439	3.98535e-08
GO:0046983	protein dimerization activity	molecular_function	comp38440_c0_seq3;comp28808_c0_seq1;comp36750_c0_seq6;comp39020_c0_seq1;comp36750_c0_seq24;comp39020_c0_seq10;comp39020_c0_seq11;comp18630_c0_seq1;comp42900_c1_seq2;comp36750_c0_seq4;comp42418_c0_seq3;comp36750_c0_seq23;comp39020_c0_seq13;comp36750_c0_seq8;comp40539_c0_seq3;comp24545_c0_seq1;comp43485_c0_seq11;comp27641_c0_seq2;comp43485_c0_seq46;comp35639_c0_seq1;comp38440_c0_seq3;comp28808_c0_s…	20	3314	145	102439	5.45927e-08
GO:0005520	insulin-like growth factor binding	molecular_function	comp42901_c0_seq4;comp38115_c0_seq1;comp41060_c0_seq2;comp30482_c0_seq2;comp30482_c0_seq1;comp39367_c0_seq4;comp39367_c0_seq1;comp39367_c0_seq3;comp38716_c0_seq1;comp42901_c0_seq4;comp38115_c0_seq1;comp41060_c0_seq2;comp30482_c0_seq2;comp30482_c0_seq1;comp39367_c0_seq4;comp39367_c0_seq1;comp39367_c0_seq3;comp38716_c0_seq1	9	3314	26	102439	7.28049e-08
GO:0004623	phospholipase A2 activity	molecular_function	comp25409_c0_seq1;comp39911_c0_seq3;comp39911_c0_seq1;comp39911_c0_seq8;comp25409_c0_seq5;comp25409_c0_seq3;comp36442_c0_seq1;comp25409_c0_seq1;comp39911_c0_seq3;comp39911_c0_seq1;comp39911_c0_seq8;comp25409_c0_seq5;comp25409_c0_seq3;comp36442_c0_seq1	7	3314	14	102439	1.03538e-07
GO:0051117	ATPase binding	molecular_function	comp29447_c0_seq2;comp19823_c0_seq1;comp19823_c0_seq2;comp38187_c0_seq1;comp38187_c0_seq2;comp29447_c0_seq3;comp29447_c0_seq2;comp19823_c0_seq1;comp19823_c0_seq2;comp38187_c0_seq1;comp38187_c0_seq2;comp29447_c0_seq3	6	3314	10	102439	2.14249e-07
GO:0004197	cysteine-type endopeptidase activity	molecular_function	comp40515_c1_seq1;comp40665_c0_seq1;comp40624_c1_seq1;comp40665_c0_seq5;comp40902_c0_seq4;comp40902_c0_seq11;comp40902_c0_seq1;comp41799_c0_seq5;comp42035_c0_seq2;comp40665_c0_seq4;comp34721_c0_seq1;comp8688_c0_seq1;comp40515_c1_seq1;comp40665_c0_seq1;comp40624_c1_seq1;comp40665_c0_seq5;comp40902_c0_seq4;comp40902_c0_seq11;comp40902_c0_seq1;comp41799_c0_seq5;comp42035_c0_seq2;comp40665_c0_seq4;co…	12	3314	57	102439	2.35448e-07
GO:0003729	mRNA binding	molecular_function	comp39745_c0_seq3;comp39745_c0_seq4;comp39745_c0_seq18;comp36307_c0_seq9;comp39745_c0_seq5;comp41480_c0_seq3;comp39745_c0_seq17;comp36307_c0_seq4;comp41480_c0_seq2;comp41480_c0_seq7;comp41391_c0_seq6;comp23736_c0_seq2;comp36307_c0_seq6;comp39745_c0_seq3;comp39745_c0_seq4;comp39745_c0_seq18;comp36307_c0_seq9;comp39745_c0_seq5;comp41480_c0_seq3;comp39745_c0_seq17;comp36307_c0_seq4;comp41480_c0_seq2…	13	3314	68	102439	2.46927e-07
GO:0004298	threonine-type endopeptidase activity	molecular_function	comp24080_c0_seq3;comp27865_c0_seq1;comp31972_c0_seq2;comp24080_c0_seq1;comp27865_c0_seq2;comp32257_c0_seq4;comp27966_c0_seq1;comp28431_c0_seq1;comp43891_c0_seq1;comp38738_c0_seq1;comp24080_c0_seq3;comp27865_c0_seq1;comp31972_c0_seq2;comp24080_c0_seq1;comp27865_c0_seq2;comp32257_c0_seq4;comp27966_c0_seq1;comp28431_c0_seq1;comp43891_c0_seq1;comp38738_c0_seq1	10	3314	38	102439	2.55333e-07
GO:0008201	heparin binding	molecular_function	comp38115_c0_seq1;comp41060_c0_seq2;comp39367_c0_seq4;comp39367_c0_seq1;comp39367_c0_seq3;comp37477_c0_seq1;comp40727_c0_seq1;comp35788_c0_seq2;comp38518_c0_seq1;comp43034_c0_seq2;comp31163_c0_seq4;comp43034_c0_seq4;comp43455_c0_seq1;comp33466_c0_seq2;comp43455_c0_seq4;comp44212_c0_seq1;comp40292_c0_seq3;comp38115_c0_seq1;comp41060_c0_seq2;comp39367_c0_seq4;comp39367_c0_seq1;comp39367_c0_seq3;com…	17	3314	118	102439	2.80939e-07
GO:0008143	poly(A) RNA binding	molecular_function	comp40414_c0_seq8;comp40414_c0_seq7;comp40895_c1_seq1;comp40895_c1_seq3;comp40895_c1_seq2;comp40895_c1_seq4;comp40895_c1_seq6;comp40414_c0_seq8;comp40414_c0_seq7;comp40895_c1_seq1;comp40895_c1_seq3;comp40895_c1_seq2;comp40895_c1_seq4;comp40895_c1_seq6	7	3314	16	102439	3.25967e-07
GO:0003735	structural constituent of ribosome	molecular_function	comp20502_c0_seq2;comp21278_c0_seq1;comp23861_c0_seq1;comp23855_c0_seq3;comp43484_c2_seq27;comp26277_c0_seq1;comp43484_c2_seq48;comp25604_c0_seq3;comp23859_c0_seq1;comp43591_c2_seq3;comp43593_c4_seq25;comp43591_c2_seq4;comp43564_c0_seq4;comp27434_c0_seq1;comp18932_c0_seq2;comp24970_c0_seq1;comp18363_c0_seq1;comp28038_c0_seq1;comp28294_c0_seq3;comp23691_c0_seq1;comp28131_c0_seq1;comp27441_c0_seq3;…	25	3314	243	102439	4.4575e-07
GO:0004579	dolichyl-diphosphooligosaccharide-protein glycotransferase activity	molecular_function	comp43985_c0_seq1;comp39177_c0_seq3;comp38851_c0_seq4;comp27488_c0_seq1;comp39177_c0_seq2;comp39177_c0_seq1;comp43985_c0_seq1;comp39177_c0_seq3;comp38851_c0_seq4;comp27488_c0_seq1;comp39177_c0_seq2;comp39177_c0_seq1	6	3314	11	102439	4.5833e-07
GO:0005179	hormone activity	molecular_function	comp36434_c0_seq3;comp41567_c0_seq10;comp39096_c0_seq1;comp39096_c0_seq5;comp39096_c0_seq11;comp27281_c0_seq1;comp23968_c0_seq1;comp39096_c0_seq6;comp39096_c0_seq14;comp9767_c0_seq1;comp39096_c0_seq8;comp36222_c0_seq6;comp36434_c0_seq3;comp41567_c0_seq10;comp39096_c0_seq1;comp39096_c0_seq5;comp39096_c0_seq11;comp27281_c0_seq1;comp23968_c0_seq1;comp39096_c0_seq6;comp39096_c0_seq14;comp9767_c0_seq1…	12	3314	61	102439	5.14464e-07
GO:0015450	P-P-bond-hydrolysis-driven protein transmembrane transporter activity	molecular_function	comp23795_c0_seq1;comp9427_c0_seq1;comp18298_c0_seq1;comp41513_c0_seq10;comp41513_c0_seq1;comp41513_c0_seq9;comp43874_c0_seq1;comp23795_c0_seq1;comp9427_c0_seq1;comp18298_c0_seq1;comp41513_c0_seq10;comp41513_c0_seq1;comp41513_c0_seq9;comp43874_c0_seq1	7	3314	17	102439	5.38555e-07
GO:0008307	structural constituent of muscle	molecular_function	comp43544_c1_seq6;comp43544_c1_seq15;comp43544_c1_seq3;comp43563_c1_seq18;comp43563_c1_seq11;comp43563_c1_seq13;comp43544_c1_seq9;comp43563_c1_seq12;comp40111_c0_seq1;comp43544_c1_seq6;comp43544_c1_seq15;comp43544_c1_seq3;comp43563_c1_seq18;comp43563_c1_seq11;comp43563_c1_seq13;comp43544_c1_seq9;comp43563_c1_seq12;comp40111_c0_seq1	9	3314	32	102439	5.4823e-07
GO:0016918	retinal binding	molecular_function	comp35024_c0_seq1;comp33311_c0_seq1;comp20241_c0_seq1;comp20241_c0_seq2;comp43964_c0_seq1;comp43945_c0_seq1;comp35024_c0_seq1;comp33311_c0_seq1;comp20241_c0_seq1;comp20241_c0_seq2;comp43964_c0_seq1;comp43945_c0_seq1	6	3314	12	102439	8.91362e-07
GO:0004656	procollagen-proline 4-dioxygenase activity	molecular_function	comp39133_c0_seq1;comp42076_c1_seq5;comp21138_c0_seq1;comp42076_c1_seq1;comp39133_c0_seq1;comp42076_c1_seq5;comp21138_c0_seq1;comp42076_c1_seq1	4	3314	4	102439	1.09342e-06
GO:0050277	sedoheptulokinase activity	molecular_function	comp37358_c0_seq5;comp32798_c0_seq8;comp37358_c0_seq18;comp32798_c0_seq4;comp37358_c0_seq5;comp32798_c0_seq8;comp37358_c0_seq18;comp32798_c0_seq4	4	3314	4	102439	1.09342e-06
GO:0051636	Gram-negative bacterial cell surface binding	molecular_function	comp41676_c1_seq3;comp41676_c1_seq5;comp41676_c1_seq1;comp41676_c0_seq2;comp41676_c1_seq3;comp41676_c1_seq5;comp41676_c1_seq1;comp41676_c0_seq2	4	3314	4	102439	1.09342e-06
GO:0035375	zymogen binding	molecular_function	comp41676_c1_seq3;comp41676_c1_seq5;comp41676_c1_seq1;comp41676_c0_seq2;comp41676_c1_seq3;comp41676_c1_seq5;comp41676_c1_seq1;comp41676_c0_seq2	4	3314	4	102439	1.09342e-06
GO:0051637	Gram-positive bacterial cell surface binding	molecular_function	comp41676_c1_seq3;comp41676_c1_seq5;comp41676_c1_seq1;comp41676_c0_seq2;comp41676_c1_seq3;comp41676_c1_seq5;comp41676_c1_seq1;comp41676_c0_seq2	4	3314	4	102439	1.09342e-06
GO:0003700	sequence-specific DNA binding transcription factor activity	molecular_function	comp38440_c0_seq3;comp28808_c0_seq1;comp27641_c0_seq1;comp35042_c1_seq4;comp31192_c0_seq2;comp36750_c0_seq6;comp39020_c0_seq1;comp40037_c0_seq1;comp36750_c0_seq24;comp39020_c0_seq10;comp39020_c0_seq11;comp18630_c0_seq1;comp41830_c0_seq2;comp43671_c0_seq1;comp41830_c0_seq3;comp42900_c1_seq2;comp38645_c0_seq1;comp36750_c0_seq4;comp41830_c1_seq5;comp43594_c0_seq28;comp40037_c0_seq2;comp39454_c0_seq4…	70	3314	1176	102439	1.19833e-06
GO:0003924	GTPase activity	molecular_function	comp35291_c0_seq4;comp35495_c0_seq2;comp38939_c0_seq2;comp43493_c0_seq14;comp41499_c1_seq6;comp35291_c0_seq3;comp41820_c0_seq3;comp28031_c0_seq3;comp32706_c0_seq10;comp34744_c0_seq1;comp41701_c0_seq13;comp35495_c0_seq1;comp41701_c0_seq7;comp41701_c0_seq6;comp37496_c0_seq1;comp32706_c0_seq3;comp38058_c0_seq1;comp41499_c1_seq2;comp38939_c0_seq1;comp32706_c0_seq12;comp38939_c0_seq4;comp30014_c0_seq1…	29	3314	334	102439	1.92268e-06
GO:0004601	peroxidase activity	molecular_function	comp31712_c0_seq1;comp37466_c0_seq1;comp28980_c0_seq2;comp41734_c1_seq1;comp27869_c0_seq6;comp27869_c0_seq5;comp39256_c0_seq2;comp31712_c0_seq1;comp37466_c0_seq1;comp28980_c0_seq2;comp41734_c1_seq1;comp27869_c0_seq6;comp27869_c0_seq5;comp39256_c0_seq2	7	3314	22	102439	4.09561e-06
GO:0005099	Ras GTPase activator activity	molecular_function	comp42505_c0_seq4;comp42505_c0_seq41;comp42505_c0_seq17;comp42505_c0_seq19;comp42505_c0_seq12;comp42505_c0_seq50;comp42505_c0_seq27;comp42505_c0_seq44;comp42505_c0_seq2;comp42505_c0_seq59;comp24206_c0_seq1;comp42505_c0_seq4;comp42505_c0_seq41;comp42505_c0_seq17;comp42505_c0_seq19;comp42505_c0_seq12;comp42505_c0_seq50;comp42505_c0_seq27;comp42505_c0_seq44;comp42505_c0_seq2;comp42505_c0_seq59;comp2…	11	3314	62	102439	4.43578e-06
GO:0003796	lysozyme activity	molecular_function	comp43459_c0_seq15;comp43459_c0_seq11;comp43459_c0_seq14;comp43459_c0_seq8;comp43459_c0_seq15;comp43459_c0_seq11;comp43459_c0_seq14;comp43459_c0_seq8	4	3314	5	102439	5.32578e-06
GO:0033829	O-fucosylpeptide 3-beta-N-acetylglucosaminyltransferase activity	molecular_function	comp35912_c0_seq4;comp35912_c0_seq6;comp35912_c0_seq1;comp18366_c0_seq1;comp35912_c0_seq4;comp35912_c0_seq6;comp35912_c0_seq1;comp18366_c0_seq1	4	3314	5	102439	5.32578e-06
GO:0001948	glycoprotein binding	molecular_function	comp43249_c0_seq4;comp43249_c0_seq3;comp43249_c0_seq40;comp43249_c0_seq22;comp43249_c0_seq7;comp43249_c0_seq9;comp43249_c0_seq51;comp31966_c0_seq2;comp43249_c0_seq4;comp43249_c0_seq3;comp43249_c0_seq40;comp43249_c0_seq22;comp43249_c0_seq7;comp43249_c0_seq9;comp43249_c0_seq51;comp31966_c0_seq2	8	3314	32	102439	6.24323e-06
GO:0019902	phosphatase binding	molecular_function	comp43048_c0_seq13;comp43048_c0_seq19;comp43048_c0_seq17;comp43048_c0_seq22;comp43048_c0_seq2;comp43048_c0_seq4;comp43048_c0_seq13;comp43048_c0_seq19;comp43048_c0_seq17;comp43048_c0_seq22;comp43048_c0_seq2;comp43048_c0_seq4	6	3314	16	102439	6.90816e-06
GO:0004571	mannosyl-oligosaccharide 1,2-alpha-mannosidase activity	molecular_function	comp43187_c1_seq9;comp43187_c1_seq1;comp42572_c0_seq6;comp42572_c0_seq9;comp43187_c1_seq25;comp42572_c0_seq10;comp43187_c1_seq9;comp43187_c1_seq1;comp42572_c0_seq6;comp42572_c0_seq9;comp43187_c1_seq25;comp42572_c0_seq10	6	3314	18	102439	1.51455e-05
GO:0005338	nucleotide-sugar transmembrane transporter activity	molecular_function	comp38748_c0_seq1;comp40145_c0_seq1;comp40145_c0_seq2;comp37182_c0_seq5;comp38748_c0_seq1;comp40145_c0_seq1;comp40145_c0_seq2;comp37182_c0_seq5	4	3314	6	102439	1.55648e-05
GO:0005102	receptor binding	molecular_function	comp43037_c0_seq2;comp44223_c0_seq1;comp43048_c0_seq13;comp43048_c0_seq17;comp43048_c0_seq22;comp43048_c0_seq4;comp38537_c0_seq1;comp37922_c0_seq2;comp24824_c0_seq2;comp36679_c0_seq2;comp37759_c0_seq2;comp28210_c0_seq1;comp23904_c0_seq1;comp24824_c0_seq1;comp19365_c0_seq2;comp43037_c0_seq2;comp44223_c0_seq1;comp43048_c0_seq13;comp43048_c0_seq17;comp43048_c0_seq22;comp43048_c0_seq4;comp38537_c0_se…	15	3314	129	102439	2.00932e-05
GO:0030971	receptor tyrosine kinase binding	molecular_function	comp41724_c0_seq3;comp41724_c0_seq4;comp41724_c0_seq5;comp41783_c0_seq2;comp41783_c0_seq4;comp41724_c0_seq3;comp41724_c0_seq4;comp41724_c0_seq5;comp41783_c0_seq2;comp41783_c0_seq4	5	3314	12	102439	2.31277e-05
GO:0035197	siRNA binding	molecular_function	comp40985_c0_seq5;comp40985_c0_seq11;comp40985_c0_seq2;comp40985_c0_seq12;comp40985_c0_seq7;comp40985_c0_seq10;comp40985_c0_seq5;comp40985_c0_seq11;comp40985_c0_seq2;comp40985_c0_seq12;comp40985_c0_seq7;comp40985_c0_seq10	6	3314	20	102439	2.99088e-05
GO:0015297	antiporter activity	molecular_function	comp41159_c0_seq10;comp41159_c0_seq17;comp41159_c0_seq1;comp43303_c1_seq5;comp43303_c1_seq31;comp43303_c1_seq12;comp43303_c1_seq15;comp41159_c0_seq10;comp41159_c0_seq17;comp41159_c0_seq1;comp43303_c1_seq5;comp43303_c1_seq31;comp43303_c1_seq12;comp43303_c1_seq15	7	3314	29	102439	3.07228e-05
GO:0005544	calcium-dependent phospholipid binding	molecular_function	comp30282_c0_seq1;comp23823_c0_seq1;comp41878_c0_seq1;comp24017_c0_seq2;comp18703_c0_seq1;comp28500_c0_seq1;comp36442_c0_seq1;comp30282_c0_seq1;comp23823_c0_seq1;comp41878_c0_seq1;comp24017_c0_seq2;comp18703_c0_seq1;comp28500_c0_seq1;comp36442_c0_seq1	7	3314	29	102439	3.07228e-05
GO:0004657	proline dehydrogenase activity	molecular_function	comp37295_c0_seq8;comp37295_c0_seq4;comp37295_c0_seq1;comp37295_c0_seq8;comp37295_c0_seq4;comp37295_c0_seq1	3	3314	3	102439	3.38284e-05
GO:0070008	serine-type exopeptidase activity	molecular_function	comp39665_c0_seq1;comp42214_c0_seq1;comp40545_c0_seq2;comp39665_c0_seq1;comp42214_c0_seq1;comp40545_c0_seq2	3	3314	3	102439	3.38284e-05
GO:0004990	oxytocin receptor activity	molecular_function	comp32477_c0_seq1;comp41622_c0_seq2;comp41622_c0_seq6;comp32477_c0_seq1;comp41622_c0_seq2;comp41622_c0_seq6	3	3314	3	102439	3.38284e-05
GO:0004450	isocitrate dehydrogenase (NADP+) activity	molecular_function	comp40692_c0_seq1;comp39835_c0_seq2;comp39835_c0_seq5;comp40692_c0_seq1;comp39835_c0_seq2;comp39835_c0_seq5	3	3314	3	102439	3.38284e-05
GO:0047006	17-alpha,20-alpha-dihydroxypregn-4-en-3-one dehydrogenase activity	molecular_function	comp21170_c0_seq1;comp25513_c0_seq2;comp17993_c0_seq1;comp21170_c0_seq1;comp25513_c0_seq2;comp17993_c0_seq1	3	3314	3	102439	3.38284e-05
GO:0043023	ribosomal large subunit binding	molecular_function	comp42018_c0_seq7;comp40181_c0_seq12;comp40181_c0_seq11;comp42018_c0_seq7;comp40181_c0_seq12;comp40181_c0_seq11	3	3314	3	102439	3.38284e-05
GO:0016936	galactoside binding	molecular_function	comp31354_c0_seq1;comp31297_c0_seq4;comp31297_c0_seq2;comp31354_c0_seq1;comp31297_c0_seq4;comp31297_c0_seq2	3	3314	3	102439	3.38284e-05
GO:0030292	protein tyrosine kinase inhibitor activity	molecular_function	comp41724_c0_seq3;comp41724_c0_seq4;comp41724_c0_seq5;comp41724_c0_seq3;comp41724_c0_seq4;comp41724_c0_seq5	3	3314	3	102439	3.38284e-05
GO:0004697	protein kinase C activity	molecular_function	comp42879_c0_seq11;comp42879_c0_seq15;comp42879_c0_seq5;comp42879_c0_seq6;comp42879_c0_seq8;comp42879_c0_seq10;comp42879_c0_seq25;comp42879_c0_seq22;comp42879_c0_seq19;comp42879_c0_seq11;comp42879_c0_seq15;comp42879_c0_seq5;comp42879_c0_seq6;comp42879_c0_seq8;comp42879_c0_seq10;comp42879_c0_seq25;comp42879_c0_seq22;comp42879_c0_seq19	9	3314	51	102439	3.41648e-05
GO:0016504	peptidase activator activity	molecular_function	comp43034_c0_seq2;comp43034_c0_seq4;comp33466_c0_seq2;comp28210_c0_seq1;comp43034_c0_seq2;comp43034_c0_seq4;comp33466_c0_seq2;comp28210_c0_seq1	4	3314	7	102439	3.5381e-05
GO:0005184	neuropeptide hormone activity	molecular_function	comp24368_c0_seq2;comp17728_c0_seq1;comp9460_c0_seq2;comp17728_c0_seq2;comp24368_c0_seq2;comp17728_c0_seq1;comp9460_c0_seq2;comp17728_c0_seq2	4	3314	7	102439	3.5381e-05
GO:0003697	single-stranded DNA binding	molecular_function	comp42880_c1_seq10;comp43190_c0_seq1;comp43388_c0_seq1;comp42880_c1_seq3;comp40745_c1_seq1;comp43388_c0_seq3;comp42880_c1_seq5;comp43388_c0_seq2;comp40745_c1_seq2;comp32072_c1_seq3;comp42880_c1_seq10;comp43190_c0_seq1;comp43388_c0_seq1;comp42880_c1_seq3;comp40745_c1_seq1;comp43388_c0_seq3;comp42880_c1_seq5;comp43388_c0_seq2;comp40745_c1_seq2;comp32072_c1_seq3	10	3314	64	102439	3.80568e-05
GO:0005525	GTP binding	molecular_function	comp37390_c0_seq1;comp35291_c0_seq4;comp43314_c1_seq2;comp43493_c0_seq14;comp41499_c1_seq6;comp35291_c0_seq3;comp41820_c0_seq3;comp41919_c0_seq13;comp28031_c0_seq3;comp32706_c0_seq10;comp34744_c0_seq1;comp41919_c0_seq21;comp41919_c0_seq36;comp41919_c0_seq6;comp41701_c0_seq13;comp30529_c0_seq1;comp41701_c0_seq7;comp41701_c0_seq6;comp41919_c0_seq33;comp32706_c0_seq3;comp41919_c0_seq2;comp38058_c0_s…	43	3314	686	102439	3.90974e-05
GO:0004550	nucleoside diphosphate kinase activity	molecular_function	comp33428_c0_seq1;comp12911_c0_seq1;comp9457_c0_seq2;comp28311_c0_seq1;comp30215_c0_seq2;comp28311_c0_seq2;comp33428_c0_seq1;comp12911_c0_seq1;comp9457_c0_seq2;comp28311_c0_seq1;comp30215_c0_seq2;comp28311_c0_seq2	6	3314	21	102439	4.07231e-05
GO:0005215	transporter activity	molecular_function	comp35024_c0_seq1;comp33311_c0_seq1;comp17586_c0_seq1;comp20241_c0_seq1;comp20241_c0_seq2;comp21331_c0_seq1;comp23987_c0_seq2;comp43945_c0_seq1;comp41238_c0_seq3;comp33793_c0_seq4;comp41238_c0_seq1;comp34500_c0_seq1;comp40185_c1_seq7;comp37654_c0_seq3;comp9738_c0_seq1;comp35024_c0_seq1;comp33311_c0_seq1;comp17586_c0_seq1;comp20241_c0_seq1;comp20241_c0_seq2;comp21331_c0_seq1;comp23987_c0_seq2;comp…	15	3314	138	102439	4.46107e-05
GO:0004602	glutathione peroxidase activity	molecular_function	comp20625_c0_seq1;comp23689_c0_seq1;comp30027_c0_seq1;comp38637_c0_seq1;comp30046_c0_seq4;comp20625_c0_seq1;comp23689_c0_seq1;comp30027_c0_seq1;comp38637_c0_seq1;comp30046_c0_seq4	5	3314	14	102439	5.53748e-05
GO:0005031	tumor necrosis factor receptor activity	molecular_function	comp36162_c0_seq22;comp36162_c0_seq7;comp36162_c0_seq10;comp36162_c0_seq14;comp36162_c0_seq3;comp36162_c0_seq22;comp36162_c0_seq7;comp36162_c0_seq10;comp36162_c0_seq14;comp36162_c0_seq3	5	3314	14	102439	5.53748e-05
GO:0005515	protein binding	molecular_function	comp23861_c0_seq1;comp25604_c0_seq3;comp28521_c0_seq1;comp22256_c0_seq1;comp22256_c0_seq3;comp22831_c0_seq1;comp43583_c2_seq23;comp35673_c1_seq1;comp24080_c0_seq3;comp41121_c0_seq4;comp30145_c0_seq1;comp41131_c0_seq7;comp24825_c0_seq1;comp30145_c0_seq2;comp42724_c0_seq2;comp36152_c0_seq2;comp24080_c0_seq1;comp10736_c0_seq1;comp24825_c0_seq3;comp42674_c1_seq1;comp43248_c1_seq1;comp28980_c0_seq2;co…	154	3314	3463	102439	5.61065e-05
GO:0008294	calcium- and calmodulin-responsive adenylate cyclase activity	molecular_function	comp38939_c0_seq2;comp37496_c0_seq1;comp38939_c0_seq1;comp38939_c0_seq4;comp38939_c0_seq2;comp37496_c0_seq1;comp38939_c0_seq1;comp38939_c0_seq4	4	3314	8	102439	6.89389e-05
GO:0043495	protein anchor	molecular_function	comp42849_c0_seq1;comp42849_c0_seq6;comp42849_c0_seq5;comp42849_c0_seq3;comp42849_c0_seq1;comp42849_c0_seq6;comp42849_c0_seq5;comp42849_c0_seq3	4	3314	8	102439	6.89389e-05
GO:0004129	cytochrome-c oxidase activity	molecular_function	comp43698_c0_seq1;comp43844_c0_seq1;comp28121_c0_seq1;comp42637_c0_seq5;comp9580_c0_seq1;comp44220_c0_seq1;comp28121_c0_seq2;comp43698_c0_seq1;comp43844_c0_seq1;comp28121_c0_seq1;comp42637_c0_seq5;comp9580_c0_seq1;comp44220_c0_seq1;comp28121_c0_seq2	7	3314	34	102439	9.19122e-05
GO:0051015	actin filament binding	molecular_function	comp43249_c0_seq4;comp43249_c0_seq3;comp43249_c0_seq40;comp43249_c0_seq22;comp43249_c0_seq7;comp43249_c0_seq9;comp43249_c0_seq51;comp42849_c0_seq1;comp42849_c0_seq6;comp42849_c0_seq5;comp42849_c0_seq3;comp43249_c0_seq4;comp43249_c0_seq3;comp43249_c0_seq40;comp43249_c0_seq22;comp43249_c0_seq7;comp43249_c0_seq9;comp43249_c0_seq51;comp42849_c0_seq1;comp42849_c0_seq6;comp42849_c0_seq5;comp42849_c0_se…	11	3314	85	102439	9.43298e-05
GO:0046625	sphingolipid binding	molecular_function	comp43488_c0_seq5;comp43488_c0_seq9;comp43488_c0_seq6;comp43488_c0_seq11;comp43488_c0_seq5;comp43488_c0_seq9;comp43488_c0_seq6;comp43488_c0_seq11	4	3314	9	102439	0.000120896
GO:0005174	CD40 receptor binding	molecular_function	comp43488_c0_seq5;comp43488_c0_seq9;comp43488_c0_seq6;comp43488_c0_seq11;comp43488_c0_seq5;comp43488_c0_seq9;comp43488_c0_seq6;comp43488_c0_seq11	4	3314	9	102439	0.000120896
GO:0004418	hydroxymethylbilane synthase activity	molecular_function	comp34297_c0_seq5;comp34297_c0_seq3;comp36767_c0_seq7;comp34297_c0_seq5;comp34297_c0_seq3;comp36767_c0_seq7	3	3314	4	102439	0.000132033
GO:0051920	peroxiredoxin activity	molecular_function	comp31712_c0_seq1;comp37466_c0_seq1;comp39256_c0_seq2;comp31712_c0_seq1;comp37466_c0_seq1;comp39256_c0_seq2	3	3314	4	102439	0.000132033
GO:0042132	fructose 1,6-bisphosphate 1-phosphatase activity	molecular_function	comp28851_c0_seq3;comp28851_c0_seq4;comp28851_c0_seq5;comp28851_c0_seq3;comp28851_c0_seq4;comp28851_c0_seq5	3	3314	4	102439	0.000132033
GO:0008073	ornithine decarboxylase inhibitor activity	molecular_function	comp30999_c0_seq3;comp28177_c0_seq2;comp28177_c0_seq1;comp30999_c0_seq3;comp28177_c0_seq2;comp28177_c0_seq1	3	3314	4	102439	0.000132033
GO:0003743	translation initiation factor activity	molecular_function	comp24409_c0_seq2;comp18728_c0_seq2;comp24409_c0_seq1;comp18728_c0_seq3;comp31780_c0_seq1;comp42688_c0_seq4;comp42688_c0_seq1;comp27912_c0_seq4;comp23792_c0_seq1;comp25037_c0_seq1;comp43191_c0_seq1;comp42554_c0_seq1;comp24409_c0_seq2;comp18728_c0_seq2;comp24409_c0_seq1;comp18728_c0_seq3;comp31780_c0_seq1;comp42688_c0_seq4;comp42688_c0_seq1;comp27912_c0_seq4;comp23792_c0_seq1;comp25037_c0_seq1;com…	12	3314	103	102439	0.000129276
GO:0030060	L-malate dehydrogenase activity	molecular_function	comp38734_c0_seq1;comp39727_c0_seq1;comp38734_c0_seq2;comp38734_c0_seq1;comp39727_c0_seq1;comp38734_c0_seq2	3	3314	4	102439	0.000132033
GO:0046872	metal ion binding	molecular_function	comp38377_c0_seq2;comp20143_c0_seq1;comp33428_c0_seq1;comp36936_c0_seq1;comp42637_c0_seq5;comp12911_c0_seq1;comp9580_c0_seq1;comp42274_c0_seq1;comp33861_c0_seq1;comp9457_c0_seq2;comp38650_c0_seq1;comp40231_c0_seq7;comp42982_c0_seq22;comp42982_c0_seq5;comp42982_c0_seq8;comp38003_c0_seq2;comp42982_c0_seq18;comp16892_c0_seq1;comp35169_c0_seq2;comp42877_c0_seq4;comp42877_c0_seq2;comp41039_c0_seq1;com…	92	3314	1919	102439	0.000153929
GO:0008233	peptidase activity	molecular_function	comp22831_c0_seq1;comp23760_c0_seq2;comp23760_c0_seq1;comp18888_c0_seq1;comp33939_c0_seq5;comp35857_c0_seq2;comp33939_c0_seq1;comp22831_c0_seq1;comp23760_c0_seq2;comp23760_c0_seq1;comp18888_c0_seq1;comp33939_c0_seq5;comp35857_c0_seq2;comp33939_c0_seq1	7	3314	37	102439	0.000161602
GO:0004888	transmembrane signaling receptor activity	molecular_function	comp40782_c0_seq9;comp32794_c0_seq3;comp40782_c0_seq2;comp40782_c0_seq8;comp40782_c0_seq1;comp32794_c0_seq2;comp40782_c0_seq4;comp40782_c0_seq6;comp40782_c0_seq3;comp40782_c0_seq11;comp40782_c0_seq5;comp40782_c0_seq13;comp40782_c0_seq7;comp40782_c0_seq9;comp32794_c0_seq3;comp40782_c0_seq2;comp40782_c0_seq8;comp40782_c0_seq1;comp32794_c0_seq2;comp40782_c0_seq4;comp40782_c0_seq6;comp40782_c0_seq3;c…	13	3314	123	102439	0.000186315
GO:0019841	retinol binding	molecular_function	comp35024_c0_seq1;comp33311_c0_seq1;comp20241_c0_seq1;comp20241_c0_seq2;comp43964_c0_seq1;comp43945_c0_seq1;comp35024_c0_seq1;comp33311_c0_seq1;comp20241_c0_seq1;comp20241_c0_seq2;comp43964_c0_seq1;comp43945_c0_seq1	6	3314	28	102439	0.000232802
GO:0030374	ligand-dependent nuclear receptor transcription coactivator activity	molecular_function	comp42879_c0_seq11;comp42879_c0_seq15;comp42879_c0_seq5;comp42879_c0_seq6;comp42879_c0_seq8;comp42879_c0_seq10;comp42879_c0_seq25;comp42879_c0_seq22;comp42879_c0_seq19;comp42879_c0_seq11;comp42879_c0_seq15;comp42879_c0_seq5;comp42879_c0_seq6;comp42879_c0_seq8;comp42879_c0_seq10;comp42879_c0_seq25;comp42879_c0_seq22;comp42879_c0_seq19	9	3314	66	102439	0.000269094
GO:0005523	tropomyosin binding	molecular_function	comp42849_c0_seq1;comp42849_c0_seq6;comp42849_c0_seq5;comp42849_c0_seq3;comp42849_c0_seq1;comp42849_c0_seq6;comp42849_c0_seq5;comp42849_c0_seq3	4	3314	11	102439	0.000300572
GO:0008121	ubiquinol-cytochrome-c reductase activity	molecular_function	comp28795_c0_seq1;comp9694_c0_seq1;comp27297_c0_seq1;comp28795_c0_seq1;comp9694_c0_seq1;comp27297_c0_seq1	3	3314	5	102439	0.000322094
GO:0000979	RNA polymerase II core promoter sequence-specific DNA binding	molecular_function	comp42228_c0_seq1;comp42121_c0_seq1;comp42121_c0_seq2;comp42228_c0_seq1;comp42121_c0_seq1;comp42121_c0_seq2	3	3314	5	102439	0.000322094
GO:0008009	chemokine activity	molecular_function	comp11336_c0_seq1;comp28694_c0_seq2;comp35788_c0_seq2;comp40045_c0_seq3;comp40045_c0_seq1;comp35709_c0_seq1;comp33179_c0_seq1;comp41914_c0_seq1;comp11336_c0_seq1;comp28694_c0_seq2;comp35788_c0_seq2;comp40045_c0_seq3;comp40045_c0_seq1;comp35709_c0_seq1;comp33179_c0_seq1;comp41914_c0_seq1	8	3314	54	102439	0.000328393
GO:0070181	SSU rRNA binding	molecular_function	comp39388_c1_seq34;comp39388_c0_seq3;comp39388_c1_seq16;comp39388_c1_seq34;comp39388_c0_seq3;comp39388_c1_seq16	3	3314	6	102439	0.000628624
GO:0031418	L-ascorbic acid binding	molecular_function	comp43277_c1_seq8;comp43277_c1_seq3;comp33828_c0_seq1;comp42076_c1_seq5;comp21138_c0_seq1;comp42076_c1_seq1;comp43277_c1_seq8;comp43277_c1_seq3;comp33828_c0_seq1;comp42076_c1_seq5;comp21138_c0_seq1;comp42076_c1_seq1	6	3314	35	102439	0.000826644
GO:0016757	transferase activity, transferring glycosyl groups	molecular_function	comp41575_c0_seq7;comp41575_c0_seq3;comp41575_c0_seq8;comp33581_c0_seq2;comp41575_c0_seq12;comp41575_c0_seq7;comp41575_c0_seq3;comp41575_c0_seq8;comp33581_c0_seq2;comp41575_c0_seq12	5	3314	24	102439	0.000897594
GO:0000166	nucleotide binding	molecular_function	comp42018_c0_seq7;comp40181_c0_seq9;comp35483_c0_seq2;comp35337_c0_seq4;comp24021_c0_seq2;comp39388_c1_seq34;comp39388_c0_seq3;comp40181_c0_seq12;comp40181_c0_seq11;comp39388_c1_seq16;comp39745_c0_seq3;comp42449_c0_seq6;comp42449_c0_seq9;comp39745_c0_seq4;comp39745_c0_seq18;comp36307_c0_seq9;comp39745_c0_seq5;comp39745_c0_seq17;comp42449_c0_seq10;comp42449_c0_seq23;comp36307_c0_seq4;comp40414_c0_…	36	3314	632	102439	0.000918924
GO:0008083	growth factor activity	molecular_function	comp24655_c0_seq1;comp32198_c0_seq4;comp41783_c0_seq2;comp37477_c0_seq1;comp41783_c0_seq4;comp32198_c0_seq1;comp40045_c0_seq3;comp29949_c0_seq2;comp40045_c0_seq1;comp39185_c0_seq1;comp38791_c0_seq1;comp38791_c0_seq5;comp36222_c0_seq6;comp38951_c0_seq3;comp42380_c0_seq1;comp24655_c0_seq1;comp32198_c0_seq4;comp41783_c0_seq2;comp37477_c0_seq1;comp41783_c0_seq4;comp32198_c0_seq1;comp40045_c0_seq3;com…	15	3314	182	102439	0.000921267
