# Supplementary material for: Characterization of the Transcriptional Complexity of the Receptive and Pre-receptive Endometria of Dairy Goats
Source: Sci Rep. 2015 Sep 16;5:14244. doi: 10.1038/srep14244 (PMC4571617; doi:10.1038/srep14244)
Supplement: Table S7 [file srep14244-s7.xls]

## Sheet: Table S7
GO_ID	GO_Term	GO_function	gene_list	S gene number	TS gene number	B gene number	TB gene number	pvalue
GO:0005829	cytosol	cellular_component	comp26340_c0_seq2;comp24271_c0_seq2;comp22256_c0_seq1;comp43544_c1_seq15;comp43544_c1_seq3;comp22256_c0_seq3;comp43249_c0_seq4;comp43084_c0_seq74;comp43249_c0_seq3;comp43249_c0_seq40;comp24167_c0_seq1;comp43084_c0_seq54;comp43084_c0_seq85;comp26673_c0_seq2;comp26673_c0_seq1;comp43084_c0_seq65;comp32466_c0_seq1;comp24271_c0_seq1;comp43084_c0_seq55;comp24080_c0_seq3;comp43084_c0_seq64;comp43084_c0_…	156	3314	2236	102439	0
GO:0005788	endoplasmic reticulum lumen	cellular_component	comp39133_c0_seq1;comp22418_c0_seq1;comp43084_c0_seq83;comp43084_c0_seq63;comp43084_c0_seq28;comp32466_c0_seq1;comp27959_c0_seq2;comp43084_c0_seq13;comp43084_c0_seq9;comp43084_c0_seq26;comp43084_c0_seq88;comp41763_c1_seq1;comp19084_c0_seq1;comp26017_c0_seq1;comp24564_c0_seq1;comp42724_c0_seq2;comp42829_c0_seq4;comp29156_c0_seq2;comp43675_c0_seq1;comp9442_c0_seq1;comp22142_c0_seq1;comp27848_c0_seq…	34	3314	145	102439	0
GO:0005774	vacuolar membrane	cellular_component	comp37700_c0_seq1;comp37700_c0_seq4;comp40115_c0_seq14;comp40782_c0_seq9;comp32794_c0_seq3;comp40782_c0_seq2;comp40782_c0_seq8;comp40782_c0_seq1;comp32794_c0_seq2;comp40782_c0_seq4;comp40782_c0_seq6;comp40782_c0_seq3;comp40782_c0_seq11;comp40782_c0_seq5;comp40782_c0_seq13;comp40782_c0_seq7;comp40115_c0_seq7;comp40115_c0_seq4;comp37700_c0_seq1;comp37700_c0_seq4;comp40115_c0_seq14;comp40782_c0_seq9…	18	3314	29	102439	3.54587e-20
GO:0031301	integral to organelle membrane	cellular_component	comp40782_c0_seq9;comp32794_c0_seq3;comp40782_c0_seq2;comp40782_c0_seq8;comp40782_c0_seq1;comp32794_c0_seq2;comp40782_c0_seq4;comp40782_c0_seq6;comp40782_c0_seq3;comp40782_c0_seq11;comp40782_c0_seq5;comp40782_c0_seq13;comp40782_c0_seq7;comp40782_c0_seq9;comp32794_c0_seq3;comp40782_c0_seq2;comp40782_c0_seq8;comp40782_c0_seq1;comp32794_c0_seq2;comp40782_c0_seq4;comp40782_c0_seq6;comp40782_c0_seq3;c…	13	3314	17	102439	8.75866e-17
GO:0005789	endoplasmic reticulum membrane	cellular_component	comp23795_c0_seq1;comp43985_c0_seq1;comp21488_c0_seq1;comp32537_c0_seq1;comp37524_c0_seq3;comp38044_c0_seq2;comp18160_c0_seq1;comp24043_c0_seq1;comp32314_c0_seq12;comp39177_c0_seq3;comp38851_c0_seq4;comp36750_c0_seq6;comp17697_c0_seq2;comp39020_c0_seq1;comp36750_c0_seq24;comp32314_c0_seq10;comp36985_c0_seq3;comp39020_c0_seq10;comp40104_c0_seq2;comp41490_c0_seq1;comp41734_c1_seq1;comp39177_c0_seq2…	93	3314	971	102439	1.11022e-16
GO:0005576	extracellular region	cellular_component	comp24368_c0_seq2;comp25409_c0_seq1;comp42901_c0_seq4;comp39911_c0_seq3;comp39911_c0_seq1;comp39911_c0_seq8;comp25409_c0_seq5;comp43367_c0_seq3;comp25409_c0_seq3;comp36162_c0_seq22;comp36162_c0_seq7;comp22356_c0_seq1;comp23028_c0_seq1;comp36162_c0_seq10;comp24575_c0_seq2;comp43249_c0_seq4;comp24655_c0_seq1;comp43495_c0_seq7;comp43495_c1_seq2;comp36162_c0_seq14;comp30482_c0_seq2;comp36162_c0_seq3;…	186	3314	1223	102439	1.11022e-16
GO:0005739	mitochondrion	cellular_component	comp23855_c0_seq3;comp26277_c0_seq1;comp27689_c0_seq3;comp27353_c0_seq3;comp28626_c0_seq2;comp31712_c0_seq1;comp20625_c0_seq1;comp23689_c0_seq1;comp38559_c0_seq6;comp23982_c0_seq1;comp28626_c0_seq1;comp38559_c0_seq8;comp38559_c0_seq17;comp38559_c0_seq14;comp38559_c0_seq30;comp30952_c2_seq2;comp38559_c0_seq34;comp38559_c0_seq25;comp38559_c0_seq11;comp38559_c0_seq28;comp32445_c0_seq1;comp38559_c0_s…	89	3314	895	102439	1.11022e-16
GO:0042470	melanosome	cellular_component	comp43544_c1_seq6;comp22256_c0_seq1;comp43544_c1_seq15;comp43544_c1_seq3;comp22256_c0_seq3;comp43563_c1_seq18;comp43563_c1_seq11;comp39133_c0_seq1;comp22418_c0_seq1;comp43563_c1_seq13;comp43084_c0_seq83;comp43084_c0_seq63;comp43084_c0_seq28;comp32466_c0_seq1;comp27959_c0_seq2;comp43084_c0_seq13;comp43183_c0_seq2;comp43084_c0_seq9;comp43084_c0_seq26;comp43084_c0_seq88;comp41763_c1_seq1;comp39582_c…	42	3314	140	102439	1.11022e-16
GO:0016021	integral to membrane	cellular_component	comp43698_c0_seq1;comp28521_c0_seq1;comp27818_c0_seq1;comp31226_c0_seq2;comp23795_c0_seq1;comp27689_c0_seq3;comp10598_c0_seq1;comp43985_c0_seq1;comp43624_c0_seq22;comp37652_c0_seq2;comp21488_c0_seq1;comp34489_c0_seq3;comp24305_c0_seq2;comp17586_c0_seq1;comp32198_c0_seq4;comp33482_c0_seq4;comp15029_c0_seq1;comp39199_c0_seq4;comp43183_c0_seq2;comp9427_c0_seq1;comp26216_c0_seq1;comp24039_c0_seq1;com…	388	3314	6015	102439	3.33067e-16
GO:0005737	cytoplasm	cellular_component	comp39532_c0_seq1;comp39532_c0_seq7;comp35024_c0_seq1;comp23782_c0_seq2;comp28373_c0_seq1;comp36167_c0_seq1;comp36936_c0_seq6;comp33311_c0_seq1;comp39596_c0_seq2;comp22356_c0_seq1;comp9863_c0_seq1;comp37855_c0_seq1;comp20143_c0_seq1;comp36936_c0_seq3;comp34263_c0_seq2;comp39596_c0_seq1;comp43515_c2_seq16;comp40077_c1_seq1;comp39596_c0_seq8;comp40661_c2_seq5;comp36676_c0_seq2;comp42353_c0_seq5;com…	281	3314	4646	102439	3.33067e-16
GO:0030176	integral to endoplasmic reticulum membrane	cellular_component	comp43713_c0_seq1;comp23686_c0_seq2;comp30615_c0_seq1;comp41513_c0_seq10;comp41513_c0_seq1;comp41513_c0_seq9;comp24683_c0_seq2;comp24683_c0_seq1;comp43038_c0_seq1;comp41372_c0_seq11;comp41372_c0_seq16;comp41372_c0_seq1;comp43165_c0_seq4;comp41372_c0_seq6;comp41372_c0_seq4;comp43165_c0_seq3;comp41372_c0_seq10;comp43165_c0_seq8;comp43165_c0_seq7;comp41372_c0_seq5;comp43713_c0_seq1;comp23686_c0_seq2…	20	3314	56	102439	4.44089e-16
GO:0005615	extracellular space	cellular_component	comp32444_c0_seq1;comp11336_c0_seq1;comp9863_c0_seq1;comp24167_c0_seq1;comp26673_c0_seq2;comp26673_c0_seq1;comp43607_c2_seq19;comp34219_c0_seq1;comp42285_c0_seq2;comp43043_c0_seq2;comp9437_c0_seq1;comp39582_c0_seq1;comp28694_c0_seq2;comp43248_c1_seq1;comp35788_c0_seq2;comp43248_c1_seq4;comp41783_c0_seq5;comp43607_c2_seq34;comp43246_c0_seq29;comp43248_c1_seq7;comp24167_c0_seq4;comp43248_c1_seq2;co…	89	3314	622	102439	6.66134e-16
GO:0005634	nucleus	cellular_component	comp26340_c0_seq2;comp41724_c0_seq3;comp41724_c0_seq4;comp24271_c0_seq2;comp41724_c0_seq5;comp22356_c0_seq1;comp37855_c0_seq1;comp43249_c0_seq4;comp43249_c0_seq3;comp24684_c0_seq1;comp30403_c0_seq3;comp43249_c0_seq40;comp21939_c0_seq2;comp40661_c2_seq5;comp43583_c2_seq23;comp38440_c0_seq3;comp28808_c0_seq1;comp24271_c0_seq1;comp30403_c0_seq1;comp20241_c0_seq1;comp42839_c0_seq3;comp20816_c0_seq1;c…	315	3314	6054	102439	1.33227e-15
GO:0005856	cytoskeleton	cellular_component	comp26340_c0_seq2;comp41724_c0_seq3;comp41724_c0_seq4;comp23782_c0_seq2;comp28373_c0_seq1;comp36936_c0_seq6;comp41724_c0_seq5;comp36936_c0_seq3;comp43061_c1_seq6;comp43515_c2_seq16;comp42353_c0_seq5;comp43061_c1_seq5;comp43061_c3_seq1;comp9114_c0_seq2;comp23629_c0_seq1;comp42130_c0_seq1;comp17766_c0_seq1;comp32677_c0_seq1;comp43156_c0_seq6;comp43233_c0_seq1;comp28311_c0_seq1;comp43233_c0_seq2;com…	65	3314	652	102439	2.77556e-15
GO:0005765	lysosomal membrane	cellular_component	comp27818_c0_seq1;comp43595_c0_seq32;comp43583_c2_seq60;comp43583_c2_seq19;comp43583_c2_seq47;comp43583_c2_seq3;comp34489_c0_seq3;comp43595_c0_seq54;comp43595_c0_seq81;comp43583_c2_seq58;comp43583_c2_seq53;comp43583_c2_seq61;comp43583_c2_seq27;comp43583_c2_seq23;comp43583_c2_seq39;comp43595_c0_seq66;comp43595_c0_seq24;comp41311_c0_seq4;comp34489_c0_seq1;comp41311_c0_seq3;comp21679_c0_seq1;comp308…	37	3314	253	102439	2.4869e-14
GO:0005886	plasma membrane	cellular_component	comp38377_c0_seq2;comp27818_c0_seq1;comp22256_c0_seq1;comp22256_c0_seq3;comp43249_c0_seq4;comp39133_c0_seq1;comp43249_c0_seq3;comp43249_c0_seq40;comp43084_c0_seq83;comp43583_c2_seq23;comp43084_c0_seq63;comp43084_c0_seq28;comp43084_c0_seq13;comp36930_c0_seq1;comp43183_c0_seq2;comp43084_c0_seq9;comp43084_c0_seq26;comp43084_c0_seq88;comp12911_c0_seq1;comp9437_c0_seq1;comp34454_c0_seq5;comp41489_c1_s…	165	3314	2733	102439	3.04201e-14
GO:0005792	microsome	cellular_component	comp39133_c0_seq1;comp21488_c0_seq1;comp37524_c0_seq3;comp38044_c0_seq2;comp28298_c0_seq1;comp39503_c0_seq1;comp19823_c0_seq1;comp19823_c0_seq2;comp18888_c0_seq1;comp17697_c0_seq2;comp41490_c0_seq1;comp41734_c1_seq1;comp43514_c0_seq47;comp40426_c0_seq2;comp35857_c0_seq2;comp43514_c0_seq19;comp43514_c0_seq30;comp43514_c0_seq11;comp43514_c0_seq69;comp43514_c0_seq58;comp43514_c0_seq28;comp43514_c0_s…	38	3314	272	102439	4.87388e-14
GO:0033180	proton-transporting V-type ATPase, V1 domain	cellular_component	comp43084_c0_seq74;comp43084_c0_seq54;comp43084_c0_seq85;comp43084_c0_seq65;comp43084_c0_seq55;comp43084_c0_seq64;comp43084_c0_seq23;comp43084_c0_seq86;comp21425_c0_seq1;comp43084_c0_seq87;comp43084_c0_seq14;comp43084_c0_seq10;comp43084_c0_seq74;comp43084_c0_seq54;comp43084_c0_seq85;comp43084_c0_seq65;comp43084_c0_seq55;comp43084_c0_seq64;comp43084_c0_seq23;comp43084_c0_seq86;comp21425_c0_seq1;co…	12	3314	20	102439	1.27538e-13
GO:0042622	photoreceptor outer segment membrane	cellular_component	comp42798_c1_seq36;comp42798_c1_seq14;comp42798_c1_seq39;comp42798_c1_seq4;comp42798_c1_seq38;comp42798_c1_seq34;comp42284_c0_seq8;comp42284_c0_seq17;comp42284_c0_seq6;comp42284_c0_seq1;comp42284_c0_seq16;comp42798_c1_seq36;comp42798_c1_seq14;comp42798_c1_seq39;comp42798_c1_seq4;comp42798_c1_seq38;comp42798_c1_seq34;comp42284_c0_seq8;comp42284_c0_seq17;comp42284_c0_seq6;comp42284_c0_seq1;comp4228…	11	3314	17	102439	4.13248e-13
GO:0005578	proteinaceous extracellular matrix	cellular_component	comp34258_c0_seq1;comp38115_c0_seq1;comp31354_c0_seq1;comp41060_c0_seq2;comp31297_c0_seq4;comp31297_c0_seq2;comp43037_c0_seq2;comp42285_c0_seq2;comp43043_c0_seq2;comp9437_c0_seq1;comp38650_c0_seq1;comp28086_c0_seq3;comp28086_c0_seq1;comp41692_c0_seq2;comp32018_c0_seq1;comp42690_c0_seq33;comp36338_c0_seq1;comp30333_c0_seq1;comp30487_c0_seq1;comp41333_c0_seq2;comp24824_c0_seq2;comp41659_c0_seq25;co…	36	3314	293	102439	1.03539e-11
GO:0005795	Golgi stack	cellular_component	comp28709_c0_seq1;comp42577_c0_seq11;comp42577_c0_seq7;comp42577_c0_seq26;comp41372_c0_seq11;comp41372_c0_seq16;comp43172_c0_seq3;comp41372_c0_seq1;comp43165_c0_seq4;comp41372_c0_seq6;comp41372_c0_seq4;comp43165_c0_seq3;comp41372_c0_seq10;comp43165_c0_seq8;comp43165_c0_seq7;comp41372_c0_seq5;comp28709_c0_seq1;comp42577_c0_seq11;comp42577_c0_seq7;comp42577_c0_seq26;comp41372_c0_seq11;comp41372_c0_…	16	3314	61	102439	7.07943e-11
GO:0016324	apical plasma membrane	cellular_component	comp43583_c2_seq23;comp42931_c3_seq4;comp43048_c0_seq16;comp43048_c0_seq13;comp43048_c0_seq19;comp43048_c0_seq6;comp43048_c0_seq17;comp43048_c0_seq22;comp43048_c0_seq2;comp43048_c0_seq4;comp42798_c1_seq36;comp42931_c3_seq3;comp42798_c1_seq14;comp42798_c1_seq39;comp38187_c0_seq1;comp42798_c1_seq4;comp42798_c1_seq38;comp38187_c0_seq2;comp42798_c1_seq34;comp42284_c0_seq8;comp42284_c0_seq17;comp42284…	27	3314	186	102439	8.6317e-11
GO:0005802	trans-Golgi network	cellular_component	comp43583_c2_seq23;comp35291_c0_seq4;comp24787_c0_seq1;comp43458_c0_seq8;comp35291_c0_seq3;comp41372_c0_seq11;comp41372_c0_seq16;comp41372_c0_seq1;comp42893_c2_seq2;comp43165_c0_seq4;comp41372_c0_seq6;comp42893_c2_seq1;comp41372_c0_seq4;comp43165_c0_seq3;comp42485_c0_seq1;comp41372_c0_seq10;comp43165_c0_seq8;comp43165_c0_seq7;comp41372_c0_seq5;comp43583_c2_seq23;comp35291_c0_seq4;comp24787_c0_seq…	19	3314	92	102439	1.10694e-10
GO:0005581	collagen	cellular_component	comp41121_c0_seq4;comp41121_c0_seq5;comp41925_c0_seq7;comp41925_c0_seq3;comp41925_c0_seq8;comp41925_c0_seq4;comp28410_c0_seq1;comp33008_c0_seq2;comp39751_c0_seq1;comp28410_c0_seq2;comp41925_c0_seq12;comp41925_c0_seq14;comp39984_c0_seq1;comp32362_c0_seq2;comp32275_c0_seq1;comp35589_c0_seq1;comp33840_c0_seq2;comp30450_c0_seq4;comp41121_c0_seq4;comp41121_c0_seq5;comp41925_c0_seq7;comp41925_c0_seq3;c…	18	3314	86	102439	2.69333e-10
GO:0044322	endoplasmic reticulum quality control compartment	cellular_component	comp43187_c1_seq9;comp43187_c1_seq1;comp42572_c0_seq6;comp42572_c0_seq9;comp43187_c1_seq25;comp42572_c0_seq10;comp43187_c1_seq9;comp43187_c1_seq1;comp42572_c0_seq6;comp42572_c0_seq9;comp43187_c1_seq25;comp42572_c0_seq10	6	3314	6	102439	1.14135e-09
GO:0005624	membrane fraction	cellular_component	comp23861_c0_seq1;comp25604_c0_seq3;comp43495_c0_seq7;comp43495_c1_seq2;comp36930_c0_seq1;comp41311_c0_seq4;comp41311_c0_seq3;comp28709_c0_seq1;comp38939_c0_seq2;comp43187_c1_seq9;comp41311_c0_seq6;comp43187_c1_seq1;comp42572_c0_seq6;comp42572_c0_seq9;comp37496_c0_seq1;comp43187_c1_seq25;comp41372_c0_seq11;comp12881_c0_seq2;comp38939_c0_seq1;comp39046_c0_seq3;comp38097_c1_seq1;comp38939_c0_seq4;c…	37	3314	365	102439	1.35157e-09
GO:0031528	microvillus membrane	cellular_component	comp42798_c1_seq36;comp42798_c1_seq14;comp42798_c1_seq39;comp42798_c1_seq4;comp42798_c1_seq38;comp42798_c1_seq34;comp42284_c0_seq8;comp42284_c0_seq17;comp42284_c0_seq6;comp42284_c0_seq1;comp42284_c0_seq16;comp43048_c0_seq1;comp42798_c1_seq36;comp42798_c1_seq14;comp42798_c1_seq39;comp42798_c1_seq4;comp42798_c1_seq38;comp42798_c1_seq34;comp42284_c0_seq8;comp42284_c0_seq17;comp42284_c0_seq6;comp4228…	12	3314	38	102439	1.59401e-09
GO:0005887	integral to plasma membrane	cellular_component	comp28646_c0_seq1;comp36162_c0_seq22;comp36162_c0_seq7;comp36162_c0_seq10;comp36162_c0_seq14;comp36162_c0_seq3;comp43595_c0_seq61;comp43595_c0_seq93;comp39665_c0_seq1;comp19768_c0_seq1;comp43233_c0_seq1;comp43233_c0_seq2;comp40496_c0_seq2;comp42798_c1_seq36;comp40782_c0_seq9;comp32794_c0_seq3;comp40782_c0_seq2;comp42798_c1_seq14;comp40782_c0_seq8;comp40782_c0_seq1;comp40307_c0_seq2;comp42798_c1_s…	65	3314	900	102439	2.79024e-09
GO:0030136	clathrin-coated vesicle	cellular_component	comp43458_c0_seq8;comp41278_c0_seq6;comp41278_c0_seq12;comp41278_c0_seq24;comp41278_c0_seq26;comp40618_c0_seq8;comp40618_c0_seq5;comp40618_c0_seq6;comp40618_c0_seq1;comp43458_c0_seq7;comp43458_c0_seq5;comp41278_c0_seq23;comp43244_c1_seq8;comp41278_c0_seq28;comp41278_c0_seq19;comp43458_c0_seq8;comp41278_c0_seq6;comp41278_c0_seq12;comp41278_c0_seq24;comp41278_c0_seq26;comp40618_c0_seq8;comp40618_c0…	15	3314	67	102439	3.0443e-09
GO:0016020	membrane	cellular_component	comp26017_c0_seq1;comp28298_c0_seq1;comp39503_c0_seq1;comp9247_c0_seq1;comp40231_c0_seq7;comp29156_c0_seq2;comp43592_c1_seq32;comp24718_c0_seq1;comp41432_c0_seq9;comp43592_c1_seq15;comp43444_c0_seq15;comp24718_c0_seq2;comp43444_c0_seq7;comp40231_c0_seq5;comp43592_c1_seq18;comp43592_c1_seq23;comp32531_c0_seq1;comp43592_c1_seq4;comp42816_c0_seq2;comp43444_c0_seq1;comp41432_c0_seq8;comp41432_c0_seq1…	51	3314	636	102439	4.78255e-09
GO:0043005	neuron projection	cellular_component	comp41372_c0_seq11;comp41372_c0_seq16;comp41372_c0_seq1;comp43165_c0_seq4;comp41372_c0_seq6;comp41372_c0_seq4;comp43165_c0_seq3;comp41372_c0_seq10;comp43165_c0_seq8;comp43165_c0_seq7;comp41372_c0_seq5;comp41372_c0_seq11;comp41372_c0_seq16;comp41372_c0_seq1;comp43165_c0_seq4;comp41372_c0_seq6;comp41372_c0_seq4;comp43165_c0_seq3;comp41372_c0_seq10;comp43165_c0_seq8;comp43165_c0_seq7;comp41372_c0_se…	11	3314	37	102439	1.56976e-08
GO:0009986	cell surface	cellular_component	comp22256_c0_seq1;comp22256_c0_seq3;comp43583_c2_seq23;comp43595_c0_seq61;comp43595_c0_seq93;comp29447_c0_seq2;comp10736_c0_seq1;comp23793_c0_seq1;comp29291_c0_seq1;comp42798_c1_seq36;comp42798_c1_seq14;comp42798_c1_seq39;comp41333_c0_seq2;comp42577_c0_seq11;comp42798_c1_seq4;comp42798_c1_seq38;comp42577_c0_seq7;comp42577_c0_seq26;comp29447_c0_seq3;comp42798_c1_seq34;comp42284_c0_seq8;comp42284_c…	28	3314	253	102439	1.97485e-08
GO:0019773	proteasome core complex, alpha-subunit complex	cellular_component	comp24080_c0_seq3;comp27865_c0_seq1;comp24080_c0_seq1;comp27865_c0_seq2;comp27966_c0_seq1;comp43891_c0_seq1;comp38738_c0_seq1;comp24080_c0_seq3;comp27865_c0_seq1;comp24080_c0_seq1;comp27865_c0_seq2;comp27966_c0_seq1;comp43891_c0_seq1;comp38738_c0_seq1	7	3314	12	102439	2.5299e-08
GO:0005901	caveola	cellular_component	comp24229_c0_seq1;comp40426_c0_seq2;comp41281_c0_seq5;comp41372_c0_seq11;comp41372_c0_seq16;comp41372_c0_seq1;comp43165_c0_seq4;comp41372_c0_seq6;comp41372_c0_seq4;comp43165_c0_seq3;comp41372_c0_seq10;comp43165_c0_seq8;comp43165_c0_seq7;comp41372_c0_seq5;comp24229_c0_seq1;comp40426_c0_seq2;comp41281_c0_seq5;comp41372_c0_seq11;comp41372_c0_seq16;comp41372_c0_seq1;comp43165_c0_seq4;comp41372_c0_seq…	14	3314	68	102439	3.19313e-08
GO:0042589	zymogen granule membrane	cellular_component	comp41676_c1_seq3;comp24787_c0_seq1;comp41676_c1_seq5;comp41676_c1_seq1;comp41676_c0_seq2;comp41676_c1_seq3;comp24787_c0_seq1;comp41676_c1_seq5;comp41676_c1_seq1;comp41676_c0_seq2	5	3314	5	102439	3.53319e-08
GO:0030529	ribonucleoprotein complex	cellular_component	comp22256_c0_seq1;comp22256_c0_seq3;comp21506_c0_seq1;comp9755_c0_seq1;comp10736_c0_seq1;comp35337_c0_seq4;comp34761_c0_seq1;comp22004_c0_seq1;comp25018_c0_seq1;comp42449_c0_seq6;comp42449_c0_seq9;comp42449_c0_seq10;comp42449_c0_seq23;comp39016_c1_seq1;comp39016_c1_seq3;comp39016_c1_seq2;comp38629_c0_seq2;comp38629_c0_seq1;comp22256_c0_seq1;comp22256_c0_seq3;comp21506_c0_seq1;comp9755_c0_seq1;com…	18	3314	118	102439	5.17724e-08
GO:0045095	keratin filament	cellular_component	comp41334_c0_seq3;comp22425_c0_seq3;comp41334_c1_seq6;comp8645_c0_seq2;comp43673_c0_seq1;comp24470_c0_seq1;comp41334_c1_seq5;comp39456_c0_seq5;comp41334_c0_seq3;comp22425_c0_seq3;comp41334_c1_seq6;comp8645_c0_seq2;comp43673_c0_seq1;comp24470_c0_seq1;comp41334_c1_seq5;comp39456_c0_seq5	8	3314	20	102439	1.05784e-07
GO:0008021	synaptic vesicle	cellular_component	comp41372_c0_seq11;comp37654_c0_seq3;comp41372_c0_seq16;comp41372_c0_seq1;comp43165_c0_seq4;comp41372_c0_seq6;comp41372_c0_seq4;comp43165_c0_seq3;comp41372_c0_seq10;comp43165_c0_seq8;comp43165_c0_seq7;comp41372_c0_seq5;comp41372_c0_seq11;comp37654_c0_seq3;comp41372_c0_seq16;comp41372_c0_seq1;comp43165_c0_seq4;comp41372_c0_seq6;comp41372_c0_seq4;comp43165_c0_seq3;comp41372_c0_seq10;comp43165_c0_se…	12	3314	54	102439	1.24922e-07
GO:0030173	integral to Golgi membrane	cellular_component	comp43250_c0_seq5;comp43250_c0_seq8;comp43250_c0_seq3;comp43210_c0_seq12;comp43210_c0_seq5;comp43210_c0_seq17;comp43210_c0_seq10;comp28709_c0_seq1;comp35912_c0_seq4;comp35912_c0_seq6;comp35912_c0_seq1;comp42830_c0_seq1;comp18366_c0_seq1;comp43250_c0_seq5;comp43250_c0_seq8;comp43250_c0_seq3;comp43210_c0_seq12;comp43210_c0_seq5;comp43210_c0_seq17;comp43210_c0_seq10;comp28709_c0_seq1;comp35912_c0_se…	13	3314	65	102439	1.41484e-07
GO:0005743	mitochondrial inner membrane	cellular_component	comp43698_c0_seq1;comp19581_c0_seq3;comp17586_c0_seq1;comp28795_c0_seq1;comp42637_c0_seq5;comp9580_c0_seq1;comp9694_c0_seq1;comp18744_c0_seq2;comp13141_c0_seq1;comp19581_c0_seq2;comp18744_c0_seq1;comp37024_c0_seq2;comp37024_c0_seq1;comp41992_c0_seq4;comp35850_c0_seq6;comp30210_c0_seq2;comp41992_c0_seq6;comp39835_c0_seq2;comp41259_c0_seq3;comp27297_c0_seq1;comp41259_c0_seq6;comp39835_c0_seq5;comp4…	28	3314	286	102439	2.63195e-07
GO:0005925	focal adhesion	cellular_component	comp39532_c0_seq1;comp39532_c0_seq7;comp39224_c0_seq1;comp43156_c0_seq6;comp33644_c0_seq1;comp28579_c0_seq1;comp39960_c0_seq3;comp38788_c0_seq2;comp39960_c0_seq8;comp38788_c0_seq8;comp38915_c0_seq8;comp38788_c0_seq11;comp38788_c0_seq10;comp38788_c0_seq3;comp38788_c0_seq6;comp38788_c0_seq21;comp38788_c0_seq17;comp38788_c0_seq7;comp38788_c0_seq19;comp38788_c0_seq13;comp38788_c0_seq4;comp39532_c0_se…	21	3314	175	102439	2.88061e-07
GO:0005681	spliceosomal complex	cellular_component	comp23310_c0_seq1;comp44004_c0_seq1;comp43843_c0_seq1;comp34984_c0_seq5;comp33124_c0_seq5;comp33124_c0_seq3;comp39745_c0_seq3;comp39745_c0_seq4;comp39745_c0_seq18;comp36307_c0_seq9;comp39745_c0_seq5;comp39745_c0_seq17;comp36307_c0_seq4;comp32072_c1_seq3;comp40707_c0_seq8;comp40707_c0_seq13;comp36307_c0_seq6;comp23310_c0_seq1;comp44004_c0_seq1;comp43843_c0_seq1;comp34984_c0_seq5;comp33124_c0_seq5;…	17	3314	119	102439	3.17902e-07
GO:0012505	endomembrane system	cellular_component	comp43595_c0_seq61;comp43595_c0_seq93;comp43048_c0_seq16;comp43048_c0_seq13;comp43048_c0_seq19;comp43048_c0_seq6;comp43048_c0_seq17;comp43048_c0_seq22;comp43048_c0_seq2;comp43048_c0_seq4;comp41183_c0_seq2;comp41183_c0_seq18;comp9840_c0_seq1;comp29355_c0_seq2;comp38097_c1_seq1;comp43048_c0_seq1;comp42812_c1_seq3;comp38206_c0_seq1;comp43595_c0_seq61;comp43595_c0_seq93;comp43048_c0_seq16;comp43048_c…	18	3314	135	102439	4.15182e-07
GO:0031235	intrinsic to internal side of plasma membrane	cellular_component	comp42505_c0_seq4;comp42505_c0_seq41;comp42505_c0_seq17;comp42505_c0_seq19;comp42505_c0_seq12;comp42505_c0_seq50;comp42505_c0_seq27;comp42505_c0_seq44;comp42505_c0_seq2;comp42505_c0_seq59;comp42505_c0_seq4;comp42505_c0_seq41;comp42505_c0_seq17;comp42505_c0_seq19;comp42505_c0_seq12;comp42505_c0_seq50;comp42505_c0_seq27;comp42505_c0_seq44;comp42505_c0_seq2;comp42505_c0_seq59	10	3314	41	102439	5.54181e-07
GO:0042383	sarcolemma	cellular_component	comp36167_c0_seq7;comp33644_c0_seq1;comp43221_c0_seq23;comp43221_c0_seq20;comp43221_c0_seq25;comp43221_c0_seq16;comp42183_c0_seq40;comp42183_c0_seq24;comp43221_c0_seq42;comp43221_c0_seq30;comp43221_c0_seq4;comp43221_c0_seq48;comp43221_c0_seq17;comp36167_c0_seq7;comp33644_c0_seq1;comp43221_c0_seq23;comp43221_c0_seq20;comp43221_c0_seq25;comp43221_c0_seq16;comp42183_c0_seq40;comp42183_c0_seq24;comp4…	13	3314	77	102439	1.10338e-06
GO:0033116	endoplasmic reticulum-Golgi intermediate compartment membrane	cellular_component	comp24268_c0_seq1;comp37700_c0_seq1;comp37700_c0_seq4;comp40115_c0_seq14;comp36236_c0_seq1;comp23805_c0_seq1;comp28031_c0_seq3;comp38219_c0_seq1;comp31865_c0_seq2;comp40115_c0_seq7;comp40115_c0_seq4;comp24268_c0_seq1;comp37700_c0_seq1;comp37700_c0_seq4;comp40115_c0_seq14;comp36236_c0_seq1;comp23805_c0_seq1;comp28031_c0_seq3;comp38219_c0_seq1;comp31865_c0_seq2;comp40115_c0_seq7;comp40115_c0_seq4	11	3314	55	102439	1.2854e-06
GO:0030126	COPI vesicle coat	cellular_component	comp41131_c0_seq7;comp41977_c0_seq4;comp41960_c0_seq4;comp41960_c0_seq2;comp41131_c0_seq5;comp42889_c0_seq1;comp21985_c0_seq1;comp41131_c0_seq7;comp41977_c0_seq4;comp41960_c0_seq4;comp41960_c0_seq2;comp41131_c0_seq5;comp42889_c0_seq1;comp21985_c0_seq1	7	3314	19	102439	1.318e-06
GO:0000139	Golgi membrane	cellular_component	comp36750_c0_seq6;comp39020_c0_seq1;comp36750_c0_seq24;comp21732_c0_seq1;comp21732_c0_seq2;comp36236_c0_seq1;comp40496_c0_seq2;comp36750_c0_seq4;comp33927_c0_seq1;comp41281_c0_seq5;comp36750_c0_seq23;comp39020_c0_seq13;comp27978_c0_seq1;comp17433_c0_seq1;comp43458_c0_seq8;comp23938_c0_seq2;comp36750_c0_seq8;comp40106_c0_seq2;comp42485_c0_seq4;comp23805_c0_seq1;comp28031_c0_seq3;comp38219_c0_seq1;…	46	3314	659	102439	1.355e-06
GO:0045263	proton-transporting ATP synthase complex, coupling factor F(o)	cellular_component	comp19581_c0_seq3;comp31059_c0_seq2;comp24272_c0_seq2;comp19581_c0_seq2;comp44051_c0_seq1;comp24272_c0_seq1;comp19581_c0_seq3;comp31059_c0_seq2;comp24272_c0_seq2;comp19581_c0_seq2;comp44051_c0_seq1;comp24272_c0_seq1	6	3314	13	102439	1.60973e-06
GO:0071817	MMXD complex	cellular_component	comp17586_c0_seq1;comp28639_c0_seq3;comp28871_c0_seq2;comp28871_c0_seq3;comp28639_c0_seq2;comp17586_c0_seq1;comp28639_c0_seq3;comp28871_c0_seq2;comp28871_c0_seq3;comp28639_c0_seq2	5	3314	8	102439	1.82318e-06
GO:0031902	late endosome membrane	cellular_component	comp27818_c0_seq1;comp43595_c0_seq32;comp43583_c2_seq60;comp43583_c2_seq19;comp43583_c2_seq47;comp43583_c2_seq3;comp43595_c0_seq54;comp43595_c0_seq81;comp43583_c2_seq58;comp43583_c2_seq53;comp43583_c2_seq61;comp43583_c2_seq27;comp43583_c2_seq23;comp43583_c2_seq39;comp43595_c0_seq66;comp43595_c0_seq24;comp27818_c0_seq1;comp43595_c0_seq32;comp43583_c2_seq60;comp43583_c2_seq19;comp43583_c2_seq47;com…	16	3314	121	102439	2.0022e-06
GO:0005769	early endosome	cellular_component	comp43583_c2_seq23;comp43595_c0_seq61;comp43595_c0_seq93;comp41410_c0_seq1;comp41372_c0_seq11;comp39185_c0_seq1;comp41372_c0_seq16;comp41372_c0_seq1;comp43165_c0_seq4;comp41372_c0_seq6;comp41372_c0_seq4;comp43165_c0_seq3;comp43567_c1_seq2;comp41372_c0_seq10;comp43165_c0_seq8;comp43165_c0_seq7;comp41372_c0_seq5;comp43583_c2_seq23;comp43595_c0_seq61;comp43595_c0_seq93;comp41410_c0_seq1;comp41372_c0…	17	3314	136	102439	2.14253e-06
GO:0005882	intermediate filament	cellular_component	comp36167_c0_seq1;comp18606_c0_seq2;comp33977_c0_seq2;comp41334_c0_seq4;comp40300_c1_seq1;comp41334_c0_seq2;comp13249_c0_seq1;comp40111_c0_seq1;comp19470_c0_seq1;comp34515_c0_seq2;comp36167_c0_seq1;comp18606_c0_seq2;comp33977_c0_seq2;comp41334_c0_seq4;comp40300_c1_seq1;comp41334_c0_seq2;comp13249_c0_seq1;comp40111_c0_seq1;comp19470_c0_seq1;comp34515_c0_seq2	10	3314	48	102439	2.63008e-06
GO:0034364	high-density lipoprotein particle	cellular_component	comp41722_c1_seq1;comp43153_c0_seq6;comp43153_c0_seq12;comp24991_c0_seq1;comp43153_c0_seq18;comp23788_c0_seq1;comp41722_c1_seq1;comp43153_c0_seq6;comp43153_c0_seq12;comp24991_c0_seq1;comp43153_c0_seq18;comp23788_c0_seq1	6	3314	14	102439	2.73937e-06
GO:0019031	viral envelope	cellular_component	comp43616_c0_seq3;comp43613_c0_seq2;comp43616_c0_seq12;comp43613_c0_seq5;comp43613_c0_seq1;comp43616_c0_seq3;comp43613_c0_seq2;comp43616_c0_seq12;comp43613_c0_seq5;comp43613_c0_seq1	5	3314	9	102439	3.99199e-06
GO:0016442	RNA-induced silencing complex	cellular_component	comp40985_c0_seq5;comp40985_c0_seq11;comp40985_c0_seq2;comp40985_c0_seq12;comp42554_c0_seq1;comp40985_c0_seq7;comp40985_c0_seq10;comp40985_c0_seq5;comp40985_c0_seq11;comp40985_c0_seq2;comp40985_c0_seq12;comp42554_c0_seq1;comp40985_c0_seq7;comp40985_c0_seq10	7	3314	22	102439	4.09561e-06
GO:0000786	nucleosome	cellular_component	comp36332_c0_seq1;comp40851_c0_seq5;comp40851_c0_seq4;comp42025_c0_seq1;comp40851_c1_seq4;comp43663_c0_seq1;comp8921_c0_seq1;comp19514_c0_seq1;comp44312_c0_seq1;comp45016_c0_seq1;comp36332_c0_seq1;comp40851_c0_seq5;comp40851_c0_seq4;comp42025_c0_seq1;comp40851_c1_seq4;comp43663_c0_seq1;comp8921_c0_seq1;comp19514_c0_seq1;comp44312_c0_seq1;comp45016_c0_seq1	10	3314	56	102439	1.13144e-05
GO:0048471	perinuclear region of cytoplasm	cellular_component	comp41724_c0_seq3;comp41724_c0_seq4;comp41724_c0_seq5;comp43583_c2_seq23;comp32466_c0_seq1;comp27146_c0_seq2;comp27146_c0_seq1;comp21331_c0_seq1;comp27146_c0_seq3;comp24229_c0_seq1;comp24470_c0_seq1;comp23987_c0_seq2;comp24787_c0_seq1;comp36735_c0_seq3;comp40745_c1_seq1;comp36679_c0_seq2;comp37759_c0_seq2;comp40985_c0_seq5;comp40985_c0_seq11;comp40745_c1_seq2;comp39113_c0_seq21;comp40985_c0_seq2;…	37	3314	529	102439	1.32369e-05
GO:0070772	PAS complex	cellular_component	comp43458_c0_seq8;comp43458_c0_seq7;comp43458_c0_seq5;comp43244_c1_seq8;comp43458_c0_seq8;comp43458_c0_seq7;comp43458_c0_seq5;comp43244_c1_seq8	4	3314	6	102439	1.55648e-05
GO:0032982	myosin filament	cellular_component	comp43544_c1_seq6;comp43544_c1_seq15;comp43544_c1_seq3;comp43563_c1_seq18;comp43563_c1_seq11;comp43563_c1_seq13;comp43544_c1_seq9;comp43563_c1_seq12;comp43544_c1_seq6;comp43544_c1_seq15;comp43544_c1_seq3;comp43563_c1_seq18;comp43563_c1_seq11;comp43563_c1_seq13;comp43544_c1_seq9;comp43563_c1_seq12	8	3314	36	102439	1.60056e-05
GO:0005768	endosome	cellular_component	comp23793_c0_seq1;comp41281_c0_seq5;comp42879_c0_seq11;comp42879_c0_seq15;comp42879_c0_seq5;comp24573_c0_seq2;comp42879_c0_seq6;comp42879_c0_seq8;comp42879_c0_seq10;comp42879_c0_seq25;comp42879_c0_seq22;comp42879_c0_seq19;comp24997_c0_seq1;comp9268_c0_seq2;comp23793_c0_seq1;comp41281_c0_seq5;comp42879_c0_seq11;comp42879_c0_seq15;comp42879_c0_seq5;comp24573_c0_seq2;comp42879_c0_seq6;comp42879_c0_s…	14	3314	112	102439	1.64978e-05
GO:0070469	respiratory chain	cellular_component	comp28795_c0_seq1;comp9694_c0_seq1;comp13141_c0_seq1;comp24107_c0_seq1;comp41992_c0_seq4;comp35850_c0_seq6;comp41992_c0_seq6;comp27297_c0_seq1;comp41708_c0_seq2;comp28795_c0_seq1;comp9694_c0_seq1;comp13141_c0_seq1;comp24107_c0_seq1;comp41992_c0_seq4;comp35850_c0_seq6;comp41992_c0_seq6;comp27297_c0_seq1;comp41708_c0_seq2	9	3314	50	102439	2.89657e-05
GO:0061202	clathrin sculpted gamma-aminobutyric acid transport vesicle membrane	cellular_component	comp22256_c0_seq1;comp22256_c0_seq3;comp10736_c0_seq1;comp22256_c0_seq1;comp22256_c0_seq3;comp10736_c0_seq1	3	3314	3	102439	3.38284e-05
GO:0005673	transcription factor TFIIE complex	cellular_component	comp28198_c0_seq2;comp34653_c0_seq3;comp34653_c0_seq2;comp28198_c0_seq2;comp34653_c0_seq3;comp34653_c0_seq2	3	3314	3	102439	3.38284e-05
GO:0005783	endoplasmic reticulum	cellular_component	comp28521_c0_seq1;comp25131_c0_seq2;comp41121_c0_seq4;comp29521_c0_seq2;comp28298_c0_seq1;comp39503_c0_seq1;comp24268_c0_seq1;comp37700_c0_seq1;comp37700_c0_seq4;comp23793_c0_seq1;comp41410_c0_seq1;comp40115_c0_seq14;comp19768_c0_seq1;comp41432_c0_seq9;comp40426_c0_seq2;comp40496_c0_seq2;comp32531_c0_seq1;comp33927_c0_seq1;comp41432_c0_seq8;comp41432_c0_seq11;comp41432_c0_seq4;comp42577_c0_seq11;…	30	3314	418	102439	5.18014e-05
GO:0005840	ribosome	cellular_component	comp20502_c0_seq2;comp21278_c0_seq1;comp23855_c0_seq3;comp26277_c0_seq1;comp43591_c2_seq3;comp43593_c4_seq25;comp43591_c2_seq4;comp43564_c0_seq4;comp27434_c0_seq1;comp18932_c0_seq2;comp24970_c0_seq1;comp28038_c0_seq1;comp28294_c0_seq3;comp23541_c0_seq1;comp27441_c0_seq3;comp31544_c0_seq2;comp19554_c0_seq1;comp27441_c0_seq2;comp20502_c0_seq2;comp21278_c0_seq1;comp23855_c0_seq3;comp26277_c0_seq1;co…	18	3314	190	102439	5.18873e-05
GO:0005859	muscle myosin complex	cellular_component	comp43544_c1_seq15;comp43544_c1_seq3;comp43544_c1_seq9;comp43563_c1_seq12;comp43544_c1_seq15;comp43544_c1_seq3;comp43544_c1_seq9;comp43563_c1_seq12	4	3314	8	102439	6.89389e-05
GO:0033179	proton-transporting V-type ATPase, V0 domain	cellular_component	comp24825_c0_seq1;comp36864_c0_seq3;comp36864_c0_seq2;comp24825_c0_seq3;comp24825_c0_seq1;comp36864_c0_seq3;comp36864_c0_seq2;comp24825_c0_seq3	4	3314	8	102439	6.89389e-05
GO:0005759	mitochondrial matrix	cellular_component	comp23457_c0_seq1;comp24107_c0_seq1;comp38734_c0_seq1;comp27102_c0_seq2;comp32311_c0_seq5;comp32311_c0_seq1;comp39727_c0_seq1;comp28273_c0_seq2;comp27907_c0_seq2;comp42834_c0_seq4;comp41811_c0_seq7;comp37295_c0_seq8;comp42834_c0_seq8;comp37295_c0_seq4;comp42664_c2_seq8;comp42631_c0_seq1;comp37295_c0_seq1;comp38734_c0_seq2;comp43386_c0_seq4;comp41312_c0_seq2;comp42664_c2_seq2;comp23457_c0_seq1;com…	21	3314	253	102439	8.98112e-05
GO:0016281	eukaryotic translation initiation factor 4F complex	cellular_component	comp42688_c0_seq4;comp42688_c0_seq1;comp43191_c0_seq1;comp42554_c0_seq1;comp42688_c0_seq4;comp42688_c0_seq1;comp43191_c0_seq1;comp42554_c0_seq1	4	3314	9	102439	0.000120896
GO:0071942	XPC complex	cellular_component	comp43388_c0_seq1;comp43388_c0_seq3;comp43388_c0_seq2;comp43388_c0_seq1;comp43388_c0_seq3;comp43388_c0_seq2	3	3314	4	102439	0.000132033
GO:0031527	filopodium membrane	cellular_component	comp39580_c0_seq5;comp39580_c0_seq4;comp39580_c0_seq3;comp39580_c0_seq5;comp39580_c0_seq4;comp39580_c0_seq3	3	3314	4	102439	0.000132033
GO:0008043	intracellular ferritin complex	cellular_component	comp34033_c0_seq1;comp32540_c0_seq3;comp32540_c0_seq1;comp34033_c0_seq1;comp32540_c0_seq3;comp32540_c0_seq1	3	3314	4	102439	0.000132033
GO:0016327	apicolateral plasma membrane	cellular_component	comp39580_c0_seq5;comp39580_c0_seq4;comp39580_c0_seq3;comp39580_c0_seq5;comp39580_c0_seq4;comp39580_c0_seq3	3	3314	4	102439	0.000132033
GO:0032798	Swi5-Sfr1 complex	cellular_component	comp40305_c1_seq26;comp40305_c1_seq5;comp40305_c1_seq1;comp40305_c1_seq26;comp40305_c1_seq5;comp40305_c1_seq1	3	3314	4	102439	0.000132033
GO:0005777	peroxisome	cellular_component	comp31712_c0_seq1;comp39753_c0_seq2;comp42834_c0_seq4;comp39753_c0_seq6;comp39753_c0_seq4;comp39753_c0_seq7;comp40595_c1_seq2;comp42834_c0_seq8;comp24022_c0_seq1;comp31712_c0_seq1;comp39753_c0_seq2;comp42834_c0_seq4;comp39753_c0_seq6;comp39753_c0_seq4;comp39753_c0_seq7;comp40595_c1_seq2;comp42834_c0_seq8;comp24022_c0_seq1	9	3314	63	102439	0.000187661
GO:0012506	vesicle membrane	cellular_component	comp42849_c0_seq1;comp42849_c0_seq6;comp42849_c0_seq5;comp42849_c0_seq3;comp42849_c0_seq1;comp42849_c0_seq6;comp42849_c0_seq5;comp42849_c0_seq3	4	3314	10	102439	0.000196314
GO:0000502	proteasome complex	cellular_component	comp22831_c0_seq1;comp28298_c0_seq1;comp39371_c0_seq9;comp39503_c0_seq1;comp24371_c0_seq2;comp38443_c0_seq1;comp39808_c1_seq1;comp22831_c0_seq1;comp28298_c0_seq1;comp39371_c0_seq9;comp39503_c0_seq1;comp24371_c0_seq2;comp38443_c0_seq1;comp39808_c1_seq1	7	3314	39	102439	0.000228176
GO:0005791	rough endoplasmic reticulum	cellular_component	comp32533_c0_seq1;comp21331_c0_seq1;comp23987_c0_seq2;comp42774_c1_seq4;comp42774_c1_seq1;comp32533_c0_seq1;comp21331_c0_seq1;comp23987_c0_seq2;comp42774_c1_seq4;comp42774_c1_seq1	5	3314	19	102439	0.000280949
GO:0055036	virion membrane	cellular_component	comp43616_c0_seq3;comp43613_c0_seq2;comp43616_c0_seq12;comp43613_c0_seq5;comp43613_c0_seq1;comp43616_c0_seq3;comp43613_c0_seq2;comp43616_c0_seq12;comp43613_c0_seq5;comp43613_c0_seq1	5	3314	19	102439	0.000280949
GO:0032116	SMC loading complex	cellular_component	comp42388_c0_seq6;comp42388_c0_seq2;comp42388_c0_seq3;comp42388_c0_seq6;comp42388_c0_seq2;comp42388_c0_seq3	3	3314	5	102439	0.000322094
GO:0042612	MHC class I protein complex	cellular_component	comp43624_c0_seq22;comp21115_c0_seq2;comp9476_c0_seq1;comp49123_c0_seq1;comp34294_c0_seq1;comp43624_c0_seq22;comp21115_c0_seq2;comp9476_c0_seq1;comp49123_c0_seq1;comp34294_c0_seq1	5	3314	22	102439	0.000586847
GO:0005796	Golgi lumen	cellular_component	comp41898_c0_seq3;comp41898_c0_seq5;comp41898_c0_seq4;comp43556_c1_seq3;comp43556_c1_seq16;comp43556_c0_seq14;comp41898_c0_seq3;comp41898_c0_seq5;comp41898_c0_seq4;comp43556_c1_seq3;comp43556_c1_seq16;comp43556_c0_seq14	6	3314	33	102439	0.00059605
GO:0071565	nBAF complex	cellular_component	comp40391_c0_seq2;comp40391_c0_seq3;comp38984_c0_seq2;comp41955_c0_seq2;comp41955_c0_seq5;comp38984_c0_seq1;comp40391_c0_seq2;comp40391_c0_seq3;comp38984_c0_seq2;comp41955_c0_seq2;comp41955_c0_seq5;comp38984_c0_seq1	6	3314	33	102439	0.00059605
GO:0016471	vacuolar proton-transporting V-type ATPase complex	cellular_component	comp24825_c0_seq1;comp24825_c0_seq3;comp28037_c0_seq1;comp24825_c0_seq1;comp24825_c0_seq3;comp28037_c0_seq1	3	3314	6	102439	0.000628624
GO:0030867	rough endoplasmic reticulum membrane	cellular_component	comp43277_c1_seq8;comp24099_c0_seq1;comp43277_c1_seq3;comp33828_c0_seq1;comp43277_c1_seq8;comp24099_c0_seq1;comp43277_c1_seq3;comp33828_c0_seq1	4	3314	13	102439	0.00061828
GO:0030017	sarcomere	cellular_component	comp40547_c0_seq9;comp42849_c0_seq1;comp42849_c0_seq6;comp42849_c0_seq5;comp42849_c0_seq3;comp40547_c0_seq2;comp37291_c0_seq4;comp40547_c0_seq9;comp42849_c0_seq1;comp42849_c0_seq6;comp42849_c0_seq5;comp42849_c0_seq3;comp40547_c0_seq2;comp37291_c0_seq4	7	3314	48	102439	0.000847927
GO:0019898	extrinsic to membrane	cellular_component	comp43248_c1_seq1;comp43248_c1_seq4;comp43248_c1_seq7;comp43248_c1_seq2;comp41676_c1_seq3;comp41676_c1_seq5;comp41676_c1_seq1;comp41676_c0_seq2;comp43248_c1_seq1;comp43248_c1_seq4;comp43248_c1_seq7;comp43248_c1_seq2;comp41676_c1_seq3;comp41676_c1_seq5;comp41676_c1_seq1;comp41676_c0_seq2	8	3314	63	102439	0.000945746
