# Supplementary material for: Characterization of the Transcriptional Complexity of the Receptive and Pre-receptive Endometria of Dairy Goats
Source: Sci Rep. 2015 Sep 16;5:14244. doi: 10.1038/srep14244 (PMC4571617; doi:10.1038/srep14244)
Supplement: Table S8 [file srep14244-s8.xls]

## Sheet: Table S8
GO_ID	GO_Term	GO_function	gene_list	S gene number	TS gene number	B gene number	TB gene number	pvalue
GO:0015991	ATP hydrolysis coupled proton transport	biological_process	comp43084_c0_seq74;comp43084_c0_seq54;comp43084_c0_seq85;comp43084_c0_seq65;comp43084_c0_seq55;comp43084_c0_seq64;comp43084_c0_seq23;comp24825_c0_seq1;comp43084_c0_seq86;comp36864_c0_seq3;comp21425_c0_seq1;comp36864_c0_seq2;comp31059_c0_seq2;comp43084_c0_seq87;comp24272_c0_seq2;comp24825_c0_seq3;comp28971_c0_seq1;comp43084_c0_seq14;comp44051_c0_seq1;comp24272_c0_seq1;comp28037_c0_seq1;comp43084_c…	22	3314	54	102439	0
GO:0045454	cell redox homeostasis	biological_process	comp22356_c0_seq1;comp39133_c0_seq1;comp22418_c0_seq1;comp43084_c0_seq83;comp43084_c0_seq63;comp43084_c0_seq28;comp43084_c0_seq13;comp43084_c0_seq9;comp43084_c0_seq26;comp43084_c0_seq88;comp41763_c1_seq1;comp24564_c0_seq1;comp39838_c0_seq1;comp31082_c0_seq1;comp28311_c0_seq1;comp41039_c0_seq1;comp30215_c0_seq2;comp41039_c0_seq2;comp28311_c0_seq2;comp24003_c0_seq2;comp43084_c0_seq31;comp23413_c0_s…	26	3314	88	102439	0
GO:0006457	protein folding	biological_process	comp24271_c0_seq2;comp22256_c0_seq1;comp22256_c0_seq3;comp23457_c0_seq1;comp32466_c0_seq1;comp24271_c0_seq1;comp26216_c0_seq1;comp42285_c0_seq2;comp43043_c0_seq2;comp24929_c0_seq1;comp18160_c0_seq1;comp43185_c0_seq1;comp10736_c0_seq1;comp32314_c0_seq12;comp9247_c0_seq1;comp32314_c0_seq10;comp40231_c0_seq7;comp36929_c1_seq1;comp43185_c0_seq2;comp40231_c0_seq5;comp27848_c0_seq1;comp32314_c0_seq7;co…	42	3314	202	102439	0
GO:0006508	proteolysis	biological_process	comp34258_c0_seq1;comp22831_c0_seq1;comp18001_c0_seq1;comp39199_c0_seq4;comp40389_c0_seq3;comp40515_c1_seq1;comp23760_c0_seq2;comp23760_c0_seq1;comp36060_c0_seq1;comp40389_c0_seq4;comp43250_c0_seq5;comp40665_c0_seq1;comp43250_c0_seq8;comp43250_c0_seq3;comp40624_c1_seq1;comp43210_c0_seq12;comp43210_c0_seq5;comp39665_c0_seq1;comp40665_c0_seq5;comp43210_c0_seq17;comp40902_c0_seq4;comp43210_c0_seq10;…	79	3314	745	102439	0
GO:0010039	response to iron ion	biological_process	comp43595_c0_seq32;comp43583_c2_seq60;comp43583_c2_seq19;comp43583_c2_seq47;comp43583_c2_seq3;comp43595_c0_seq54;comp43595_c0_seq81;comp43583_c2_seq58;comp43583_c2_seq53;comp43583_c2_seq61;comp43583_c2_seq27;comp43583_c2_seq23;comp43583_c2_seq39;comp43595_c0_seq66;comp43595_c0_seq24;comp43595_c0_seq32;comp43583_c2_seq60;comp43583_c2_seq19;comp43583_c2_seq47;comp43583_c2_seq3;comp43595_c0_seq54;co…	15	3314	15	102439	4.31492e-23
GO:0010042	response to manganese ion	biological_process	comp43595_c0_seq32;comp43583_c2_seq60;comp43583_c2_seq19;comp43583_c2_seq47;comp43583_c2_seq3;comp43595_c0_seq54;comp43595_c0_seq81;comp43583_c2_seq58;comp43583_c2_seq53;comp43583_c2_seq61;comp43583_c2_seq27;comp43583_c2_seq39;comp43595_c0_seq66;comp43595_c0_seq24;comp43595_c0_seq32;comp43583_c2_seq60;comp43583_c2_seq19;comp43583_c2_seq47;comp43583_c2_seq3;comp43595_c0_seq54;comp43595_c0_seq81;co…	14	3314	14	102439	1.33926e-21
GO:0010288	response to lead ion	biological_process	comp43595_c0_seq32;comp43583_c2_seq60;comp43583_c2_seq19;comp43583_c2_seq47;comp43583_c2_seq3;comp43595_c0_seq54;comp43595_c0_seq81;comp43583_c2_seq58;comp43583_c2_seq53;comp43583_c2_seq61;comp43583_c2_seq27;comp43583_c2_seq39;comp43595_c0_seq66;comp43595_c0_seq24;comp43595_c0_seq32;comp43583_c2_seq60;comp43583_c2_seq19;comp43583_c2_seq47;comp43583_c2_seq3;comp43595_c0_seq54;comp43595_c0_seq81;co…	14	3314	15	102439	1.94848e-20
GO:0015891	siderophore transport	biological_process	comp40782_c0_seq9;comp32794_c0_seq3;comp40782_c0_seq2;comp40782_c0_seq8;comp40782_c0_seq1;comp32794_c0_seq2;comp40782_c0_seq4;comp40782_c0_seq6;comp40782_c0_seq3;comp40782_c0_seq11;comp40782_c0_seq5;comp40782_c0_seq13;comp40782_c0_seq7;comp40782_c0_seq9;comp32794_c0_seq3;comp40782_c0_seq2;comp40782_c0_seq8;comp40782_c0_seq1;comp32794_c0_seq2;comp40782_c0_seq4;comp40782_c0_seq6;comp40782_c0_seq3;c…	13	3314	13	102439	4.15556e-20
GO:0046686	response to cadmium ion	biological_process	comp43595_c0_seq32;comp43583_c2_seq60;comp43583_c2_seq19;comp43583_c2_seq47;comp43583_c2_seq3;comp43595_c0_seq54;comp43595_c0_seq81;comp43583_c2_seq58;comp43583_c2_seq53;comp43583_c2_seq61;comp43583_c2_seq27;comp43583_c2_seq39;comp43595_c0_seq66;comp43595_c0_seq24;comp43595_c0_seq32;comp43583_c2_seq60;comp43583_c2_seq19;comp43583_c2_seq47;comp43583_c2_seq3;comp43595_c0_seq54;comp43595_c0_seq81;co…	14	3314	17	102439	8.30996e-19
GO:0006662	glycerol ether metabolic process	biological_process	comp22356_c0_seq1;comp39133_c0_seq1;comp22418_c0_seq1;comp43084_c0_seq83;comp43084_c0_seq63;comp43084_c0_seq28;comp43084_c0_seq13;comp43084_c0_seq9;comp43084_c0_seq26;comp43084_c0_seq88;comp41763_c1_seq1;comp24564_c0_seq1;comp43084_c0_seq31;comp8810_c0_seq1;comp43084_c0_seq8;comp22356_c0_seq1;comp39133_c0_seq1;comp22418_c0_seq1;comp43084_c0_seq83;comp43084_c0_seq63;comp43084_c0_seq28;comp43084_c0…	15	3314	23	102439	1.65562e-17
GO:0008588	release of cytoplasmic sequestered NF-kappaB	biological_process	comp38788_c0_seq2;comp38788_c0_seq8;comp38915_c0_seq8;comp38788_c0_seq11;comp38788_c0_seq10;comp38788_c0_seq3;comp38788_c0_seq6;comp38788_c0_seq21;comp38788_c0_seq17;comp38788_c0_seq7;comp38788_c0_seq19;comp38788_c0_seq13;comp38788_c0_seq4;comp38788_c0_seq2;comp38788_c0_seq8;comp38915_c0_seq8;comp38788_c0_seq11;comp38788_c0_seq10;comp38788_c0_seq3;comp38788_c0_seq6;comp38788_c0_seq21;comp38788_c0…	13	3314	16	102439	2.12441e-17
GO:0033572	transferrin transport	biological_process	comp43084_c0_seq74;comp43084_c0_seq54;comp43084_c0_seq85;comp43084_c0_seq65;comp43084_c0_seq55;comp43084_c0_seq64;comp43084_c0_seq23;comp24825_c0_seq1;comp43084_c0_seq86;comp43084_c0_seq87;comp24825_c0_seq3;comp43084_c0_seq14;comp38187_c0_seq1;comp38187_c0_seq2;comp28037_c0_seq1;comp43084_c0_seq74;comp43084_c0_seq54;comp43084_c0_seq85;comp43084_c0_seq65;comp43084_c0_seq55;comp43084_c0_seq64;comp4…	15	3314	25	102439	1.03816e-16
GO:0060219	camera-type eye photoreceptor cell differentiation	biological_process	comp42798_c1_seq36;comp42798_c1_seq14;comp42798_c1_seq39;comp42798_c1_seq4;comp42798_c1_seq38;comp42798_c1_seq34;comp42284_c0_seq8;comp42284_c0_seq17;comp42284_c0_seq6;comp42284_c0_seq1;comp42284_c0_seq16;comp42798_c1_seq36;comp42798_c1_seq14;comp42798_c1_seq39;comp42798_c1_seq4;comp42798_c1_seq38;comp42798_c1_seq34;comp42284_c0_seq8;comp42284_c0_seq17;comp42284_c0_seq6;comp42284_c0_seq1;comp4228…	11	3314	12	102439	4.65508e-16
GO:0001575	globoside metabolic process	biological_process	comp41372_c0_seq11;comp41372_c0_seq16;comp41372_c0_seq1;comp43165_c0_seq4;comp41372_c0_seq6;comp41372_c0_seq4;comp43165_c0_seq3;comp41372_c0_seq10;comp43165_c0_seq8;comp43165_c0_seq7;comp41372_c0_seq5;comp41372_c0_seq11;comp41372_c0_seq16;comp41372_c0_seq1;comp43165_c0_seq4;comp41372_c0_seq6;comp41372_c0_seq4;comp43165_c0_seq3;comp41372_c0_seq10;comp43165_c0_seq8;comp43165_c0_seq7;comp41372_c0_se…	11	3314	14	102439	1.32982e-14
GO:0035752	lysosomal lumen pH elevation	biological_process	comp41372_c0_seq11;comp41372_c0_seq16;comp41372_c0_seq1;comp43165_c0_seq4;comp41372_c0_seq6;comp41372_c0_seq4;comp43165_c0_seq3;comp41372_c0_seq10;comp43165_c0_seq8;comp43165_c0_seq7;comp41372_c0_seq5;comp41372_c0_seq11;comp41372_c0_seq16;comp41372_c0_seq1;comp43165_c0_seq4;comp41372_c0_seq6;comp41372_c0_seq4;comp43165_c0_seq3;comp41372_c0_seq10;comp43165_c0_seq8;comp43165_c0_seq7;comp41372_c0_se…	11	3314	14	102439	1.32982e-14
GO:0015809	arginine transport	biological_process	comp41372_c0_seq11;comp41372_c0_seq16;comp41372_c0_seq1;comp43165_c0_seq4;comp41372_c0_seq6;comp41372_c0_seq4;comp43165_c0_seq3;comp41372_c0_seq10;comp43165_c0_seq8;comp43165_c0_seq7;comp41372_c0_seq5;comp41372_c0_seq11;comp41372_c0_seq16;comp41372_c0_seq1;comp43165_c0_seq4;comp41372_c0_seq6;comp41372_c0_seq4;comp43165_c0_seq3;comp41372_c0_seq10;comp43165_c0_seq8;comp43165_c0_seq7;comp41372_c0_se…	11	3314	14	102439	1.32982e-14
GO:0042554	superoxide anion generation	biological_process	comp43221_c0_seq23;comp43221_c0_seq20;comp43221_c0_seq25;comp43221_c0_seq16;comp42183_c0_seq40;comp42183_c0_seq24;comp43221_c0_seq42;comp43221_c0_seq30;comp43221_c0_seq4;comp43221_c0_seq48;comp43221_c0_seq17;comp43221_c0_seq23;comp43221_c0_seq20;comp43221_c0_seq25;comp43221_c0_seq16;comp42183_c0_seq40;comp42183_c0_seq24;comp43221_c0_seq42;comp43221_c0_seq30;comp43221_c0_seq4;comp43221_c0_seq48;co…	11	3314	15	102439	4.8395e-14
GO:0006681	galactosylceramide metabolic process	biological_process	comp41372_c0_seq11;comp41372_c0_seq16;comp41372_c0_seq1;comp43165_c0_seq4;comp41372_c0_seq6;comp41372_c0_seq4;comp43165_c0_seq3;comp41372_c0_seq10;comp43165_c0_seq8;comp43165_c0_seq7;comp41372_c0_seq5;comp41372_c0_seq11;comp41372_c0_seq16;comp41372_c0_seq1;comp43165_c0_seq4;comp41372_c0_seq6;comp41372_c0_seq4;comp43165_c0_seq3;comp41372_c0_seq10;comp43165_c0_seq8;comp43165_c0_seq7;comp41372_c0_se…	11	3314	15	102439	4.8395e-14
GO:0006678	glucosylceramide metabolic process	biological_process	comp41372_c0_seq11;comp41372_c0_seq16;comp41372_c0_seq1;comp43165_c0_seq4;comp41372_c0_seq6;comp41372_c0_seq4;comp43165_c0_seq3;comp41372_c0_seq10;comp43165_c0_seq8;comp43165_c0_seq7;comp41372_c0_seq5;comp41372_c0_seq11;comp41372_c0_seq16;comp41372_c0_seq1;comp43165_c0_seq4;comp41372_c0_seq6;comp41372_c0_seq4;comp43165_c0_seq3;comp41372_c0_seq10;comp43165_c0_seq8;comp43165_c0_seq7;comp41372_c0_se…	11	3314	15	102439	4.8395e-14
GO:0007042	lysosomal lumen acidification	biological_process	comp41372_c0_seq11;comp41372_c0_seq16;comp41372_c0_seq1;comp43165_c0_seq4;comp41372_c0_seq6;comp41372_c0_seq4;comp43165_c0_seq3;comp41372_c0_seq10;comp43165_c0_seq8;comp43165_c0_seq7;comp41372_c0_seq5;comp41372_c0_seq11;comp41372_c0_seq16;comp41372_c0_seq1;comp43165_c0_seq4;comp41372_c0_seq6;comp41372_c0_seq4;comp43165_c0_seq3;comp41372_c0_seq10;comp43165_c0_seq8;comp43165_c0_seq7;comp41372_c0_se…	11	3314	15	102439	4.8395e-14
GO:0030644	cellular chloride ion homeostasis	biological_process	comp38559_c0_seq6;comp38559_c0_seq8;comp38559_c0_seq17;comp38559_c0_seq14;comp38559_c0_seq30;comp38559_c0_seq34;comp38559_c0_seq25;comp38559_c0_seq11;comp38559_c0_seq28;comp38559_c0_seq18;comp38559_c0_seq6;comp38559_c0_seq8;comp38559_c0_seq17;comp38559_c0_seq14;comp38559_c0_seq30;comp38559_c0_seq34;comp38559_c0_seq25;comp38559_c0_seq11;comp38559_c0_seq28;comp38559_c0_seq18	10	3314	12	102439	7.70647e-14
GO:0042730	fibrinolysis	biological_process	comp35847_c0_seq2;comp39544_c0_seq28;comp35847_c0_seq27;comp39544_c0_seq10;comp35847_c0_seq20;comp39544_c0_seq6;comp35847_c0_seq16;comp35847_c0_seq22;comp35847_c0_seq23;comp35847_c0_seq14;comp35847_c0_seq2;comp39544_c0_seq28;comp35847_c0_seq27;comp39544_c0_seq10;comp35847_c0_seq20;comp39544_c0_seq6;comp35847_c0_seq16;comp35847_c0_seq22;comp35847_c0_seq23;comp35847_c0_seq14	10	3314	12	102439	7.70647e-14
GO:0006958	complement activation, classical pathway	biological_process	comp43607_c2_seq19;comp43367_c1_seq6;comp42948_c0_seq1;comp42948_c0_seq5;comp43607_c2_seq34;comp43120_c0_seq8;comp43607_c2_seq15;comp42948_c0_seq4;comp33008_c0_seq2;comp38321_c0_seq2;comp39751_c0_seq1;comp43607_c2_seq16;comp43607_c2_seq1;comp42948_c0_seq8;comp38321_c0_seq1;comp43367_c1_seq1;comp43367_c1_seq4;comp43602_c0_seq2;comp43607_c2_seq24;comp43607_c2_seq25;comp43607_c2_seq19;comp43367_c1_s…	20	3314	72	102439	9.28146e-14
GO:0006879	cellular iron ion homeostasis	biological_process	comp34033_c0_seq1;comp32540_c0_seq3;comp32540_c0_seq1;comp43084_c0_seq74;comp43084_c0_seq54;comp43084_c0_seq85;comp43583_c2_seq23;comp43084_c0_seq65;comp43084_c0_seq55;comp43084_c0_seq64;comp43084_c0_seq23;comp24825_c0_seq1;comp43084_c0_seq86;comp43084_c0_seq87;comp24825_c0_seq3;comp43084_c0_seq14;comp38187_c0_seq1;comp38187_c0_seq2;comp28037_c0_seq1;comp34033_c0_seq1;comp32540_c0_seq3;comp32540_…	19	3314	69	102439	4.55413e-13
GO:0010842	retina layer formation	biological_process	comp42798_c1_seq36;comp42798_c1_seq14;comp42798_c1_seq39;comp42798_c1_seq4;comp42798_c1_seq38;comp42798_c1_seq34;comp42284_c0_seq8;comp42284_c0_seq17;comp42284_c0_seq6;comp42284_c0_seq1;comp42284_c0_seq16;comp31641_c0_seq2;comp42798_c1_seq36;comp42798_c1_seq14;comp42798_c1_seq39;comp42798_c1_seq4;comp42798_c1_seq38;comp42798_c1_seq34;comp42284_c0_seq8;comp42284_c0_seq17;comp42284_c0_seq6;comp4228…	12	3314	22	102439	6.16368e-13
GO:0042987	amyloid precursor protein catabolic process	biological_process	comp41372_c0_seq11;comp41372_c0_seq16;comp41372_c0_seq1;comp43165_c0_seq4;comp41372_c0_seq6;comp41372_c0_seq4;comp43165_c0_seq3;comp41372_c0_seq10;comp43165_c0_seq8;comp43165_c0_seq7;comp41372_c0_seq5;comp41372_c0_seq11;comp41372_c0_seq16;comp41372_c0_seq1;comp43165_c0_seq4;comp41372_c0_seq6;comp41372_c0_seq4;comp43165_c0_seq3;comp41372_c0_seq10;comp43165_c0_seq8;comp43165_c0_seq7;comp41372_c0_se…	11	3314	18	102439	1.03126e-12
GO:0030241	skeletal muscle myosin thick filament assembly	biological_process	comp43544_c1_seq6;comp43544_c1_seq15;comp43544_c1_seq3;comp43563_c1_seq18;comp43563_c1_seq11;comp43563_c1_seq13;comp43544_c1_seq9;comp43563_c1_seq12;comp43544_c1_seq6;comp43544_c1_seq15;comp43544_c1_seq3;comp43563_c1_seq18;comp43563_c1_seq11;comp43563_c1_seq13;comp43544_c1_seq9;comp43563_c1_seq12	8	3314	8	102439	1.18999e-12
GO:0009058	biosynthetic process	biological_process	comp41919_c0_seq13;comp41919_c0_seq21;comp41919_c0_seq36;comp41919_c0_seq6;comp41919_c0_seq33;comp41919_c0_seq2;comp41919_c0_seq19;comp41919_c0_seq3;comp41919_c0_seq17;comp41919_c0_seq10;comp41919_c0_seq11;comp41919_c0_seq5;comp41919_c0_seq1;comp41919_c0_seq22;comp41919_c0_seq13;comp41919_c0_seq21;comp41919_c0_seq36;comp41919_c0_seq6;comp41919_c0_seq33;comp41919_c0_seq2;comp41919_c0_seq19;comp419…	14	3314	35	102439	1.63758e-12
GO:0006916	anti-apoptosis	biological_process	comp36162_c0_seq22;comp36162_c0_seq7;comp36162_c0_seq10;comp36162_c0_seq14;comp36162_c0_seq3;comp32466_c0_seq1;comp35673_c1_seq1;comp42619_c0_seq1;comp24564_c0_seq1;comp43221_c0_seq23;comp43221_c0_seq20;comp43221_c0_seq25;comp43221_c0_seq16;comp42183_c0_seq40;comp42183_c0_seq24;comp43221_c0_seq42;comp43221_c0_seq30;comp43221_c0_seq4;comp38097_c1_seq1;comp43221_c0_seq48;comp43221_c0_seq17;comp4421…	24	3314	132	102439	7.41984e-12
GO:0045785	positive regulation of cell adhesion	biological_process	comp43221_c0_seq23;comp43221_c0_seq20;comp43221_c0_seq25;comp43221_c0_seq16;comp42183_c0_seq40;comp42183_c0_seq24;comp43221_c0_seq42;comp43221_c0_seq30;comp43221_c0_seq4;comp43221_c0_seq48;comp43221_c0_seq17;comp44212_c0_seq1;comp43221_c0_seq23;comp43221_c0_seq20;comp43221_c0_seq25;comp43221_c0_seq16;comp42183_c0_seq40;comp42183_c0_seq24;comp43221_c0_seq42;comp43221_c0_seq30;comp43221_c0_seq4;com…	12	3314	26	102439	8.15925e-12
GO:0019395	fatty acid oxidation	biological_process	comp43221_c0_seq23;comp43221_c0_seq20;comp43221_c0_seq25;comp43221_c0_seq16;comp42183_c0_seq40;comp42183_c0_seq24;comp43221_c0_seq42;comp43221_c0_seq30;comp43221_c0_seq4;comp43221_c0_seq48;comp43221_c0_seq17;comp43221_c0_seq23;comp43221_c0_seq20;comp43221_c0_seq25;comp43221_c0_seq16;comp42183_c0_seq40;comp42183_c0_seq24;comp43221_c0_seq42;comp43221_c0_seq30;comp43221_c0_seq4;comp43221_c0_seq48;co…	11	3314	21	102439	1.04475e-11
GO:0006684	sphingomyelin metabolic process	biological_process	comp41372_c0_seq11;comp41372_c0_seq16;comp41372_c0_seq1;comp43165_c0_seq4;comp41372_c0_seq6;comp41372_c0_seq4;comp43165_c0_seq3;comp41372_c0_seq10;comp43165_c0_seq8;comp43165_c0_seq7;comp41372_c0_seq5;comp41372_c0_seq11;comp41372_c0_seq16;comp41372_c0_seq1;comp43165_c0_seq4;comp41372_c0_seq6;comp41372_c0_seq4;comp43165_c0_seq3;comp41372_c0_seq10;comp43165_c0_seq8;comp43165_c0_seq7;comp41372_c0_se…	11	3314	21	102439	1.04475e-11
GO:0030335	positive regulation of cell migration	biological_process	comp41724_c0_seq3;comp41724_c0_seq4;comp41724_c0_seq5;comp39367_c0_seq4;comp39367_c0_seq1;comp39367_c0_seq3;comp38788_c0_seq2;comp38788_c0_seq8;comp38915_c0_seq8;comp38788_c0_seq11;comp38788_c0_seq10;comp38788_c0_seq3;comp38788_c0_seq6;comp38788_c0_seq21;comp38788_c0_seq17;comp38788_c0_seq7;comp38788_c0_seq19;comp38788_c0_seq13;comp38788_c0_seq4;comp41724_c0_seq3;comp41724_c0_seq4;comp41724_c0_se…	19	3314	84	102439	2.04639e-11
GO:0007034	vacuolar transport	biological_process	comp41372_c0_seq11;comp41372_c0_seq16;comp41372_c0_seq1;comp41372_c0_seq6;comp41372_c0_seq4;comp43165_c0_seq3;comp41372_c0_seq10;comp43165_c0_seq8;comp43165_c0_seq7;comp41372_c0_seq5;comp41372_c0_seq11;comp41372_c0_seq16;comp41372_c0_seq1;comp41372_c0_seq6;comp41372_c0_seq4;comp43165_c0_seq3;comp41372_c0_seq10;comp43165_c0_seq8;comp43165_c0_seq7;comp41372_c0_seq5	10	3314	18	102439	4.27466e-11
GO:0006986	response to unfolded protein	biological_process	comp22256_c0_seq1;comp22256_c0_seq3;comp24655_c0_seq1;comp10736_c0_seq1;comp36750_c0_seq6;comp39020_c0_seq1;comp36750_c0_seq24;comp39020_c0_seq10;comp39020_c0_seq11;comp36750_c0_seq4;comp36750_c0_seq23;comp39020_c0_seq13;comp36750_c0_seq8;comp41745_c0_seq2;comp24257_c0_seq1;comp22256_c0_seq1;comp22256_c0_seq3;comp24655_c0_seq1;comp10736_c0_seq1;comp36750_c0_seq6;comp39020_c0_seq1;comp36750_c0_seq…	15	3314	51	102439	4.57306e-11
GO:0048739	cardiac muscle fiber development	biological_process	comp43544_c1_seq6;comp43544_c1_seq15;comp43544_c1_seq3;comp43563_c1_seq18;comp43563_c1_seq11;comp43563_c1_seq13;comp43544_c1_seq9;comp43563_c1_seq12;comp43544_c1_seq6;comp43544_c1_seq15;comp43544_c1_seq3;comp43563_c1_seq18;comp43563_c1_seq11;comp43563_c1_seq13;comp43544_c1_seq9;comp43563_c1_seq12	8	3314	10	102439	5.05216e-11
GO:0048251	elastic fiber assembly	biological_process	comp43544_c1_seq6;comp43544_c1_seq15;comp43544_c1_seq3;comp43563_c1_seq18;comp43563_c1_seq11;comp43563_c1_seq13;comp43544_c1_seq9;comp43563_c1_seq12;comp43544_c1_seq6;comp43544_c1_seq15;comp43544_c1_seq3;comp43563_c1_seq18;comp43563_c1_seq11;comp43563_c1_seq13;comp43544_c1_seq9;comp43563_c1_seq12	8	3314	10	102439	5.05216e-11
GO:0045494	photoreceptor cell maintenance	biological_process	comp42798_c1_seq36;comp42798_c1_seq14;comp42798_c1_seq39;comp42798_c1_seq4;comp42798_c1_seq38;comp42798_c1_seq34;comp42284_c0_seq8;comp42284_c0_seq17;comp42284_c0_seq6;comp42284_c0_seq1;comp42284_c0_seq16;comp32957_c0_seq1;comp42798_c1_seq36;comp42798_c1_seq14;comp42798_c1_seq39;comp42798_c1_seq4;comp42798_c1_seq38;comp42798_c1_seq34;comp42284_c0_seq8;comp42284_c0_seq17;comp42284_c0_seq6;comp4228…	12	3314	32	102439	1.59232e-10
GO:0030833	regulation of actin filament polymerization	biological_process	comp9114_c0_seq2;comp23629_c0_seq1;comp17766_c0_seq1;comp32677_c0_seq1;comp30829_c0_seq1;comp23858_c0_seq2;comp43000_c0_seq6;comp43000_c0_seq3;comp21246_c0_seq1;comp9114_c0_seq2;comp23629_c0_seq1;comp17766_c0_seq1;comp32677_c0_seq1;comp30829_c0_seq1;comp23858_c0_seq2;comp43000_c0_seq6;comp43000_c0_seq3;comp21246_c0_seq1	9	3314	15	102439	1.61097e-10
GO:0051764	actin crosslink formation	biological_process	comp43249_c0_seq4;comp43249_c0_seq3;comp43249_c0_seq40;comp43249_c0_seq22;comp43249_c0_seq7;comp43249_c0_seq9;comp43249_c0_seq51;comp43249_c0_seq4;comp43249_c0_seq3;comp43249_c0_seq40;comp43249_c0_seq22;comp43249_c0_seq7;comp43249_c0_seq9;comp43249_c0_seq51	7	3314	8	102439	2.86543e-10
GO:0000245	spliceosome assembly	biological_process	comp34984_c0_seq5;comp33124_c0_seq5;comp33124_c0_seq3;comp39745_c0_seq3;comp39745_c0_seq4;comp39745_c0_seq18;comp36307_c0_seq9;comp39745_c0_seq5;comp39745_c0_seq17;comp36307_c0_seq4;comp36307_c0_seq6;comp34984_c0_seq5;comp33124_c0_seq5;comp33124_c0_seq3;comp39745_c0_seq3;comp39745_c0_seq4;comp39745_c0_seq18;comp36307_c0_seq9;comp39745_c0_seq5;comp39745_c0_seq17;comp36307_c0_seq4;comp36307_c0_seq6	11	3314	27	102439	3.22712e-10
GO:0001570	vasculogenesis	biological_process	comp40338_c0_seq1;comp42743_c0_seq6;comp42743_c0_seq31;comp40825_c0_seq21;comp42743_c0_seq25;comp42743_c0_seq18;comp42564_c0_seq2;comp40825_c0_seq17;comp42743_c0_seq17;comp40825_c0_seq1;comp40825_c0_seq8;comp42743_c0_seq10;comp42743_c0_seq26;comp42743_c0_seq32;comp42743_c0_seq33;comp42743_c0_seq28;comp40338_c0_seq1;comp42743_c0_seq6;comp42743_c0_seq31;comp40825_c0_seq21;comp42743_c0_seq25;comp427…	16	3314	68	102439	4.14047e-10
GO:0008016	regulation of heart contraction	biological_process	comp42982_c0_seq22;comp42982_c0_seq5;comp42982_c0_seq8;comp42982_c0_seq18;comp42877_c0_seq4;comp42877_c0_seq2;comp37922_c0_seq2;comp41915_c1_seq32;comp38960_c0_seq2;comp24257_c0_seq1;comp42982_c0_seq22;comp42982_c0_seq5;comp42982_c0_seq8;comp42982_c0_seq18;comp42877_c0_seq4;comp42877_c0_seq2;comp37922_c0_seq2;comp41915_c1_seq32;comp38960_c0_seq2;comp24257_c0_seq1	10	3314	22	102439	5.60959e-10
GO:0051977	lysophospholipid transport	biological_process	comp25409_c0_seq1;comp39911_c0_seq3;comp39911_c0_seq1;comp39911_c0_seq8;comp25409_c0_seq5;comp25409_c0_seq3;comp25409_c0_seq1;comp39911_c0_seq3;comp39911_c0_seq1;comp39911_c0_seq8;comp25409_c0_seq5;comp25409_c0_seq3	6	3314	6	102439	1.14135e-09
GO:0010884	positive regulation of lipid storage	biological_process	comp25409_c0_seq1;comp39911_c0_seq3;comp39911_c0_seq1;comp39911_c0_seq8;comp25409_c0_seq5;comp25409_c0_seq3;comp25409_c0_seq1;comp39911_c0_seq3;comp39911_c0_seq1;comp39911_c0_seq8;comp25409_c0_seq5;comp25409_c0_seq3	6	3314	6	102439	1.14135e-09
GO:0090370	negative regulation of cholesterol efflux	biological_process	comp25409_c0_seq1;comp39911_c0_seq3;comp39911_c0_seq1;comp39911_c0_seq8;comp25409_c0_seq5;comp25409_c0_seq3;comp25409_c0_seq1;comp39911_c0_seq3;comp39911_c0_seq1;comp39911_c0_seq8;comp25409_c0_seq5;comp25409_c0_seq3	6	3314	6	102439	1.14135e-09
GO:0090238	positive regulation of arachidonic acid secretion	biological_process	comp25409_c0_seq1;comp39911_c0_seq3;comp39911_c0_seq1;comp39911_c0_seq8;comp25409_c0_seq5;comp25409_c0_seq3;comp25409_c0_seq1;comp39911_c0_seq3;comp39911_c0_seq1;comp39911_c0_seq8;comp25409_c0_seq5;comp25409_c0_seq3	6	3314	6	102439	1.14135e-09
GO:0007195	inhibition of adenylate cyclase activity by dopamine receptor signaling pathway	biological_process	comp43249_c0_seq4;comp43249_c0_seq3;comp43249_c0_seq40;comp43249_c0_seq22;comp43249_c0_seq7;comp43249_c0_seq9;comp43249_c0_seq51;comp43249_c0_seq4;comp43249_c0_seq3;comp43249_c0_seq40;comp43249_c0_seq22;comp43249_c0_seq7;comp43249_c0_seq9;comp43249_c0_seq51	7	3314	9	102439	1.25304e-09
GO:0060391	positive regulation of SMAD protein import into nucleus	biological_process	comp40414_c0_seq8;comp40414_c0_seq7;comp40895_c1_seq1;comp40895_c1_seq3;comp40895_c1_seq2;comp40895_c1_seq4;comp40895_c1_seq6;comp40414_c0_seq8;comp40414_c0_seq7;comp40895_c1_seq1;comp40895_c1_seq3;comp40895_c1_seq2;comp40895_c1_seq4;comp40895_c1_seq6	7	3314	9	102439	1.25304e-09
GO:0042993	positive regulation of transcription factor import into nucleus	biological_process	comp43249_c0_seq4;comp43249_c0_seq3;comp43249_c0_seq40;comp43249_c0_seq22;comp43249_c0_seq7;comp43249_c0_seq9;comp43249_c0_seq51;comp43249_c0_seq4;comp43249_c0_seq3;comp43249_c0_seq40;comp43249_c0_seq22;comp43249_c0_seq7;comp43249_c0_seq9;comp43249_c0_seq51	7	3314	9	102439	1.25304e-09
GO:0002576	platelet degranulation	biological_process	comp43249_c0_seq4;comp43249_c0_seq3;comp43249_c0_seq40;comp43249_c0_seq22;comp43249_c0_seq7;comp43249_c0_seq9;comp42674_c1_seq1;comp43249_c0_seq51;comp41311_c0_seq4;comp41311_c0_seq3;comp41311_c0_seq6;comp30014_c0_seq1;comp36222_c0_seq6;comp19675_c0_seq1;comp43249_c0_seq4;comp43249_c0_seq3;comp43249_c0_seq40;comp43249_c0_seq22;comp43249_c0_seq7;comp43249_c0_seq9;comp42674_c1_seq1;comp43249_c0_seq…	14	3314	54	102439	1.28574e-09
GO:0001525	angiogenesis	biological_process	comp43501_c0_seq2;comp30145_c0_seq1;comp30145_c0_seq2;comp43171_c0_seq1;comp30487_c0_seq1;comp42743_c0_seq6;comp42743_c0_seq31;comp27519_c0_seq3;comp40825_c0_seq21;comp42743_c0_seq25;comp42743_c0_seq18;comp42564_c0_seq2;comp40825_c0_seq17;comp42743_c0_seq17;comp23408_c0_seq1;comp31157_c0_seq1;comp25179_c0_seq1;comp40825_c0_seq1;comp40825_c0_seq8;comp42743_c0_seq10;comp42743_c0_seq26;comp42743_c0_…	26	3314	198	102439	1.73874e-09
GO:0042742	defense response to bacterium	biological_process	comp23853_c0_seq1;comp27165_c0_seq1;comp42794_c1_seq1;comp42794_c0_seq3;comp43459_c0_seq15;comp41300_c0_seq18;comp42794_c1_seq3;comp43459_c0_seq11;comp43459_c0_seq14;comp44319_c0_seq1;comp42794_c0_seq10;comp42794_c0_seq4;comp43459_c0_seq8;comp23853_c0_seq1;comp27165_c0_seq1;comp42794_c1_seq1;comp42794_c0_seq3;comp43459_c0_seq15;comp41300_c0_seq18;comp42794_c1_seq3;comp43459_c0_seq11;comp43459_c0_…	13	3314	47	102439	2.08633e-09
GO:0006928	cellular component movement	biological_process	comp28086_c0_seq3;comp28086_c0_seq1;comp43221_c0_seq23;comp43221_c0_seq20;comp43221_c0_seq25;comp43221_c0_seq16;comp42183_c0_seq40;comp42183_c0_seq24;comp43221_c0_seq42;comp43221_c0_seq30;comp43221_c0_seq4;comp43221_c0_seq48;comp43221_c0_seq17;comp36222_c0_seq6;comp28086_c0_seq3;comp28086_c0_seq1;comp43221_c0_seq23;comp43221_c0_seq20;comp43221_c0_seq25;comp43221_c0_seq16;comp42183_c0_seq40;comp42…	14	3314	56	102439	2.16423e-09
GO:0016486	peptide hormone processing	biological_process	comp43250_c0_seq5;comp43250_c0_seq8;comp43250_c0_seq3;comp43210_c0_seq12;comp43210_c0_seq5;comp43210_c0_seq17;comp43210_c0_seq10;comp23793_c0_seq1;comp43250_c0_seq5;comp43250_c0_seq8;comp43250_c0_seq3;comp43210_c0_seq12;comp43210_c0_seq5;comp43210_c0_seq17;comp43210_c0_seq10;comp23793_c0_seq1	8	3314	14	102439	3.00136e-09
GO:0051220	cytoplasmic sequestering of protein	biological_process	comp43249_c0_seq4;comp43249_c0_seq3;comp43249_c0_seq40;comp43249_c0_seq22;comp43249_c0_seq7;comp43249_c0_seq9;comp43249_c0_seq51;comp43249_c0_seq4;comp43249_c0_seq3;comp43249_c0_seq40;comp43249_c0_seq22;comp43249_c0_seq7;comp43249_c0_seq9;comp43249_c0_seq51	7	3314	10	102439	4.0589e-09
GO:0000381	regulation of alternative nuclear mRNA splicing, via spliceosome	biological_process	comp39745_c0_seq3;comp39745_c0_seq4;comp39745_c0_seq18;comp36307_c0_seq9;comp39745_c0_seq5;comp41480_c0_seq3;comp39745_c0_seq17;comp36307_c0_seq4;comp41480_c0_seq2;comp41480_c0_seq7;comp36307_c0_seq6;comp39745_c0_seq3;comp39745_c0_seq4;comp39745_c0_seq18;comp36307_c0_seq9;comp39745_c0_seq5;comp41480_c0_seq3;comp39745_c0_seq17;comp36307_c0_seq4;comp41480_c0_seq2;comp41480_c0_seq7;comp36307_c0_seq6	11	3314	34	102439	5.74482e-09
GO:0007155	cell adhesion	biological_process	comp38115_c0_seq1;comp41060_c0_seq2;comp43037_c0_seq2;comp40727_c0_seq1;comp37700_c0_seq1;comp43248_c1_seq1;comp43248_c1_seq4;comp42466_c0_seq2;comp37700_c0_seq4;comp43248_c1_seq7;comp43248_c1_seq2;comp28086_c0_seq3;comp42466_c0_seq1;comp28086_c0_seq1;comp40765_c0_seq6;comp40765_c0_seq4;comp43483_c0_seq7;comp40115_c0_seq14;comp33644_c0_seq1;comp41920_c0_seq4;comp38883_c0_seq1;comp39984_c0_seq1;co…	56	3314	740	102439	6.79602e-09
GO:0032308	positive regulation of prostaglandin secretion	biological_process	comp25409_c0_seq1;comp39911_c0_seq3;comp39911_c0_seq1;comp39911_c0_seq8;comp25409_c0_seq5;comp25409_c0_seq3;comp25409_c0_seq1;comp39911_c0_seq3;comp39911_c0_seq1;comp39911_c0_seq8;comp25409_c0_seq5;comp25409_c0_seq3	6	3314	7	102439	7.76831e-09
GO:0006915	apoptosis	biological_process	comp41724_c0_seq3;comp41724_c0_seq4;comp41724_c0_seq5;comp36162_c0_seq22;comp36162_c0_seq7;comp36162_c0_seq10;comp36162_c0_seq14;comp43985_c0_seq1;comp36162_c0_seq3;comp42983_c0_seq1;comp32537_c0_seq1;comp35673_c1_seq1;comp24080_c0_seq3;comp30145_c0_seq1;comp27947_c0_seq1;comp23859_c0_seq1;comp30145_c0_seq2;comp24953_c0_seq3;comp24080_c0_seq1;comp24107_c0_seq1;comp35483_c0_seq2;comp40972_c0_seq4;…	59	3314	808	102439	9.91365e-09
GO:0006811	ion transport	biological_process	comp27212_c0_seq1;comp27651_c0_seq1;comp41259_c0_seq3;comp41259_c0_seq6;comp40137_c1_seq6;comp41259_c0_seq5;comp42703_c0_seq9;comp38605_c0_seq2;comp38605_c0_seq6;comp42768_c0_seq7;comp38605_c0_seq8;comp42768_c0_seq16;comp41259_c0_seq2;comp23636_c0_seq2;comp27212_c0_seq1;comp27651_c0_seq1;comp41259_c0_seq3;comp41259_c0_seq6;comp40137_c1_seq6;comp41259_c0_seq5;comp42703_c0_seq9;comp38605_c0_seq2;co…	14	3314	64	102439	1.3998e-08
GO:0001558	regulation of cell growth	biological_process	comp42901_c0_seq4;comp24640_c0_seq1;comp38115_c0_seq1;comp41060_c0_seq2;comp30482_c0_seq2;comp30482_c0_seq1;comp39367_c0_seq4;comp39367_c0_seq1;comp39367_c0_seq3;comp42285_c0_seq2;comp38716_c0_seq1;comp43043_c0_seq2;comp41711_c1_seq4;comp42901_c0_seq4;comp24640_c0_seq1;comp38115_c0_seq1;comp41060_c0_seq2;comp30482_c0_seq2;comp30482_c0_seq1;comp39367_c0_seq4;comp39367_c0_seq1;comp39367_c0_seq3;com…	13	3314	57	102439	2.68473e-08
GO:0045087	innate immune response	biological_process	comp9863_c0_seq1;comp43607_c2_seq19;comp43367_c1_seq6;comp42948_c0_seq1;comp42948_c0_seq5;comp37604_c1_seq2;comp43607_c2_seq34;comp43843_c0_seq1;comp43607_c2_seq15;comp42948_c0_seq4;comp33008_c0_seq2;comp38321_c0_seq2;comp41620_c0_seq6;comp39751_c0_seq1;comp43607_c2_seq16;comp43607_c2_seq1;comp24001_c0_seq1;comp42948_c0_seq8;comp38321_c0_seq1;comp41300_c0_seq18;comp43367_c1_seq1;comp41300_c0_seq1…	32	3314	323	102439	2.90731e-08
GO:0006810	transport	biological_process	comp22356_c0_seq1;comp33482_c0_seq4;comp25070_c0_seq1;comp15029_c0_seq1;comp39355_c0_seq4;comp34454_c0_seq5;comp24043_c0_seq1;comp13141_c0_seq1;comp24107_c0_seq1;comp9241_c0_seq1;comp39838_c0_seq1;comp43854_c0_seq1;comp37024_c0_seq2;comp37024_c0_seq1;comp18832_c0_seq2;comp43916_c0_seq1;comp29266_c0_seq1;comp41039_c0_seq1;comp9753_c0_seq2;comp27102_c0_seq2;comp18832_c0_seq4;comp27141_c0_seq2;comp4…	35	3314	376	102439	3.25071e-08
GO:0006021	inositol biosynthetic process	biological_process	comp38120_c0_seq2;comp39909_c0_seq3;comp39909_c0_seq8;comp38120_c0_seq1;comp39909_c0_seq5;comp38120_c0_seq2;comp39909_c0_seq3;comp39909_c0_seq8;comp38120_c0_seq1;comp39909_c0_seq5	5	3314	5	102439	3.53319e-08
GO:0051325	interphase	biological_process	comp41334_c0_seq3;comp22425_c0_seq3;comp41334_c1_seq6;comp8645_c0_seq2;comp39456_c0_seq5;comp41334_c0_seq3;comp22425_c0_seq3;comp41334_c1_seq6;comp8645_c0_seq2;comp39456_c0_seq5	5	3314	5	102439	3.53319e-08
GO:0050703	interleukin-1 alpha secretion	biological_process	comp24167_c0_seq1;comp26673_c0_seq2;comp26673_c0_seq1;comp24167_c0_seq4;comp24167_c0_seq3;comp24167_c0_seq1;comp26673_c0_seq2;comp26673_c0_seq1;comp24167_c0_seq4;comp24167_c0_seq3	5	3314	5	102439	3.53319e-08
GO:0006898	receptor-mediated endocytosis	biological_process	comp41372_c0_seq11;comp41372_c0_seq16;comp34902_c0_seq1;comp41372_c0_seq1;comp43165_c0_seq4;comp41372_c0_seq6;comp41372_c0_seq4;comp43165_c0_seq3;comp41372_c0_seq10;comp43165_c0_seq8;comp43165_c0_seq7;comp41372_c0_seq5;comp41372_c0_seq11;comp41372_c0_seq16;comp34902_c0_seq1;comp41372_c0_seq1;comp43165_c0_seq4;comp41372_c0_seq6;comp41372_c0_seq4;comp43165_c0_seq3;comp41372_c0_seq10;comp43165_c0_se…	12	3314	49	102439	3.90371e-08
GO:0034329	cell junction assembly	biological_process	comp43249_c0_seq4;comp43249_c0_seq3;comp43249_c0_seq40;comp43249_c0_seq22;comp43249_c0_seq7;comp43249_c0_seq9;comp43249_c0_seq51;comp37976_c0_seq2;comp42347_c0_seq9;comp42347_c0_seq10;comp37976_c0_seq3;comp42347_c0_seq1;comp43249_c0_seq4;comp43249_c0_seq3;comp43249_c0_seq40;comp43249_c0_seq22;comp43249_c0_seq7;comp43249_c0_seq9;comp43249_c0_seq51;comp37976_c0_seq2;comp42347_c0_seq9;comp42347_c0_s…	12	3314	52	102439	7.98064e-08
GO:0030162	regulation of proteolysis	biological_process	comp42285_c0_seq2;comp43043_c0_seq2;comp39582_c0_seq1;comp43246_c0_seq29;comp29322_c0_seq3;comp38209_c0_seq1;comp36037_c0_seq1;comp43246_c0_seq9;comp27629_c0_seq1;comp39267_c0_seq2;comp42285_c0_seq2;comp43043_c0_seq2;comp39582_c0_seq1;comp43246_c0_seq29;comp29322_c0_seq3;comp38209_c0_seq1;comp36037_c0_seq1;comp43246_c0_seq9;comp27629_c0_seq1;comp39267_c0_seq2	10	3314	34	102439	7.97161e-08
GO:0032270	positive regulation of cellular protein metabolic process	biological_process	comp25409_c0_seq1;comp39911_c0_seq3;comp39911_c0_seq1;comp39911_c0_seq8;comp25409_c0_seq5;comp25409_c0_seq3;comp25409_c0_seq1;comp39911_c0_seq3;comp39911_c0_seq1;comp39911_c0_seq8;comp25409_c0_seq5;comp25409_c0_seq3	6	3314	9	102439	8.81348e-08
GO:0046782	regulation of viral transcription	biological_process	comp40985_c0_seq5;comp40985_c0_seq11;comp40985_c0_seq2;comp40985_c0_seq12;comp40985_c0_seq7;comp40985_c0_seq10;comp40985_c0_seq5;comp40985_c0_seq11;comp40985_c0_seq2;comp40985_c0_seq12;comp40985_c0_seq7;comp40985_c0_seq10	6	3314	9	102439	8.81348e-08
GO:0010744	positive regulation of macrophage derived foam cell differentiation	biological_process	comp25409_c0_seq1;comp39911_c0_seq3;comp39911_c0_seq1;comp39911_c0_seq8;comp25409_c0_seq5;comp25409_c0_seq3;comp25409_c0_seq1;comp39911_c0_seq3;comp39911_c0_seq1;comp39911_c0_seq8;comp25409_c0_seq5;comp25409_c0_seq3	6	3314	9	102439	8.81348e-08
GO:0050689	negative regulation of defense response to virus by host	biological_process	comp40985_c0_seq5;comp40985_c0_seq11;comp40985_c0_seq2;comp40985_c0_seq12;comp40985_c0_seq7;comp40985_c0_seq10;comp40985_c0_seq5;comp40985_c0_seq11;comp40985_c0_seq2;comp40985_c0_seq12;comp40985_c0_seq7;comp40985_c0_seq10	6	3314	9	102439	8.81348e-08
GO:0043030	regulation of macrophage activation	biological_process	comp25409_c0_seq1;comp39911_c0_seq3;comp39911_c0_seq1;comp39911_c0_seq8;comp25409_c0_seq5;comp25409_c0_seq3;comp25409_c0_seq1;comp39911_c0_seq3;comp39911_c0_seq1;comp39911_c0_seq8;comp25409_c0_seq5;comp25409_c0_seq3	6	3314	9	102439	8.81348e-08
GO:0007596	blood coagulation	biological_process	comp41783_c0_seq5;comp43246_c0_seq29;comp41878_c0_seq1;comp38715_c1_seq1;comp35847_c0_seq2;comp39544_c0_seq28;comp35847_c0_seq27;comp39544_c0_seq10;comp35847_c0_seq20;comp39544_c0_seq6;comp35847_c0_seq16;comp35847_c0_seq22;comp35847_c0_seq23;comp35847_c0_seq14;comp43246_c0_seq9;comp21115_c0_seq2;comp9476_c0_seq1;comp34599_c0_seq1;comp24997_c0_seq1;comp43556_c1_seq3;comp43556_c1_seq16;comp28407_c0…	27	3314	256	102439	9.50948e-08
GO:0033209	tumor necrosis factor-mediated signaling pathway	biological_process	comp28980_c0_seq2;comp27869_c0_seq6;comp27869_c0_seq5;comp43488_c0_seq5;comp43488_c0_seq9;comp43488_c0_seq6;comp43488_c0_seq11;comp28980_c0_seq2;comp27869_c0_seq6;comp27869_c0_seq5;comp43488_c0_seq5;comp43488_c0_seq9;comp43488_c0_seq6;comp43488_c0_seq11	7	3314	14	102439	1.03538e-07
GO:0008286	insulin receptor signaling pathway	biological_process	comp43084_c0_seq74;comp43084_c0_seq54;comp43084_c0_seq85;comp43084_c0_seq65;comp43084_c0_seq55;comp43084_c0_seq64;comp43084_c0_seq23;comp24825_c0_seq1;comp43084_c0_seq86;comp43084_c0_seq87;comp24825_c0_seq3;comp43084_c0_seq14;comp38187_c0_seq1;comp38187_c0_seq2;comp38597_c0_seq2;comp28037_c0_seq1;comp43191_c0_seq1;comp42554_c0_seq1;comp36943_c0_seq2;comp43084_c0_seq74;comp43084_c0_seq54;comp43084…	19	3314	137	102439	1.06477e-07
GO:0019370	leukotriene biosynthetic process	biological_process	comp43221_c0_seq23;comp43221_c0_seq20;comp43221_c0_seq25;comp43221_c0_seq16;comp42183_c0_seq40;comp42183_c0_seq24;comp43221_c0_seq42;comp43221_c0_seq30;comp43221_c0_seq4;comp43221_c0_seq48;comp43221_c0_seq17;comp17457_c0_seq1;comp43221_c0_seq23;comp43221_c0_seq20;comp43221_c0_seq25;comp43221_c0_seq16;comp42183_c0_seq40;comp42183_c0_seq24;comp43221_c0_seq42;comp43221_c0_seq30;comp43221_c0_seq4;com…	12	3314	54	102439	1.24922e-07
GO:0030307	positive regulation of cell growth	biological_process	comp43221_c0_seq23;comp43221_c0_seq20;comp43221_c0_seq25;comp43221_c0_seq16;comp42183_c0_seq40;comp42183_c0_seq24;comp43221_c0_seq42;comp43221_c0_seq30;comp43221_c0_seq4;comp43221_c0_seq48;comp43221_c0_seq17;comp43221_c0_seq23;comp43221_c0_seq20;comp43221_c0_seq25;comp43221_c0_seq16;comp42183_c0_seq40;comp42183_c0_seq24;comp43221_c0_seq42;comp43221_c0_seq30;comp43221_c0_seq4;comp43221_c0_seq48;co…	11	3314	45	102439	1.46822e-07
GO:0006865	amino acid transport	biological_process	comp40226_c0_seq20;comp40226_c0_seq1;comp40226_c0_seq2;comp40226_c0_seq16;comp40226_c0_seq21;comp40226_c0_seq14;comp40226_c0_seq8;comp40226_c0_seq11;comp40226_c0_seq6;comp40226_c0_seq20;comp40226_c0_seq1;comp40226_c0_seq2;comp40226_c0_seq16;comp40226_c0_seq21;comp40226_c0_seq14;comp40226_c0_seq8;comp40226_c0_seq11;comp40226_c0_seq6	9	3314	28	102439	1.51774e-07
GO:0006997	nucleus organization	biological_process	comp43383_c0_seq6;comp43383_c0_seq9;comp43114_c0_seq19;comp43383_c0_seq8;comp43114_c0_seq11;comp43383_c0_seq6;comp43383_c0_seq9;comp43114_c0_seq19;comp43383_c0_seq8;comp43114_c0_seq11	5	3314	6	102439	2.06285e-07
GO:0008634	negative regulation of survival gene product expression	biological_process	comp36985_c0_seq3;comp41830_c0_seq2;comp33703_c0_seq2;comp41830_c0_seq3;comp41830_c1_seq5;comp36985_c0_seq3;comp41830_c0_seq2;comp33703_c0_seq2;comp41830_c0_seq3;comp41830_c1_seq5	5	3314	6	102439	2.06285e-07
GO:0009409	response to cold	biological_process	comp42018_c0_seq7;comp39388_c1_seq34;comp39388_c0_seq3;comp40181_c0_seq12;comp40181_c0_seq11;comp39388_c1_seq16;comp42018_c0_seq7;comp39388_c1_seq34;comp39388_c0_seq3;comp40181_c0_seq12;comp40181_c0_seq11;comp39388_c1_seq16	6	3314	10	102439	2.14249e-07
GO:0009311	oligosaccharide metabolic process	biological_process	comp43187_c1_seq9;comp43187_c1_seq1;comp42572_c0_seq6;comp42572_c0_seq9;comp43187_c1_seq25;comp42572_c0_seq10;comp43187_c1_seq9;comp43187_c1_seq1;comp42572_c0_seq6;comp42572_c0_seq9;comp43187_c1_seq25;comp42572_c0_seq10	6	3314	10	102439	2.14249e-07
GO:0043433	negative regulation of sequence-specific DNA binding transcription factor activity	biological_process	comp25409_c0_seq1;comp39911_c0_seq3;comp39911_c0_seq1;comp39911_c0_seq8;comp25409_c0_seq5;comp25409_c0_seq3;comp43249_c0_seq4;comp43249_c0_seq3;comp43249_c0_seq40;comp43249_c0_seq22;comp43249_c0_seq7;comp43249_c0_seq9;comp43249_c0_seq51;comp25409_c0_seq1;comp39911_c0_seq3;comp39911_c0_seq1;comp39911_c0_seq8;comp25409_c0_seq5;comp25409_c0_seq3;comp43249_c0_seq4;comp43249_c0_seq3;comp43249_c0_seq40…	13	3314	69	102439	2.95228e-07
GO:0030574	collagen catabolic process	biological_process	comp34258_c0_seq1;comp30487_c0_seq1;comp41659_c0_seq25;comp41659_c0_seq13;comp41659_c0_seq20;comp41659_c0_seq22;comp41877_c0_seq2;comp38561_c0_seq1;comp43757_c0_seq1;comp34258_c0_seq1;comp30487_c0_seq1;comp41659_c0_seq25;comp41659_c0_seq13;comp41659_c0_seq20;comp41659_c0_seq22;comp41877_c0_seq2;comp38561_c0_seq1;comp43757_c0_seq1	9	3314	30	102439	2.96501e-07
GO:0006417	regulation of translation	biological_process	comp41724_c0_seq3;comp41724_c0_seq4;comp41724_c0_seq5;comp41334_c0_seq3;comp22425_c0_seq3;comp41334_c1_seq6;comp8645_c0_seq2;comp40338_c0_seq1;comp40985_c0_seq5;comp40985_c0_seq11;comp40985_c0_seq2;comp40985_c0_seq12;comp39456_c0_seq5;comp42554_c0_seq1;comp40985_c0_seq7;comp40985_c0_seq10;comp41724_c0_seq3;comp41724_c0_seq4;comp41724_c0_seq5;comp41334_c0_seq3;comp22425_c0_seq3;comp41334_c1_seq6;c…	16	3314	106	102439	3.25699e-07
GO:0018279	protein N-linked glycosylation via asparagine	biological_process	comp39177_c0_seq3;comp33861_c0_seq1;comp38851_c0_seq4;comp27488_c0_seq1;comp39177_c0_seq2;comp39177_c0_seq1;comp43187_c1_seq9;comp43187_c1_seq1;comp42572_c0_seq6;comp42572_c0_seq9;comp43187_c1_seq25;comp42975_c0_seq5;comp33417_c0_seq1;comp42572_c0_seq10;comp27558_c0_seq1;comp42754_c0_seq6;comp24110_c0_seq1;comp39177_c0_seq3;comp33861_c0_seq1;comp38851_c0_seq4;comp27488_c0_seq1;comp39177_c0_seq2;c…	17	3314	120	102439	3.59232e-07
GO:0006939	smooth muscle contraction	biological_process	comp43544_c1_seq6;comp43544_c1_seq15;comp43544_c1_seq3;comp43563_c1_seq18;comp43563_c1_seq11;comp43563_c1_seq13;comp43544_c1_seq9;comp43563_c1_seq12;comp43544_c1_seq6;comp43544_c1_seq15;comp43544_c1_seq3;comp43563_c1_seq18;comp43563_c1_seq11;comp43563_c1_seq13;comp43544_c1_seq9;comp43563_c1_seq12	8	3314	24	102439	5.50058e-07
GO:0022900	electron transport chain	biological_process	comp22356_c0_seq1;comp33482_c0_seq4;comp25070_c0_seq1;comp15029_c0_seq1;comp24039_c0_seq1;comp13141_c0_seq1;comp24107_c0_seq1;comp9241_c0_seq1;comp39838_c0_seq1;comp27212_c0_seq1;comp43854_c0_seq1;comp29266_c0_seq1;comp41039_c0_seq1;comp9753_c0_seq2;comp27102_c0_seq2;comp41039_c0_seq2;comp35850_c0_seq6;comp28532_c0_seq1;comp27297_c0_seq1;comp41708_c0_seq2;comp22356_c0_seq1;comp33482_c0_seq4;comp2…	20	3314	168	102439	6.21801e-07
GO:0006412	translation	biological_process	comp20502_c0_seq2;comp21278_c0_seq1;comp23855_c0_seq3;comp26277_c0_seq1;comp23859_c0_seq1;comp43591_c2_seq3;comp43593_c4_seq25;comp43591_c2_seq4;comp42018_c0_seq7;comp43564_c0_seq4;comp27434_c0_seq1;comp18932_c0_seq2;comp18363_c0_seq1;comp40181_c0_seq12;comp40181_c0_seq11;comp28294_c0_seq3;comp23691_c0_seq1;comp28131_c0_seq1;comp27441_c0_seq3;comp31544_c0_seq2;comp19554_c0_seq1;comp27441_c0_seq2;…	22	3314	200	102439	6.89573e-07
GO:0010862	positive regulation of pathway-restricted SMAD protein phosphorylation	biological_process	comp40414_c0_seq8;comp40414_c0_seq7;comp40895_c1_seq1;comp40895_c1_seq3;comp40895_c1_seq2;comp40895_c1_seq4;comp40895_c1_seq6;comp40414_c0_seq8;comp40414_c0_seq7;comp40895_c1_seq1;comp40895_c1_seq3;comp40895_c1_seq2;comp40895_c1_seq4;comp40895_c1_seq6	7	3314	18	102439	8.56492e-07
GO:0007611	learning or memory	biological_process	comp43595_c0_seq61;comp43595_c0_seq93;comp38939_c0_seq2;comp28924_c0_seq1;comp37496_c0_seq1;comp38939_c0_seq1;comp38939_c0_seq4;comp43595_c0_seq61;comp43595_c0_seq93;comp38939_c0_seq2;comp28924_c0_seq1;comp37496_c0_seq1;comp38939_c0_seq1;comp38939_c0_seq4	7	3314	18	102439	8.56492e-07
GO:0030433	ER-associated protein catabolic process	biological_process	comp32466_c0_seq1;comp43187_c1_seq9;comp42527_c1_seq1;comp43187_c1_seq1;comp42572_c0_seq6;comp42572_c0_seq9;comp31966_c0_seq2;comp43187_c1_seq25;comp42572_c0_seq10;comp32466_c0_seq1;comp43187_c1_seq9;comp42527_c1_seq1;comp43187_c1_seq1;comp42572_c0_seq6;comp42572_c0_seq9;comp31966_c0_seq2;comp43187_c1_seq25;comp42572_c0_seq10	9	3314	34	102439	9.66933e-07
GO:0042997	negative regulation of Golgi to plasma membrane protein transport	biological_process	comp41389_c0_seq4;comp39506_c0_seq1;comp39506_c0_seq2;comp41389_c0_seq5;comp41389_c0_seq4;comp39506_c0_seq1;comp39506_c0_seq2;comp41389_c0_seq5	4	3314	4	102439	1.09342e-06
GO:0045047	protein targeting to ER	biological_process	comp23795_c0_seq1;comp41513_c0_seq10;comp41513_c0_seq1;comp41513_c0_seq9;comp23795_c0_seq1;comp41513_c0_seq10;comp41513_c0_seq1;comp41513_c0_seq9	4	3314	4	102439	1.09342e-06
GO:0051234	establishment of localization	biological_process	comp42849_c0_seq1;comp42849_c0_seq6;comp42849_c0_seq5;comp42849_c0_seq3;comp42849_c0_seq1;comp42849_c0_seq6;comp42849_c0_seq5;comp42849_c0_seq3	4	3314	4	102439	1.09342e-06
GO:0046580	negative regulation of Ras protein signal transduction	biological_process	comp42505_c0_seq4;comp42505_c0_seq41;comp42505_c0_seq17;comp42505_c0_seq19;comp42505_c0_seq12;comp42505_c0_seq50;comp42505_c0_seq27;comp42505_c0_seq44;comp42505_c0_seq2;comp42505_c0_seq59;comp42505_c0_seq4;comp42505_c0_seq41;comp42505_c0_seq17;comp42505_c0_seq19;comp42505_c0_seq12;comp42505_c0_seq50;comp42505_c0_seq27;comp42505_c0_seq44;comp42505_c0_seq2;comp42505_c0_seq59	10	3314	44	102439	1.12261e-06
GO:0007399	nervous system development	biological_process	comp27641_c0_seq1;comp39463_c0_seq3;comp39463_c0_seq20;comp39463_c0_seq9;comp36152_c0_seq2;comp39463_c0_seq21;comp28086_c0_seq3;comp28086_c0_seq1;comp39463_c0_seq14;comp23708_c0_seq2;comp39463_c0_seq8;comp35912_c0_seq4;comp35912_c0_seq6;comp35912_c0_seq1;comp39454_c0_seq1;comp32435_c0_seq2;comp40391_c0_seq2;comp40391_c0_seq3;comp42830_c0_seq1;comp42032_c0_seq2;comp42807_c0_seq4;comp38984_c0_seq2;…	26	3314	273	102439	1.16453e-06
GO:0045184	establishment of protein localization	biological_process	comp43249_c0_seq4;comp43249_c0_seq3;comp43249_c0_seq40;comp43249_c0_seq22;comp43249_c0_seq7;comp43249_c0_seq9;comp43249_c0_seq51;comp43249_c0_seq4;comp43249_c0_seq3;comp43249_c0_seq40;comp43249_c0_seq22;comp43249_c0_seq7;comp43249_c0_seq9;comp43249_c0_seq51	7	3314	19	102439	1.318e-06
GO:0045070	positive regulation of viral genome replication	biological_process	comp40985_c0_seq5;comp40985_c0_seq11;comp40985_c0_seq2;comp40985_c0_seq12;comp40985_c0_seq7;comp40985_c0_seq10;comp40985_c0_seq5;comp40985_c0_seq11;comp40985_c0_seq2;comp40985_c0_seq12;comp40985_c0_seq7;comp40985_c0_seq10	6	3314	13	102439	1.60973e-06
GO:0034394	protein localization at cell surface	biological_process	comp28521_c0_seq1;comp43249_c0_seq4;comp43249_c0_seq3;comp43249_c0_seq40;comp43249_c0_seq22;comp43249_c0_seq7;comp43249_c0_seq9;comp43249_c0_seq51;comp28521_c0_seq1;comp43249_c0_seq4;comp43249_c0_seq3;comp43249_c0_seq40;comp43249_c0_seq22;comp43249_c0_seq7;comp43249_c0_seq9;comp43249_c0_seq51	8	3314	28	102439	2.07066e-06
GO:0001503	ossification	biological_process	comp41389_c0_seq4;comp39506_c0_seq1;comp39506_c0_seq2;comp35976_c0_seq8;comp38187_c0_seq1;comp38187_c0_seq2;comp24099_c0_seq1;comp41389_c0_seq5;comp34392_c0_seq1;comp38791_c0_seq1;comp38791_c0_seq5;comp37653_c0_seq2;comp41389_c0_seq4;comp39506_c0_seq1;comp39506_c0_seq2;comp35976_c0_seq8;comp38187_c0_seq1;comp38187_c0_seq2;comp24099_c0_seq1;comp41389_c0_seq5;comp34392_c0_seq1;comp38791_c0_seq1;com…	12	3314	71	102439	2.80397e-06
GO:0006044	N-acetylglucosamine metabolic process	biological_process	comp40304_c0_seq15;comp40304_c0_seq4;comp42255_c0_seq27;comp42255_c0_seq20;comp40304_c0_seq18;comp42255_c0_seq7;comp42255_c0_seq6;comp42255_c0_seq10;comp40304_c0_seq9;comp40304_c0_seq15;comp40304_c0_seq4;comp42255_c0_seq27;comp42255_c0_seq20;comp40304_c0_seq18;comp42255_c0_seq7;comp42255_c0_seq6;comp42255_c0_seq10;comp40304_c0_seq9	9	3314	39	102439	3.37564e-06
GO:0006094	gluconeogenesis	biological_process	comp28851_c0_seq3;comp28851_c0_seq4;comp8582_c0_seq1;comp28851_c0_seq5;comp38522_c0_seq1;comp39167_c0_seq1;comp39167_c0_seq2;comp37443_c0_seq8;comp28851_c0_seq3;comp28851_c0_seq4;comp8582_c0_seq1;comp28851_c0_seq5;comp38522_c0_seq1;comp39167_c0_seq1;comp39167_c0_seq2;comp37443_c0_seq8	8	3314	30	102439	3.68045e-06
GO:0043113	receptor clustering	biological_process	comp43249_c0_seq4;comp43249_c0_seq3;comp43249_c0_seq40;comp43249_c0_seq22;comp43249_c0_seq7;comp43249_c0_seq9;comp43249_c0_seq51;comp43249_c0_seq4;comp43249_c0_seq3;comp43249_c0_seq40;comp43249_c0_seq22;comp43249_c0_seq7;comp43249_c0_seq9;comp43249_c0_seq51	7	3314	22	102439	4.09561e-06
GO:0019369	arachidonic acid metabolic process	biological_process	comp25409_c0_seq1;comp39911_c0_seq3;comp39911_c0_seq1;comp39911_c0_seq8;comp25409_c0_seq5;comp25409_c0_seq3;comp43100_c0_seq2;comp25409_c0_seq1;comp39911_c0_seq3;comp39911_c0_seq1;comp39911_c0_seq8;comp25409_c0_seq5;comp25409_c0_seq3;comp43100_c0_seq2	7	3314	22	102439	4.09561e-06
GO:0030422	production of siRNA involved in RNA interference	biological_process	comp40985_c0_seq5;comp40985_c0_seq11;comp40985_c0_seq2;comp40985_c0_seq12;comp40985_c0_seq7;comp40985_c0_seq10;comp40985_c0_seq5;comp40985_c0_seq11;comp40985_c0_seq2;comp40985_c0_seq12;comp40985_c0_seq7;comp40985_c0_seq10	6	3314	15	102439	4.43984e-06
GO:0030423	targeting of mRNA for destruction involved in RNA interference	biological_process	comp40985_c0_seq5;comp40985_c0_seq11;comp40985_c0_seq2;comp40985_c0_seq12;comp40985_c0_seq7;comp40985_c0_seq10;comp40985_c0_seq5;comp40985_c0_seq11;comp40985_c0_seq2;comp40985_c0_seq12;comp40985_c0_seq7;comp40985_c0_seq10	6	3314	15	102439	4.43984e-06
GO:0042632	cholesterol homeostasis	biological_process	comp25409_c0_seq1;comp39911_c0_seq3;comp39911_c0_seq1;comp39911_c0_seq8;comp25409_c0_seq5;comp25409_c0_seq3;comp42774_c1_seq4;comp42774_c1_seq1;comp25409_c0_seq1;comp39911_c0_seq3;comp39911_c0_seq1;comp39911_c0_seq8;comp25409_c0_seq5;comp25409_c0_seq3;comp42774_c1_seq4;comp42774_c1_seq1	8	3314	31	102439	4.81948e-06
GO:0032464	positive regulation of protein homooligomerization	biological_process	comp41724_c0_seq3;comp41724_c0_seq4;comp41724_c0_seq5;comp42252_c0_seq1;comp41724_c0_seq3;comp41724_c0_seq4;comp41724_c0_seq5;comp42252_c0_seq1	4	3314	5	102439	5.32578e-06
GO:0016192	vesicle-mediated transport	biological_process	comp32911_c0_seq1;comp37390_c0_seq1;comp35291_c0_seq4;comp43349_c2_seq2;comp35291_c0_seq3;comp34242_c0_seq2;comp34242_c0_seq1;comp28031_c0_seq3;comp32706_c0_seq10;comp38219_c0_seq1;comp36706_c0_seq3;comp37479_c0_seq1;comp31865_c0_seq2;comp32706_c0_seq3;comp38058_c0_seq1;comp32706_c0_seq12;comp36706_c0_seq1;comp43349_c2_seq6;comp37205_c0_seq1;comp42485_c0_seq2;comp42485_c0_seq1;comp32786_c0_seq3;c…	22	3314	227	102439	5.63886e-06
GO:0042177	negative regulation of protein catabolic process	biological_process	comp43249_c0_seq4;comp43249_c0_seq3;comp43249_c0_seq40;comp43249_c0_seq22;comp43249_c0_seq7;comp43249_c0_seq9;comp43249_c0_seq51;comp43249_c0_seq4;comp43249_c0_seq3;comp43249_c0_seq40;comp43249_c0_seq22;comp43249_c0_seq7;comp43249_c0_seq9;comp43249_c0_seq51	7	3314	23	102439	5.7223e-06
GO:0035556	intracellular signal transduction	biological_process	comp20816_c0_seq1;comp8763_c0_seq1;comp9295_c0_seq1;comp43079_c0_seq17;comp43079_c0_seq29;comp42505_c0_seq4;comp42505_c0_seq41;comp42767_c0_seq35;comp42505_c0_seq17;comp42767_c0_seq48;comp42505_c0_seq19;comp42505_c0_seq12;comp42767_c0_seq23;comp42767_c0_seq26;comp42767_c0_seq10;comp42767_c0_seq20;comp42767_c0_seq16;comp42767_c0_seq34;comp43882_c0_seq1;comp43079_c0_seq3;comp43079_c0_seq23;comp4307…	34	3314	451	102439	6.14459e-06
GO:0006334	nucleosome assembly	biological_process	comp36332_c0_seq1;comp40851_c0_seq5;comp40851_c0_seq4;comp42025_c0_seq1;comp40851_c1_seq4;comp40745_c1_seq1;comp43663_c0_seq1;comp40745_c1_seq2;comp8921_c0_seq1;comp19514_c0_seq1;comp44312_c0_seq1;comp45016_c0_seq1;comp36332_c0_seq1;comp40851_c0_seq5;comp40851_c0_seq4;comp42025_c0_seq1;comp40851_c1_seq4;comp40745_c1_seq1;comp43663_c0_seq1;comp40745_c1_seq2;comp8921_c0_seq1;comp19514_c0_seq1;comp4…	12	3314	78	102439	7.71914e-06
GO:0015986	ATP synthesis coupled proton transport	biological_process	comp9594_c0_seq1;comp23671_c0_seq1;comp31059_c0_seq2;comp24272_c0_seq2;comp28971_c0_seq1;comp44051_c0_seq1;comp24272_c0_seq1;comp9594_c0_seq1;comp23671_c0_seq1;comp31059_c0_seq2;comp24272_c0_seq2;comp28971_c0_seq1;comp44051_c0_seq1;comp24272_c0_seq1	7	3314	25	102439	1.06e-05
GO:0034339	regulation of transcription from RNA polymerase II promoter by nuclear hormone receptor	biological_process	comp43594_c0_seq28;comp42879_c0_seq11;comp42879_c0_seq15;comp42879_c0_seq5;comp42879_c0_seq6;comp42879_c0_seq8;comp42879_c0_seq10;comp42879_c0_seq25;comp42879_c0_seq22;comp42879_c0_seq19;comp40814_c0_seq8;comp43594_c0_seq28;comp42879_c0_seq11;comp42879_c0_seq15;comp42879_c0_seq5;comp42879_c0_seq6;comp42879_c0_seq8;comp42879_c0_seq10;comp42879_c0_seq25;comp42879_c0_seq22;comp42879_c0_seq19;comp408…	11	3314	68	102439	1.11999e-05
GO:0006309	DNA fragmentation involved in apoptotic nuclear change	biological_process	comp43786_c0_seq1;comp36985_c0_seq3;comp33703_c0_seq2;comp40745_c1_seq1;comp24484_c0_seq1;comp40745_c1_seq2;comp43786_c0_seq1;comp36985_c0_seq3;comp33703_c0_seq2;comp40745_c1_seq1;comp24484_c0_seq1;comp40745_c1_seq2	6	3314	18	102439	1.51455e-05
GO:0006354	transcription elongation, DNA-dependent	biological_process	comp39378_c0_seq1;comp39831_c0_seq3;comp39378_c0_seq8;comp39831_c0_seq1;comp39378_c0_seq1;comp39831_c0_seq3;comp39378_c0_seq8;comp39831_c0_seq1	4	3314	6	102439	1.55648e-05
GO:0043462	regulation of ATPase activity	biological_process	comp42849_c0_seq1;comp42849_c0_seq6;comp42849_c0_seq5;comp42849_c0_seq3;comp42849_c0_seq1;comp42849_c0_seq6;comp42849_c0_seq5;comp42849_c0_seq3	4	3314	6	102439	1.55648e-05
GO:0006465	signal peptide processing	biological_process	comp21488_c0_seq1;comp18888_c0_seq1;comp17697_c0_seq2;comp35857_c0_seq2;comp21488_c0_seq1;comp18888_c0_seq1;comp17697_c0_seq2;comp35857_c0_seq2	4	3314	6	102439	1.55648e-05
GO:0006103	2-oxoglutarate metabolic process	biological_process	comp40692_c0_seq1;comp39835_c0_seq2;comp39835_c0_seq5;comp42631_c0_seq1;comp40692_c0_seq1;comp39835_c0_seq2;comp39835_c0_seq5;comp42631_c0_seq1	4	3314	6	102439	1.55648e-05
GO:0030154	cell differentiation	biological_process	comp39463_c0_seq3;comp27947_c0_seq1;comp39463_c0_seq20;comp24953_c0_seq3;comp39463_c0_seq9;comp39463_c0_seq21;comp41389_c0_seq4;comp39506_c0_seq1;comp43037_c0_seq9;comp41676_c1_seq3;comp39506_c0_seq2;comp43843_c0_seq1;comp41215_c0_seq1;comp35976_c0_seq8;comp39463_c0_seq14;comp30487_c0_seq1;comp23708_c0_seq2;comp39463_c0_seq8;comp35912_c0_seq4;comp42717_c1_seq5;comp35912_c0_seq6;comp35912_c0_seq1;…	40	3314	600	102439	1.83557e-05
GO:0000090	mitotic anaphase	biological_process	comp43383_c0_seq6;comp43383_c0_seq9;comp43114_c0_seq19;comp43383_c0_seq8;comp43114_c0_seq11;comp43383_c0_seq6;comp43383_c0_seq9;comp43114_c0_seq19;comp43383_c0_seq8;comp43114_c0_seq11	5	3314	12	102439	2.31277e-05
GO:0001516	prostaglandin biosynthetic process	biological_process	comp21331_c0_seq1;comp41734_c1_seq1;comp42460_c0_seq2;comp23987_c0_seq2;comp24375_c0_seq1;comp21331_c0_seq1;comp41734_c1_seq1;comp42460_c0_seq2;comp23987_c0_seq2;comp24375_c0_seq1	5	3314	12	102439	2.31277e-05
GO:0007275	multicellular organismal development	biological_process	comp36963_c0_seq4;comp20625_c0_seq1;comp42285_c0_seq2;comp23689_c0_seq1;comp43043_c0_seq2;comp27947_c0_seq1;comp24892_c0_seq2;comp24953_c0_seq3;comp23909_c0_seq1;comp31192_c0_seq2;comp40037_c0_seq1;comp41410_c0_seq1;comp41676_c1_seq3;comp41215_c0_seq1;comp38537_c0_seq1;comp24824_c0_seq2;comp41659_c0_seq25;comp25186_c1_seq4;comp25186_c1_seq2;comp42717_c1_seq5;comp41799_c0_seq5;comp41659_c0_seq13;c…	41	3314	635	102439	3.01942e-05
GO:2000594	positive regulation of metanephric DCT cell differentiation	biological_process	comp42228_c0_seq1;comp42121_c0_seq1;comp42121_c0_seq2;comp42228_c0_seq1;comp42121_c0_seq1;comp42121_c0_seq2	3	3314	3	102439	3.38284e-05
GO:0006562	proline catabolic process	biological_process	comp37295_c0_seq8;comp37295_c0_seq4;comp37295_c0_seq1;comp37295_c0_seq8;comp37295_c0_seq4;comp37295_c0_seq1	3	3314	3	102439	3.38284e-05
GO:0072164	mesonephric tubule development	biological_process	comp41333_c0_seq2;comp42228_c0_seq1;comp42121_c0_seq2;comp41333_c0_seq2;comp42228_c0_seq1;comp42121_c0_seq2	3	3314	3	102439	3.38284e-05
GO:0072307	regulation of metanephric nephron tubule epithelial cell differentiation	biological_process	comp42228_c0_seq1;comp42121_c0_seq1;comp42121_c0_seq2;comp42228_c0_seq1;comp42121_c0_seq1;comp42121_c0_seq2	3	3314	3	102439	3.38284e-05
GO:0072221	metanephric distal convoluted tubule development	biological_process	comp42228_c0_seq1;comp42121_c0_seq1;comp42121_c0_seq2;comp42228_c0_seq1;comp42121_c0_seq1;comp42121_c0_seq2	3	3314	3	102439	3.38284e-05
GO:0072108	positive regulation of mesenchymal to epithelial transition involved in metanephros morphogenesis	biological_process	comp42228_c0_seq1;comp42121_c0_seq1;comp42121_c0_seq2;comp42228_c0_seq1;comp42121_c0_seq1;comp42121_c0_seq2	3	3314	3	102439	3.38284e-05
GO:0000715	nucleotide-excision repair, DNA damage recognition	biological_process	comp43388_c0_seq1;comp43388_c0_seq3;comp43388_c0_seq2;comp43388_c0_seq1;comp43388_c0_seq3;comp43388_c0_seq2	3	3314	3	102439	3.38284e-05
GO:0050765	negative regulation of phagocytosis	biological_process	comp41724_c0_seq3;comp41724_c0_seq4;comp41724_c0_seq5;comp41724_c0_seq3;comp41724_c0_seq4;comp41724_c0_seq5	3	3314	3	102439	3.38284e-05
GO:0006097	glyoxylate cycle	biological_process	comp40692_c0_seq1;comp39835_c0_seq2;comp39835_c0_seq5;comp40692_c0_seq1;comp39835_c0_seq2;comp39835_c0_seq5	3	3314	3	102439	3.38284e-05
GO:0006955	immune response	biological_process	comp11336_c0_seq1;comp43495_c0_seq7;comp43495_c1_seq2;comp43624_c0_seq22;comp37652_c0_seq2;comp28694_c0_seq2;comp35788_c0_seq2;comp40902_c0_seq4;comp40902_c0_seq11;comp40902_c0_seq1;comp40045_c0_seq3;comp34761_c0_seq1;comp40045_c0_seq1;comp21115_c0_seq2;comp9476_c0_seq1;comp35709_c0_seq1;comp9071_c0_seq2;comp49123_c0_seq1;comp25179_c0_seq1;comp33179_c0_seq1;comp34294_c0_seq1;comp41914_c0_seq1;com…	22	3314	254	102439	3.27034e-05
GO:0044319	wound healing, spreading of cells	biological_process	comp39367_c0_seq4;comp39367_c0_seq1;comp39367_c0_seq3;comp39367_c0_seq4;comp39367_c0_seq1;comp39367_c0_seq3	3	3314	3	102439	3.38284e-05
GO:0030201	heparan sulfate proteoglycan metabolic process	biological_process	comp42577_c0_seq11;comp42577_c0_seq7;comp42577_c0_seq26;comp42577_c0_seq11;comp42577_c0_seq7;comp42577_c0_seq26	3	3314	3	102439	3.38284e-05
GO:0072305	negative regulation of mesenchymal stem cell apoptosis involved in metanephric nephron morphogenesis	biological_process	comp42228_c0_seq1;comp42121_c0_seq1;comp42121_c0_seq2;comp42228_c0_seq1;comp42121_c0_seq1;comp42121_c0_seq2	3	3314	3	102439	3.38284e-05
GO:0039003	pronephric field specification	biological_process	comp42228_c0_seq1;comp42121_c0_seq1;comp42121_c0_seq2;comp42228_c0_seq1;comp42121_c0_seq1;comp42121_c0_seq2	3	3314	3	102439	3.38284e-05
GO:2000612	regulation of thyroid-stimulating hormone secretion	biological_process	comp42228_c0_seq1;comp42121_c0_seq1;comp42121_c0_seq2;comp42228_c0_seq1;comp42121_c0_seq1;comp42121_c0_seq2	3	3314	3	102439	3.38284e-05
GO:0072205	metanephric collecting duct development	biological_process	comp42228_c0_seq1;comp42121_c0_seq1;comp42121_c0_seq2;comp42228_c0_seq1;comp42121_c0_seq1;comp42121_c0_seq2	3	3314	3	102439	3.38284e-05
GO:0043303	mast cell degranulation	biological_process	comp24167_c0_seq1;comp26673_c0_seq2;comp26673_c0_seq1;comp24167_c0_seq4;comp24167_c0_seq3;comp24167_c0_seq1;comp26673_c0_seq2;comp26673_c0_seq1;comp24167_c0_seq4;comp24167_c0_seq3	5	3314	13	102439	3.65764e-05
GO:0006183	GTP biosynthetic process	biological_process	comp33428_c0_seq1;comp12911_c0_seq1;comp9457_c0_seq2;comp28311_c0_seq1;comp30215_c0_seq2;comp28311_c0_seq2;comp33428_c0_seq1;comp12911_c0_seq1;comp9457_c0_seq2;comp28311_c0_seq1;comp30215_c0_seq2;comp28311_c0_seq2	6	3314	21	102439	4.07231e-05
GO:0006241	CTP biosynthetic process	biological_process	comp33428_c0_seq1;comp12911_c0_seq1;comp9457_c0_seq2;comp28311_c0_seq1;comp30215_c0_seq2;comp28311_c0_seq2;comp33428_c0_seq1;comp12911_c0_seq1;comp9457_c0_seq2;comp28311_c0_seq1;comp30215_c0_seq2;comp28311_c0_seq2	6	3314	21	102439	4.07231e-05
GO:0006228	UTP biosynthetic process	biological_process	comp33428_c0_seq1;comp12911_c0_seq1;comp9457_c0_seq2;comp28311_c0_seq1;comp30215_c0_seq2;comp28311_c0_seq2;comp33428_c0_seq1;comp12911_c0_seq1;comp9457_c0_seq2;comp28311_c0_seq1;comp30215_c0_seq2;comp28311_c0_seq2	6	3314	21	102439	4.07231e-05
GO:0048286	lung alveolus development	biological_process	comp41389_c0_seq4;comp39506_c0_seq1;comp39506_c0_seq2;comp41389_c0_seq5;comp33840_c0_seq2;comp30450_c0_seq4;comp41389_c0_seq4;comp39506_c0_seq1;comp39506_c0_seq2;comp41389_c0_seq5;comp33840_c0_seq2;comp30450_c0_seq4	6	3314	21	102439	4.07231e-05
GO:0043065	positive regulation of apoptosis	biological_process	comp42901_c0_seq4;comp41724_c0_seq3;comp41724_c0_seq4;comp41724_c0_seq5;comp22418_c0_seq1;comp43594_c0_seq28;comp39745_c0_seq3;comp39745_c0_seq4;comp39745_c0_seq18;comp36307_c0_seq9;comp39745_c0_seq5;comp39745_c0_seq17;comp36307_c0_seq4;comp43172_c0_seq3;comp36307_c0_seq6;comp42901_c0_seq4;comp41724_c0_seq3;comp41724_c0_seq4;comp41724_c0_seq5;comp22418_c0_seq1;comp43594_c0_seq28;comp39745_c0_seq3…	15	3314	140	102439	5.27343e-05
GO:0030501	positive regulation of bone mineralization	biological_process	comp41389_c0_seq4;comp39506_c0_seq1;comp39506_c0_seq2;comp41333_c0_seq2;comp41389_c0_seq5;comp38856_c0_seq1;comp38856_c0_seq3;comp41389_c0_seq4;comp39506_c0_seq1;comp39506_c0_seq2;comp41333_c0_seq2;comp41389_c0_seq5;comp38856_c0_seq1;comp38856_c0_seq3	7	3314	32	102439	6.08551e-05
GO:0006644	phospholipid metabolic process	biological_process	comp25409_c0_seq1;comp39911_c0_seq3;comp39911_c0_seq1;comp39911_c0_seq8;comp25409_c0_seq5;comp25409_c0_seq3;comp25409_c0_seq1;comp39911_c0_seq3;comp39911_c0_seq1;comp39911_c0_seq8;comp25409_c0_seq5;comp25409_c0_seq3	6	3314	23	102439	7.16595e-05
GO:0031054	pre-miRNA processing	biological_process	comp40985_c0_seq5;comp40985_c0_seq11;comp40985_c0_seq2;comp40985_c0_seq12;comp40985_c0_seq7;comp40985_c0_seq10;comp40985_c0_seq5;comp40985_c0_seq11;comp40985_c0_seq2;comp40985_c0_seq12;comp40985_c0_seq7;comp40985_c0_seq10	6	3314	24	102439	9.29286e-05
GO:0006825	copper ion transport	biological_process	comp44571_c0_seq1;comp43377_c0_seq7;comp26342_c0_seq1;comp43377_c0_seq9;comp43377_c0_seq8;comp44571_c0_seq1;comp43377_c0_seq7;comp26342_c0_seq1;comp43377_c0_seq9;comp43377_c0_seq8	5	3314	16	102439	0.000114449
GO:0001837	epithelial to mesenchymal transition	biological_process	comp35337_c0_seq4;comp41333_c0_seq2;comp42449_c0_seq6;comp42449_c0_seq9;comp42449_c0_seq10;comp42449_c0_seq23;comp35337_c0_seq4;comp41333_c0_seq2;comp42449_c0_seq6;comp42449_c0_seq9;comp42449_c0_seq10;comp42449_c0_seq23	6	3314	25	102439	0.000118927
GO:0040037	negative regulation of fibroblast growth factor receptor signaling pathway	biological_process	comp41333_c0_seq2;comp42577_c0_seq11;comp42577_c0_seq7;comp42577_c0_seq26;comp41333_c0_seq2;comp42577_c0_seq11;comp42577_c0_seq7;comp42577_c0_seq26	4	3314	9	102439	0.000120896
GO:0032332	positive regulation of chondrocyte differentiation	biological_process	comp41389_c0_seq4;comp39506_c0_seq1;comp39506_c0_seq2;comp41389_c0_seq5;comp41389_c0_seq4;comp39506_c0_seq1;comp39506_c0_seq2;comp41389_c0_seq5	4	3314	9	102439	0.000120896
GO:0006537	glutamate biosynthetic process	biological_process	comp37295_c0_seq8;comp37295_c0_seq4;comp37295_c0_seq1;comp37295_c0_seq8;comp37295_c0_seq4;comp37295_c0_seq1	3	3314	4	102439	0.000132033
GO:0060586	multicellular organismal iron ion homeostasis	biological_process	comp43583_c2_seq23;comp43595_c0_seq61;comp43595_c0_seq93;comp43583_c2_seq23;comp43595_c0_seq61;comp43595_c0_seq93	3	3314	4	102439	0.000132033
GO:0033690	positive regulation of osteoblast proliferation	biological_process	comp39367_c0_seq4;comp39367_c0_seq1;comp39367_c0_seq3;comp39367_c0_seq4;comp39367_c0_seq1;comp39367_c0_seq3	3	3314	4	102439	0.000132033
GO:0035196	production of miRNAs involved in gene silencing by miRNA	biological_process	comp42018_c0_seq7;comp40181_c0_seq12;comp40181_c0_seq11;comp42018_c0_seq7;comp40181_c0_seq12;comp40181_c0_seq11	3	3314	4	102439	0.000132033
GO:0018160	peptidyl-pyrromethane cofactor linkage	biological_process	comp34297_c0_seq5;comp34297_c0_seq3;comp36767_c0_seq7;comp34297_c0_seq5;comp34297_c0_seq3;comp36767_c0_seq7	3	3314	4	102439	0.000132033
GO:0070627	ferrous iron import	biological_process	comp43583_c2_seq23;comp43595_c0_seq61;comp43595_c0_seq93;comp43583_c2_seq23;comp43595_c0_seq61;comp43595_c0_seq93	3	3314	4	102439	0.000132033
GO:0072300	positive regulation of metanephric glomerulus development	biological_process	comp41808_c0_seq8;comp41808_c0_seq7;comp41808_c0_seq13;comp41808_c0_seq8;comp41808_c0_seq7;comp41808_c0_seq13	3	3314	4	102439	0.000132033
GO:0015031	protein transport	biological_process	comp32537_c0_seq1;comp41131_c0_seq7;comp24268_c0_seq1;comp37390_c0_seq1;comp41389_c0_seq4;comp39506_c0_seq1;comp41676_c1_seq3;comp39506_c0_seq2;comp43349_c2_seq2;comp24718_c0_seq1;comp24718_c0_seq2;comp36236_c0_seq1;comp40496_c0_seq2;comp33927_c0_seq1;comp43493_c0_seq14;comp40185_c1_seq6;comp41389_c0_seq5;comp40185_c1_seq8;comp41238_c0_seq3;comp28031_c0_seq3;comp41238_c0_seq1;comp32706_c0_seq10;c…	44	3314	751	102439	0.000147751
GO:0055072	iron ion homeostasis	biological_process	comp27212_c0_seq1;comp27651_c0_seq1;comp41259_c0_seq3;comp41259_c0_seq6;comp41259_c0_seq5;comp41259_c0_seq2;comp27212_c0_seq1;comp27651_c0_seq1;comp41259_c0_seq3;comp41259_c0_seq6;comp41259_c0_seq5;comp41259_c0_seq2	6	3314	26	102439	0.000150376
GO:0045727	positive regulation of translation	biological_process	comp42018_c0_seq7;comp40181_c0_seq9;comp39388_c1_seq34;comp39388_c0_seq3;comp40181_c0_seq12;comp40181_c0_seq11;comp39388_c1_seq16;comp42018_c0_seq7;comp40181_c0_seq9;comp39388_c1_seq34;comp39388_c0_seq3;comp40181_c0_seq12;comp40181_c0_seq11;comp39388_c1_seq16	7	3314	39	102439	0.000228176
GO:0006814	sodium ion transport	biological_process	comp40226_c0_seq20;comp40226_c0_seq1;comp40226_c0_seq2;comp40226_c0_seq16;comp40226_c0_seq21;comp40226_c0_seq14;comp40226_c0_seq8;comp40226_c0_seq11;comp28664_c0_seq2;comp40226_c0_seq6;comp40226_c0_seq20;comp40226_c0_seq1;comp40226_c0_seq2;comp40226_c0_seq16;comp40226_c0_seq21;comp40226_c0_seq14;comp40226_c0_seq8;comp40226_c0_seq11;comp28664_c0_seq2;comp40226_c0_seq6	10	3314	79	102439	0.000233409
GO:0016042	lipid catabolic process	biological_process	comp25409_c0_seq1;comp39911_c0_seq3;comp39911_c0_seq1;comp39911_c0_seq8;comp25409_c0_seq5;comp25409_c0_seq3;comp37466_c0_seq1;comp34112_c0_seq1;comp34112_c0_seq3;comp18404_c0_seq1;comp43489_c0_seq6;comp43489_c0_seq3;comp25409_c0_seq1;comp39911_c0_seq3;comp39911_c0_seq1;comp39911_c0_seq8;comp25409_c0_seq5;comp25409_c0_seq3;comp37466_c0_seq1;comp34112_c0_seq1;comp34112_c0_seq3;comp18404_c0_seq1;com…	12	3314	110	102439	0.000241708
GO:0043687	post-translational protein modification	biological_process	comp33861_c0_seq1;comp43187_c1_seq9;comp43187_c1_seq1;comp42572_c0_seq6;comp42572_c0_seq9;comp43187_c1_seq25;comp42975_c0_seq5;comp33417_c0_seq1;comp42572_c0_seq10;comp27558_c0_seq1;comp42754_c0_seq6;comp24110_c0_seq1;comp33861_c0_seq1;comp43187_c1_seq9;comp43187_c1_seq1;comp42572_c0_seq6;comp42572_c0_seq9;comp43187_c1_seq25;comp42975_c0_seq5;comp33417_c0_seq1;comp42572_c0_seq10;comp27558_c0_seq1…	12	3314	111	102439	0.00026311
GO:0034641	cellular nitrogen compound metabolic process	biological_process	comp34599_c0_seq1;comp39067_c0_seq1;comp38605_c0_seq2;comp38605_c0_seq6;comp42768_c0_seq7;comp38605_c0_seq8;comp42768_c0_seq16;comp34599_c0_seq1;comp39067_c0_seq1;comp38605_c0_seq2;comp38605_c0_seq6;comp42768_c0_seq7;comp38605_c0_seq8;comp42768_c0_seq16	7	3314	40	102439	0.000268887
GO:0071044	histone mRNA catabolic process	biological_process	comp22082_c0_seq2;comp39016_c1_seq1;comp39016_c1_seq3;comp22082_c0_seq1;comp39016_c1_seq2;comp22082_c0_seq2;comp39016_c1_seq1;comp39016_c1_seq3;comp22082_c0_seq1;comp39016_c1_seq2	5	3314	19	102439	0.000280949
GO:0030168	platelet activation	biological_process	comp43249_c0_seq4;comp43249_c0_seq3;comp43249_c0_seq40;comp43249_c0_seq22;comp43249_c0_seq7;comp43249_c0_seq9;comp42674_c1_seq1;comp43249_c0_seq51;comp41311_c0_seq4;comp41311_c0_seq3;comp43100_c0_seq2;comp28035_c0_seq2;comp41311_c0_seq6;comp38597_c0_seq2;comp30014_c0_seq1;comp36222_c0_seq6;comp19675_c0_seq1;comp43249_c0_seq4;comp43249_c0_seq3;comp43249_c0_seq40;comp43249_c0_seq22;comp43249_c0_seq…	17	3314	199	102439	0.000287737
GO:0032743	positive regulation of interleukin-2 production	biological_process	comp43488_c0_seq5;comp43488_c0_seq9;comp43488_c0_seq6;comp43488_c0_seq11;comp43488_c0_seq5;comp43488_c0_seq9;comp43488_c0_seq6;comp43488_c0_seq11	4	3314	11	102439	0.000300572
GO:0050870	positive regulation of T cell activation	biological_process	comp43488_c0_seq5;comp43488_c0_seq9;comp43488_c0_seq6;comp43488_c0_seq11;comp43488_c0_seq5;comp43488_c0_seq9;comp43488_c0_seq6;comp43488_c0_seq11	4	3314	11	102439	0.000300572
GO:0016071	mRNA metabolic process	biological_process	comp23861_c0_seq1;comp43484_c2_seq27;comp43484_c2_seq48;comp25604_c0_seq3;comp22256_c0_seq1;comp22256_c0_seq3;comp24080_c0_seq3;comp24080_c0_seq1;comp10736_c0_seq1;comp23861_c0_seq1;comp43484_c2_seq27;comp43484_c2_seq48;comp25604_c0_seq3;comp22256_c0_seq1;comp22256_c0_seq3;comp24080_c0_seq3;comp24080_c0_seq1;comp10736_c0_seq1	9	3314	67	102439	0.000301995
GO:2000611	positive regulation of thyroid hormone generation	biological_process	comp42228_c0_seq1;comp42121_c0_seq1;comp42121_c0_seq2;comp42228_c0_seq1;comp42121_c0_seq1;comp42121_c0_seq2	3	3314	5	102439	0.000322094
GO:0034651	cortisol biosynthetic process	biological_process	comp41915_c1_seq32;comp41915_c1_seq30;comp41915_c1_seq1;comp41915_c1_seq32;comp41915_c1_seq30;comp41915_c1_seq1	3	3314	5	102439	0.000322094
GO:0032342	aldosterone biosynthetic process	biological_process	comp41915_c1_seq32;comp41915_c1_seq30;comp41915_c1_seq1;comp41915_c1_seq32;comp41915_c1_seq30;comp41915_c1_seq1	3	3314	5	102439	0.000322094
GO:0017000	antibiotic biosynthetic process	biological_process	comp32676_c0_seq3;comp32676_c0_seq11;comp32676_c0_seq8;comp32676_c0_seq3;comp32676_c0_seq11;comp32676_c0_seq8	3	3314	5	102439	0.000322094
GO:0043623	cellular protein complex assembly	biological_process	comp43488_c0_seq5;comp43488_c0_seq9;comp43488_c0_seq6;comp43488_c0_seq11;comp43488_c0_seq5;comp43488_c0_seq9;comp43488_c0_seq6;comp43488_c0_seq11	4	3314	12	102439	0.000439294
GO:0072659	protein localization in plasma membrane	biological_process	comp35291_c0_seq4;comp35291_c0_seq3;comp36679_c0_seq2;comp37759_c0_seq2;comp35291_c0_seq4;comp35291_c0_seq3;comp36679_c0_seq2;comp37759_c0_seq2	4	3314	12	102439	0.000439294
GO:0016049	cell growth	biological_process	comp30403_c0_seq3;comp30403_c0_seq1;comp21679_c0_seq1;comp30847_c0_seq1;comp29949_c0_seq2;comp41480_c0_seq3;comp41480_c0_seq2;comp41480_c0_seq7;comp34599_c0_seq1;comp30403_c0_seq3;comp30403_c0_seq1;comp21679_c0_seq1;comp30847_c0_seq1;comp29949_c0_seq2;comp41480_c0_seq3;comp41480_c0_seq2;comp41480_c0_seq7;comp34599_c0_seq1	9	3314	72	102439	0.000520359
GO:0060271	cilium morphogenesis	biological_process	comp43061_c1_seq6;comp43061_c1_seq5;comp43061_c3_seq1;comp43061_c3_seq4;comp43000_c0_seq6;comp32957_c0_seq1;comp43000_c0_seq3;comp43061_c1_seq6;comp43061_c1_seq5;comp43061_c3_seq1;comp43061_c3_seq4;comp43000_c0_seq6;comp32957_c0_seq1;comp43000_c0_seq3	7	3314	45	102439	0.000568549
GO:0072289	metanephric nephron tubule formation	biological_process	comp42228_c0_seq1;comp42121_c0_seq1;comp42121_c0_seq2;comp42228_c0_seq1;comp42121_c0_seq1;comp42121_c0_seq2	3	3314	6	102439	0.000628624
GO:0042325	regulation of phosphorylation	biological_process	comp9766_c0_seq1;comp42880_c1_seq10;comp42880_c1_seq3;comp42880_c1_seq5;comp9766_c0_seq1;comp42880_c1_seq10;comp42880_c1_seq3;comp42880_c1_seq5	4	3314	13	102439	0.00061828
GO:2000114	regulation of establishment of cell polarity	biological_process	comp41724_c0_seq3;comp41724_c0_seq4;comp41724_c0_seq5;comp41724_c0_seq3;comp41724_c0_seq4;comp41724_c0_seq5	3	3314	6	102439	0.000628624
GO:0006693	prostaglandin metabolic process	biological_process	comp28567_c0_seq2;comp38332_c0_seq2;comp28567_c0_seq1;comp38332_c0_seq7;comp28567_c0_seq2;comp38332_c0_seq2;comp28567_c0_seq1;comp38332_c0_seq7	4	3314	13	102439	0.00061828
GO:0000375	RNA splicing, via transesterification reactions	biological_process	comp39016_c1_seq1;comp39016_c1_seq3;comp39016_c1_seq2;comp39016_c1_seq1;comp39016_c1_seq3;comp39016_c1_seq2	3	3314	6	102439	0.000628624
GO:0002726	positive regulation of T cell cytokine production	biological_process	comp43488_c0_seq5;comp43488_c0_seq9;comp43488_c0_seq6;comp43488_c0_seq11;comp43488_c0_seq5;comp43488_c0_seq9;comp43488_c0_seq6;comp43488_c0_seq11	4	3314	13	102439	0.00061828
GO:2000543	positive regulation of gastrulation	biological_process	comp41724_c0_seq3;comp41724_c0_seq4;comp41724_c0_seq5;comp41724_c0_seq3;comp41724_c0_seq4;comp41724_c0_seq5	3	3314	6	102439	0.000628624
GO:0031640	killing of cells of other organism	biological_process	comp41300_c0_seq18;comp42794_c1_seq3;comp41300_c0_seq14;comp41300_c0_seq18;comp42794_c1_seq3;comp41300_c0_seq14	3	3314	6	102439	0.000628624
GO:0048566	embryonic digestive tract development	biological_process	comp41389_c0_seq4;comp39506_c0_seq1;comp39506_c0_seq2;comp41389_c0_seq5;comp41389_c0_seq4;comp39506_c0_seq1;comp39506_c0_seq2;comp41389_c0_seq5	4	3314	13	102439	0.00061828
GO:0042989	sequestering of actin monomers	biological_process	comp26340_c0_seq2;comp23782_c0_seq2;comp28373_c0_seq1;comp26340_c0_seq2;comp23782_c0_seq2;comp28373_c0_seq1	3	3314	6	102439	0.000628624
GO:0030317	sperm motility	biological_process	comp40231_c0_seq7;comp25940_c0_seq2;comp31338_c0_seq1;comp40231_c0_seq7;comp25940_c0_seq2;comp31338_c0_seq1	3	3314	6	102439	0.000628624
GO:0006954	inflammatory response	biological_process	comp9863_c0_seq1;comp43607_c2_seq19;comp43607_c2_seq34;comp43120_c0_seq8;comp43607_c2_seq15;comp43607_c2_seq16;comp43607_c2_seq1;comp43100_c0_seq2;comp38645_c0_seq1;comp32616_c0_seq2;comp40005_c0_seq3;comp43602_c0_seq2;comp35709_c0_seq1;comp9071_c0_seq2;comp43607_c2_seq24;comp43607_c2_seq25;comp44212_c0_seq1;comp41914_c0_seq1;comp9863_c0_seq1;comp43607_c2_seq19;comp43607_c2_seq34;comp43120_c0_seq…	18	3314	233	102439	0.000649406
GO:0048511	rhythmic process	biological_process	comp41724_c0_seq3;comp41724_c0_seq4;comp41724_c0_seq5;comp43485_c0_seq11;comp43485_c0_seq46;comp41724_c0_seq3;comp41724_c0_seq4;comp41724_c0_seq5;comp43485_c0_seq11;comp43485_c0_seq46	5	3314	23	102439	0.000729955
GO:0070207	protein homotrimerization	biological_process	comp41490_c0_seq1;comp43488_c0_seq5;comp43488_c0_seq9;comp43488_c0_seq6;comp43488_c0_seq11;comp41490_c0_seq1;comp43488_c0_seq5;comp43488_c0_seq9;comp43488_c0_seq6;comp43488_c0_seq11	5	3314	23	102439	0.000729955
GO:0031532	actin cytoskeleton reorganization	biological_process	comp43249_c0_seq4;comp43249_c0_seq3;comp43249_c0_seq40;comp43249_c0_seq22;comp43249_c0_seq7;comp43249_c0_seq9;comp43249_c0_seq51;comp43249_c0_seq4;comp43249_c0_seq3;comp43249_c0_seq40;comp43249_c0_seq22;comp43249_c0_seq7;comp43249_c0_seq9;comp43249_c0_seq51	7	3314	47	102439	0.000744892
GO:0006099	tricarboxylic acid cycle	biological_process	comp40692_c0_seq1;comp38734_c0_seq1;comp39727_c0_seq1;comp39835_c0_seq2;comp39835_c0_seq5;comp38734_c0_seq2;comp40692_c0_seq1;comp38734_c0_seq1;comp39727_c0_seq1;comp39835_c0_seq2;comp39835_c0_seq5;comp38734_c0_seq2	6	3314	35	102439	0.000826644
GO:0032784	regulation of transcription elongation, DNA-dependent	biological_process	comp39378_c0_seq1;comp39831_c0_seq3;comp39378_c0_seq8;comp39831_c0_seq1;comp39378_c0_seq1;comp39831_c0_seq3;comp39378_c0_seq8;comp39831_c0_seq1	4	3314	14	102439	0.000843443
GO:0007250	activation of NF-kappaB-inducing kinase activity	biological_process	comp43488_c0_seq5;comp43488_c0_seq9;comp43488_c0_seq6;comp43488_c0_seq11;comp43488_c0_seq5;comp43488_c0_seq9;comp43488_c0_seq6;comp43488_c0_seq11	4	3314	14	102439	0.000843443
GO:0001934	positive regulation of protein phosphorylation	biological_process	comp41724_c0_seq3;comp41724_c0_seq4;comp41724_c0_seq5;comp39367_c0_seq4;comp39367_c0_seq1;comp39367_c0_seq3;comp43172_c0_seq3;comp41724_c0_seq3;comp41724_c0_seq4;comp41724_c0_seq5;comp39367_c0_seq4;comp39367_c0_seq1;comp39367_c0_seq3;comp43172_c0_seq3	7	3314	48	102439	0.000847927
GO:0008633	activation of pro-apoptotic gene products	biological_process	comp42252_c0_seq1;comp43488_c0_seq5;comp43488_c0_seq9;comp43488_c0_seq6;comp43488_c0_seq11;comp42252_c0_seq1;comp43488_c0_seq5;comp43488_c0_seq9;comp43488_c0_seq6;comp43488_c0_seq11	5	3314	24	102439	0.000897594
GO:0071377	cellular response to glucagon stimulus	biological_process	comp35495_c0_seq2;comp38939_c0_seq2;comp35495_c0_seq1;comp37496_c0_seq1;comp38939_c0_seq1;comp38939_c0_seq4;comp35495_c0_seq2;comp38939_c0_seq2;comp35495_c0_seq1;comp37496_c0_seq1;comp38939_c0_seq1;comp38939_c0_seq4	6	3314	36	102439	0.000965016
GO:0006935	chemotaxis	biological_process	comp39367_c0_seq4;comp39367_c0_seq1;comp39367_c0_seq3;comp35788_c0_seq2;comp40045_c0_seq3;comp40045_c0_seq1;comp35709_c0_seq1;comp18130_c0_seq1;comp40265_c0_seq1;comp39367_c0_seq4;comp39367_c0_seq1;comp39367_c0_seq3;comp35788_c0_seq2;comp40045_c0_seq3;comp40045_c0_seq1;comp35709_c0_seq1;comp18130_c0_seq1;comp40265_c0_seq1	9	3314	78	102439	0.000937999
