# Supplementary material for: Characterization of the Transcriptional Complexity of the Receptive and Pre-receptive Endometria of Dairy Goats
Source: Sci Rep. 2015 Sep 16;5:14244. doi: 10.1038/srep14244 (PMC4571617; doi:10.1038/srep14244)
Supplement: Table S9 [file srep14244-s9.xls]

## Sheet: Table S9
ko_id	ko_name	gene_list	KO_ENTRY	S gene number	TS gene number	B gene number	TB gene number	pvalue
ko00790	Folate biosynthesis	comp38377_c0_seq2;comp38377_c0_seq2	K01077	2	3314	1	102439	0
ko00710	Carbon fixation in photosynthetic organisms	comp35963_c0_seq4;comp28851_c0_seq4;comp28851_c0_seq5;comp35963_c0_seq4;comp28851_c0_seq4;comp28851_c0_seq5	K00813;K03841;K00873;K00615	6	3314	5	102439	0
ko00720	Reductive carboxylate cycle (CO2 fixation)	comp40692_c0_seq1;comp39835_c0_seq2;comp39835_c0_seq5;comp40692_c0_seq1;comp39835_c0_seq2;comp39835_c0_seq5	K00031	6	3314	3	102439	0
ko05200	Pathways in cancer	comp43501_c0_seq2;comp32466_c0_seq1;comp40176_c0_seq2;comp40176_c0_seq5;comp40176_c0_seq4;comp40176_c0_seq3;comp40176_c0_seq1;comp41734_c1_seq1;comp23704_c0_seq1;comp43171_c0_seq1;comp41333_c0_seq2;comp24824_c0_seq2;comp32435_c0_seq2;comp38057_c0_seq6;comp41808_c0_seq8;comp41043_c0_seq1;comp43237_c0_seq16;comp38597_c0_seq2;comp43237_c0_seq13;comp40034_c0_seq1;comp41808_c0_seq7;comp41961_c0_seq6;c…	K04467;K01110;K09291;K06242;K06239;K04363;K08367;K03099;K06231;K08015;K09849;K06230;K06237;K00922;K05859;K08803;K03875;K04491;K04498;K05094;K08733;K02649;K06485;K04358;K06618;K08775;K08557;K08526;K06243;K01558;K06229;K06241;K04707;K05405;K06247;K08525;K06240;K10053;K01357;K04674;K02378;K02376;K05091;K06626;K05635;K06620;K05099;K02085;K07203;K08735;K08878;K01064;K04365;K01403;K00572;K05460;K04725;…	76	3314	655	102439	0
ko04610	Complement and coagulation cascades	comp43607_c2_seq19;comp43607_c2_seq34;comp43120_c0_seq8;comp43607_c2_seq15;comp43607_c2_seq21;comp39751_c0_seq1;comp43607_c2_seq1;comp43602_c0_seq1;comp43602_c0_seq8;comp38209_c0_seq1;comp43602_c0_seq2;comp43602_c0_seq7;comp43607_c2_seq19;comp43607_c2_seq34;comp43120_c0_seq8;comp43607_c2_seq15;comp43607_c2_seq21;comp39751_c0_seq1;comp43607_c2_seq1;comp43602_c0_seq1;comp43602_c0_seq8;comp38209_c0_…	K03996;K03994;K03915;K04012;K01332;K03982;K01331;K04006;K01330;K03987;K03914;K03999;K03990;K03989;K01313	24	3314	56	102439	0
ko04010	MAPK signaling pathway	comp39911_c0_seq3;comp39911_c0_seq1;comp39911_c0_seq8;comp25409_c0_seq5;comp22256_c0_seq3;comp43249_c0_seq4;comp43249_c0_seq3;comp43249_c0_seq40;comp43249_c0_seq60;comp42619_c0_seq1;comp18767_c0_seq1;comp24953_c0_seq3;comp10736_c0_seq1;comp43249_c0_seq22;comp43249_c0_seq7;comp43249_c0_seq9;comp43249_c0_seq41;comp43249_c0_seq58;comp43249_c0_seq52;comp43249_c0_seq13;comp43249_c0_seq51;comp43249_c0_…	K04467;K04363;K04855;K04387;K03099;K04373;K04416;K04426;K04380;K04433;K04404;K04345;K04415;K03283;K05094;K04358;K04391;K04854;K04437;K04850;K04424;K04674;K04350;K04383;K04355;K04468;K04365;K04344;K04348;K04427;K04862;K05095;K04445;K04402;K01047;K04360;K04393;K02308;K07210;K06268;K04441;K02677;K02582;K04379;K04432;K04409;K04390;K04463;K04462;K02833;K07829;K04372;K04453;K04519;K04430;K04359;K04448;…	88	3314	402	102439	0
ko05010	Alzheimer's disease	comp43698_c0_seq1;comp43844_c0_seq1;comp9594_c0_seq1;comp23671_c0_seq1;comp33482_c0_seq4;comp28121_c0_seq1;comp44223_c0_seq1;comp42637_c0_seq5;comp9580_c0_seq1;comp44220_c0_seq1;comp9694_c0_seq1;comp13141_c0_seq1;comp9241_c0_seq1;comp29266_c0_seq1;comp18832_c0_seq4;comp24272_c0_seq1;comp41992_c0_seq4;comp28532_c0_seq1;comp41779_c0_seq1;comp41992_c0_seq6;comp27297_c0_seq1;comp41708_c0_seq2;comp384…	K02256;K02263;K04550;K05858;K02084;K04850;K02132;K05208;K04958;K03967;K05212;K03948;K04348;K06704;K02270;K02268;K04528;K03951;K03955;K03966;K02267;K02183;K03963;K00418;K00237;K02131;K02127;K02262;K03968;K02128;K02138;K02158;K06268;K00411;K02266;K03941;K03962;K02136;K03958;K04390;K00420;K02134;K03957;K04519;K00414;K00413;K02187;K03939;K04398;K02373;K03940;K03944;K04371;K03949;K04726;K03954;K02265;…	52	3314	210	102439	0
ko05340	Primary immunodeficiency	comp43495_c0_seq7;comp43495_c1_seq2;comp43495_c1_seq3;comp43495_c1_seq7;comp43495_c0_seq14;comp43495_c0_seq2;comp43495_c0_seq7;comp43495_c1_seq2;comp43495_c1_seq3;comp43495_c1_seq7;comp43495_c0_seq14;comp43495_c0_seq2	K03161;K06856	12	3314	10	102439	0
ko04966	Collecting duct acid secretion	comp43084_c0_seq74;comp43084_c0_seq54;comp43084_c0_seq85;comp43084_c0_seq65;comp43084_c0_seq55;comp43084_c0_seq13;comp43084_c0_seq64;comp43084_c0_seq23;comp24825_c0_seq1;comp43084_c0_seq86;comp21425_c0_seq1;comp36864_c0_seq2;comp43084_c0_seq87;comp24825_c0_seq3;comp43084_c0_seq14;comp38187_c0_seq1;comp38187_c0_seq2;comp43084_c0_seq74;comp43084_c0_seq54;comp43084_c0_seq85;comp43084_c0_seq65;comp43…	K02147;K02151;K02146;K02148;K02153;K02154;K02155;K02152;K02150	34	3314	37	102439	1.30021e-47
ko00480	Glutathione metabolism	comp43612_c0_seq4;comp40692_c0_seq1;comp43612_c0_seq14;comp20625_c0_seq1;comp43594_c0_seq33;comp41490_c0_seq1;comp42569_c0_seq2;comp38637_c0_seq3;comp30027_c0_seq1;comp28277_c0_seq1;comp30046_c0_seq4;comp39835_c0_seq2;comp39835_c0_seq5;comp43612_c0_seq4;comp40692_c0_seq1;comp43612_c0_seq14;comp20625_c0_seq1;comp43594_c0_seq33;comp41490_c0_seq1;comp42569_c0_seq2;comp38637_c0_seq3;comp30027_c0_seq1…	K00681;K00432;K00799;K00031;K10808	26	3314	41	102439	6.50916e-29
ko00051	Fructose and mannose metabolism	comp21170_c0_seq1;comp28851_c0_seq4;comp28851_c0_seq5;comp41919_c0_seq6;comp41919_c0_seq33;comp41919_c0_seq2;comp41919_c0_seq19;comp41919_c0_seq17;comp41919_c0_seq10;comp41919_c0_seq11;comp42802_c0_seq3;comp37099_c0_seq1;comp21170_c0_seq1;comp28851_c0_seq4;comp28851_c0_seq5;comp41919_c0_seq6;comp41919_c0_seq33;comp41919_c0_seq2;comp41919_c0_seq19;comp41919_c0_seq17;comp41919_c0_seq10;comp41919_c0…	K00976;K05305;K00011;K03841;K01803;K01623;K02377;K01711;K01112;K00844;K00971;K01840;K00850	24	3314	43	102439	7.03354e-25
ko00510	N-Glycan biosynthesis	comp43187_c1_seq9;comp43187_c1_seq1;comp24683_c0_seq1;comp42572_c0_seq6;comp42572_c0_seq9;comp43187_c1_seq25;comp42572_c0_seq10;comp40023_c0_seq3;comp40023_c0_seq5;comp43187_c1_seq9;comp43187_c1_seq1;comp24683_c0_seq1;comp42572_c0_seq6;comp42572_c0_seq9;comp43187_c1_seq25;comp42572_c0_seq10;comp40023_c0_seq3;comp40023_c0_seq5	K01230;K09658;K07967;K07966	18	3314	22	102439	9.31037e-24
ko03060	Protein export	comp23795_c0_seq1;comp27959_c0_seq2;comp9427_c0_seq1;comp41513_c0_seq10;comp41513_c0_seq1;comp41513_c0_seq9;comp23795_c0_seq1;comp27959_c0_seq2;comp9427_c0_seq1;comp41513_c0_seq10;comp41513_c0_seq1;comp41513_c0_seq9	K07342;K09490;K03217;K10956;K03110;K09481	12	3314	12	102439	1.28904e-18
ko00980	Metabolism of xenobiotics by cytochrome P450	comp43612_c0_seq4;comp43612_c0_seq14;comp43594_c0_seq33;comp41490_c0_seq1;comp42569_c0_seq2;comp38637_c0_seq3;comp43389_c0_seq5;comp28277_c0_seq1;comp43612_c0_seq4;comp43612_c0_seq14;comp43594_c0_seq33;comp41490_c0_seq1;comp42569_c0_seq2;comp38637_c0_seq3;comp43389_c0_seq5;comp28277_c0_seq1	K07413;K00699;K00799;K00129;K00001;K07424	16	3314	27	102439	1.29187e-17
ko04145	Phagosome	comp23795_c0_seq1;comp43495_c0_seq7;comp43495_c1_seq2;comp43084_c0_seq74;comp43084_c0_seq54;comp43084_c0_seq85;comp43495_c1_seq3;comp43084_c0_seq65;comp43495_c1_seq7;comp43084_c0_seq55;comp43084_c0_seq13;comp9427_c0_seq1;comp43084_c0_seq64;comp43495_c0_seq14;comp43495_c0_seq2;comp43084_c0_seq23;comp24825_c0_seq1;comp43084_c0_seq86;comp21425_c0_seq1;comp36864_c0_seq2;comp43084_c0_seq87;comp40727_c…	K04659;K06752;K10413;K06493;K06503;K04391;K08009;K07374;K10169;K06463;K10159;K06487;K02147;K02151;K03662;K06461;K07342;K02146;K08012;K08008;K02148;K03661;K08010;K02153;K02154;K06464;K10160;K10416;K01330;K04392;K02155;K06588;K10415;K10956;K05719;K05653;K05654;K05692;K03990;K07375;K06856;K06751;K07888;K02152;K06472;K02150;K06259;K09481;K06498	70	3314	199	102439	1.11022e-16
ko04260	Cardiac muscle contraction	comp43698_c0_seq1;comp43844_c0_seq1;comp36936_c0_seq6;comp28121_c0_seq1;comp38547_c0_seq2;comp42637_c0_seq5;comp38547_c0_seq3;comp9580_c0_seq1;comp44220_c0_seq1;comp9694_c0_seq1;comp38735_c0_seq1;comp38547_c0_seq8;comp43484_c2_seq4;comp27297_c0_seq1;comp43698_c0_seq1;comp43844_c0_seq1;comp36936_c0_seq6;comp28121_c0_seq1;comp38547_c0_seq2;comp42637_c0_seq5;comp38547_c0_seq3;comp9580_c0_seq1;comp44…	K12045;K02256;K02263;K04850;K01539;K10351;K02270;K02268;K04862;K02267;K00418;K02262;K00411;K02266;K12044;K00420;K00414;K10373;K04864;K00413;K04863;K02265;K02272;K02273;K02271;K01540;K02261;K05865;K04851;K05742;K04860;K00412;K04868;K04872;K02264;K00419	28	3314	90	102439	1.11022e-16
ko05322	Systemic lupus erythematosus	comp43495_c0_seq7;comp43495_c1_seq2;comp43495_c1_seq3;comp43495_c1_seq7;comp43495_c0_seq14;comp43495_c0_seq2;comp42849_c0_seq1;comp42849_c0_seq6;comp42849_c0_seq5;comp42849_c0_seq3;comp43495_c0_seq7;comp43495_c1_seq2;comp43495_c1_seq3;comp43495_c1_seq7;comp43495_c0_seq14;comp43495_c0_seq2;comp42849_c0_seq1;comp42849_c0_seq6;comp42849_c0_seq5;comp42849_c0_seq3	K06752;K03161;K05699;K10785;K06856;K03156;K05413;K05443;K05412	20	3314	47	102439	2.22045e-16
ko05110	Vibrio cholerae infection	comp43084_c0_seq74;comp43084_c0_seq54;comp43084_c0_seq85;comp43084_c0_seq65;comp43084_c0_seq55;comp43084_c0_seq13;comp43084_c0_seq64;comp43084_c0_seq23;comp24825_c0_seq1;comp43084_c0_seq86;comp21425_c0_seq1;comp36864_c0_seq2;comp43084_c0_seq87;comp24825_c0_seq3;comp43084_c0_seq14;comp38187_c0_seq1;comp38187_c0_seq2;comp43084_c0_seq74;comp43084_c0_seq54;comp43084_c0_seq85;comp43084_c0_seq65;comp43…	K05859;K04345;K08049;K02147;K02151;K03662;K02146;K08043;K02677;K02148;K03661;K02153;K02154;K04632;K05701;K02155;K05692;K02152;K02150	34	3314	93	102439	2.22045e-16
ko04210	Apoptosis	comp43600_c0_seq6;comp43600_c0_seq10;comp43600_c0_seq20;comp43588_c0_seq10;comp43588_c0_seq14;comp43588_c0_seq4;comp41779_c0_seq1;comp43588_c0_seq9;comp43588_c0_seq18;comp43588_c0_seq2;comp43588_c0_seq30;comp43588_c0_seq5;comp43588_c0_seq22;comp38057_c0_seq6;comp38597_c0_seq2;comp43588_c0_seq29;comp38472_c0_seq1;comp38057_c0_seq4;comp38472_c0_seq2;comp43488_c0_seq5;comp43600_c0_seq19;comp43488_c0…	K04467;K00922;K04345;K02084;K02649;K04383;K04732;K04348;K04725;K04731;K04739;K07210;K02158;K06268;K04738;K02582;K04737;K04730;K04390;K04519;K04724;K04733;K04734;K02187;K04729;K04398;K04735;K03171;K02373;K01367;K03853;K04466;K07209;K04726;K02861;K04386;K04456;K03158;K03173;K04722;K03176;K03156;K02161;K04389;K04721	48	3314	159	102439	2.22045e-16
ko05012	Parkinson's disease	comp43698_c0_seq1;comp43844_c0_seq1;comp9594_c0_seq1;comp23671_c0_seq1;comp33482_c0_seq4;comp28121_c0_seq1;comp42637_c0_seq5;comp9580_c0_seq1;comp44220_c0_seq1;comp9694_c0_seq1;comp13141_c0_seq1;comp9241_c0_seq1;comp35483_c0_seq2;comp29266_c0_seq1;comp18832_c0_seq4;comp24272_c0_seq1;comp41992_c0_seq4;comp28532_c0_seq1;comp41992_c0_seq6;comp27297_c0_seq1;comp41708_c0_seq2;comp38472_c0_seq1;comp384…	K02256;K02263;K02084;K02132;K03967;K03948;K02270;K02268;K05864;K03951;K03955;K03966;K02267;K03963;K00418;K00237;K02131;K02127;K05862;K02262;K03968;K02128;K02138;K00411;K02266;K03941;K03962;K02136;K03958;K00420;K02134;K03957;K00414;K00413;K02187;K03939;K03940;K03944;K05863;K03949;K03954;K02265;K03935;K03934;K02272;K02273;K02137;K03960;K02271;K02126;K02261;K00412;K03959;K03937;K02264;K02135;K00419;…	46	3314	115	102439	3.33067e-16
ko04060	Cytokine-cytokine receptor interaction	comp11336_c0_seq1;comp28694_c0_seq2;comp28694_c0_seq1;comp40790_c0_seq3;comp40045_c0_seq3;comp40790_c0_seq1;comp43600_c0_seq6;comp43600_c0_seq10;comp43600_c0_seq20;comp43588_c0_seq10;comp40045_c0_seq1;comp43588_c0_seq14;comp43588_c0_seq4;comp43588_c0_seq9;comp43588_c0_seq18;comp43588_c0_seq2;comp43588_c0_seq30;comp43588_c0_seq5;comp43588_c0_seq22;comp43588_c0_seq29;comp33179_c0_seq1;comp43600_c0_…	K04192;K04363;K04387;K05417;K04723;K05073;K04177;K03161;K04180;K05153;K04193;K05097;K05064;K00431;K05058;K04673;K05075;K04184;K04671;K05059;K05098;K05150;K05405;K05423;K05141;K04674;K10033;K05068;K04181;K05091;K05072;K04670;K05063;K05079;K04383;K05099;K05062;K05514;K05130;K04185;K05460;K05414;K04182;K05057;K05133;K05080;K05096;K10032;K04662;K05090;K05408;K05416;K05509;K05507;K04738;K05468;K05131;…	48	3314	307	102439	4.44089e-16
ko04530	Tight junction	comp43544_c1_seq6;comp43544_c1_seq15;comp43544_c1_seq3;comp43563_c1_seq18;comp43563_c1_seq11;comp43563_c1_seq13;comp32544_c0_seq1;comp41572_c0_seq1;comp43544_c1_seq9;comp38735_c0_seq1;comp23704_c0_seq1;comp43563_c1_seq12;comp42849_c0_seq1;comp42849_c0_seq6;comp42849_c0_seq5;comp42849_c0_seq3;comp28407_c0_seq2;comp38849_c2_seq2;comp43544_c1_seq6;comp43544_c1_seq15;comp43544_c1_seq3;comp43563_c1_se…	K01110;K10352;K05699;K06106;K10351;K04354;K06069;K05702;K04630;K06087;K03115;K04393;K02089;K02677;K03097;K06735;K02833;K07829;K04513;K06098;K03456;K06088;K05704;K06785;K07831;K05701;K07828;K02105;K04382;K05692;K04456;K06786;K07827	36	3314	167	102439	5.55112e-16
ko00190	Oxidative phosphorylation	comp43698_c0_seq1;comp43844_c0_seq1;comp9594_c0_seq1;comp43084_c0_seq74;comp23671_c0_seq1;comp43084_c0_seq54;comp43084_c0_seq85;comp33482_c0_seq4;comp43084_c0_seq65;comp28121_c0_seq1;comp43084_c0_seq55;comp43084_c0_seq13;comp43084_c0_seq64;comp42637_c0_seq5;comp43084_c0_seq23;comp24825_c0_seq1;comp43084_c0_seq86;comp9580_c0_seq1;comp44220_c0_seq1;comp21425_c0_seq1;comp9694_c0_seq1;comp36864_c0_se…	K02256;K02263;K03881;K03882;K02132;K02257;K03883;K03967;K03948;K02270;K02268;K03951;K03955;K03966;K02147;K02267;K02151;K03662;K03963;K00418;K00237;K02131;K02127;K02262;K03968;K02128;K02138;K02146;K00411;K02266;K03941;K03962;K02136;K03958;K00420;K02134;K02148;K03661;K03957;K00414;K02153;K02154;K00413;K03939;K03878;K02155;K03940;K03944;K03949;K03954;K02265;K03935;K03934;K02272;K02273;K02137;K03960;…	74	3314	156	102439	8.88178e-16
ko05140	Leishmaniasis	comp43495_c0_seq7;comp43495_c1_seq2;comp43495_c1_seq3;comp43495_c1_seq7;comp43495_c0_seq14;comp43495_c0_seq2;comp43120_c0_seq8;comp41734_c1_seq1;comp32435_c0_seq2;comp38057_c0_seq6;comp38057_c0_seq4;comp27641_c0_seq2;comp43495_c0_seq7;comp43495_c1_seq2;comp43495_c1_seq3;comp43495_c1_seq7;comp43495_c0_seq14;comp43495_c0_seq2;comp43120_c0_seq8;comp41734_c1_seq1;comp32435_c0_seq2;comp38057_c0_seq6;c…	K06752;K04383;K06463;K10159;K05133;K04441;K04379;K04730;K04519;K04448;K04733;K04734;K06464;K11220;K04729;K10160;K04375;K04735;K11987;K04371;K05719;K05132;K03175;K03990;K06856;K03156;K06472;K05443;K06483;K06498	24	3314	92	102439	1.33227e-15
ko04142	Lysosome	comp24825_c0_seq1;comp24825_c0_seq3;comp41311_c0_seq4;comp41311_c0_seq3;comp38187_c0_seq1;comp38187_c0_seq2;comp41311_c0_seq6;comp34721_c0_seq1;comp24825_c0_seq1;comp24825_c0_seq3;comp41311_c0_seq4;comp41311_c0_seq3;comp38187_c0_seq1;comp38187_c0_seq2;comp41311_c0_seq6;comp34721_c0_seq1	K06528;K03662;K04644;K02146;K04645;K03661;K01369;K02154;K10089;K02155;K12388;K01363;K04646	16	3314	39	102439	2.57572e-14
ko00330	Arginine and proline metabolism	comp28485_c0_seq1;comp31003_c0_seq2;comp42910_c0_seq6;comp42910_c0_seq5;comp23467_c0_seq3;comp27632_c0_seq2;comp28485_c0_seq1;comp31003_c0_seq2;comp42910_c0_seq6;comp42910_c0_seq5;comp23467_c0_seq3;comp27632_c0_seq2	K01425;K01948;K00797;K01915;K00813;K01581;K11142;K00128;K00274;K00261;K00802	12	3314	19	102439	5.2578e-14
ko00260	Glycine, serine and threonine metabolism	comp41479_c0_seq36;comp41479_c0_seq7;comp41479_c0_seq28;comp42834_c0_seq4;comp39360_c0_seq1;comp42834_c0_seq8;comp38522_c0_seq1;comp41479_c0_seq36;comp41479_c0_seq7;comp41479_c0_seq28;comp42834_c0_seq4;comp39360_c0_seq1;comp42834_c0_seq8;comp38522_c0_seq1	K00643;K00276;K00382;K00865;K00600;K01752;K01697;K00831;K00605;K00274;K00542;K00830	14	3314	29	102439	6.57252e-14
ko04666	Fc gamma R-mediated phagocytosis	comp43495_c0_seq7;comp43495_c1_seq2;comp43061_c1_seq6;comp43495_c1_seq3;comp43061_c1_seq5;comp43495_c1_seq7;comp43061_c3_seq1;comp9114_c0_seq2;comp43495_c0_seq14;comp43495_c0_seq2;comp32677_c0_seq1;comp23704_c0_seq1;comp43061_c3_seq4;comp38597_c0_seq2;comp43495_c0_seq7;comp43495_c1_seq2;comp43061_c1_seq6;comp43495_c1_seq3;comp43061_c1_seq5;comp43495_c1_seq7;comp43061_c3_seq1;comp9114_c0_seq2;comp…	K01115;K00922;K05859;K05730;K03084;K02649;K00889;K08091;K01528;K06478;K04393;K02677;K04409;K05757;K05758;K04688;K05765;K05744;K05854;K07860;K04438;K05743;K04392;K05768;K04371;K05748;K04456;K04368;K04366;K06856;K05747;K06472;K05756;K06498	28	3314	160	102439	3.70926e-13
ko04510	Focal adhesion	comp29997_c0_seq1;comp42978_c0_seq2;comp41030_c0_seq2;comp43501_c0_seq2;comp40176_c0_seq2;comp40176_c0_seq5;comp40176_c0_seq4;comp40176_c0_seq3;comp40176_c0_seq1;comp42274_c0_seq1;comp40727_c0_seq1;comp38735_c0_seq1;comp23704_c0_seq1;comp42465_c0_seq1;comp43171_c0_seq1;comp41281_c0_seq5;comp42849_c0_seq1;comp42849_c0_seq6;comp38597_c0_seq2;comp42849_c0_seq5;comp42849_c0_seq3;comp43455_c0_seq1;com…	K04659;K01110;K06242;K06239;K04363;K03099;K04514;K06236;K06252;K06493;K06237;K06238;K00922;K06589;K06585;K05730;K06480;K02649;K06485;K06243;K06241;K06247;K06240;K05732;K05699;K10351;K05635;K06584;K05099;K06249;K04365;K06277;K03900;K06270;K05460;K04725;K05735;K06587;K06487;K05637;K04393;K02158;K06279;K02677;K04503;K06246;K06250;K04409;K02833;K05448;K06476;K04359;K05459;K06244;K04448;K04513;K07860;…	50	3314	473	102439	4.03566e-13
ko00521	Streptomycin biosynthesis	comp38120_c0_seq2;comp39909_c0_seq3;comp39909_c0_seq8;comp38120_c0_seq1;comp39909_c0_seq5;comp38120_c0_seq2;comp39909_c0_seq3;comp39909_c0_seq8;comp38120_c0_seq1;comp39909_c0_seq5	K12407;K01710;K01858;K00844;K01092	10	3314	14	102439	1.10131e-12
ko05016	Huntington's disease	comp20143_c0_seq1;comp39020_c0_seq1;comp39020_c0_seq10;comp39020_c0_seq11;comp36750_c0_seq23;comp39020_c0_seq13;comp36750_c0_seq8;comp38472_c0_seq1;comp38472_c0_seq2;comp20143_c0_seq1;comp39020_c0_seq1;comp39020_c0_seq10;comp39020_c0_seq11;comp36750_c0_seq23;comp39020_c0_seq13;comp36750_c0_seq8;comp38472_c0_seq1;comp38472_c0_seq2	K05858;K04498;K02084;K09047;K09048;K04565;K05870;K04644;K04645;K02187;K04398;K08530;K04646;K04634	18	3314	67	102439	2.96829e-12
ko04662	B cell receptor signaling pathway	comp43495_c0_seq7;comp43495_c1_seq2;comp43495_c1_seq3;comp43495_c1_seq7;comp43495_c0_seq14;comp43495_c0_seq2;comp41779_c0_seq1;comp32435_c0_seq2;comp38057_c0_seq6;comp38597_c0_seq2;comp38057_c0_seq4;comp27641_c0_seq2;comp43495_c0_seq7;comp43495_c1_seq2;comp43495_c1_seq3;comp43495_c1_seq7;comp43495_c0_seq14;comp43495_c0_seq2;comp41779_c0_seq1;comp32435_c0_seq2;comp38057_c0_seq6;comp38597_c0_seq2;c…	K04467;K03099;K00922;K05855;K05730;K03084;K02649;K02581;K04348;K07210;K06268;K05872;K04379;K07371;K06465;K02833;K05697;K04448;K05854;K07860;K04734;K06508;K07861;K04364;K04735;K04392;K07828;K04371;K07209;K04456;K04368;K04369;K04366;K06856;K06506;K07370;K07827;K03083	24	3314	135	102439	1.22159e-11
ko00565	Ether lipid metabolism	comp39911_c0_seq3;comp39911_c0_seq1;comp39911_c0_seq8;comp25409_c0_seq5;comp27092_c0_seq2;comp27092_c0_seq3;comp39911_c0_seq3;comp39911_c0_seq1;comp39911_c0_seq8;comp25409_c0_seq5;comp27092_c0_seq2;comp27092_c0_seq3	K01115;K01047;K01080	12	3314	28	102439	2.42003e-11
ko05414	Dilated cardiomyopathy	comp43495_c0_seq7;comp43495_c1_seq2;comp43495_c1_seq3;comp43495_c1_seq7;comp43495_c0_seq14;comp43495_c0_seq2;comp43495_c0_seq7;comp43495_c1_seq2;comp43495_c1_seq3;comp43495_c1_seq7;comp43495_c0_seq14;comp43495_c0_seq2	K06239;K10366;K05692;K06265;K06856	12	3314	28	102439	2.42003e-11
ko05320	Autoimmune thyroid disease	comp43495_c0_seq7;comp43495_c1_seq2;comp43495_c1_seq3;comp43495_c1_seq7;comp43495_c0_seq14;comp43495_c0_seq2;comp49123_c0_seq1;comp43495_c0_seq7;comp43495_c1_seq2;comp43495_c1_seq3;comp43495_c1_seq7;comp43495_c0_seq14;comp43495_c0_seq2;comp49123_c0_seq1	K06752;K03161;K04390;K01353;K10785;K06856;K06751;K05413;K04389;K07818;K05443;K05412	14	3314	43	102439	4.33765e-11
ko05330	Allograft rejection	comp43495_c0_seq7;comp43495_c1_seq2;comp43495_c1_seq3;comp43495_c1_seq7;comp43495_c0_seq14;comp43495_c0_seq2;comp49123_c0_seq1;comp43495_c0_seq7;comp43495_c1_seq2;comp43495_c1_seq3;comp43495_c1_seq7;comp43495_c0_seq14;comp43495_c0_seq2;comp49123_c0_seq1	K06752;K03161;K04390;K01353;K10785;K06856;K06751;K03156;K05413;K04389;K07818;K05412	14	3314	45	102439	8.69013e-11
ko04810	Regulation of actin cytoskeleton	comp40176_c0_seq2;comp40176_c0_seq5;comp40176_c0_seq4;comp40176_c0_seq3;comp40176_c0_seq1;comp9114_c0_seq2;comp32677_c0_seq1;comp38735_c0_seq1;comp23704_c0_seq1;comp42849_c0_seq1;comp42849_c0_seq6;comp43237_c0_seq16;comp38597_c0_seq2;comp42849_c0_seq5;comp42849_c0_seq3;comp43237_c0_seq13;comp42032_c0_seq2;comp40176_c0_seq2;comp40176_c0_seq5;comp40176_c0_seq4;comp40176_c0_seq3;comp40176_c0_seq1;co…	K05718;K04363;K03099;K04514;K06493;K00922;K06589;K06585;K06480;K05094;K02649;K06485;K04358;K04391;K05699;K10351;K06584;K02085;K04365;K05735;K06587;K06487;K06461;K05759;K04393;K04409;K02833;K05757;K05758;K06476;K04359;K04513;K07860;K05737;K04438;K06583;K06464;K05450;K07861;K06269;K05717;K04392;K04410;K07828;K05725;K05700;K06525;K06482;K06588;K05728;K06590;K05734;K04371;K05719;K05748;K05692;K05740;…	34	3314	287	102439	1.035e-10
ko05100	Bacterial invasion of epithelial cells	comp40176_c0_seq2;comp40176_c0_seq5;comp40176_c0_seq4;comp40176_c0_seq3;comp40176_c0_seq1;comp9114_c0_seq2;comp32677_c0_seq1;comp23704_c0_seq1;comp41281_c0_seq5;comp38597_c0_seq2;comp40176_c0_seq2;comp40176_c0_seq5;comp40176_c0_seq4;comp40176_c0_seq3;comp40176_c0_seq1;comp9114_c0_seq2;comp32677_c0_seq1;comp23704_c0_seq1;comp41281_c0_seq5;comp38597_c0_seq2	K00922;K02649;K04707;K06106;K05099;K09593;K04393;K06279;K07863;K05757;K05758;K05689;K04513;K04438;K05704;K05717;K04392;K05725;K05700;K06278;K02105;K05719;K05748;K05692;K06272;K05747;K12366;K05756	20	3314	103	102439	1.172e-10
ko00010	Glycolysis / Gluconeogenesis	comp35963_c0_seq4;comp22095_c0_seq1;comp43389_c0_seq5;comp28851_c0_seq4;comp8582_c0_seq1;comp28851_c0_seq5;comp42802_c0_seq3;comp35963_c0_seq4;comp22095_c0_seq1;comp43389_c0_seq5;comp28851_c0_seq4;comp8582_c0_seq1;comp28851_c0_seq5;comp42802_c0_seq3	K12407;K00627;K00927;K00382;K00016;K03841;K01596;K01803;K00873;K01623;K00844;K00129;K01895;K01835;K00128;K00850;K00001;K00134;K12406;K01689;K00002	14	3314	46	102439	1.2118e-10
ko00020	Citrate cycle (TCA cycle)	comp40692_c0_seq1;comp38734_c0_seq1;comp39727_c0_seq1;comp41811_c0_seq7;comp39835_c0_seq2;comp39835_c0_seq5;comp40692_c0_seq1;comp38734_c0_seq1;comp39727_c0_seq1;comp41811_c0_seq7;comp39835_c0_seq2;comp39835_c0_seq5	K01960;K00627;K00237;K00382;K00026;K01648;K01596;K01899;K00658;K00031;K01900;K01681;K00164	12	3314	32	102439	1.59232e-10
ko05310	Asthma	comp43495_c0_seq7;comp43495_c1_seq2;comp43495_c1_seq3;comp43495_c1_seq7;comp43495_c0_seq14;comp43495_c0_seq2;comp43495_c0_seq7;comp43495_c1_seq2;comp43495_c1_seq3;comp43495_c1_seq7;comp43495_c0_seq14;comp43495_c0_seq2	K06752;K03161;K10785;K06856;K03156;K05443	12	3314	32	102439	1.59232e-10
ko00590	Arachidonic acid metabolism	comp39911_c0_seq3;comp39911_c0_seq1;comp39911_c0_seq8;comp25409_c0_seq5;comp41734_c1_seq1;comp39911_c0_seq3;comp39911_c0_seq1;comp39911_c0_seq8;comp25409_c0_seq5;comp41734_c1_seq1	K07413;K01047;K11987	10	3314	20	102439	1.70077e-10
ko04664	Fc epsilon RI signaling pathway	comp39911_c0_seq3;comp39911_c0_seq1;comp39911_c0_seq8;comp25409_c0_seq5;comp43495_c0_seq7;comp43495_c1_seq2;comp43495_c1_seq3;comp43495_c1_seq7;comp43495_c0_seq14;comp43495_c0_seq2;comp27807_c0_seq1;comp38597_c0_seq2;comp39911_c0_seq3;comp39911_c0_seq1;comp39911_c0_seq8;comp25409_c0_seq5;comp43495_c0_seq7;comp43495_c1_seq2;comp43495_c1_seq3;comp43495_c1_seq7;comp43495_c0_seq14;comp43495_c0_seq2;c…	K03099;K00922;K05859;K05855;K04433;K05730;K03084;K02649;K08091;K01047;K04441;K12077;K04432;K02833;K04430;K05854;K07860;K04440;K04431;K05703;K07861;K04364;K04392;K07828;K04371;K04456;K04368;K04369;K04366;K06856;K08089;K03156;K07370;K07827	24	3314	153	102439	1.8433e-10
ko04916	Melanogenesis	comp44223_c0_seq1;comp39020_c0_seq1;comp39020_c0_seq10;comp39020_c0_seq11;comp38939_c0_seq2;comp41333_c0_seq2;comp24824_c0_seq2;comp36750_c0_seq23;comp39020_c0_seq13;comp36750_c0_seq8;comp37496_c0_seq1;comp38939_c0_seq1;comp38939_c0_seq4;comp24824_c0_seq1;comp44223_c0_seq1;comp39020_c0_seq1;comp39020_c0_seq10;comp39020_c0_seq11;comp38939_c0_seq2;comp41333_c0_seq2;comp24824_c0_seq2;comp36750_c0_se…	K08047;K05858;K04491;K04498;K04345;K08045;K01558;K01357;K08042;K09048;K02378;K02376;K05091;K01064;K08044;K00572;K04630;K08049;K05228;K02183;K05870;K04490;K00182;K08043;K02677;K04515;K02329;K02353;K00444;K02354;K02833;K08048;K04632;K04492;K08046;K07828;K00408;K02105;K00445;K04371;K04368;K04369;K02432;K02235;K04366;K02534;K09455;K04534;K04634;K07827;K03083	28	3314	228	102439	1.95912e-09
ko00592	alpha-Linolenic acid metabolism	comp39911_c0_seq3;comp39911_c0_seq1;comp39911_c0_seq8;comp25409_c0_seq5;comp28567_c0_seq1;comp39911_c0_seq3;comp39911_c0_seq1;comp39911_c0_seq8;comp25409_c0_seq5;comp28567_c0_seq1	K00232;K01047;K10226	10	3314	25	102439	2.59416e-09
ko00270	Cysteine and methionine metabolism	comp42910_c0_seq6;comp30940_c0_seq1;comp42910_c0_seq5;comp23467_c0_seq3;comp27632_c0_seq2;comp42910_c0_seq6;comp30940_c0_seq1;comp42910_c0_seq5;comp23467_c0_seq3;comp27632_c0_seq2	K00797;K00016;K00815;K00548;K00813;K01251;K00456;K00789;K01697;K00802;K01611	10	3314	27	102439	6.30981e-09
ko03040	Spliceosome	comp22256_c0_seq3;comp42619_c0_seq1;comp10736_c0_seq1;comp9275_c0_seq1;comp22256_c0_seq3;comp42619_c0_seq1;comp10736_c0_seq1;comp9275_c0_seq1	K03283;K11087;K11088;K06063	8	3314	15	102439	6.24738e-09
ko04512	ECM-receptor interaction	comp24305_c0_seq2;comp43501_c0_seq2;comp40176_c0_seq2;comp40176_c0_seq5;comp40176_c0_seq4;comp40176_c0_seq3;comp40176_c0_seq1;comp40727_c0_seq1;comp43171_c0_seq1;comp43455_c0_seq1;comp43455_c0_seq4;comp42032_c0_seq2;comp24305_c0_seq2;comp43501_c0_seq2;comp40176_c0_seq2;comp40176_c0_seq5;comp40176_c0_seq4;comp40176_c0_seq3;comp40176_c0_seq1;comp40727_c0_seq1;comp43171_c0_seq1;comp43455_c0_seq1;com…	K04659;K06242;K06239;K06493;K06237;K06589;K06585;K06480;K06485;K06243;K06241;K06247;K06240;K05635;K06584;K03900;K06587;K06487;K05637;K06257;K06246;K06250;K06476;K06244;K06583;K06256;K05717;K06525;K06482;K06588;K06590;K05636;K05719;K06265;K06262;K06259;K06483;K06586	24	3314	185	102439	9.17873e-09
ko00600	Sphingolipid metabolism	comp27092_c0_seq2;comp27092_c0_seq3;comp27188_c0_seq2;comp39134_c0_seq1;comp27092_c0_seq2;comp27092_c0_seq3;comp27188_c0_seq2;comp39134_c0_seq1	K01202;K01080;K01134;K01186;K12309;K04718;K01189	8	3314	18	102439	3.89398e-08
ko00230	Purine metabolism	comp9498_c0_seq1;comp42130_c0_seq1;comp12911_c0_seq1;comp35963_c0_seq4;comp9457_c0_seq2;comp38939_c0_seq2;comp37496_c0_seq1;comp38939_c0_seq1;comp38939_c0_seq4;comp33826_c0_seq1;comp38435_c0_seq5;comp9498_c0_seq1;comp42130_c0_seq1;comp12911_c0_seq1;comp35963_c0_seq4;comp9457_c0_seq2;comp38939_c0_seq2;comp37496_c0_seq1;comp38939_c0_seq1;comp38939_c0_seq4;comp33826_c0_seq1;comp38435_c0_seq5	K02999;K12323;K08047;K02320;K01511;K03006;K02325;K08045;K11787;K08042;K02324;K01510;K12321;K01513;K08044;K00940;K08718;K03018;K01081;K08049;K01939;K12305;K03506;K00962;K08043;K12319;K03017;K03015;K01522;K02321;K12304;K03012;K01756;K01518;K00088;K03005;K03023;K03016;K01951;K02685;K00873;K08048;K02326;K01519;K00958;K03504;K02327;K08046;K03013;K03002;K03027;K00602;K03783;K03010;K03022;K03014;K02684;…	22	3314	173	102439	5.37287e-08
ko04020	Calcium signaling pathway	comp43495_c0_seq7;comp43495_c1_seq2;comp43495_c1_seq3;comp43495_c1_seq7;comp44223_c0_seq1;comp43495_c0_seq14;comp43495_c0_seq2;comp42274_c0_seq1;comp35483_c0_seq2;comp41622_c0_seq2;comp38939_c0_seq2;comp41779_c0_seq1;comp41622_c0_seq6;comp37496_c0_seq1;comp38939_c0_seq1;comp38939_c0_seq4;comp43495_c0_seq7;comp43495_c1_seq2;comp43495_c1_seq3;comp43495_c1_seq7;comp44223_c0_seq1;comp43495_c0_seq14;c…	K04141;K05857;K04363;K07190;K05853;K03915;K04226;K04129;K05859;K05220;K08047;K04961;K05858;K04345;K04854;K04136;K04850;K04158;K05221;K08042;K04198;K04959;K05208;K08044;K04279;K04958;K04960;K04344;K04262;K05212;K04348;K04297;K04223;K04260;K05864;K08049;K04161;K00911;K02183;K04264;K05862;K06268;K08043;K02677;K04515;K05871;K05084;K00871;K08048;K05218;K04632;K04166;K03914;K04229;K05863;K00907;K04197;…	32	3314	333	102439	5.92625e-08
ko04920	Adipocytokine signaling pathway	comp38057_c0_seq6;comp38057_c0_seq4;comp9268_c0_seq2;comp43488_c0_seq5;comp43488_c0_seq9;comp9669_c0_seq1;comp43488_c0_seq6;comp43488_c0_seq11;comp38057_c0_seq6;comp38057_c0_seq4;comp9268_c0_seq2;comp43488_c0_seq5;comp43488_c0_seq9;comp9669_c0_seq1;comp43488_c0_seq6;comp43488_c0_seq11	K04467;K07187;K07200;K08526;K08525;K07198;K05141;K07199;K07203;K02581;K04696;K07210;K08524;K01596;K04440;K04734;K07293;K04735;K07209;K04456;K03158;K04692;K03173;K03156;K07191;K04447;K06259	16	3314	94	102439	5.8431e-08
ko04672	Intestinal immune network for IgA production	comp43495_c0_seq7;comp43495_c1_seq2;comp43495_c1_seq3;comp43495_c1_seq7;comp43495_c0_seq14;comp43495_c0_seq2;comp43495_c0_seq7;comp43495_c1_seq2;comp43495_c1_seq3;comp43495_c1_seq7;comp43495_c0_seq14;comp43495_c0_seq2	K06752;K03161;K05150;K05405;K04466;K06590;K10785;K06856;K05151;K05413;K05443;K06483;K05412	12	3314	51	102439	6.32582e-08
ko00591	Linoleic acid metabolism	comp39911_c0_seq3;comp39911_c0_seq1;comp39911_c0_seq8;comp25409_c0_seq5;comp39911_c0_seq3;comp39911_c0_seq1;comp39911_c0_seq8;comp25409_c0_seq5	K07413;K01047;K07424	8	3314	20	102439	1.05784e-07
ko04670	Leukocyte transendothelial migration	comp40045_c0_seq3;comp38735_c0_seq1;comp23704_c0_seq1;comp40045_c0_seq1;comp42849_c0_seq1;comp42849_c0_seq6;comp38597_c0_seq2;comp42849_c0_seq5;comp42849_c0_seq3;comp28407_c0_seq2;comp38849_c2_seq2;comp40045_c0_seq3;comp38735_c0_seq1;comp23704_c0_seq1;comp40045_c0_seq1;comp42849_c0_seq1;comp42849_c0_seq6;comp38597_c0_seq2;comp42849_c0_seq5;comp42849_c0_seq3;comp28407_c0_seq2;comp38849_c2_seq2	K05718;K04514;K08015;K00922;K05859;K05730;K02649;K08009;K05732;K05699;K10351;K01403;K04630;K06461;K04393;K04441;K02677;K08012;K06735;K05871;K08010;K04513;K07860;K06490;K06088;K06464;K06785;K07293;K08014;K10031;K04392;K05725;K05700;K02105;K05719;K04353;K06471;K01398;K05692;K05763;K05726;K06527;K06483	22	3314	183	102439	1.47019e-07
ko00620	Pyruvate metabolism	comp35963_c0_seq4;comp38734_c0_seq1;comp39727_c0_seq1;comp43999_c0_seq1;comp35963_c0_seq4;comp38734_c0_seq1;comp39727_c0_seq1;comp43999_c0_seq1	K01512;K00016;K00026;K01596;K00873;K00029;K01895;K11262;K00128;K00626;K12406	8	3314	22	102439	2.53411e-07
ko04115	p53 signaling pathway	comp38209_c0_seq1;comp41043_c0_seq1;comp38472_c0_seq1;comp38472_c0_seq2;comp18486_c0_seq1;comp18486_c0_seq2;comp16795_c0_seq1;comp38209_c0_seq1;comp41043_c0_seq1;comp38472_c0_seq1;comp38472_c0_seq2;comp18486_c0_seq1;comp18486_c0_seq2;comp16795_c0_seq1	K01110;K02084;K02087;K04728;K06626;K06644;K06621;K02089;K05868;K04503;K02206;K04390;K05459;K03982;K02187;K04398;K10140;K06643;K04506;K04726;K06625;K10151;K07207;K02091;K10132	14	3314	80	102439	2.71769e-07
ko04650	Natural killer cell mediated cytotoxicity	comp43495_c0_seq7;comp43495_c1_seq2;comp43495_c1_seq3;comp43495_c1_seq7;comp43495_c0_seq14;comp43495_c0_seq2;comp41779_c0_seq1;comp38597_c0_seq2;comp49123_c0_seq1;comp38472_c0_seq1;comp38472_c0_seq2;comp43495_c0_seq7;comp43495_c1_seq2;comp43495_c1_seq3;comp43495_c1_seq7;comp43495_c0_seq14;comp43495_c0_seq2;comp41779_c0_seq1;comp38597_c0_seq2;comp49123_c0_seq1;comp38472_c0_seq1;comp38472_c0_seq2	K05718;K04446;K03099;K00922;K05859;K05855;K05730;K02649;K06453;K06463;K04365;K04348;K05414;K05133;K06516;K06268;K06279;K02677;K04409;K04390;K05856;K02833;K05871;K05697;K07360;K07860;K01353;K06490;K02187;K06464;K05703;K07361;K07293;K07861;K04364;K04392;K07828;K04371;K05132;K04726;K04368;K04369;K04366;K06856;K06751;K06728;K03156;K04389;K07818;K07827	22	3314	196	102439	4.87656e-07
ko04110	Cell cycle	comp18767_c0_seq1;comp24953_c0_seq3;comp40735_c1_seq3;comp42880_c1_seq10;comp42164_c0_seq1;comp42880_c1_seq3;comp41043_c0_seq1;comp42880_c1_seq5;comp18486_c0_seq1;comp18486_c0_seq2;comp16795_c0_seq1;comp18767_c0_seq1;comp24953_c0_seq3;comp40735_c1_seq3;comp42880_c1_seq10;comp42164_c0_seq1;comp42880_c1_seq3;comp41043_c0_seq1;comp42880_c1_seq5;comp18486_c0_seq1;comp18486_c0_seq2;comp16795_c0_seq1	K06639;K02365;K03875;K06636;K04498;K06671;K06618;K03350;K02087;K04728;K06626;K02603;K06620;K05867;K06641;K06669;K06645;K02214;K06644;K06627;K06621;K04402;K02605;K06624;K03868;K02608;K03352;K02089;K06633;K05868;K04503;K06630;K02206;K02180;K04682;K02537;K03354;K06631;K04500;K03351;K06619;K02212;K04501;K12456;K02542;K06670;K06638;K03353;K04377;K02209;K05866;K03347;K06643;K04681;K02540;K02541;K06625;…	22	3314	198	102439	5.80617e-07
ko05410	Hypertrophic cardiomyopathy (HCM)	comp36167_c0_seq7;comp36167_c0_seq1;comp36936_c0_seq6;comp38547_c0_seq2;comp38547_c0_seq3;comp38735_c0_seq1;comp38547_c0_seq8;comp43484_c2_seq4;comp42032_c0_seq2;comp36167_c0_seq7;comp36167_c0_seq1;comp36936_c0_seq6;comp38547_c0_seq2;comp38547_c0_seq3;comp38735_c0_seq1;comp38547_c0_seq8;comp43484_c2_seq4;comp42032_c0_seq2	K06239;K12045;K06493;K06589;K06585;K06480;K06485;K04850;K10351;K06584;K04862;K06587;K06487;K12044;K06476;K05459;K07610;K10373;K04864;K06583;K04863;K06525;K10366;K06482;K06588;K06590;K05719;K05692;K06265;K05865;K03156;K04851;K04860;K04868;K04872;K06483;K06586	18	3314	139	102439	6.43913e-07
ko04144	Endocytosis	comp22256_c0_seq3;comp42619_c0_seq1;comp10736_c0_seq1;comp23704_c0_seq1;comp41281_c0_seq5;comp35291_c0_seq3;comp41808_c0_seq8;comp41043_c0_seq1;comp41808_c0_seq7;comp49123_c0_seq1;comp9275_c0_seq1;comp40265_c0_seq1;comp41808_c0_seq13;comp22256_c0_seq3;comp42619_c0_seq1;comp10736_c0_seq1;comp23704_c0_seq1;comp41281_c0_seq5;comp35291_c0_seq3;comp41808_c0_seq8;comp41043_c0_seq1;comp41808_c0_seq7;com…	K00910;K04141;K01115;K04363;K12488;K06503;K04679;K03283;K05094;K00889;K05098;K06093;K04707;K04674;K01528;K05068;K05091;K05099;K06069;K04678;K05095;K05096;K04677;K05090;K04644;K04393;K07905;K10054;K04645;K05069;K02833;K11826;K04500;K07904;K04513;K05737;K04705;K05704;K04439;K05050;K11825;K06643;K03914;K06278;K05126;K07897;K04237;K04388;K03175;K12182;K11824;K05093;K06751;K05070;K07888;K03176;K05087;…	26	3314	267	102439	7.64961e-07
ko04962	Vasopressin-regulated water reabsorption	comp39020_c0_seq1;comp39020_c0_seq10;comp39020_c0_seq11;comp36750_c0_seq23;comp39020_c0_seq13;comp36750_c0_seq8;comp39020_c0_seq1;comp39020_c0_seq10;comp39020_c0_seq11;comp36750_c0_seq23;comp39020_c0_seq13;comp36750_c0_seq8	K04345;K09047;K09048;K08049;K05870;K08043;K04632;K10424;K08046;K04648;K10426	12	3314	64	102439	8.8664e-07
ko03050	Proteasome	comp22831_c0_seq1;comp35747_c0_seq1;comp22831_c0_seq1;comp35747_c0_seq1	K10881;K06697;K06696;K06698	4	3314	4	102439	1.09342e-06
ko00564	Glycerophospholipid metabolism	comp39911_c0_seq3;comp39911_c0_seq1;comp39911_c0_seq8;comp25409_c0_seq5;comp27092_c0_seq2;comp27092_c0_seq3;comp39911_c0_seq3;comp39911_c0_seq1;comp39911_c0_seq8;comp25409_c0_seq5;comp27092_c0_seq2;comp27092_c0_seq3	K01115;K06129;K00901;K01047;K01080;K00999;K00649;K00981	12	3314	71	102439	2.80397e-06
ko05120	Epithelial cell signaling in Helicobacter pylori infection	comp23704_c0_seq1;comp38057_c0_seq6;comp38472_c0_seq1;comp38057_c0_seq4;comp38472_c0_seq2;comp23704_c0_seq1;comp38057_c0_seq6;comp38472_c0_seq1;comp38057_c0_seq4;comp38472_c0_seq2	K04467;K05859;K05099;K04393;K07210;K04441;K12499;K04409;K10030;K04430;K04448;K04440;K04734;K02187;K07293;K04735;K04392;K05728;K07209;K04361	10	3314	54	102439	8.06474e-06
ko04270	Vascular smooth muscle contraction	comp39911_c0_seq3;comp39911_c0_seq1;comp39911_c0_seq8;comp25409_c0_seq5;comp44223_c0_seq1;comp42274_c0_seq1;comp38939_c0_seq2;comp37496_c0_seq1;comp38939_c0_seq1;comp38939_c0_seq4;comp39911_c0_seq3;comp39911_c0_seq1;comp39911_c0_seq8;comp25409_c0_seq5;comp44223_c0_seq1;comp42274_c0_seq1;comp38939_c0_seq2;comp37496_c0_seq1;comp38939_c0_seq1;comp38939_c0_seq4	K05242;K04514;K08047;K05858;K04345;K08045;K07532;K04850;K08042;K06068;K04639;K04959;K08044;K04365;K04958;K04960;K06270;K08049;K01047;K02183;K08043;K02677;K12319;K05227;K04513;K08048;K04632;K08046;K06269;K04166;K04371;K12330;K00907;K04368;K04369;K04346;K04366;K04851;K12318;K04634	20	3314	200	102439	9.25251e-06
ko04626	Plant-pathogen interaction	comp32466_c0_seq1;comp44223_c0_seq1;comp32466_c0_seq1;comp44223_c0_seq1	K02183;K09487;K04079;K04368	4	3314	6	102439	1.55648e-05
ko04370	VEGF signaling pathway	comp39911_c0_seq3;comp39911_c0_seq1;comp39911_c0_seq8;comp25409_c0_seq5;comp41734_c1_seq1;comp23704_c0_seq1;comp41779_c0_seq1;comp38597_c0_seq2;comp39911_c0_seq3;comp39911_c0_seq1;comp39911_c0_seq8;comp25409_c0_seq5;comp41734_c1_seq1;comp23704_c0_seq1;comp41779_c0_seq1;comp38597_c0_seq2	K04446;K00922;K05859;K02649;K05098;K04348;K01047;K04393;K02158;K06268;K04441;K02677;K02833;K07860;K05704;K07861;K04392;K07828;K05725;K11987;K04371;K04456;K04368;K04369;K04718;K04366;K07827	16	3314	145	102439	2.08994e-05
ko04622	RIG-I-like receptor signaling pathway	comp38057_c0_seq6;comp38057_c0_seq4;comp43488_c0_seq5;comp43488_c0_seq9;comp43488_c0_seq6;comp43488_c0_seq11;comp38057_c0_seq6;comp38057_c0_seq4;comp43488_c0_seq5;comp43488_c0_seq9;comp43488_c0_seq6;comp43488_c0_seq11	K04467;K04416;K02581;K05414;K03174;K04427;K05410;K07210;K04441;K10030;K04440;K04734;K04398;K04735;K03171;K02373;K05411;K07209;K08339;K02861;K07211;K03175;K03173;K03156	12	3314	86	102439	2.14144e-05
ko04640	Hematopoietic cell lineage	comp43495_c0_seq7;comp43495_c1_seq2;comp43495_c1_seq3;comp43495_c1_seq7;comp43495_c0_seq14;comp43495_c0_seq2;comp43495_c0_seq7;comp43495_c1_seq2;comp43495_c1_seq3;comp43495_c1_seq7;comp43495_c0_seq14;comp43495_c0_seq2	K06493;K06480;K00431;K06485;K04012;K04391;K05405;K05423;K05091;K05072;K04383;K05090;K06461;K06452;K06465;K05066;K05454;K04519;K06476;K01389;K04006;K06256;K06482;K06856;K06467;K03156;K05092;K06259;K06483;K06498	12	3314	88	102439	2.71015e-05
ko05142	Chagas disease	comp43120_c0_seq8;comp39751_c0_seq1;comp32435_c0_seq2;comp38057_c0_seq6;comp38597_c0_seq2;comp38057_c0_seq4;comp27641_c0_seq2;comp43120_c0_seq8;comp39751_c0_seq1;comp32435_c0_seq2;comp38057_c0_seq6;comp38597_c0_seq2;comp38057_c0_seq4;comp27641_c0_seq2	K04467;K00922;K02649;K05405;K04674;K01283;K10161;K10159;K07210;K04379;K04390;K10030;K04519;K04500;K04448;K04440;K04632;K04734;K04729;K10160;K04398;K03987;K04735;K02373;K04371;K07209;K04388;K03175;K04456;K03990;K10785;K03156;K04389;K05443	14	3314	117	102439	2.71713e-05
ko04062	Chemokine signaling pathway	comp40045_c0_seq3;comp23704_c0_seq1;comp38939_c0_seq2;comp40045_c0_seq1;comp38057_c0_seq6;comp38597_c0_seq2;comp37496_c0_seq1;comp38939_c0_seq1;comp38939_c0_seq4;comp38057_c0_seq4;comp40265_c0_seq1;comp41914_c0_seq1;comp40045_c0_seq3;comp23704_c0_seq1;comp38939_c0_seq2;comp40045_c0_seq1;comp38057_c0_seq6;comp38597_c0_seq2;comp37496_c0_seq1;comp38939_c0_seq1;comp38939_c0_seq4;comp38057_c0_seq4;com…	K00910;K04467;K03099;K05731;K04514;K12367;K04180;K00922;K08047;K05858;K05730;K04345;K02649;K04184;K08045;K11218;K08042;K02581;K08044;K04365;K07825;K04185;K09408;K04630;K08049;K05408;K05416;K05509;K04393;K07210;K06279;K08043;K08893;K12499;K04409;K08291;K02833;K05871;K10030;K04513;K05854;K07860;K04438;K08048;K04734;K11220;K04439;K08046;K11221;K04364;K10031;K04735;K04392;K05050;K07828;K05725;K05728;…	24	3314	288	102439	2.76413e-05
ko00410	beta-Alanine metabolism	comp42910_c0_seq6;comp42910_c0_seq5;comp23467_c0_seq3;comp27632_c0_seq2;comp42910_c0_seq6;comp42910_c0_seq5;comp23467_c0_seq3;comp27632_c0_seq2	K00207;K07514;K01464;K07250;K00276;K00797;K05605;K00128;K07515;K07511;K01431;K01825;K00802	8	3314	40	102439	3.6255e-05
ko00533	Glycosaminoglycan biosynthesis - keratan sulfate	comp33861_c0_seq1;comp40023_c0_seq3;comp40023_c0_seq5;comp33861_c0_seq1;comp40023_c0_seq3;comp40023_c0_seq5	K00741;K07969;K07967;K03368;K00781;K07966;K00780	6	3314	21	102439	4.07231e-05
ko04742	Taste transduction	comp38939_c0_seq2;comp37496_c0_seq1;comp38939_c0_seq1;comp38939_c0_seq4;comp38939_c0_seq2;comp37496_c0_seq1;comp38939_c0_seq1;comp38939_c0_seq4	K04345;K08044;K04960;K04344;K04824;K08048;K04632;K04825;K08046	8	3314	41	102439	4.37679e-05
ko04114	Oocyte meiosis	comp44223_c0_seq1;comp40735_c1_seq3;comp38939_c0_seq2;comp42164_c0_seq1;comp41779_c0_seq1;comp37496_c0_seq1;comp22633_c0_seq2;comp38939_c0_seq1;comp38939_c0_seq4;comp44223_c0_seq1;comp40735_c1_seq3;comp38939_c0_seq2;comp42164_c0_seq1;comp41779_c0_seq1;comp37496_c0_seq1;comp22633_c0_seq2;comp38939_c0_seq1;comp38939_c0_seq4	K08047;K04373;K04345;K08557;K03350;K08045;K08042;K02087;K04959;K06626;K05867;K08044;K04958;K04960;K04348;K03362;K08049;K02183;K08694;K03868;K03352;K06268;K06633;K08043;K06630;K02206;K04515;K02537;K03354;K06631;K05459;K03351;K08048;K03456;K12456;K03353;K11584;K08046;K06269;K03347;K04382;K04371;K08556;K03358;K04368;K03349;K03363;K05087;K02602;K02178;K03348;K03094;K03357	18	3314	193	102439	6.36396e-05
ko00630	Glyoxylate and dicarboxylate metabolism	comp38734_c0_seq1;comp39727_c0_seq1;comp38734_c0_seq1;comp39727_c0_seq1	K00026;K01681	4	3314	8	102439	6.89389e-05
ko00030	Pentose phosphate pathway	comp28851_c0_seq4;comp28851_c0_seq5;comp42802_c0_seq3;comp28851_c0_seq4;comp28851_c0_seq5;comp42802_c0_seq3	K00036;K03841;K01623;K01835;K01783;K00948;K00850;K00615	6	3314	23	102439	7.16595e-05
ko04514	Cell adhesion molecules (CAMs)	comp24305_c0_seq2;comp32544_c0_seq1;comp41572_c0_seq1;comp49123_c0_seq1;comp42032_c0_seq2;comp28407_c0_seq2;comp38849_c2_seq2;comp24305_c0_seq2;comp32544_c0_seq1;comp41572_c0_seq1;comp49123_c0_seq1;comp42032_c0_seq2;comp28407_c0_seq2;comp38849_c2_seq2	K05695;K05718;K06752;K03161;K06585;K06485;K06584;K06592;K06487;K06478;K06744;K06087;K06461;K06257;K06735;K06449;K06533;K05689;K06490;K06088;K06464;K06785;K05693;K06787;K06590;K06710;K05719;K06471;K06531;K06474;K10785;K06527;K06523;K06751;K06491;K06467;K05413;K06496;K06736;K06081;K06483;K06538;K05412	14	3314	142	102439	0.000224028
ko00250	Alanine, aspartate and glutamate metabolism	comp42834_c0_seq4;comp42834_c0_seq8;comp42631_c0_seq1;comp42834_c0_seq4;comp42834_c0_seq8;comp42631_c0_seq1	K01425;K07250;K01948;K00294;K00820;K01940;K00272;K00814;K01915;K00139;K00813;K01755;K01437;K01953;K01424;K00261;K00830	6	3314	30	102439	0.00034716
ko00830	Retinol metabolism	comp43389_c0_seq5;comp43514_c0_seq20;comp43389_c0_seq5;comp43514_c0_seq20	K07411;K07413;K00699;K11147;K00001;K07424	4	3314	14	102439	0.000843443
ko00052	Galactose metabolism	comp21170_c0_seq1;comp39134_c0_seq1;comp40023_c0_seq3;comp40023_c0_seq5;comp21170_c0_seq1;comp39134_c0_seq1;comp40023_c0_seq3;comp40023_c0_seq5	K12407;K12317;K00849;K00011;K01784;K00844;K07967;K12309;K12316;K01835;K00965;K00963;K07966;K01189	8	3314	63	102439	0.000945746
